# Supplementary material for: Probe set selection for targeted spatial transcriptomics
Source: Nat Methods. 2024 Nov 18;21(12):2260–70. doi: 10.1038/s41592-024-02496-z (PMC11621025; doi:10.1038/s41592-024-02496-z)
Supplement: Supplementary file 4 — Cell type annotations for all analyses of lung datasets. [file 41592_2024_2496_MOESM4_ESM.xlsx]

## Sheet: annotation overview
dataset	cell type annotation	number of cell types	number of cells
Madissoon2019	original	25	57020
Madissoon2019	unified	19	55957
Meyer2021	original_pooled	26	112243
Meyer2021	unified	19	110970
Meyer2021	original_pooled_AirwayWall	17	46927
Krasnow2020	original	57	60993
Krasnow2020	unified	19	57424
Litvinukova2020	original	56	58966
Asp2019_sc	original	11	3702
Asp2019_ST	original	10	1515

## Sheet: analyses overview
analysis	dataset	annotation	figures
Classical FS methods comparison	Madissoon2019	original	Fig1d/S1/S2/S3
classif. comparison Spapros vs DE	Madissoon2019	original	Fig2cde/S4/S5
SCRINSHOT selection	Meyer2021	original_pooled	Fig3/FigS7
cross dataset robustness	Madissoon2019	unified	FigS6
cross dataset robustness	Krasnow2020	unified	FigS6
cross dataset robustness	Meyer2021	unified	FigS6
method benchmark	Madissoon2019	original	FigS8a
method benchmark	Litvinukova2020	original	FigS8a
marker list comparison	Meyer2021	original_pooled_AirwayWall	FigS8b
ISS panel comparison	Asp20_sc	original	FigS8c
ISS panel comparison	Asp20_ST	original	FigS8c

## Sheet: Madissoon2019
	original	unified
TGCGTGGAGCGTTCCG-1-HCATisStab7587205	NK	NK
CATGCCTAGGCATGGT-1-HCATisStab7747198	T_CD4	T_CD4
CTTTGCGAGAATGTTG-1-HCATisStab7646035	Macrophage_MARCOpos	Macrophage
TACTCGCCACAGTCGC-1-HCATisStab7587202	Alveolar_Type2	AT2
CCGGGATTCCAAACAC-1-HCATisStab7646032	T_CD8_CytT	T_CD8
TGAGCCGCATAAGACA-1-HCATisStab7646032	T_CD4	T_CD4
CTTTGCGGTTCAGACT-1-HCATisStab7587208	Monocyte	Monocyte
CTTCTCTGTAATTGGA-1-HCATisStab7659969	Monocyte	Monocyte
CTAATGGAGCGGATCA-1-HCATisStab7747200	B_cells	B_cell
ATCACGACATGGGACA-1-HCATisStab7659969	Fibroblast	Fibroblast
CAAGTTGCAGCGATCC-1-HCATisStab7646033	Macrophage_MARCOneg	Macrophage
ACTGAACGTTAAGTAG-1-HCATisStab7646035	Fibroblast	Fibroblast
GATCAGTTCACCCGAG-1-HCATisStab7747197	Alveolar_Type1	AT1
CAGCGACCATCCTTGC-1-HCATisStab7587211	T_CD8_CytT	T_CD8
TGTGTTTGTAGCGATG-1-HCATisStab7747200	Macrophage_MARCOpos	Macrophage
CGTGTAACACCGCTAG-1-HCATisStab7747199	NK	NK
GCGGGTTCAGTAAGAT-1-HCATisStab7587202	T_CD4	T_CD4
TGGGAAGCAGCCTTGG-1-HCATisStab7747198	Alveolar_Type2	AT2
CATTCGCGTCTACCTC-1-HCATisStab7646035	Monocyte	Monocyte
GTTAAGCGTCACCCAG-1-HCATisStab7747198	Alveolar_Type2	AT2
AGCGTATAGGGAGTAA-1-HCATisStab7646034	T_CD4	T_CD4
CTTAACTTCGTATCAG-1-HCATisStab7587208	NK	NK
AGCTCCTGTCCTGCTT-1-HCATisStab7587202	T_CD8_CytT	T_CD8
ATAGACCCACATGGGA-1-HCATisStab7509736	Muscle_cells	Muscle_cell
TCTCATATCCATGAAC-1-HCATisStab7659970	Blood_vessel	Blood_vessel
CATGCCTAGTGGGTTG-1-HCATisStab7587208	T_CD4	T_CD4
ACCAGTAAGGCGATAC-1-HCATisStab7509734	Fibroblast	Fibroblast
TATCAGGCAAGGTTTC-1-HCATisStab7747198	Mast_cells	Mast_cell
GGGTTGCTCTACCTGC-1-HCATisStab7747199	T_CD4	T_CD4
CGACCTTGTGGTCTCG-1-HCATisStab7646035	Monocyte	Monocyte
GTCCTCAAGACTAGGC-1-HCATisStab7587211	NK	NK
ACTTTCAGTGCACGAA-1-HCATisStab7646033	Monocyte	Monocyte
AGGGTGAGTTAAAGAC-1-HCATisStab7509736	Alveolar_Type2	AT2
ACGGAGAGTAGCTCCG-1-HCATisStab7587202	T_CD4	T_CD4
CAGCGACAGTCCAGGA-1-HCATisStab7646033	Blood_vessel	Blood_vessel
GACTACAAGTATTGGA-1-HCATisStab7587208	Macrophage_MARCOpos	Macrophage
ACATCAGCAAGGTTCT-1-HCATisStab7509735	NK	NK
AGAGCTTAGTCCAGGA-1-HCATisStab7747198	NK	NK
AGTCTTTAGAGACTTA-1-HCATisStab7659971	Alveolar_Type2	AT2
TCGCGTTTCTGAAAGA-1-HCATisStab7747200	Blood_vessel	Blood_vessel
TGAGGGACATATACGC-1-HCATisStab7747199	NK	NK
TCACAAGCAGCTGTGC-1-HCATisStab7587205	NK	NK
TACAGTGCAGCGTAAG-1-HCATisStab7747197	T_CD8_CytT	T_CD8
CCTACACCATGCTAGT-1-HCATisStab7509735	Monocyte	Monocyte
GGTGCGTCATCTATGG-1-HCATisStab7659969	Fibroblast	Fibroblast
CGCTATCTCAAAGACA-1-HCATisStab7659969	Fibroblast	Fibroblast
AAGGAGCCAGTGAGTG-1-HCATisStab7587202	NK	NK
GGAACTTTCCATTCTA-1-HCATisStab7747199	T_CD8_CytT	T_CD8
CACACTCCACACGCTG-1-HCATisStab7587202	Monocyte	Monocyte
ACTATCTGTTGTGGCC-1-HCATisStab7747200	Blood_vessel	Blood_vessel
GTGCGGTGTCCGTCAG-1-HCATisStab7509735	Blood_vessel	Blood_vessel
GGACAGATCCCATTTA-1-HCATisStab7587208	DC_2	DC2
CACCAGGCAGTCAGAG-1-HCATisStab7587208	NK	NK
CTTGGCTGTCCGAACC-1-HCATisStab7646033	T_CD8_CytT	T_CD8
CGTCACTAGGGCATGT-1-HCATisStab7587208	Macrophage_MARCOpos	Macrophage
TGACTTTCAATCCGAT-1-HCATisStab7646034	Macrophage_MARCOpos	Macrophage
GACAGAGTCCGTCAAA-1-HCATisStab7646035	Fibroblast	Fibroblast
CAGCGACGTGGTTTCA-1-HCATisStab7509736	NK	NK
CAACTAGCAATGGTCT-1-HCATisStab7646033	T_CD8_CytT	T_CD8
GCGCAACCAATAACGA-1-HCATisStab7747200	NK	NK
ATGAGGGTCCCACTTG-1-HCATisStab7646034	Macrophage_MARCOpos	Macrophage
GGGAGATCATGCAATC-1-HCATisStab7587205	NK	NK
TACTTACGTCCTCCAT-1-HCATisStab7509734	Alveolar_Type2	AT2
TAGTTGGCAATAGCAA-1-HCATisStab7646032	T_CD4	T_CD4
CCGGTAGAGTCTCCTC-1-HCATisStab7747198	NK	NK
GGGCACTCAGGACCCT-1-HCATisStab7646033	T_CD4	T_CD4
AGCGGTCTCATATCGG-1-HCATisStab7509734	NK	NK
ACCAGTACATCACGTA-1-HCATisStab7659969	T_CD4	T_CD4
GGGCATCTCGCATGAT-1-HCATisStab7646032	T_CD8_CytT	T_CD8
TTGAACGGTACGACCC-1-HCATisStab7587211	Monocyte	Monocyte
GAACGGAGTCAAACTC-1-HCATisStab7587211	Monocyte	Monocyte
ACACCCTTCAACCATG-1-HCATisStab7646032	Mast_cells	Mast_cell
CTACGTCTCACCGTAA-1-HCATisStab7646032	Fibroblast	Fibroblast
AAGTCTGGTTAAAGTG-1-HCATisStab7659971	Macrophage_MARCOpos	Macrophage
TGTCCCACAGTTTACG-1-HCATisStab7587202	Monocyte	Monocyte
TGGTTAGTCGGCTTGG-1-HCATisStab7646032	T_CD4	T_CD4
TCAGGTATCGAACTGT-1-HCATisStab7659970	Monocyte	Monocyte
TTGCCGTAGTGCTGCC-1-HCATisStab7587202	Monocyte	Monocyte
GTGCTTCTCTGCTGCT-1-HCATisStab7646032	Blood_vessel	Blood_vessel
TGACAACCATGGTTGT-1-HCATisStab7646035	Fibroblast	Fibroblast
AAACGGGTCATATCGG-1-HCATisStab7659969	T_CD8_CytT	T_CD8
ATTCTACCAAGCCGCT-1-HCATisStab7646035	Fibroblast	Fibroblast
GGTGCGTCACACCGCA-1-HCATisStab7646032	T_CD4	T_CD4
CCCATACGTACGCACC-1-HCATisStab7587202	Muscle_cells	Muscle_cell
ACGAGGAGTCCGACGT-1-HCATisStab7659968	T_CD4	T_CD4
ACCTTTATCTTACCTA-1-HCATisStab7747197	T_regulatory	nan
GGGAGATAGTGGGATC-1-HCATisStab7646034	T_cells_Dividing	nan
TGAGAGGGTGTGGTTT-1-HCATisStab7747198	Muscle_cells	Muscle_cell
GCTTGAATCGGAAACG-1-HCATisStab7747197	NK	NK
CCACCTAAGGCTAGGT-1-HCATisStab7747197	Mast_cells	Mast_cell
GATGCTAAGAGTCTGG-1-HCATisStab7659969	B_cells	B_cell
GTCGTAAGTTTCGCTC-1-HCATisStab7747199	NK	NK
AGGCCACGTGTTGGGA-1-HCATisStab7587208	Fibroblast	Fibroblast
GAGGTGACATCCTTGC-1-HCATisStab7659971	Blood_vessel	Blood_vessel
TTTGGTTGTTAAGAAC-1-HCATisStab7646032	Mast_cells	Mast_cell
AAGGCAGCATCGGACC-1-HCATisStab7659968	Monocyte	Monocyte
GGCGTGTCAGCCAATT-1-HCATisStab7747198	T_CD8_CytT	T_CD8
TAAACCGGTAGTGAAT-1-HCATisStab7587202	T_CD4	T_CD4
TGCACCTGTCTTGCGG-1-HCATisStab7646032	T_CD4	T_CD4
ATCCACCGTATAGGGC-1-HCATisStab7587205	NK	NK
CGAGCACCATGCCCGA-1-HCATisStab7587211	Macrophage_MARCOpos	Macrophage
TACAGTGTCTTAGCCC-1-HCATisStab7587208	NK	NK
TATCAGGGTCTGCAAT-1-HCATisStab7646033	Macrophage_MARCOpos	Macrophage
ATAGACCCAATAGAGT-1-HCATisStab7509734	NK	NK
GCTGCAGGTAATCGTC-1-HCATisStab7659969	T_CD8_CytT	T_CD8
GCAGTTAAGTACGCGA-1-HCATisStab7587208	NK	NK
GGTATTGGTGGTAACG-1-HCATisStab7747198	Lymph_vessel	Lymphatic
GATCGCGTCATAACCG-1-HCATisStab7587208	Alveolar_Type2	AT2
AAATGCCAGGCCGAAT-1-HCATisStab7659971	Fibroblast	Fibroblast
GACACGCCACAGACAG-1-HCATisStab7587205	DC_2	DC2
CCGGGATCATGTTGAC-1-HCATisStab7587205	NK	NK
GATCGATCAATGCCAT-1-HCATisStab7646032	Macrophage_MARCOpos	Macrophage
CACCTTGGTGTGGTTT-1-HCATisStab7646034	NK	NK
CGTCCATAGGCTATCT-1-HCATisStab7747200	NK	NK
TAGTGGTGTCGGCTCA-1-HCATisStab7747198	NK	NK
TACTCATCATTCTTAC-1-HCATisStab7587202	Alveolar_Type1	AT1
TTTCCTCTCAAAGACA-1-HCATisStab7747200	Mast_cells	Mast_cell
TGAGGGAAGGCATGTG-1-HCATisStab7646034	Mast_cells	Mast_cell
ACTATCTAGGGCATGT-1-HCATisStab7587205	T_CD4	T_CD4
TTTATGCAGCAGCCTC-1-HCATisStab7646035	Macrophage_MARCOpos	Macrophage
TTATGCTCACCCAGTG-1-HCATisStab7587202	NK	NK
CGCCAAGGTCTCCCTA-1-HCATisStab7646033	T_CD4	T_CD4
TTAACTCTCAGCATGT-1-HCATisStab7659970	Fibroblast	Fibroblast
GGGATGAGTAGCGTCC-1-HCATisStab7646035	Monocyte	Monocyte
TGTCCCACAGTAAGCG-1-HCATisStab7747198	Fibroblast	Fibroblast
GCACTCTTCTAAGCCA-1-HCATisStab7646034	T_CD4	T_CD4
TTCGAAGTCACAGTAC-1-HCATisStab7646034	T_CD4	T_CD4
GCTGCAGCACATCCAA-1-HCATisStab7659969	T_CD8_CytT	T_CD8
CCATGTCGTCTACCTC-1-HCATisStab7587211	NK	NK
ACTTTCATCTACTCAT-1-HCATisStab7747199	Alveolar_Type2	AT2
TCACAAGAGCTGAACG-1-HCATisStab7646034	T_CD4	T_CD4
TGTCCCAGTATATCCG-1-HCATisStab7747199	T_CD4	T_CD4
CTCGGAGCAACAACCT-1-HCATisStab7587205	Monocyte	Monocyte
CATTCGCGTATATCCG-1-HCATisStab7509734	Macrophage_MARCOpos	Macrophage
TTCCCAGCATGCGCAC-1-HCATisStab7646032	Blood_vessel	Blood_vessel
GTCGGGTAGTGGTAAT-1-HCATisStab7646033	Macrophage_MARCOpos	Macrophage
CCACTACCATACTCTT-1-HCATisStab7747198	Alveolar_Type2	AT2
TACTCATGTAATCGTC-1-HCATisStab7747197	T_CD4	T_CD4
CCTCTGATCGTTTATC-1-HCATisStab7659969	Monocyte	Monocyte
GAACCTAAGGCTAGGT-1-HCATisStab7747198	DC_2	DC2
ACCTTTAAGTTTCCTT-1-HCATisStab7646032	NK	NK
GTTACAGGTTCCGGCA-1-HCATisStab7747197	T_CD4	T_CD4
GAACCTATCCACGTGG-1-HCATisStab7646033	T_CD8_CytT	T_CD8
GACAGAGAGCTAGCCC-1-HCATisStab7509736	NK	NK
TGAGCATTCCCAACGG-1-HCATisStab7587208	T_CD8_CytT	T_CD8
GGACGTCCAAATTGCC-1-HCATisStab7509735	NK	NK
GGGAATGCACGACGAA-1-HCATisStab7646035	Monocyte	Monocyte
GCATGTAGTGTAAGTA-1-HCATisStab7659970	Macrophage_MARCOpos	Macrophage
ACTGAACAGCCAGGAT-1-HCATisStab7646035	Monocyte	Monocyte
CTGAAACCATCCCATC-1-HCATisStab7509735	Lymph_vessel	Lymphatic
GACGGCTCACTTCTGC-1-HCATisStab7646035	Macrophage_MARCOpos	Macrophage
GTGCAGCTCATTGCGA-1-HCATisStab7509734	NK	NK
GTACGTACAATGAAAC-1-HCATisStab7659969	T_CD8_CytT	T_CD8
TTTACTGTCACAGGCC-1-HCATisStab7587202	T_CD4	T_CD4
TTTGCGCAGAACAATC-1-HCATisStab7659969	B_cells	B_cell
CACACAATCGGCCGAT-1-HCATisStab7587208	Alveolar_Type2	AT2
TACCTATAGTGCGTGA-1-HCATisStab7509734	T_CD4	T_CD4
CCTCAGTAGCGTAATA-1-HCATisStab7587208	Alveolar_Type2	AT2
TACGGTAAGATGCCAG-1-HCATisStab7747197	DC_2	DC2
CTGCTGTCAGCTGCAC-1-HCATisStab7509735	NK	NK
GAAGCAGGTTGACGTT-1-HCATisStab7587205	T_CD4	T_CD4
GATCGCGCATCCGCGA-1-HCATisStab7659968	Monocyte	Monocyte
TCTGAGACAGGTTTCA-1-HCATisStab7509734	Alveolar_Type2	AT2
CGGACTGTCTCAAACG-1-HCATisStab7747199	NK	NK
CGGACACGTATAAACG-1-HCATisStab7587205	Alveolar_Type1	AT1
CCTACACTCCGCAGTG-1-HCATisStab7587208	Alveolar_Type2	AT2
TTCTTAGAGTGGTAAT-1-HCATisStab7747200	Macrophage_MARCOpos	Macrophage
AGGTCCGTCATAGCAC-1-HCATisStab7509736	Alveolar_Type2	AT2
ACTGATGTCTCTAAGG-1-HCATisStab7587202	T_CD4	T_CD4
AGCCTAAGTTGGTGGA-1-HCATisStab7587211	B_cells	B_cell
GCCTCTACATCACGTA-1-HCATisStab7587202	DC_2	DC2
CGAACATGTAATCGTC-1-HCATisStab7747199	T_CD8_CytT	T_CD8
TACCTTAAGGCAGTCA-1-HCATisStab7587208	T_CD4	T_CD4
CATCGAAGTCATGCCG-1-HCATisStab7747198	T_CD8_CytT	T_CD8
AAGGCAGTCACCGGGT-1-HCATisStab7646033	T_CD4	T_CD4
CGCTTCAAGCTCCCAG-1-HCATisStab7646032	Mast_cells	Mast_cell
AGATCTGTCCTGCCAT-1-HCATisStab7646035	Monocyte	Monocyte
CTGATAGCAGGTGGAT-1-HCATisStab7587205	T_CD8_CytT	T_CD8
TGGCGCATCAAGAAGT-1-HCATisStab7509735	Macrophage_MARCOneg	Macrophage
TCTGGAAAGTGAAGTT-1-HCATisStab7646032	T_CD4	T_CD4
CCATTCGTCCGTAGTA-1-HCATisStab7646035	T_CD8_CytT	T_CD8
GGAGCAACAAGAGGCT-1-HCATisStab7587205	Macrophage_MARCOpos	Macrophage
CTTACCGGTAGGGACT-1-HCATisStab7587205	T_CD8_CytT	T_CD8
CCTTACGCAATAAGCA-1-HCATisStab7587202	Muscle_cells	Muscle_cell
ATGAGGGAGCTTCGCG-1-HCATisStab7747198	Blood_vessel	Blood_vessel
CACATTTCACCAGATT-1-HCATisStab7659968	Blood_vessel	Blood_vessel
TAGCCGGAGGCTACGA-1-HCATisStab7646033	Macrophage_MARCOpos	Macrophage
CCTTCCCCAATTCCTT-1-HCATisStab7509735	Ciliated	Ciliated
TGCGTGGCATGTTGAC-1-HCATisStab7659970	Fibroblast	Fibroblast
CTCTACGCACCGTTGG-1-HCATisStab7587208	Alveolar_Type2	AT2
GGTGAAGAGTGTACGG-1-HCATisStab7646033	Macrophage_MARCOpos	Macrophage
AGGGAGTCATTTCAGG-1-HCATisStab7587208	Fibroblast	Fibroblast
TGGCGCAAGAGTCGGT-1-HCATisStab7747200	T_CD4	T_CD4
ATTCTACTCATTTGGG-1-HCATisStab7659970	Fibroblast	Fibroblast
CGGAGTCTCTTGGGTA-1-HCATisStab7587211	T_CD8_CytT	T_CD8
GCAATCACATGTCCTC-1-HCATisStab7646035	Monocyte	Monocyte
GGCCGATGTTCCGTCT-1-HCATisStab7587211	Alveolar_Type2	AT2
CCCAATCCAGCGTCCA-1-HCATisStab7747197	Mast_cells	Mast_cell
GCGCGATCAATAGCAA-1-HCATisStab7659970	DC_2	DC2
AACTGGTTCGCGGATC-1-HCATisStab7587211	T_CD8_CytT	T_CD8
TGCCCTATCGAACTGT-1-HCATisStab7747198	T_CD8_CytT	T_CD8
AAGACCTAGCTAAGAT-1-HCATisStab7747198	T_CD8_CytT	T_CD8
GGCTGGTCAAGGCTCC-1-HCATisStab7747199	T_CD8_CytT	T_CD8
ATTGGTGAGCCGATTT-1-HCATisStab7587205	T_CD4	T_CD4
GTGTTAGCAGCATACT-1-HCATisStab7646033	NK	NK
ACATCAGTCACGACTA-1-HCATisStab7646033	Monocyte	Monocyte
TTGTAGGTCTGCGACG-1-HCATisStab7747197	T_CD8_CytT	T_CD8
CCTATTAGTCATGCCG-1-HCATisStab7747198	Mast_cells	Mast_cell
CTAGCCTTCGTGTAGT-1-HCATisStab7646032	Macrophage_MARCOpos	Macrophage
CGAGCACTCCGTACAA-1-HCATisStab7509734	NK	NK
ACATCAGTCATCACCC-1-HCATisStab7747199	Alveolar_Type2	AT2
AGGTCCGGTCGAATCT-1-HCATisStab7646032	Blood_vessel	Blood_vessel
GAACCTATCAGGTTCA-1-HCATisStab7659970	Monocyte	Monocyte
CGAGAAGTCCAAGCCG-1-HCATisStab7509736	Fibroblast	Fibroblast
GGCCGATCATAAAGGT-1-HCATisStab7659969	Monocyte	Monocyte
GACAGAGCACGGTAAG-1-HCATisStab7747200	Mast_cells	Mast_cell
TCACAAGTCGCTGATA-1-HCATisStab7646033	T_CD4	T_CD4
GCGACCAAGCGATTCT-1-HCATisStab7509736	B_cells	B_cell
CCTTTCTCACCTGGTG-1-HCATisStab7646033	NK	NK
CATCCACCATACGCCG-1-HCATisStab7646032	Fibroblast	Fibroblast
TTTGTCACATGGTTGT-1-HCATisStab7587202	Macrophage_MARCOpos	Macrophage
ATTGGTGCACCCTATC-1-HCATisStab7747198	NK	NK
CAAGTTGGTGTAATGA-1-HCATisStab7659969	T_CD8_CytT	T_CD8
TAGGCATGTTAGATGA-1-HCATisStab7509735	T_CD8_CytT	T_CD8
CTAGCCTTCATCTGCC-1-HCATisStab7659971	Alveolar_Type1	AT1
CCATTCGTCCGTACAA-1-HCATisStab7747199	NK	NK
CGCGGTATCCTGCAGG-1-HCATisStab7509736	Blood_vessel	Blood_vessel
TACTTGTAGCCGCCTA-1-HCATisStab7747198	NK	NK
CTTAGGACAATACGCT-1-HCATisStab7587202	T_CD4	T_CD4
CAGGTGCGTGCTTCTC-1-HCATisStab7747199	Mast_cells	Mast_cell
TTTACTGCAATTCCTT-1-HCATisStab7646033	T_CD4	T_CD4
TCGGGACGTTCGCTAA-1-HCATisStab7587205	T_CD8_CytT	T_CD8
TCCCGATTCGTGACAT-1-HCATisStab7509734	NK	NK
CTGAAGTTCGGAGCAA-1-HCATisStab7646032	Blood_vessel	Blood_vessel
GATGCTAAGAGCCTAG-1-HCATisStab7659970	Fibroblast	Fibroblast
GTTTCTATCCACGACG-1-HCATisStab7587211	NK	NK
CGGTTAATCGTGGACC-1-HCATisStab7509734	T_CD4	T_CD4
AGATTGCAGCAATATG-1-HCATisStab7646035	Fibroblast	Fibroblast
CGATGGCCAGCATGAG-1-HCATisStab7509735	NK	NK
GTAGGCCTCTCAACTT-1-HCATisStab7659970	NK	NK
CGGACGTCAGTCTTCC-1-HCATisStab7659970	Monocyte	Monocyte
AGACGTTCAGACTCGC-1-HCATisStab7646034	Monocyte	Monocyte
CTGTGCTCAAGTCTGT-1-HCATisStab7509735	Macrophage_MARCOpos	Macrophage
ATCATGGTCACCTTAT-1-HCATisStab7747197	Fibroblast	Fibroblast
GAATGAAGTGTCTGAT-1-HCATisStab7659970	Fibroblast	Fibroblast
TGACTTTGTCAAAGCG-1-HCATisStab7587202	T_CD8_CytT	T_CD8
TTGAACGTCTATGTGG-1-HCATisStab7747197	T_CD4	T_CD4
CGACTTCGTTACGACT-1-HCATisStab7659969	DC_2	DC2
GTTACAGGTCACTTCC-1-HCATisStab7509734	NK	NK
AGGTCCGTCTCATTCA-1-HCATisStab7509734	Fibroblast	Fibroblast
TGTGTTTAGTTGAGTA-1-HCATisStab7646034	Ciliated	Ciliated
CTACACCTCACATAGC-1-HCATisStab7747197	NK	NK
TGACTAGAGTATTGGA-1-HCATisStab7659969	T_CD8_CytT	T_CD8
CGTAGGCGTTAAGATG-1-HCATisStab7509736	NK	NK
GTCGTAAAGTTTGCGT-1-HCATisStab7659970	B_cells	B_cell
CGGACTGAGGTTACCT-1-HCATisStab7646033	Monocyte	Monocyte
CGGACTGCACGAAGCA-1-HCATisStab7747197	T_CD8_CytT	T_CD8
GCGAGAAAGTACGCCC-1-HCATisStab7587205	Monocyte	Monocyte
CTGCTGTGTCTCTCTG-1-HCATisStab7747197	T_CD4	T_CD4
AGGTCCGGTGGTCCGT-1-HCATisStab7646034	Monocyte	Monocyte
CGGAGCTCATGCTAGT-1-HCATisStab7747197	T_CD8_CytT	T_CD8
TAAGCGTAGTCGTACT-1-HCATisStab7747199	T_CD4	T_CD4
GACAGAGTCCGAGCCA-1-HCATisStab7646033	Fibroblast	Fibroblast
CACAGTATCCAGAAGG-1-HCATisStab7747198	T_CD4	T_CD4
TACGGATTCAGCAACT-1-HCATisStab7747200	NK	NK
CATGACAGTAGGCATG-1-HCATisStab7587205	NK	NK
CTACGTCAGAAGGGTA-1-HCATisStab7587208	T_CD4	T_CD4
AGTGTCAGTTACGACT-1-HCATisStab7646032	T_regulatory	nan
GTGCTTCAGTGGGTTG-1-HCATisStab7659969	DC_2	DC2
CTCCTAGAGCTAACTC-1-HCATisStab7747197	Fibroblast	Fibroblast
TGAGGGAGTCTCATCC-1-HCATisStab7747198	Lymph_vessel	Lymphatic
ACATACGCACCAGATT-1-HCATisStab7747199	T_CD8_CytT	T_CD8
TGGTTCCAGTAGGTGC-1-HCATisStab7747197	T_CD8_CytT	T_CD8
TCGCGTTCATTGGTAC-1-HCATisStab7659970	T_CD8_CytT	T_CD8
TCTCATAAGACAGAGA-1-HCATisStab7646035	Fibroblast	Fibroblast
CGAACATTCATGTCCC-1-HCATisStab7646035	Monocyte	Monocyte
TTCTACAAGTACGTTC-1-HCATisStab7646035	Mast_cells	Mast_cell
AGCGTATTCGAGAACG-1-HCATisStab7659970	Macrophage_MARCOpos	Macrophage
TGGCCAGGTTGGACCC-1-HCATisStab7587202	T_CD4	T_CD4
TTCGGTCGTCCTCTTG-1-HCATisStab7646035	T_CD8_CytT	T_CD8
GGGCACTCACAGACTT-1-HCATisStab7587205	Monocyte	Monocyte
AGATCTGTCGCAGGCT-1-HCATisStab7587205	DC_2	DC2
AAATGCCCACTTAAGC-1-HCATisStab7747199	T_CD4	T_CD4
GGCTCGAGTCATGCAT-1-HCATisStab7646033	T_CD4	T_CD4
ACTTACTCAAATTGCC-1-HCATisStab7509735	Monocyte	Monocyte
TCGCGAGGTAAACGCG-1-HCATisStab7646032	Blood_vessel	Blood_vessel
GAGTCCGGTAGAAAGG-1-HCATisStab7747198	Fibroblast	Fibroblast
GGACAGAGTGCGCTTG-1-HCATisStab7659971	DC_2	DC2
CTCTAATCATTTCACT-1-HCATisStab7747198	Alveolar_Type2	AT2
ATTTCTGGTAGAAGGA-1-HCATisStab7747198	T_CD4	T_CD4
GGACATTGTTGTCGCG-1-HCATisStab7747199	NK	NK
TACTCATGTTATCACG-1-HCATisStab7646035	Fibroblast	Fibroblast
CAGAATCCATACCATG-1-HCATisStab7659968	Monocyte	Monocyte
CTCCTAGAGACGCACA-1-HCATisStab7646035	Macrophage_MARCOneg	Macrophage
CTGGTCTCAGCTCCGA-1-HCATisStab7509736	NK	NK
GGGAGATTCCGCAAGC-1-HCATisStab7747199	T_CD8_CytT	T_CD8
TCGGTAAAGCGCTTAT-1-HCATisStab7509736	Lymph_vessel	Lymphatic
TCTTTCCAGTGAACGC-1-HCATisStab7659970	Muscle_cells	Muscle_cell
TCTTTCCAGGTAAACT-1-HCATisStab7747198	Blood_vessel	Blood_vessel
CCTTTCTAGTGGCACA-1-HCATisStab7587208	Fibroblast	Fibroblast
AAGGTTCCATAAAGGT-1-HCATisStab7747199	T_CD8_CytT	T_CD8
GGGCACTCATGGGACA-1-HCATisStab7747197	NK	NK
AACGTTGAGGGTCTCC-1-HCATisStab7587208	Macrophage_MARCOpos	Macrophage
GTTCATTTCTGCCAGG-1-HCATisStab7747199	NK	NK
GACTGCGTCAGTTGAC-1-HCATisStab7747199	NK	NK
CAGCAGCCACCGAATT-1-HCATisStab7659971	Mast_cells	Mast_cell
CCTTACGGTTGGTGGA-1-HCATisStab7587202	NK	NK
TCAACGATCTATCCTA-1-HCATisStab7646035	Mast_cells	Mast_cell
GGGATGAGTCCTGCTT-1-HCATisStab7587205	DC_2	DC2
CAGGTGCCACAGGTTT-1-HCATisStab7747198	T_CD8_CytT	T_CD8
CTGTTTAGTGCACCAC-1-HCATisStab7646033	T_CD4	T_CD4
AGCGTCGAGACCTTTG-1-HCATisStab7747199	NK	NK
ATGTGTGGTCCTAGCG-1-HCATisStab7587202	NK	NK
GTCGTAAAGCCAGGAT-1-HCATisStab7587211	NK	NK
ACCAGTAAGCGTGAAC-1-HCATisStab7747200	T_CD8_CytT	T_CD8
ATCGAGTTCCAACCAA-1-HCATisStab7587205	NK	NK
ATCCACCCAAGTTAAG-1-HCATisStab7509735	Blood_vessel	Blood_vessel
ATCATCTGTGTAACGG-1-HCATisStab7587205	NK	NK
CCACGGACAGCATGAG-1-HCATisStab7509736	Macrophage_MARCOneg	Macrophage
CAAGAAACACGTTGGC-1-HCATisStab7646032	T_regulatory	nan
CACCACTCAGTCCTTC-1-HCATisStab7747198	NK	NK
GTTCTCGTCAGCGATT-1-HCATisStab7747199	NK	NK
CGGGTCAGTCACCTAA-1-HCATisStab7509736	Alveolar_Type2	AT2
CGATCGGGTCCGCTGA-1-HCATisStab7659969	T_CD4	T_CD4
CGGACTGGTTATCACG-1-HCATisStab7587202	NK	NK
CGTTGGGTCTTCATGT-1-HCATisStab7747200	NK	NK
GTCAAGTTCTATCGCC-1-HCATisStab7587205	Alveolar_Type2	AT2
GTGGGTCCACGTAAGG-1-HCATisStab7747197	T_CD4	T_CD4
ACTTTCATCACGCGGT-1-HCATisStab7587202	Alveolar_Type2	AT2
TCGAGGCAGTGACTCT-1-HCATisStab7747198	T_CD8_CytT	T_CD8
CTACATTCAACTGGCC-1-HCATisStab7747198	T_CD4	T_CD4
GTATCTTCAGCCACCA-1-HCATisStab7509734	NK	NK
GATGAGGAGGGATGGG-1-HCATisStab7747198	Mast_cells	Mast_cell
GTGGGTCCACTCAGGC-1-HCATisStab7747198	Macrophage_MARCOpos	Macrophage
CAACCAATCCGCTGTT-1-HCATisStab7646033	T_CD4	T_CD4
GCGCAACGTAGCGCAA-1-HCATisStab7659970	Macrophage_MARCOpos	Macrophage
CCAATCCCAGCATGAG-1-HCATisStab7646035	Fibroblast	Fibroblast
CTTCTCTGTCTTCGTC-1-HCATisStab7587208	T_CD4	T_CD4
TACTCGCGTCAAACTC-1-HCATisStab7747199	Mast_cells	Mast_cell
CAGCAGCAGCTAGTGG-1-HCATisStab7659969	Monocyte	Monocyte
CCACGGATCCGCGTTT-1-HCATisStab7747197	NK	NK
TTTGTCACAGCGATCC-1-HCATisStab7587211	Alveolar_Type2	AT2
CCGTACTGTTCATGGT-1-HCATisStab7747199	Mast_cells	Mast_cell
GTTAAGCAGCCCTAAT-1-HCATisStab7587208	B_cells	B_cell
TAAGTGCAGACAGACC-1-HCATisStab7747200	NK	NK
CGATGGCCACGTTGGC-1-HCATisStab7747199	T_CD8_CytT	T_CD8
GTCGGGTAGCCAACAG-1-HCATisStab7587211	NK	NK
TGCTGCTCAGTGAGTG-1-HCATisStab7646033	Macrophage_Dividing	Macrophage_Dividing
TAGCCGGCATTGGCGC-1-HCATisStab7747198	Fibroblast	Fibroblast
CTGCTGTCACGTAAGG-1-HCATisStab7587208	NK	NK
TAAGTGCTCCCAGGTG-1-HCATisStab7509734	NK	NK
TTCGGTCAGCTAGCCC-1-HCATisStab7587202	T_CD4	T_CD4
GTAGTCACAAATTGCC-1-HCATisStab7509734	T_CD8_CytT	T_CD8
TAGCCGGGTTTGACAC-1-HCATisStab7747198	Alveolar_Type2	AT2
CTCAGAACAGACGCCT-1-HCATisStab7747199	Mast_cells	Mast_cell
ACCAGTAGTCATATCG-1-HCATisStab7646032	Fibroblast	Fibroblast
ACACTGATCAACGGGA-1-HCATisStab7646035	T_CD8_CytT	T_CD8
CTACGTCGTGATGTCT-1-HCATisStab7747197	Mast_cells	Mast_cell
TTTCCTCTCCTGCTTG-1-HCATisStab7646032	T_regulatory	nan
ACATCAGGTCAACATC-1-HCATisStab7587208	T_CD8_CytT	T_CD8
ATTACTCAGTGGTAAT-1-HCATisStab7587208	NK	NK
CAGGTGCGTTCAGTAC-1-HCATisStab7659971	Alveolar_Type2	AT2
TTCTTAGCAGACAAAT-1-HCATisStab7509736	Alveolar_Type2	AT2
TATGCCCCAATGTTGC-1-HCATisStab7587208	Monocyte	Monocyte
GAAACTCTCTTCAACT-1-HCATisStab7646032	T_CD8_CytT	T_CD8
TTGGAACGTGTGAATA-1-HCATisStab7509735	Fibroblast	Fibroblast
TGCCCATGTCTTCAAG-1-HCATisStab7587205	Plasma_cells	Plasma_cell
CGAGAAGTCCTCAACC-1-HCATisStab7747200	Mast_cells	Mast_cell
ACGCAGCCACAGATTC-1-HCATisStab7747198	B_cells	B_cell
GTCTTCGTCACCCGAG-1-HCATisStab7587202	Blood_vessel	Blood_vessel
GTCTTCGTCGTCACGG-1-HCATisStab7659971	DC_2	DC2
GGTGCGTAGATGCCAG-1-HCATisStab7587202	T_CD8_CytT	T_CD8
CAGCTGGCAGCCACCA-1-HCATisStab7747199	T_CD8_CytT	T_CD8
AGCGTCGGTTGATTCG-1-HCATisStab7509735	NK	NK
CCTAGCTGTGGCGAAT-1-HCATisStab7509734	T_CD4	T_CD4
GAAGCAGGTCGCGTGT-1-HCATisStab7587208	NK	NK
ACAGCTACACATGGGA-1-HCATisStab7646033	Fibroblast	Fibroblast
CTTACCGGTAGCCTCG-1-HCATisStab7646033	Fibroblast	Fibroblast
GCGGGTTGTTACGCGC-1-HCATisStab7587208	NK	NK
CCAATCCGTACAGCAG-1-HCATisStab7646032	Monocyte	Monocyte
CCGGTAGCAGATGGCA-1-HCATisStab7646032	Macrophage_MARCOneg	Macrophage
TCGTAGATCATAAAGG-1-HCATisStab7659969	Monocyte	Monocyte
CAAGATCTCTCGTTTA-1-HCATisStab7587202	B_cells	B_cell
AGGTCCGCAATAGCAA-1-HCATisStab7587211	NK	NK
TCGGTAACAGGTGGAT-1-HCATisStab7509736	T_CD4	T_CD4
TGTGGTATCAGCGATT-1-HCATisStab7747200	Mast_cells	Mast_cell
ATTATCCGTTACTGAC-1-HCATisStab7747200	Mast_cells	Mast_cell
GCACATAGTTCTGGTA-1-HCATisStab7646035	Macrophage_MARCOneg	Macrophage
CTTAACTGTAAACGCG-1-HCATisStab7747200	T_CD4	T_CD4
GTAACTGGTCGTGGCT-1-HCATisStab7659969	T_CD4	T_CD4
CCAGCGAAGATGTGTA-1-HCATisStab7509734	Alveolar_Type2	AT2
GAACATCTCGCAGGCT-1-HCATisStab7587202	Monocyte	Monocyte
CCACGGAAGGTAGCCA-1-HCATisStab7587202	T_CD4	T_CD4
CTCGGGAAGAATGTTG-1-HCATisStab7509736	Muscle_cells	Muscle_cell
AACTCAGAGACTACAA-1-HCATisStab7587208	Alveolar_Type2	AT2
TAAGAGAGTTATTCTC-1-HCATisStab7646032	T_CD4	T_CD4
TACCTTAGTAAGCACG-1-HCATisStab7509736	Blood_vessel	Blood_vessel
CAAGGCCCATCCTAGA-1-HCATisStab7509736	Alveolar_Type2	AT2
GTCTTCGGTTTGTTGG-1-HCATisStab7587211	Alveolar_Type2	AT2
GTAGGCCCATATGGTC-1-HCATisStab7509736	NK	NK
GAATAAGTCCAGATCA-1-HCATisStab7646033	DC_2	DC2
AAGGTTCGTACTCGCG-1-HCATisStab7659969	NK	NK
CAAGTTGCAAGCCTAT-1-HCATisStab7587208	DC_2	DC2
AGTTGGTAGGCCCGTT-1-HCATisStab7587208	Alveolar_Type2	AT2
AACCGCGAGGACCACA-1-HCATisStab7587211	Macrophage_MARCOpos	Macrophage
TGCGCAGCAGTGAGTG-1-HCATisStab7747197	T_CD4	T_CD4
GACGTTATCATAAAGG-1-HCATisStab7646033	NK	NK
GATCGATAGTCATGCT-1-HCATisStab7747198	Alveolar_Type2	AT2
GGACAGAGTTCAGTAC-1-HCATisStab7587202	NK	NK
AAGACCTTCCCTAATT-1-HCATisStab7747197	Mast_cells	Mast_cell
CGCCAAGTCACCTTAT-1-HCATisStab7747198	Mast_cells	Mast_cell
CGCTATCGTTTGGGCC-1-HCATisStab7587211	Macrophage_MARCOpos	Macrophage
ACTTTCATCCGTCAAA-1-HCATisStab7509735	T_CD8_CytT	T_CD8
TTTGTCACAGTATGCT-1-HCATisStab7659969	B_cells	B_cell
TGGCCAGAGATGCCAG-1-HCATisStab7747199	T_CD8_CytT	T_CD8
TTAACTCGTCGCGAAA-1-HCATisStab7747198	Macrophage_MARCOpos	Macrophage
GTCGGGTAGTCGATAA-1-HCATisStab7646032	Macrophage_MARCOpos	Macrophage
ATTGGTGTCTAAGCCA-1-HCATisStab7659969	B_cells	B_cell
AGCTCCTGTTATCACG-1-HCATisStab7659971	Fibroblast	Fibroblast
CGATGTACAGGTCCAC-1-HCATisStab7646034	Fibroblast	Fibroblast
AGGCCGTCAGATCCAT-1-HCATisStab7587205	Macrophage_MARCOpos	Macrophage
TACTTGTAGAAGGCCT-1-HCATisStab7747200	Mast_cells	Mast_cell
GTATCTTAGTTGAGAT-1-HCATisStab7747198	Alveolar_Type2	AT2
CGAATGTAGGCTAGGT-1-HCATisStab7646033	Blood_vessel	Blood_vessel
GATCGATCATCCGCGA-1-HCATisStab7587211	NK	NK
TCGGGACCACCTTGTC-1-HCATisStab7587205	Ciliated	Ciliated
ACGCCGAAGTTAACGA-1-HCATisStab7587202	Alveolar_Type2	AT2
TCGCGAGTCATCGCTC-1-HCATisStab7659969	Monocyte	Monocyte
GACCTGGCACCTTGTC-1-HCATisStab7747198	Mast_cells	Mast_cell
TCTCTAAGTCAGAAGC-1-HCATisStab7646033	T_CD8_CytT	T_CD8
ATCCGAAGTCTTCTCG-1-HCATisStab7509736	Alveolar_Type2	AT2
GGATGTTTCTCGCTTG-1-HCATisStab7747197	T_CD4	T_CD4
GGGCACTCAGTACACT-1-HCATisStab7646033	T_CD8_CytT	T_CD8
AAGGAGCGTCGCGAAA-1-HCATisStab7747200	Fibroblast	Fibroblast
GTCCTCAGTCCTCCAT-1-HCATisStab7747197	T_CD4	T_CD4
CGATGGCGTCTCAACA-1-HCATisStab7747198	NK	NK
AACTCAGGTCGCTTTC-1-HCATisStab7659970	Fibroblast	Fibroblast
TTCTACATCAGGTAAA-1-HCATisStab7587208	NK	NK
CTACACCAGTTGTAGA-1-HCATisStab7659969	T_CD8_CytT	T_CD8
CAAGATCTCCATTCTA-1-HCATisStab7587205	NK	NK
GGACAAGAGCTTTGGT-1-HCATisStab7646035	Fibroblast	Fibroblast
GGCGACTTCTTTAGGG-1-HCATisStab7587208	Macrophage_MARCOpos	Macrophage
TTCCCAGTCTCCGGTT-1-HCATisStab7646033	B_cells	B_cell
GTGTTAGTCCTCAACC-1-HCATisStab7587208	NK	NK
CTAGAGTCAAAGTGCG-1-HCATisStab7747197	T_CD8_CytT	T_CD8
TGCCCTAGTGTCTGAT-1-HCATisStab7646033	Blood_vessel	Blood_vessel
ACATACGAGTACGCCC-1-HCATisStab7747200	Mast_cells	Mast_cell
CACCAGGAGGCAGTCA-1-HCATisStab7747199	T_CD8_CytT	T_CD8
CAGCATAGTACAAGTA-1-HCATisStab7509735	NK	NK
CTTCTCTGTGCCTGTG-1-HCATisStab7646032	Lymph_vessel	Lymphatic
CTAACTTTCTAAGCCA-1-HCATisStab7747199	T_CD8_CytT	T_CD8
GTCGGGTCAATGCCAT-1-HCATisStab7587205	Monocyte	Monocyte
GTATCTTCATACTCTT-1-HCATisStab7646032	Blood_vessel	Blood_vessel
TGCCAAATCCAGTATG-1-HCATisStab7646033	Fibroblast	Fibroblast
ATCCACCAGGTGACCA-1-HCATisStab7646033	T_CD4	T_CD4
TAAGAGATCAGCATGT-1-HCATisStab7646032	NK	NK
TCATTACTCCTAGTGA-1-HCATisStab7587205	B_cells	B_cell
CGTCAGGGTATAAACG-1-HCATisStab7659971	Muscle_cells	Muscle_cell
TGCACCTGTCGGATCC-1-HCATisStab7587205	Alveolar_Type2	AT2
AAGGAGCCAGGTTTCA-1-HCATisStab7659971	Monocyte	Monocyte
AAGTCTGAGGTAAACT-1-HCATisStab7646033	DC_2	DC2
GCATGCGTCTTTCCTC-1-HCATisStab7587205	Macrophage_MARCOpos	Macrophage
CCGTTCAGTTCATGGT-1-HCATisStab7659970	Fibroblast	Fibroblast
ACGGAGACAGATCGGA-1-HCATisStab7747200	NK	NK
CGTTAGAAGTCGTACT-1-HCATisStab7747199	Alveolar_Type2	AT2
TCGGGACTCCATGCTC-1-HCATisStab7747199	NK	NK
TCTGAGAGTCAGATAA-1-HCATisStab7509734	Alveolar_Type2	AT2
CATTATCTCATGCTCC-1-HCATisStab7646033	Monocyte	Monocyte
GCGCGATTCAACCATG-1-HCATisStab7646035	T_regulatory	nan
CGTGAGCGTCCAGTAT-1-HCATisStab7509734	Alveolar_Type2	AT2
TCTCTAATCAGTACGT-1-HCATisStab7747200	Mast_cells	Mast_cell
AGTGGGACAAATACAG-1-HCATisStab7646033	T_CD8_CytT	T_CD8
TAGAGCTTCGAATGGG-1-HCATisStab7646034	T_CD8_CytT	T_CD8
AAAGATGGTTGGTTTG-1-HCATisStab7509734	Alveolar_Type2	AT2
GGGCATCTCAGGATCT-1-HCATisStab7747200	NK	NK
CCTTACGCAGCTGGCT-1-HCATisStab7646032	T_CD8_CytT	T_CD8
GAGCAGAAGAGACTAT-1-HCATisStab7509736	NK	NK
CGACCTTAGGAGTTGC-1-HCATisStab7747198	Alveolar_Type2	AT2
CAGCTAATCCCACTTG-1-HCATisStab7587202	Macrophage_MARCOpos	Macrophage
CCAGCGAAGGATGCGT-1-HCATisStab7646035	Mast_cells	Mast_cell
TGTCCCAAGCTAGTTC-1-HCATisStab7747198	Blood_vessel	Blood_vessel
CCGTTCAGTAATAGCA-1-HCATisStab7659971	DC_2	DC2
TCTCATAAGGGCTTGA-1-HCATisStab7509736	NK	NK
CATCCACAGCAGCCTC-1-HCATisStab7659971	Blood_vessel	Blood_vessel
TTTACTGAGCTGCAAG-1-HCATisStab7509736	NK	NK
CGAATGTCATCAGTAC-1-HCATisStab7659970	Monocyte	Monocyte
AACTTTCGTAGTGAAT-1-HCATisStab7747200	NK	NK
GGGATGAAGCAGGTCA-1-HCATisStab7509734	NK	NK
ATAAGAGGTACCGTAT-1-HCATisStab7747199	Mast_cells	Mast_cell
TGTGTTTAGTCTCCTC-1-HCATisStab7659969	Fibroblast	Fibroblast
ACGATGTGTTGTACAC-1-HCATisStab7747199	Mast_cells	Mast_cell
CGATTGAAGACTAGAT-1-HCATisStab7747199	T_CD8_CytT	T_CD8
CACACTCTCTGTGCAA-1-HCATisStab7747200	Macrophage_MARCOpos	Macrophage
TGACAACGTCTTTCAT-1-HCATisStab7587202	NK	NK
TTCCCAGAGATAGCAT-1-HCATisStab7587202	NK	NK
CAGCATAGTTCCACGG-1-HCATisStab7747199	T_CD8_CytT	T_CD8
CAGCAGCAGAACAACT-1-HCATisStab7587211	NK	NK
ACGCCAGAGCTGGAAC-1-HCATisStab7509734	DC_Monocyte_Dividing	nan
CATATGGAGAAACGCC-1-HCATisStab7747198	NK	NK
AACTTTCAGACAAAGG-1-HCATisStab7659969	NK	NK
CATATGGTCGATCCCT-1-HCATisStab7587205	Fibroblast	Fibroblast
TGACAACAGGGTTTCT-1-HCATisStab7646033	Monocyte	Monocyte
TTCTCAATCCCAAGTA-1-HCATisStab7659970	T_CD8_CytT	T_CD8
CCGTTCATCGAGGTAG-1-HCATisStab7646033	T_CD4	T_CD4
ATTACTCAGGGTATCG-1-HCATisStab7659969	T_CD8_CytT	T_CD8
CTAGCCTCACAGGAGT-1-HCATisStab7747200	NK	NK
AAAGATGTCAACGAAA-1-HCATisStab7509734	Macrophage_MARCOpos	Macrophage
GACAGAGCAGTTCCCT-1-HCATisStab7509735	NK	NK
AACCGCGCACGTCTCT-1-HCATisStab7747198	Alveolar_Type2	AT2
TTTGGTTAGACTACAA-1-HCATisStab7659969	T_CD8_CytT	T_CD8
TTCTCCTTCATCGGAT-1-HCATisStab7646033	NK	NK
GCGCAACCATGGGAAC-1-HCATisStab7747200	NK	NK
TCTTTCCCACAAGCCC-1-HCATisStab7509736	Alveolar_Type2	AT2
GTCGTAAGTTATCGGT-1-HCATisStab7659971	Blood_vessel	Blood_vessel
TACTTGTAGTGAAGAG-1-HCATisStab7646033	Ciliated	Ciliated
GTGCGGTGTCTTCGTC-1-HCATisStab7509736	Blood_vessel	Blood_vessel
CTAGAGTGTCACCCAG-1-HCATisStab7587208	B_cells	B_cell
GCAAACTAGTCCGGTC-1-HCATisStab7646033	T_CD8_CytT	T_CD8
AACGTTGTCTGCTGTC-1-HCATisStab7646033	T_CD4	T_CD4
GGGAATGGTTGGTTTG-1-HCATisStab7587211	NK	NK
CTAGCCTTCGTTACGA-1-HCATisStab7587205	Alveolar_Type2	AT2
ACAGCTAAGATGAGAG-1-HCATisStab7509735	NK	NK
CATATGGAGTCTCAAC-1-HCATisStab7646032	T_CD8_CytT	T_CD8
TGCCAAATCAATCTCT-1-HCATisStab7646033	Monocyte	Monocyte
TGCTACCTCGGAAACG-1-HCATisStab7509736	Blood_vessel	Blood_vessel
AGCTTGACAAGTTGTC-1-HCATisStab7659969	Monocyte	Monocyte
GTGCGGTCAGCAGTTT-1-HCATisStab7587205	T_CD8_CytT	T_CD8
GCATGCGTCAGCTTAG-1-HCATisStab7587208	Macrophage_MARCOpos	Macrophage
TGAAAGACACGACTCG-1-HCATisStab7509734	NK	NK
TGCGGGTCATTGGGCC-1-HCATisStab7509734	Blood_vessel	Blood_vessel
TGTATTCTCTGTACGA-1-HCATisStab7646033	DC_Monocyte_Dividing	nan
TCTCTAAAGCTCAACT-1-HCATisStab7509736	Alveolar_Type2	AT2
TGACTAGTCTCGTATT-1-HCATisStab7659969	Macrophage_MARCOpos	Macrophage
GACACGCCAACTGGCC-1-HCATisStab7587202	T_CD4	T_CD4
GACACGCCACCTGGTG-1-HCATisStab7587205	Macrophage_MARCOpos	Macrophage
TTAGGACAGTGTACCT-1-HCATisStab7747200	NK	NK
CGTGAGCGTTCAGGCC-1-HCATisStab7747197	NK	NK
CATCAAGTCCCAAGTA-1-HCATisStab7747197	T_CD8_CytT	T_CD8
AGACGTTTCATGCATG-1-HCATisStab7646032	T_CD4	T_CD4
CGAACATCAATGTAAG-1-HCATisStab7509736	Macrophage_MARCOpos	Macrophage
GTATCTTGTGCACCAC-1-HCATisStab7646032	T_regulatory	nan
TGGCGCAGTGCCTGCA-1-HCATisStab7646032	Macrophage_MARCOneg	Macrophage
AGGCCGTCAGCCAATT-1-HCATisStab7509734	Fibroblast	Fibroblast
TCTCATAGTGGCAAAC-1-HCATisStab7587202	Alveolar_Type2	AT2
GGAAAGCAGGCGTACA-1-HCATisStab7646032	Monocyte	Monocyte
GTTCATTAGCGTTGCC-1-HCATisStab7659969	T_CD4	T_CD4
GCACTCTAGTCAAGGC-1-HCATisStab7659970	NK	NK
AACCGCGGTGAACCTT-1-HCATisStab7587202	NK	NK
GGCGTGTTCAGGATCT-1-HCATisStab7747197	T_CD4	T_CD4
CCGGGATCAGACAAGC-1-HCATisStab7659971	Macrophage_MARCOpos	Macrophage
TGACAACGTAGCCTCG-1-HCATisStab7587205	Macrophage_MARCOpos	Macrophage
GCAGCCAAGTACGATA-1-HCATisStab7646032	B_cells	B_cell
CTAATGGAGGCAGGTT-1-HCATisStab7509735	Alveolar_Type2	AT2
GGCGACTTCCTTTCTC-1-HCATisStab7747200	Mast_cells	Mast_cell
TGGTTAGAGGCGCTCT-1-HCATisStab7646034	Muscle_cells	Muscle_cell
CTCGGAGTCTTGAGAC-1-HCATisStab7659969	T_CD4	T_CD4
CTCGTACCAGCCTTGG-1-HCATisStab7646033	T_CD8_CytT	T_CD8
CCTAAAGTCGAACGGA-1-HCATisStab7509734	Alveolar_Type2	AT2
AATCCAGAGCGTCAAG-1-HCATisStab7646033	Monocyte	Monocyte
CACATTTTCACAGTAC-1-HCATisStab7646033	T_CD8_CytT	T_CD8
ATGCGATTCTGGTGTA-1-HCATisStab7587205	Alveolar_Type2	AT2
GATTCAGAGCGTGAAC-1-HCATisStab7646032	Blood_vessel	Blood_vessel
ATAAGAGTCTTGGGTA-1-HCATisStab7747200	NK	NK
CCTCAGTTCCAATGGT-1-HCATisStab7659969	Monocyte	Monocyte
AAGCCGCCAGGCTCAC-1-HCATisStab7659969	Monocyte	Monocyte
GATCTAGCACCATCCT-1-HCATisStab7747200	NK	NK
TTTGGTTAGCATCATC-1-HCATisStab7659970	Blood_vessel	Blood_vessel
TACTTGTGTCATGCAT-1-HCATisStab7747198	Blood_vessel	Blood_vessel
ACTGATGGTGATAAGT-1-HCATisStab7646034	T_CD8_CytT	T_CD8
GGTGTTAGTGGGTATG-1-HCATisStab7747198	T_CD8_CytT	T_CD8
CGAGCCACACATCCAA-1-HCATisStab7509735	Lymph_vessel	Lymphatic
CATGCCTTCACGGTTA-1-HCATisStab7747200	NK	NK
AAAGTAGGTCTCTCTG-1-HCATisStab7659971	Alveolar_Type2	AT2
CAGGTGCAGGCAAAGA-1-HCATisStab7747197	Macrophage_MARCOpos	Macrophage
ATCACGACATGCCTTC-1-HCATisStab7659969	T_CD4	T_CD4
TCAGGTACAGTCGATT-1-HCATisStab7646035	Alveolar_Type1	AT1
TGGTTAGCATCCGGGT-1-HCATisStab7587208	Alveolar_Type2	AT2
CGAGAAGGTACATGTC-1-HCATisStab7509736	DC_2	DC2
GGCGACTGTACAGCAG-1-HCATisStab7646034	Macrophage_MARCOpos	Macrophage
TTCGGTCTCAGCTCTC-1-HCATisStab7659971	Blood_vessel	Blood_vessel
GTCGTAACACGGACAA-1-HCATisStab7646033	NK	NK
GTAACTGTCATACGGT-1-HCATisStab7587202	T_CD8_CytT	T_CD8
ACAGCCGGTCCGCTGA-1-HCATisStab7747200	NK	NK
CAGGTGCCATGCAACT-1-HCATisStab7587205	NK	NK
GGCAATTCAGTATCTG-1-HCATisStab7587208	Alveolar_Type2	AT2
GCGCAGTAGTTCGCAT-1-HCATisStab7659969	Macrophage_MARCOneg	Macrophage
TCGCGTTGTCGCTTCT-1-HCATisStab7587202	NK	NK
GCGACCAGTTCATGGT-1-HCATisStab7646034	Macrophage_MARCOpos	Macrophage
CTGTGCTGTCGCATCG-1-HCATisStab7587208	Macrophage_MARCOpos	Macrophage
GTGCAGCAGCAATATG-1-HCATisStab7747198	T_CD8_CytT	T_CD8
AGAATAGAGGGAACGG-1-HCATisStab7509736	Alveolar_Type2	AT2
AAGTCTGGTGTGGCTC-1-HCATisStab7646033	Monocyte	Monocyte
CGTAGGCAGTGGTAGC-1-HCATisStab7646035	Fibroblast	Fibroblast
TCTATTGCATTCCTGC-1-HCATisStab7587202	Monocyte	Monocyte
ATCTACTAGAGCCCAA-1-HCATisStab7659969	T_CD8_CytT	T_CD8
CATCAAGCAGGAATGC-1-HCATisStab7587205	Macrophage_MARCOpos	Macrophage
TCACGAACAGGTTTCA-1-HCATisStab7659971	Alveolar_Type2	AT2
GCAATCAGTCGTCTTC-1-HCATisStab7509735	NK	NK
TTCGGTCAGTGCAAGC-1-HCATisStab7587211	B_cells	B_cell
ACGAGGACATAGTAAG-1-HCATisStab7659971	DC_2	DC2
TGCCAAATCACGATGT-1-HCATisStab7747200	Blood_vessel	Blood_vessel
ACTTACTAGCACGCCT-1-HCATisStab7587202	Alveolar_Type2	AT2
ACCCACTAGCGTTTAC-1-HCATisStab7646032	Macrophage_MARCOpos	Macrophage
GAAACTCTCAGCACAT-1-HCATisStab7747200	NK	NK
CCGTACTGTCACCCAG-1-HCATisStab7659970	Mast_cells	Mast_cell
CTACGTCAGAGTCGGT-1-HCATisStab7646033	Macrophage_MARCOpos	Macrophage
GCATGCGAGTTGCAGG-1-HCATisStab7587208	Monocyte	Monocyte
GGGTCTGAGGATCGCA-1-HCATisStab7587211	Fibroblast	Fibroblast
TAGGCATCACAGACAG-1-HCATisStab7587202	T_CD8_CytT	T_CD8
CCTACCAAGGTAAACT-1-HCATisStab7659970	Macrophage_MARCOpos	Macrophage
TGGTTAGTCTCCTATA-1-HCATisStab7587202	T_CD4	T_CD4
ATTACTCCAATCGAAA-1-HCATisStab7747197	NK	NK
CATCAGACAAATCCGT-1-HCATisStab7747199	T_CD4	T_CD4
CCTCAGTAGTACGCGA-1-HCATisStab7646034	T_CD4	T_CD4
AGGGAGTTCACAGGCC-1-HCATisStab7646032	Macrophage_Dividing	Macrophage_Dividing
GAATGAAAGTGTCCCG-1-HCATisStab7646034	T_CD8_CytT	T_CD8
TTGCCGTCACACTGCG-1-HCATisStab7646035	Macrophage_MARCOpos	Macrophage
CACTCCAAGGGTTCCC-1-HCATisStab7646032	T_CD4	T_CD4
CTCTAATTCAGCGATT-1-HCATisStab7747197	Monocyte	Monocyte
TGAAAGATCCTGCTTG-1-HCATisStab7587208	DC_Monocyte_Dividing	nan
CCTCAGTGTACCGAGA-1-HCATisStab7587208	T_CD4	T_CD4
AACTCTTGTCGCCATG-1-HCATisStab7646033	Alveolar_Type2	AT2
GGCGTGTTCCTTCAAT-1-HCATisStab7587205	Monocyte	Monocyte
AAAGTAGAGCGTTGCC-1-HCATisStab7509734	Macrophage_MARCOneg	Macrophage
ATTTCTGCAGTTCATG-1-HCATisStab7509735	T_CD8_CytT	T_CD8
CACAGTAAGCGTTTAC-1-HCATisStab7659970	Fibroblast	Fibroblast
TCTCTAACACTTCTGC-1-HCATisStab7587205	Monocyte	Monocyte
GGATTACGTGTTAAGA-1-HCATisStab7659969	Macrophage_MARCOpos	Macrophage
CCGTTCATCTCTGTCG-1-HCATisStab7587205	NK	NK
TGCTGCTAGTTCGATC-1-HCATisStab7747197	T_CD8_CytT	T_CD8
CGTGTCTGTCCAACTA-1-HCATisStab7509734	NK	NK
AGGTCCGGTCAATGTC-1-HCATisStab7509735	Alveolar_Type2	AT2
CGGACTGGTCCGACGT-1-HCATisStab7747197	T_CD8_CytT	T_CD8
CTCCTAGAGAATGTGT-1-HCATisStab7646034	Fibroblast	Fibroblast
CGTTAGAGTTTGACAC-1-HCATisStab7587211	Blood_vessel	Blood_vessel
CAGGTGCCAGTCGATT-1-HCATisStab7747200	Fibroblast	Fibroblast
CCATGTCTCGTCACGG-1-HCATisStab7646033	T_CD8_CytT	T_CD8
CGTCACTAGTTTAGGA-1-HCATisStab7747200	NK	NK
TTTATGCGTAAGTAGT-1-HCATisStab7747198	T_CD8_CytT	T_CD8
CATATGGAGCTGCAAG-1-HCATisStab7646033	Monocyte	Monocyte
GTATTCTAGCGGCTTC-1-HCATisStab7509736	Ciliated	Ciliated
CTGAAGTCACAGCCCA-1-HCATisStab7659969	Macrophage_MARCOneg	Macrophage
ACTGATGGTTCACGGC-1-HCATisStab7587202	Alveolar_Type2	AT2
CGTTGGGAGTTAACGA-1-HCATisStab7646032	NK	NK
CTACACCAGTGGGATC-1-HCATisStab7646035	Macrophage_MARCOpos	Macrophage
GTTAAGCTCATTCACT-1-HCATisStab7659969	T_CD8_CytT	T_CD8
TCTATTGCAAGTACCT-1-HCATisStab7509734	Alveolar_Type2	AT2
CGCCAAGGTGGAAAGA-1-HCATisStab7646032	T_CD8_CytT	T_CD8
CACACTCCACAAGTAA-1-HCATisStab7659969	B_cells	B_cell
TCAGATGGTGACTACT-1-HCATisStab7747198	T_CD8_CytT	T_CD8
TTGCCGTCAATGGAAT-1-HCATisStab7747199	Monocyte	Monocyte
CCCAGTTGTCATGCAT-1-HCATisStab7747198	T_CD4	T_CD4
TGAGAGGGTTCCCTTG-1-HCATisStab7587205	T_CD8_CytT	T_CD8
TTCCCAGAGTACATGA-1-HCATisStab7747200	NK	NK
CTACACCGTGGACGAT-1-HCATisStab7747198	T_CD8_CytT	T_CD8
CAGCTGGCATTCTTAC-1-HCATisStab7509734	NK	NK
TGAAAGACACGAAGCA-1-HCATisStab7646033	Alveolar_Type1	AT1
GGACAAGAGCCGGTAA-1-HCATisStab7587211	NK	NK
TGTATTCAGTCAAGGC-1-HCATisStab7747200	NK	NK
CTCAGAACAAAGGAAG-1-HCATisStab7747198	Mast_cells	Mast_cell
CTGTTTATCAGAGACG-1-HCATisStab7646032	T_CD8_CytT	T_CD8
CTGCTGTAGAGTAATC-1-HCATisStab7587208	Alveolar_Type2	AT2
GTACGTAGTGTGTGCC-1-HCATisStab7587205	T_CD4	T_CD4
TATGCCCGTGTATGGG-1-HCATisStab7587205	Alveolar_Type2	AT2
AGGCCGTTCTTGCCGT-1-HCATisStab7587205	NK	NK
CTGCGGATCAGCATGT-1-HCATisStab7587208	Alveolar_Type2	AT2
CTTACCGTCCGCAGTG-1-HCATisStab7646033	Monocyte	Monocyte
ATGCGATAGTTACGGG-1-HCATisStab7646035	DC_2	DC2
TGCACCTGTGAACCTT-1-HCATisStab7646033	T_CD8_CytT	T_CD8
ACAGCCGTCCGTAGGC-1-HCATisStab7587211	Alveolar_Type2	AT2
TATGCCCCAAATACAG-1-HCATisStab7509735	Alveolar_Type2	AT2
GTGTGCGTCCAGAAGG-1-HCATisStab7509736	Blood_vessel	Blood_vessel
GAACCTACATCTCGCT-1-HCATisStab7646032	T_CD4	T_CD4
GTCTCGTCATGACGGA-1-HCATisStab7587211	Alveolar_Type2	AT2
AACTTTCAGTTACCCA-1-HCATisStab7747199	T_CD8_CytT	T_CD8
CTGCCTAGTTTGTGTG-1-HCATisStab7646032	NK	NK
TAGACCATCTAACTCT-1-HCATisStab7587202	NK	NK
GGCTCGATCCTTTCTC-1-HCATisStab7747199	Mast_cells	Mast_cell
GCAGCCATCAGCTTAG-1-HCATisStab7587208	DC_2	DC2
ACTGATGCAGCTATTG-1-HCATisStab7747198	DC_2	DC2
ACATACGGTTCCCTTG-1-HCATisStab7587205	B_cells	B_cell
GCCTCTAAGCCAACAG-1-HCATisStab7747200	Blood_vessel	Blood_vessel
AGCATACCACGAAAGC-1-HCATisStab7587211	Monocyte	Monocyte
ACACCCTAGTGTCTCA-1-HCATisStab7587208	NK	NK
AGGTCCGTCTGGTGTA-1-HCATisStab7747197	T_CD4	T_CD4
CGATGTATCGTTACGA-1-HCATisStab7509735	Blood_vessel	Blood_vessel
GGGACCTGTATGAAAC-1-HCATisStab7646032	Blood_vessel	Blood_vessel
GGAATAAAGAATGTTG-1-HCATisStab7646032	NK	NK
GGAACTTAGTGAACGC-1-HCATisStab7646033	Monocyte	Monocyte
AACGTTGTCTTTACGT-1-HCATisStab7659969	NK	NK
GTCTTCGTCCCGACTT-1-HCATisStab7587202	T_CD4	T_CD4
CGGCTAGTCAGCAACT-1-HCATisStab7587202	T_CD4	T_CD4
CAACCAACAGTAACGG-1-HCATisStab7659969	T_CD8_CytT	T_CD8
CTGAAGTAGTGAATTG-1-HCATisStab7587211	Monocyte	Monocyte
GCGCAGTCATTCCTGC-1-HCATisStab7587208	T_CD4	T_CD4
TGTCCCACATGGTTGT-1-HCATisStab7646035	Fibroblast	Fibroblast
CCGGGATCAATCCAAC-1-HCATisStab7747197	Fibroblast	Fibroblast
TGAGAGGAGCAGGCTA-1-HCATisStab7747197	T_CD8_CytT	T_CD8
GATGAAAGTACCGTTA-1-HCATisStab7747198	T_CD8_CytT	T_CD8
CGACCTTTCACCATAG-1-HCATisStab7747200	NK	NK
ATAAGAGCATCGGAAG-1-HCATisStab7509736	NK	NK
CCTACACTCAGATAAG-1-HCATisStab7747198	T_CD4	T_CD4
TTGGCAAGTCGCTTTC-1-HCATisStab7587205	T_CD4	T_CD4
TCTGAGAGTCGAACAG-1-HCATisStab7509735	NK	NK
CTACACCCAGGATCGA-1-HCATisStab7646035	Macrophage_MARCOpos	Macrophage
AAACCTGAGGGTGTGT-1-HCATisStab7646035	Monocyte	Monocyte
GGGATGACACTGAAGG-1-HCATisStab7646033	T_cells_Dividing	nan
CCTAAAGTCGTACCGG-1-HCATisStab7587205	Alveolar_Type2	AT2
TGAGCATTCATCGGAT-1-HCATisStab7587205	Monocyte	Monocyte
AGAGCTTCAAGCCATT-1-HCATisStab7587205	Monocyte	Monocyte
AGAGCGAAGCGCCTCA-1-HCATisStab7646035	Macrophage_MARCOpos	Macrophage
AAAGATGCACACCGAC-1-HCATisStab7587205	NK	NK
GTTCTCGGTACCAGTT-1-HCATisStab7747199	T_CD4	T_CD4
AGGCCACCAAGTTAAG-1-HCATisStab7747198	NK	NK
TGACAACTCCGCAAGC-1-HCATisStab7659969	Monocyte	Monocyte
ACTGCTCCAAGCGTAG-1-HCATisStab7747198	T_CD4	T_CD4
CCCAGTTAGCGTTCCG-1-HCATisStab7659971	Macrophage_MARCOpos	Macrophage
AAGGCAGGTATATGAG-1-HCATisStab7747200	NK	NK
CCACTACGTTTAGCTG-1-HCATisStab7747198	NK	NK
AGCTCTCTCAACACCA-1-HCATisStab7659971	Monocyte	Monocyte
CGGTTAAAGTCAAGCG-1-HCATisStab7587211	NK	NK
AACTCTTGTAAGAGAG-1-HCATisStab7587202	Macrophage_MARCOpos	Macrophage
GGGTTGCCAAGCGAGT-1-HCATisStab7587211	Fibroblast	Fibroblast
TACTCGCGTGGCTCCA-1-HCATisStab7747198	Mast_cells	Mast_cell
CGTAGGCAGATCTGAA-1-HCATisStab7646033	T_CD4	T_CD4
GTTTCTAGTCAACTGT-1-HCATisStab7646034	DC_2	DC2
ATTGGACAGGATGGAA-1-HCATisStab7659970	DC_2	DC2
CTCTAATAGCTGTCTA-1-HCATisStab7747199	DC_2	DC2
GGGCATCTCTATCGCC-1-HCATisStab7747200	NK	NK
GCCTCTACAGGCTGAA-1-HCATisStab7646033	NK	NK
TAGAGCTTCAGAGACG-1-HCATisStab7587211	NK	NK
ACACCAAAGGGCTCTC-1-HCATisStab7587208	NK	NK
GAATGAAAGTGACTCT-1-HCATisStab7659969	B_cells	B_cell
CTTACCGTCTCGGACG-1-HCATisStab7646033	Monocyte	Monocyte
AAGACCTGTGGCCCTA-1-HCATisStab7747197	Macrophage_MARCOpos	Macrophage
GGCAATTTCGTAGGAG-1-HCATisStab7587211	T_CD4	T_CD4
CAAGAAACAGTGACAG-1-HCATisStab7509735	NK	NK
CACAGGCCAATCGGTT-1-HCATisStab7646035	Macrophage_MARCOpos	Macrophage
TGGCCAGCACCTATCC-1-HCATisStab7646032	Plasma_cells	Plasma_cell
GCAATCATCACAAACC-1-HCATisStab7587211	Monocyte	Monocyte
GAGCAGACATTAGGCT-1-HCATisStab7659970	B_cells	B_cell
CGTGAGCCAGCGATCC-1-HCATisStab7646032	Macrophage_MARCOneg	Macrophage
CCCATACAGACATAAC-1-HCATisStab7509736	NK	NK
TCATTTGAGTGGGATC-1-HCATisStab7646032	Ciliated	Ciliated
GTACGTACATGTAAGA-1-HCATisStab7747198	T_CD8_CytT	T_CD8
GGGAATGGTCCGAAGA-1-HCATisStab7646032	NK	NK
AAGGCAGGTGGCGAAT-1-HCATisStab7747200	Fibroblast	Fibroblast
ACTTTCACACGGTAGA-1-HCATisStab7747197	NK	NK
CACCAGGCACAGTCGC-1-HCATisStab7587202	Macrophage_MARCOpos	Macrophage
GATCGCGAGTGACTCT-1-HCATisStab7587205	T_CD4	T_CD4
GCTGCAGGTGTGTGCC-1-HCATisStab7509734	T_regulatory	nan
CGTAGGCAGAGTGACC-1-HCATisStab7587208	Alveolar_Type2	AT2
ATTCTACGTACGCTGC-1-HCATisStab7509736	NK	NK
CTAAGACGTGACGCCT-1-HCATisStab7659969	T_CD4	T_CD4
TAAGAGAAGTAAGTAC-1-HCATisStab7747198	Fibroblast	Fibroblast
TGGCGCAAGAGTCTGG-1-HCATisStab7587211	NK	NK
CGTCTACTCGGAGCAA-1-HCATisStab7587202	Monocyte	Monocyte
CAGCTAAGTGATAAGT-1-HCATisStab7587205	NK	NK
GTGTTAGAGGTACTCT-1-HCATisStab7646034	Mast_cells	Mast_cell
ACCGTAAGTTTGTTTC-1-HCATisStab7747198	Alveolar_Type2	AT2
GTGCATAGTTCCCGAG-1-HCATisStab7646032	NK	NK
CGCGGTATCTTCGGTC-1-HCATisStab7659969	T_CD8_CytT	T_CD8
TAGAGCTGTGTGGTTT-1-HCATisStab7509734	NK	NK
CCCAGTTAGTACTTGC-1-HCATisStab7509735	NK	NK
CTCTGGTCAGTCGTGC-1-HCATisStab7587208	T_CD8_CytT	T_CD8
ACGGAGAAGAAACGCC-1-HCATisStab7587205	NK	NK
CCGGGATCACCGATAT-1-HCATisStab7509736	Macrophage_MARCOpos	Macrophage
ACTATCTGTGGTGTAG-1-HCATisStab7587211	DC_2	DC2
GGCTCGAGTTGCTCCT-1-HCATisStab7646032	Blood_vessel	Blood_vessel
GATGAGGAGATCCGAG-1-HCATisStab7587211	Monocyte	Monocyte
CCATGTCTCTATCGCC-1-HCATisStab7747197	T_CD8_CytT	T_CD8
CGGACACTCGCCTGTT-1-HCATisStab7747198	Alveolar_Type2	AT2
GGCTCGATCCAGATCA-1-HCATisStab7747198	Mast_cells	Mast_cell
TTTATGCCAAAGCGGT-1-HCATisStab7509734	NK	NK
TGGACGCCACGTGAGA-1-HCATisStab7747199	T_CD8_CytT	T_CD8
CGTCACTCATTTGCCC-1-HCATisStab7646032	T_CD4	T_CD4
GACGGCTTCTCCCTGA-1-HCATisStab7587211	NK	NK
TGGTTCCGTTATGTGC-1-HCATisStab7747200	NK	NK
TATGCCCGTACTCTCC-1-HCATisStab7747200	Fibroblast	Fibroblast
ACCCACTCAATCTGCA-1-HCATisStab7659971	Fibroblast	Fibroblast
CTAAGACCACTATCTT-1-HCATisStab7587202	NK	NK
CTACATTCATTGGGCC-1-HCATisStab7646033	Mast_cells	Mast_cell
CCGGTAGGTTCCTCCA-1-HCATisStab7587208	NK	NK
AGGTCCGAGCGTGTCC-1-HCATisStab7587211	T_CD4	T_CD4
CGTTGGGAGTGTTAGA-1-HCATisStab7747197	Mast_cells	Mast_cell
ACATGGTGTGACCAAG-1-HCATisStab7659969	T_CD8_CytT	T_CD8
GAACATCGTGCAGACA-1-HCATisStab7509736	Macrophage_MARCOpos	Macrophage
GGAAAGCAGGATGTAT-1-HCATisStab7747197	T_CD4	T_CD4
GGGAGATGTCTGATTG-1-HCATisStab7587205	NK	NK
CTTAGGATCATGTCCC-1-HCATisStab7747198	Fibroblast	Fibroblast
GCAGCCATCACCACCT-1-HCATisStab7747199	Mast_cells	Mast_cell
CTAACTTTCAGTGCAT-1-HCATisStab7509734	Alveolar_Type2	AT2
CTTGGCTTCGGATGTT-1-HCATisStab7587202	T_CD4	T_CD4
AGGTCCGAGAGCAATT-1-HCATisStab7659970	NK	NK
ATGTGTGGTTAGGGTG-1-HCATisStab7646035	T_CD4	T_CD4
GATCGATTCCCAACGG-1-HCATisStab7509736	Monocyte	Monocyte
CATCGGGGTAAGTTCC-1-HCATisStab7659969	NK	NK
TCTTCGGAGCTGTTCA-1-HCATisStab7587205	T_CD4	T_CD4
CTCTGGTTCAACCAAC-1-HCATisStab7587202	Monocyte	Monocyte
ACGTCAAAGTTTAGGA-1-HCATisStab7587208	Macrophage_MARCOpos	Macrophage
CATCAAGTCTAACCGA-1-HCATisStab7587202	T_CD4	T_CD4
AAGCCGCGTTAGTGGG-1-HCATisStab7747198	NK	NK
TTGCCGTTCCAGAGGA-1-HCATisStab7659969	NK	NK
CAACTAGAGTACGCGA-1-HCATisStab7659970	B_cells	B_cell
AGGCCGTTCGAATGGG-1-HCATisStab7587208	DC_2	DC2
GTTCTCGCAACACGCC-1-HCATisStab7587202	Fibroblast	Fibroblast
CACAAACGTGTGGTTT-1-HCATisStab7747198	T_CD4	T_CD4
GGGCACTGTATCACCA-1-HCATisStab7747197	T_CD8_CytT	T_CD8
GTAGTCAAGCTAAGAT-1-HCATisStab7646032	NK	NK
CGCTGGATCGTTGACA-1-HCATisStab7646033	Fibroblast	Fibroblast
CTTGGCTAGCGTGAAC-1-HCATisStab7509735	NK	NK
GTATTCTCAGATCCAT-1-HCATisStab7747198	NK	NK
GTGGGTCCAGCGTAAG-1-HCATisStab7587202	Alveolar_Type2	AT2
ATAACGCGTGGTGTAG-1-HCATisStab7747198	T_CD8_CytT	T_CD8
TCAATCTCAGCTGCTG-1-HCATisStab7587202	Alveolar_Type2	AT2
GAGTCCGGTAATAGCA-1-HCATisStab7747198	NK	NK
TGTGGTAAGGTGCTTT-1-HCATisStab7646033	T_CD4	T_CD4
ACGAGCCAGTGAATTG-1-HCATisStab7587205	NK	NK
CCCAGTTAGTTAAGTG-1-HCATisStab7747200	Mast_cells	Mast_cell
AACGTTGTCCCAAGTA-1-HCATisStab7587202	NK	NK
GCCAAATAGGATGCGT-1-HCATisStab7659969	Monocyte	Monocyte
CGTAGCGCAGGTCTCG-1-HCATisStab7747200	NK	NK
AGCTCTCCATTATCTC-1-HCATisStab7509736	Ciliated	Ciliated
CGTAGGCAGTGTGAAT-1-HCATisStab7646033	Macrophage_MARCOpos	Macrophage
TACAGTGTCGTTTAGG-1-HCATisStab7646033	Fibroblast	Fibroblast
TTGTAGGGTTCTGGTA-1-HCATisStab7509736	Alveolar_Type2	AT2
CCCTCCTTCCTCAACC-1-HCATisStab7659969	Monocyte	Monocyte
CGTTAGAGTCCAAGTT-1-HCATisStab7587211	Monocyte	Monocyte
AGCTTGAAGCCACCTG-1-HCATisStab7587202	Fibroblast	Fibroblast
CATCGGGTCCAACCAA-1-HCATisStab7587202	Monocyte	Monocyte
GTTAAGCAGGGAGTAA-1-HCATisStab7747198	Alveolar_Type2	AT2
ACATACGAGTTAGGTA-1-HCATisStab7587202	NK	NK
CAGAATCAGCCGGTAA-1-HCATisStab7646032	Fibroblast	Fibroblast
TGTCCCAGTCTGATTG-1-HCATisStab7646032	T_CD8_CytT	T_CD8
GGAATAATCCCAAGAT-1-HCATisStab7587211	T_CD4	T_CD4
GCAGCCAGTAACGTTC-1-HCATisStab7587211	Monocyte	Monocyte
CCACCTATCCCATTAT-1-HCATisStab7509734	NK	NK
ATCCGAAGTGCTAGCC-1-HCATisStab7659969	T_CD4	T_CD4
AGGCCGTTCTCCGGTT-1-HCATisStab7646033	Monocyte	Monocyte
GCGGGTTGTCGTTGTA-1-HCATisStab7587208	Alveolar_Type2	AT2
GGTGAAGTCCTTGGTC-1-HCATisStab7509735	Plasma_cells	Plasma_cell
TTGGAACGTGATGTCT-1-HCATisStab7747198	T_CD4	T_CD4
TAGAGCTAGAGACTTA-1-HCATisStab7747200	NK	NK
TAGAGCTGTGAAATCA-1-HCATisStab7659971	Fibroblast	Fibroblast
AGAGCGACAAGCGCTC-1-HCATisStab7646035	Monocyte	Monocyte
TCGCGAGAGCTAAACA-1-HCATisStab7509736	T_CD8_CytT	T_CD8
CGCTATCAGTCACGCC-1-HCATisStab7747199	Mast_cells	Mast_cell
CAAGATCGTCGGGTCT-1-HCATisStab7587205	NK	NK
GAAACTCAGTTTGCGT-1-HCATisStab7587202	B_cells	B_cell
ACGGCCAAGTGTTGAA-1-HCATisStab7659970	Fibroblast	Fibroblast
CGGACGTTCAGCCTAA-1-HCATisStab7509735	DC_2	DC2
CAACCAATCGAGGTAG-1-HCATisStab7587208	T_CD8_CytT	T_CD8
ACGCAGCCAGCCTGTG-1-HCATisStab7587211	B_cells	B_cell
ATAGACCGTTCCGGCA-1-HCATisStab7747200	NK	NK
TTTGGTTGTTCCATGA-1-HCATisStab7587208	Macrophage_MARCOpos	Macrophage
GAGGTGAGTCCATGAT-1-HCATisStab7659969	Blood_vessel	Blood_vessel
AGCAGCCCACCAACCG-1-HCATisStab7646035	Macrophage_MARCOpos	Macrophage
GCACTCTCAAACCTAC-1-HCATisStab7747200	B_cells	B_cell
GGTATTGCAGATGAGC-1-HCATisStab7587205	Macrophage_MARCOpos	Macrophage
ACGGGCTAGATCTGAA-1-HCATisStab7587211	T_CD4	T_CD4
ACTGTCCGTGTGACCC-1-HCATisStab7646032	Blood_vessel	Blood_vessel
TTCTCCTGTGTTGGGA-1-HCATisStab7659969	T_CD8_CytT	T_CD8
GGGAATGAGAAGGTTT-1-HCATisStab7646035	Macrophage_MARCOneg	Macrophage
GCTGGGTCATAAAGGT-1-HCATisStab7747200	Mast_cells	Mast_cell
GACACGCTCTTGCATT-1-HCATisStab7646033	Fibroblast	Fibroblast
AACTTTCCAAGTTCTG-1-HCATisStab7747197	T_CD4	T_CD4
GATGAGGGTACCGTAT-1-HCATisStab7646033	Monocyte	Monocyte
GCTTCCATCCAAACTG-1-HCATisStab7646032	T_CD8_CytT	T_CD8
AGATTGCCATACGCTA-1-HCATisStab7659969	T_CD4	T_CD4
CAACTAGCAAGCGCTC-1-HCATisStab7747198	T_CD8_CytT	T_CD8
TACGGGCTCCAGGGCT-1-HCATisStab7509735	Alveolar_Type2	AT2
GGTATTGCAGATCGGA-1-HCATisStab7587205	NK	NK
CGTGAGCAGAGGTACC-1-HCATisStab7509735	Blood_vessel	Blood_vessel
TATCTCATCTTACCTA-1-HCATisStab7509734	T_CD8_CytT	T_CD8
GTAGTCATCGTGACAT-1-HCATisStab7747200	T_CD4	T_CD4
CGACCTTCAGGTCTCG-1-HCATisStab7659968	Muscle_cells	Muscle_cell
CAAGGCCTCTGCTGTC-1-HCATisStab7587202	NK	NK
GTAACGTGTCCGAGTC-1-HCATisStab7509736	Alveolar_Type1	AT1
TTCTCCTCATTTGCCC-1-HCATisStab7659968	T_CD8_CytT	T_CD8
TCAGCTCGTGACTACT-1-HCATisStab7509734	Fibroblast	Fibroblast
GTCTCGTAGATGCGAC-1-HCATisStab7509734	Alveolar_Type1	AT1
CTACACCTCTTCATGT-1-HCATisStab7646033	T_CD4	T_CD4
TCTATTGTCATGCAAC-1-HCATisStab7747198	T_CD8_CytT	T_CD8
GACTGCGGTAGCTAAA-1-HCATisStab7509736	Monocyte	Monocyte
ACTGCTCAGGGTTTCT-1-HCATisStab7646032	Macrophage_MARCOpos	Macrophage
AAGCCGCCAGACAAGC-1-HCATisStab7646034	T_CD4	T_CD4
GCTGCAGAGCGAGAAA-1-HCATisStab7646032	NK	NK
GCGGGTTTCCCTGACT-1-HCATisStab7659970	Fibroblast	Fibroblast
CGATCGGGTCTAGTCA-1-HCATisStab7587205	NK	NK
AAGTCTGGTTGCCTCT-1-HCATisStab7659969	T_CD4	T_CD4
TACACGATCGTTTGCC-1-HCATisStab7509735	Blood_vessel	Blood_vessel
TGCCAAAAGAGGTAGA-1-HCATisStab7747197	T_CD8_CytT	T_CD8
CAGAATCTCGTTGCCT-1-HCATisStab7587211	Monocyte	Monocyte
GACGGCTGTCAATGTC-1-HCATisStab7587205	NK	NK
CAGCATACAGTAAGCG-1-HCATisStab7659969	Fibroblast	Fibroblast
TGAGCATGTCTTGTCC-1-HCATisStab7646033	NK	NK
GCACTCTTCAGCACAT-1-HCATisStab7646032	T_CD4	T_CD4
CGAGAAGGTGATAAAC-1-HCATisStab7659969	T_CD4	T_CD4
CGTAGGCTCAGCGATT-1-HCATisStab7646032	T_CD8_CytT	T_CD8
CGTCCATCAGCTCGAC-1-HCATisStab7587208	T_CD4	T_CD4
GACCTGGTCCATGAAC-1-HCATisStab7646034	Ciliated	Ciliated
TCAACGATCATCTGTT-1-HCATisStab7747200	DC_activated	nan
GGGACCTAGACTTTCG-1-HCATisStab7509736	Alveolar_Type2	AT2
AACCATGGTCTAGGTT-1-HCATisStab7747199	NK	NK
CGGAGCTAGCGTTTAC-1-HCATisStab7509736	Alveolar_Type2	AT2
CTAAGACGTTCCACGG-1-HCATisStab7747198	Macrophage_MARCOpos	Macrophage
GTAGGCCCATCTATGG-1-HCATisStab7747198	Alveolar_Type2	AT2
TCGTACCAGGAGTTTA-1-HCATisStab7747198	T_CD8_CytT	T_CD8
TGAAAGATCGTTGCCT-1-HCATisStab7509734	NK	NK
GCCAAATAGAGTAATC-1-HCATisStab7646032	DC_1	DC1
ATAACGCTCGCCAAAT-1-HCATisStab7646033	Fibroblast	Fibroblast
GTCAAGTCAAGGACAC-1-HCATisStab7587202	NK	NK
TTGGCAACAGGCTGAA-1-HCATisStab7509734	NK	NK
CTAGTGAGTAAAGTCA-1-HCATisStab7587202	Fibroblast	Fibroblast
CGGCTAGCAAGGTTCT-1-HCATisStab7509736	Ciliated	Ciliated
CCGTGGACACAAGACG-1-HCATisStab7646032	T_CD4	T_CD4
ATTTCTGTCGCCTGTT-1-HCATisStab7747200	Macrophage_MARCOpos	Macrophage
ACTGAGTCAGGGATTG-1-HCATisStab7747198	T_CD8_CytT	T_CD8
TGGTTCCTCTCTTATG-1-HCATisStab7587208	NK	NK
ACCAGTAGTTGGTTTG-1-HCATisStab7747198	Fibroblast	Fibroblast
AGCGGTCGTAAGGATT-1-HCATisStab7659970	Fibroblast	Fibroblast
GTGTTAGTCTATGTGG-1-HCATisStab7646032	T_CD8_CytT	T_CD8
AGCTCCTAGGATATAC-1-HCATisStab7587202	T_CD4	T_CD4
ATCTGCCAGAGCCTAG-1-HCATisStab7659970	Alveolar_Type2	AT2
TAAACCGGTAAGAGAG-1-HCATisStab7646035	Macrophage_MARCOneg	Macrophage
GCTGGGTTCAGGATCT-1-HCATisStab7646035	Macrophage_MARCOpos	Macrophage
GCGACCATCCGCATCT-1-HCATisStab7747199	T_CD8_CytT	T_CD8
ACCAGTACATAAGACA-1-HCATisStab7509736	T_CD4	T_CD4
CTGCCTACAGATGGCA-1-HCATisStab7587211	NK	NK
GCCAAATTCTGGTGTA-1-HCATisStab7509734	T_CD4	T_CD4
TCATTACAGACCTTTG-1-HCATisStab7509735	DC_2	DC2
CGTCACTCACATGGGA-1-HCATisStab7646035	Macrophage_MARCOpos	Macrophage
ATAAGAGGTTGCTCCT-1-HCATisStab7747197	T_CD8_CytT	T_CD8
CAGCTGGTCCGTAGGC-1-HCATisStab7646035	Macrophage_MARCOpos	Macrophage
GACTGCGAGGCGATAC-1-HCATisStab7587211	Macrophage_MARCOpos	Macrophage
CTACCCATCGCTGATA-1-HCATisStab7509736	T_CD4	T_CD4
CTGCGGACACGGACAA-1-HCATisStab7747200	Fibroblast	Fibroblast
TTGTAGGCATACGCCG-1-HCATisStab7587208	Monocyte	Monocyte
ACTGAGTAGTGAACAT-1-HCATisStab7587211	Monocyte	Monocyte
CTGTTTACAGATGAGC-1-HCATisStab7646032	NK	NK
GAATAAGTCTTCTGGC-1-HCATisStab7646032	T_CD4	T_CD4
TATCTCATCACATAGC-1-HCATisStab7509735	T_CD8_CytT	T_CD8
AGTGAGGTCGGTGTCG-1-HCATisStab7509735	NK	NK
CGCTTCACAGTCAGAG-1-HCATisStab7587211	T_CD4	T_CD4
GATCTAGGTGTGACCC-1-HCATisStab7509736	B_cells	B_cell
TATCTCACACGCTTTC-1-HCATisStab7587205	B_cells	B_cell
AAATGCCTCAGAGCTT-1-HCATisStab7747197	Lymph_vessel	Lymphatic
TTAGGCAGTTGGAGGT-1-HCATisStab7659970	Fibroblast	Fibroblast
TGATTTCGTCGAACAG-1-HCATisStab7747199	T_CD8_CytT	T_CD8
CGGACACAGTCATCCA-1-HCATisStab7587202	Alveolar_Type2	AT2
CCGTGGAGTACCGTAT-1-HCATisStab7509736	NK	NK
TCTTTCCCAAGTAGTA-1-HCATisStab7646033	Monocyte	Monocyte
TGAGCCGAGCATCATC-1-HCATisStab7587202	T_CD4	T_CD4
AGTTGGTGTCGCGAAA-1-HCATisStab7646034	Macrophage_MARCOneg	Macrophage
AGCGTCGGTTGACGTT-1-HCATisStab7659969	Macrophage_Dividing	Macrophage_Dividing
AAGCCGCAGTCCCACG-1-HCATisStab7509734	Blood_vessel	Blood_vessel
AGCGGTCCAAGGACAC-1-HCATisStab7747198	Mast_cells	Mast_cell
TTCTTAGGTTACTGAC-1-HCATisStab7646032	T_CD8_CytT	T_CD8
TCTTTCCTCTATGTGG-1-HCATisStab7659970	Monocyte	Monocyte
ACCCACTGTCTGCCAG-1-HCATisStab7509736	B_cells	B_cell
GAATAAGCACATCCGG-1-HCATisStab7587205	Monocyte	Monocyte
TGGCGCATCGGTGTTA-1-HCATisStab7587208	Alveolar_Type1	AT1
TACGGATAGATGTGTA-1-HCATisStab7587211	B_cells	B_cell
GCGCAACTCTTTCCTC-1-HCATisStab7659969	Fibroblast	Fibroblast
CGGAGCTTCGCTTGTC-1-HCATisStab7587208	Monocyte	Monocyte
TCGAGGCAGTGTTGAA-1-HCATisStab7646035	Alveolar_Type1	AT1
TTCCCAGAGGCGATAC-1-HCATisStab7747198	T_CD8_CytT	T_CD8
GTGGGTCGTTGGAGGT-1-HCATisStab7747198	Macrophage_MARCOpos	Macrophage
CTACATTCAGGTTTCA-1-HCATisStab7646033	Monocyte	Monocyte
GGACAGAAGGCAGTCA-1-HCATisStab7747200	Monocyte	Monocyte
GACTAACTCAATCTCT-1-HCATisStab7509736	Blood_vessel	Blood_vessel
AAGGTTCTCTGCTTGC-1-HCATisStab7646035	Monocyte	Monocyte
CTCTGGTCACCCATTC-1-HCATisStab7646032	Muscle_cells	Muscle_cell
AGAATAGGTACGACCC-1-HCATisStab7587211	DC_2	DC2
AGCATACTCGGCGCTA-1-HCATisStab7509736	Blood_vessel	Blood_vessel
CAGGTGCTCTGCCCTA-1-HCATisStab7747198	NK	NK
AAGACCTTCCAGATCA-1-HCATisStab7587205	Macrophage_MARCOpos	Macrophage
GACCTGGAGCCCGAAA-1-HCATisStab7587202	T_CD4	T_CD4
TTGCCGTGTACGAAAT-1-HCATisStab7587205	NK	NK
GCTTCCAAGTACGATA-1-HCATisStab7747199	Mast_cells	Mast_cell
GCTGGGTAGGCCATAG-1-HCATisStab7747198	Alveolar_Type2	AT2
ACATCAGGTGCACTTA-1-HCATisStab7587211	T_CD8_CytT	T_CD8
AAGGCAGTCAGAGGTG-1-HCATisStab7747198	T_CD8_CytT	T_CD8
AAGTCTGAGCCAGAAC-1-HCATisStab7659969	Blood_vessel	Blood_vessel
ACAGCTAAGCACCGCT-1-HCATisStab7587211	DC_2	DC2
GTAGTCATCATAACCG-1-HCATisStab7747199	T_CD4	T_CD4
GTAACGTCATAAGACA-1-HCATisStab7747200	NK	NK
CTACCCATCTCCAGGG-1-HCATisStab7659970	B_cells	B_cell
TTAGGACGTCCGAATT-1-HCATisStab7646032	T_CD4	T_CD4
CTCGAAACAGACGCCT-1-HCATisStab7659970	Fibroblast	Fibroblast
CAGCCGACATGTTGAC-1-HCATisStab7659969	Macrophage_MARCOpos	Macrophage
CACACAAAGCCACGTC-1-HCATisStab7509734	Alveolar_Type2	AT2
CTCGTCATCAAGCCTA-1-HCATisStab7747197	T_CD8_CytT	T_CD8
GATCGCGCATGCATGT-1-HCATisStab7747197	Mast_cells	Mast_cell
CTACGTCGTCACCTAA-1-HCATisStab7587202	NK	NK
GGGTCTGGTCCGAATT-1-HCATisStab7659969	B_cells	B_cell
TGTGTTTAGACAAGCC-1-HCATisStab7587202	T_CD4	T_CD4
CGAGCCACAGTCCTTC-1-HCATisStab7509736	Blood_vessel	Blood_vessel
TTAGGCACATCACAAC-1-HCATisStab7659969	B_cells	B_cell
CAGATCATCTGTTTGT-1-HCATisStab7509736	Lymph_vessel	Lymphatic
GTGGGTCAGACTGGGT-1-HCATisStab7646033	Mast_cells	Mast_cell
TGCGGGTTCAGCGATT-1-HCATisStab7587202	Alveolar_Type2	AT2
GGCTGGTTCTGTCTCG-1-HCATisStab7646032	T_CD4	T_CD4
GTCGGGTCAAGCTGTT-1-HCATisStab7509736	Alveolar_Type1	AT1
CTACACCCATAAGACA-1-HCATisStab7646033	Fibroblast	Fibroblast
TCTATTGGTGCGAAAC-1-HCATisStab7747198	Alveolar_Type2	AT2
TTTGCGCTCGGTGTTA-1-HCATisStab7646033	T_CD4	T_CD4
ATCCGAAAGAGCAATT-1-HCATisStab7587211	NK	NK
CTCGGAGTCTAAGCCA-1-HCATisStab7587211	T_CD4	T_CD4
TCATTTGTCTCCAGGG-1-HCATisStab7659969	Monocyte	Monocyte
GTAACTGTCAGGCCCA-1-HCATisStab7747197	Macrophage_MARCOneg	Macrophage
TGATTTCTCCCTGACT-1-HCATisStab7587208	Alveolar_Type2	AT2
GCTGGGTTCTAGCACA-1-HCATisStab7659971	Blood_vessel	Blood_vessel
GAGGTGAAGTTCGCAT-1-HCATisStab7646032	Alveolar_Type2	AT2
GTGCATAGTGAGGGTT-1-HCATisStab7587208	Monocyte	Monocyte
CTTACCGGTTCCGGCA-1-HCATisStab7646032	Blood_vessel	Blood_vessel
AACACGTTCGACCAGC-1-HCATisStab7587208	T_CD8_CytT	T_CD8
GACCTGGTCTTAGAGC-1-HCATisStab7646035	Fibroblast	Fibroblast
CAAGAAATCGGCGGTT-1-HCATisStab7659970	Alveolar_Type2	AT2
TATGCCCTCGACAGCC-1-HCATisStab7587211	NK	NK
ACGCCGAGTTAGTGGG-1-HCATisStab7659969	B_cells	B_cell
CTCGGAGGTGCTCTTC-1-HCATisStab7747199	T_CD4	T_CD4
ACCTTTACATCCGGGT-1-HCATisStab7587202	T_CD8_CytT	T_CD8
CTCAGAAGTTAAGTAG-1-HCATisStab7587211	Monocyte	Monocyte
AAAGATGGTCAAAGCG-1-HCATisStab7509736	Alveolar_Type2	AT2
TCGTACCGTTAAAGTG-1-HCATisStab7747197	T_CD8_CytT	T_CD8
CCCATACAGCAACGGT-1-HCATisStab7587205	NK	NK
TACTTACAGATGGGTC-1-HCATisStab7747200	Mast_cells	Mast_cell
TTCTTAGCAGAGTGTG-1-HCATisStab7646034	NK	NK
GGCTCGAAGCTAGTTC-1-HCATisStab7587202	NK	NK
GCATACACACCAGGTC-1-HCATisStab7747198	T_CD8_CytT	T_CD8
CACATTTTCACGACTA-1-HCATisStab7587211	T_CD4	T_CD4
CCTCTGATCCAAACAC-1-HCATisStab7646035	Macrophage_MARCOpos	Macrophage
CGAGAAGCATACTACG-1-HCATisStab7646033	Macrophage_MARCOpos	Macrophage
CGCGTTTGTACGACCC-1-HCATisStab7659969	Macrophage_MARCOpos	Macrophage
GATCGCGTCTGCAAGT-1-HCATisStab7747200	Monocyte	Monocyte
CACACAAAGTCTCGGC-1-HCATisStab7659971	Fibroblast	Fibroblast
AGGGATGTCTCCCTGA-1-HCATisStab7747197	Fibroblast	Fibroblast
CATGGCGTCCCTCAGT-1-HCATisStab7659970	Macrophage_MARCOpos	Macrophage
ATCATGGTCTCCAACC-1-HCATisStab7587208	DC_2	DC2
CGAGCACTCTCCCTGA-1-HCATisStab7587205	NK	NK
CAAGGCCTCCTAGTGA-1-HCATisStab7646034	T_regulatory	nan
CATTATCTCTCTAGGA-1-HCATisStab7587211	Monocyte	Monocyte
AACGTTGGTCCGAGTC-1-HCATisStab7747198	Mast_cells	Mast_cell
CACACCTAGGCGATAC-1-HCATisStab7646033	T_CD4	T_CD4
ACGGGTCGTGCAACGA-1-HCATisStab7587211	Monocyte	Monocyte
AGAGTGGGTCGCTTCT-1-HCATisStab7646034	Macrophage_MARCOneg	Macrophage
CGTTCTGAGTGTTGAA-1-HCATisStab7587208	T_CD4	T_CD4
CGATCGGGTGGCTCCA-1-HCATisStab7587205	Macrophage_MARCOpos	Macrophage
ATAGACCGTCATCGGC-1-HCATisStab7747197	Fibroblast	Fibroblast
CACCACTCACCAACCG-1-HCATisStab7646035	Monocyte	Monocyte
CCATGTCCAGGAACGT-1-HCATisStab7646033	T_CD4	T_CD4
GTCACGGTCGTCCGTT-1-HCATisStab7587202	NK	NK
TTTACTGCAGACAGGT-1-HCATisStab7509736	Alveolar_Type1	AT1
GCTGCAGCATTCGACA-1-HCATisStab7747197	T_CD4	T_CD4
GCACATACAAGCGCTC-1-HCATisStab7747197	T_CD8_CytT	T_CD8
TAAGCGTCATTTGCTT-1-HCATisStab7747198	T_CD8_CytT	T_CD8
GACGCGTGTATATGGA-1-HCATisStab7659970	Alveolar_Type2	AT2
GATGAGGCAGGTTTCA-1-HCATisStab7509736	Monocyte	Monocyte
AACTCTTCACAAGTAA-1-HCATisStab7747198	DC_1	DC1
GGCAATTGTCACTGGC-1-HCATisStab7646035	Macrophage_MARCOpos	Macrophage
GGGTCTGAGACTGGGT-1-HCATisStab7646033	T_CD4	T_CD4
CTAATGGGTGTTCTTT-1-HCATisStab7646034	Blood_vessel	Blood_vessel
CCTATTAGTACAGACG-1-HCATisStab7587205	T_CD4	T_CD4
TGAAAGAAGTTCCACA-1-HCATisStab7747197	T_CD8_CytT	T_CD8
TGCTACCAGAACAATC-1-HCATisStab7646033	T_CD4	T_CD4
AGAGCGAGTCTAAAGA-1-HCATisStab7659969	Plasma_cells	Plasma_cell
TCAGGTACAGTCTTCC-1-HCATisStab7646033	Macrophage_Dividing	Macrophage_Dividing
GTGAAGGAGATAGCAT-1-HCATisStab7587202	T_CD8_CytT	T_CD8
ACACCAACACAGCGTC-1-HCATisStab7646035	Alveolar_Type1	AT1
GATCGCGAGAAACGAG-1-HCATisStab7509736	NK	NK
ACGGAGAAGCGATCCC-1-HCATisStab7587208	Alveolar_Type2	AT2
ATCATCTGTGTGGCTC-1-HCATisStab7747198	T_CD4	T_CD4
TCTCATAGTAATCACC-1-HCATisStab7587202	T_CD4	T_CD4
TGACAACAGTACACCT-1-HCATisStab7646032	T_CD8_CytT	T_CD8
GGTGCGTTCGCCGTGA-1-HCATisStab7747198	T_CD8_CytT	T_CD8
GCATGTAAGAGTACAT-1-HCATisStab7646032	Mast_cells	Mast_cell
CTCGTCAAGCCCAGCT-1-HCATisStab7587202	Monocyte	Monocyte
GTGCATATCCTTTACA-1-HCATisStab7646032	Lymph_vessel	Lymphatic
GTCGGGTTCTACGAGT-1-HCATisStab7587202	T_CD4	T_CD4
ATTATCCCAGCCACCA-1-HCATisStab7509736	NK	NK
ACGAGGATCATTCACT-1-HCATisStab7509734	Alveolar_Type2	AT2
CAGCTAAAGTCCAGGA-1-HCATisStab7646034	Fibroblast	Fibroblast
GAAACTCAGATGGCGT-1-HCATisStab7646035	Macrophage_MARCOpos	Macrophage
GTACTTTGTGGAAAGA-1-HCATisStab7587205	NK	NK
TGCCCATAGTGTGAAT-1-HCATisStab7509736	NK	NK
TCAGGTAGTATAGTAG-1-HCATisStab7646032	T_CD4	T_CD4
GAACGGAGTATAGTAG-1-HCATisStab7646035	Monocyte	Monocyte
CTCTGGTGTGTGCGTC-1-HCATisStab7646035	Monocyte	Monocyte
GTGCTTCCAGTATAAG-1-HCATisStab7587208	Plasma_cells	Plasma_cell
CGCTGGAAGGATGGTC-1-HCATisStab7587208	Monocyte	Monocyte
ATAGACCTCTGCGTAA-1-HCATisStab7646032	Fibroblast	Fibroblast
AGAGCGAGTATCTGCA-1-HCATisStab7509735	Alveolar_Type1	AT1
CAGGTGCTCGGAAACG-1-HCATisStab7659970	T_CD8_CytT	T_CD8
AGATTGCCAGACGTAG-1-HCATisStab7659969	Fibroblast	Fibroblast
TACACGATCTAACTTC-1-HCATisStab7747198	T_CD8_CytT	T_CD8
ACACCCTAGACACTAA-1-HCATisStab7509736	Muscle_cells	Muscle_cell
CCAATCCGTCTGATTG-1-HCATisStab7747198	Macrophage_MARCOpos	Macrophage
GGGCATCGTACGACCC-1-HCATisStab7509736	Macrophage_MARCOpos	Macrophage
ATCTACTCACCACCAG-1-HCATisStab7646035	Macrophage_MARCOneg	Macrophage
ACGGGTCGTGTGAATA-1-HCATisStab7747200	Blood_vessel	Blood_vessel
CGAGCACAGGACAGAA-1-HCATisStab7747199	Blood_vessel	Blood_vessel
GGGATGATCACAGGCC-1-HCATisStab7587202	B_cells	B_cell
TGGCCAGAGGCTAGAC-1-HCATisStab7509736	Macrophage_MARCOpos	Macrophage
ACTGCTCGTAATAGCA-1-HCATisStab7646035	Blood_vessel	Blood_vessel
GGATTACAGAGTACAT-1-HCATisStab7646032	T_CD8_CytT	T_CD8
TTAACTCCAAGGTTTC-1-HCATisStab7587211	Fibroblast	Fibroblast
AGAGTGGAGTGTTGAA-1-HCATisStab7747198	Alveolar_Type2	AT2
ATCGAGTGTCTAGGTT-1-HCATisStab7509735	Alveolar_Type2	AT2
GGCTGGTCAGATCTGT-1-HCATisStab7646032	Fibroblast	Fibroblast
CGATGTAGTCCAACTA-1-HCATisStab7646033	T_CD4	T_CD4
ACTGAGTTCTGTCTAT-1-HCATisStab7747197	Monocyte	Monocyte
GACTGCGTCACATACG-1-HCATisStab7587202	Alveolar_Type2	AT2
CCGTTCATCCCGACTT-1-HCATisStab7646034	Macrophage_MARCOpos	Macrophage
GTACTCCAGCCAACAG-1-HCATisStab7587208	Macrophage_MARCOpos	Macrophage
ACACCCTAGTAGCGGT-1-HCATisStab7747198	Fibroblast	Fibroblast
GACTACACACCGATAT-1-HCATisStab7659969	Monocyte	Monocyte
GTATTCTGTTGACGTT-1-HCATisStab7747197	NK	NK
TACTCGCAGGCTAGAC-1-HCATisStab7747199	T_CD8_CytT	T_CD8
TTCGAAGAGACCGGAT-1-HCATisStab7587205	NK	NK
CGTAGCGAGCTCCTCT-1-HCATisStab7646032	Alveolar_Type2	AT2
CACAGTAGTTCCTCCA-1-HCATisStab7747200	Muscle_cells	Muscle_cell
ATTCTACCAACAACCT-1-HCATisStab7659970	Alveolar_Type2	AT2
ACACCCTGTTTGGGCC-1-HCATisStab7587208	T_CD4	T_CD4
CTGAAGTGTGCCTGCA-1-HCATisStab7747197	T_CD8_CytT	T_CD8
GGGTTGCAGATTACCC-1-HCATisStab7587205	T_CD8_CytT	T_CD8
GGACATTTCGTAGATC-1-HCATisStab7587205	T_CD4	T_CD4
CACCTTGTCATCGGAT-1-HCATisStab7747198	Mast_cells	Mast_cell
GCGCAGTAGAAACCGC-1-HCATisStab7646032	T_CD4	T_CD4
TTGGCAACAGATCTGT-1-HCATisStab7587211	Monocyte	Monocyte
GACTACACACCGAATT-1-HCATisStab7646035	Fibroblast	Fibroblast
CGGCTAGAGCTGATAA-1-HCATisStab7587205	NK	NK
CATCCACCACCGAATT-1-HCATisStab7587208	Monocyte	Monocyte
TACGGGCTCAGTGTTG-1-HCATisStab7587205	NK	NK
TCTCATAAGAAGGTGA-1-HCATisStab7747197	T_CD8_CytT	T_CD8
CAACCTCAGAAGGCCT-1-HCATisStab7646034	T_CD4	T_CD4
CTCCTAGTCCATGAGT-1-HCATisStab7747198	Mast_cells	Mast_cell
ATCACGACAAGAGTCG-1-HCATisStab7747200	Muscle_cells	Muscle_cell
TCTTTCCCATATGCTG-1-HCATisStab7587208	NK	NK
GTAGTCATCTGGAGCC-1-HCATisStab7587208	T_CD4	T_CD4
CAGCTAAGTGCGGTAA-1-HCATisStab7747199	DC_1	DC1
AAGTCTGCATCGATGT-1-HCATisStab7646032	T_CD8_CytT	T_CD8
AGCTCCTGTGACCAAG-1-HCATisStab7587208	Alveolar_Type2	AT2
CGAGCACTCCAACCAA-1-HCATisStab7509736	Alveolar_Type1	AT1
CACATAGAGAGCTGCA-1-HCATisStab7646035	Alveolar_Type1	AT1
ATTACTCGTTACGTCA-1-HCATisStab7747198	Mast_cells	Mast_cell
TGCCCTACACGAGGTA-1-HCATisStab7747198	Alveolar_Type2	AT2
AGGCCGTAGATACACA-1-HCATisStab7747200	NK	NK
CTCGAGGTCGGAGGTA-1-HCATisStab7659969	DC_2	DC2
GCTGGGTCAACTGCGC-1-HCATisStab7659968	NK	NK
AAGTCTGGTCAAACTC-1-HCATisStab7587202	NK	NK
ATCATGGCAATGAATG-1-HCATisStab7747197	T_CD8_CytT	T_CD8
GGCTGGTTCTGATACG-1-HCATisStab7587205	Fibroblast	Fibroblast
CTGTTTACACACAGAG-1-HCATisStab7646032	T_CD8_CytT	T_CD8
ACTGAGTGTCAATACC-1-HCATisStab7587202	NK	NK
CTGATCCCACCCATGG-1-HCATisStab7747199	DC_2	DC2
TACACGACACGGTAGA-1-HCATisStab7747199	NK	NK
TACTTACGTGGTTTCA-1-HCATisStab7646035	Blood_vessel	Blood_vessel
TCTATTGCAGTCCTTC-1-HCATisStab7747198	Alveolar_Type2	AT2
CTCGAAATCCTGCCAT-1-HCATisStab7646032	Fibroblast	Fibroblast
ACGTCAAGTAGCGTCC-1-HCATisStab7646033	T_CD4	T_CD4
TATCAGGGTCGCCATG-1-HCATisStab7587202	DC_2	DC2
GAGCAGATCGCCATAA-1-HCATisStab7747198	Mast_cells	Mast_cell
CGTCAGGCATCGGTTA-1-HCATisStab7747200	Mast_cells	Mast_cell
CACAGTAGTTGGGACA-1-HCATisStab7587205	NK	NK
TTGAACGTCTTCGGTC-1-HCATisStab7659971	Muscle_cells	Muscle_cell
GACTGCGCAAATCCGT-1-HCATisStab7747198	T_CD8_CytT	T_CD8
CGGACGTTCCAAACTG-1-HCATisStab7646035	T_CD4	T_CD4
TTGGCAAAGGGCATGT-1-HCATisStab7747200	Mast_cells	Mast_cell
GCAGTTAAGGCACATG-1-HCATisStab7646035	Macrophage_MARCOpos	Macrophage
GGGCACTTCTTGTTTG-1-HCATisStab7509735	Alveolar_Type2	AT2
AGCGGTCTCAGAGCTT-1-HCATisStab7646034	Mast_cells	Mast_cell
GTTAAGCGTTCGTCTC-1-HCATisStab7587211	NK	NK
GTCTCGTGTGTATGGG-1-HCATisStab7587205	Monocyte	Monocyte
TCTATTGTCATTCACT-1-HCATisStab7747200	Mast_cells	Mast_cell
TCAGCTCGTCAGAAGC-1-HCATisStab7747198	Alveolar_Type2	AT2
CGCCAAGTCCGCATCT-1-HCATisStab7587202	NK	NK
GAAATGATCGTACGGC-1-HCATisStab7646035	Macrophage_MARCOpos	Macrophage
TGGCGCAGTACTTGAC-1-HCATisStab7509736	Mast_cells	Mast_cell
AGTGAGGAGCTGTTCA-1-HCATisStab7587211	B_cells	B_cell
GCTTGAACAGGAATGC-1-HCATisStab7747198	Fibroblast	Fibroblast
GACCTGGTCCGCGCAA-1-HCATisStab7747197	NK	NK
AAGGCAGCAATCTGCA-1-HCATisStab7587202	Monocyte	Monocyte
CAACCAAGTGTGAATA-1-HCATisStab7747197	Monocyte	Monocyte
CGCTTCAAGGACCACA-1-HCATisStab7659970	T_CD4	T_CD4
CTTCTCTCAACTGCGC-1-HCATisStab7587205	Monocyte	Monocyte
GTCACAAGTACCTACA-1-HCATisStab7587208	Alveolar_Type2	AT2
TCAGATGCATCCCACT-1-HCATisStab7747197	T_CD8_CytT	T_CD8
GACAGAGGTACTCTCC-1-HCATisStab7646035	Macrophage_MARCOpos	Macrophage
GTTCTCGAGATAGTCA-1-HCATisStab7659969	T_CD4	T_CD4
GTATTCTAGAGTGACC-1-HCATisStab7747199	Mast_cells	Mast_cell
ATGCGATCAAGCCGTC-1-HCATisStab7659969	Monocyte	Monocyte
CACCACTAGGATGGAA-1-HCATisStab7747199	Alveolar_Type2	AT2
TGTGTTTCAAGGACTG-1-HCATisStab7646032	T_CD4	T_CD4
AGCTTGACAGGCGATA-1-HCATisStab7747198	Mast_cells	Mast_cell
CCTTTCTTCCTCTAGC-1-HCATisStab7747197	Alveolar_Type2	AT2
CATCGGGAGGAGTTTA-1-HCATisStab7509734	NK	NK
CATCGAAGTACACCGC-1-HCATisStab7747197	T_CD4	T_CD4
CACACCTCAATTCCTT-1-HCATisStab7646035	Macrophage_MARCOpos	Macrophage
AGGGAGTCAAGCCTAT-1-HCATisStab7587205	T_CD4	T_CD4
TCGGGACTCTCGGACG-1-HCATisStab7587208	Monocyte	Monocyte
GCTTGAAGTCAGAAGC-1-HCATisStab7659971	Fibroblast	Fibroblast
TGGCGCATCTTCGGTC-1-HCATisStab7646032	T_CD4	T_CD4
CGGACTGTCACATAGC-1-HCATisStab7509735	NK	NK
GCGAGAAGTTCCGTCT-1-HCATisStab7747198	Alveolar_Type2	AT2
ATCTGCCAGACTACAA-1-HCATisStab7587202	T_CD8_CytT	T_CD8
ACTGTCCCATCCGCGA-1-HCATisStab7587208	T_CD4	T_CD4
AGATCTGGTTCAGTAC-1-HCATisStab7747200	DC_2	DC2
TCGGGACCAAAGCAAT-1-HCATisStab7587202	T_CD8_CytT	T_CD8
GACTGCGTCTATCCCG-1-HCATisStab7659970	Alveolar_Type2	AT2
ATCGAGTAGACGCTTT-1-HCATisStab7747197	Alveolar_Type2	AT2
AAGGAGCTCAGTTTGG-1-HCATisStab7747198	T_CD8_CytT	T_CD8
GAATAAGAGAGTACAT-1-HCATisStab7747199	T_CD8_CytT	T_CD8
CAGAATCTCCTATGTT-1-HCATisStab7646032	T_CD4	T_CD4
GCGCAGTCATATGCTG-1-HCATisStab7747198	Blood_vessel	Blood_vessel
CCTTACGTCAGGCAAG-1-HCATisStab7646032	Fibroblast	Fibroblast
CAAGATCAGCTGTTCA-1-HCATisStab7509736	NK	NK
TCATTACAGCGTTTAC-1-HCATisStab7587205	Fibroblast	Fibroblast
GCTTCCATCAACTCTT-1-HCATisStab7747198	T_CD8_CytT	T_CD8
CGATTGAGTCTCAACA-1-HCATisStab7646032	Macrophage_MARCOpos	Macrophage
TCACGAACACGAAATA-1-HCATisStab7587205	NK	NK
CATATGGCACTTGGAT-1-HCATisStab7747200	NK	NK
CCTCAGTAGAAGAAGC-1-HCATisStab7646033	Macrophage_MARCOneg	Macrophage
AGGTCCGGTCTTTCAT-1-HCATisStab7659970	T_CD8_CytT	T_CD8
GCGCGATTCTCATTCA-1-HCATisStab7587202	Monocyte	Monocyte
TTTGCGCCAGTGACAG-1-HCATisStab7747199	Mast_cells	Mast_cell
ACCGTAAAGGCCCGTT-1-HCATisStab7646035	Blood_vessel	Blood_vessel
GGCTCGACATATGAGA-1-HCATisStab7646034	T_CD8_CytT	T_CD8
CAACCAAAGGTAGCTG-1-HCATisStab7747200	Mast_cells	Mast_cell
CTGATAGGTATGCTTG-1-HCATisStab7509734	T_CD8_CytT	T_CD8
TTGGAACTCGCAAGCC-1-HCATisStab7659969	Fibroblast	Fibroblast
CGGCTAGGTATCAGTC-1-HCATisStab7509736	NK	NK
GTCGGGTTCTTGTCAT-1-HCATisStab7646032	Mast_cells	Mast_cell
GCGGGTTTCTCCAGGG-1-HCATisStab7509735	Alveolar_Type2	AT2
CATGGCGTCCGAATGT-1-HCATisStab7646032	T_regulatory	nan
TGCCCTAGTTCCAACA-1-HCATisStab7747197	Muscle_cells	Muscle_cell
TGGACGCAGATACACA-1-HCATisStab7659969	B_cells	B_cell
AAACGGGGTTTGTGTG-1-HCATisStab7587205	T_regulatory	nan
GAGTCCGAGCTGTTCA-1-HCATisStab7646032	T_CD4	T_CD4
CCACGGAGTCTAGAGG-1-HCATisStab7646033	Blood_vessel	Blood_vessel
TTCGAAGGTCGCCATG-1-HCATisStab7659969	T_CD8_CytT	T_CD8
TTCTTAGCATCCGTGG-1-HCATisStab7659969	Monocyte	Monocyte
GCTGCGAAGCCAGTAG-1-HCATisStab7747199	T_CD8_CytT	T_CD8
GCATACATCAGCGATT-1-HCATisStab7587208	Monocyte	Monocyte
GCTGCTTAGATCCCAT-1-HCATisStab7659970	Fibroblast	Fibroblast
GCACTCTCAAGGTTCT-1-HCATisStab7659969	Monocyte	Monocyte
GTTCGGGGTCTAGAGG-1-HCATisStab7509736	Alveolar_Type2	AT2
TCTCTAACAACGATCT-1-HCATisStab7587208	Alveolar_Type2	AT2
TCGAGGCAGCAGCGTA-1-HCATisStab7659969	NK	NK
TCACGAACAGACAAAT-1-HCATisStab7587208	Macrophage_MARCOpos	Macrophage
ACTGAGTAGTAGCGGT-1-HCATisStab7747199	Macrophage_MARCOpos	Macrophage
TAAACCGCACCTCGTT-1-HCATisStab7587205	Macrophage_MARCOneg	Macrophage
AACTCTTTCACATAGC-1-HCATisStab7747197	Mast_cells	Mast_cell
GGCGACTCAGGTCGTC-1-HCATisStab7646034	Macrophage_MARCOpos	Macrophage
GAAGCAGTCGGCTACG-1-HCATisStab7646032	NK	NK
TGCCAAACACGAGGTA-1-HCATisStab7509736	Macrophage_MARCOneg	Macrophage
GACTACACAGACACTT-1-HCATisStab7646035	Macrophage_MARCOpos	Macrophage
GTAGGCCGTCTTGTCC-1-HCATisStab7747198	Mast_cells	Mast_cell
TGGCTGGCAGCGATCC-1-HCATisStab7646032	T_CD4	T_CD4
TGGACGCCAGACGCTC-1-HCATisStab7659971	B_cells	B_cell
ATGTGTGGTGAGTATA-1-HCATisStab7646034	NK	NK
AAAGATGAGTAATCCC-1-HCATisStab7747200	NK	NK
AGAATAGCAAGTCTAC-1-HCATisStab7587202	Macrophage_MARCOneg	Macrophage
AAATGCCCAGCTTCGG-1-HCATisStab7587205	Monocyte	Monocyte
ACTGATGAGTAGATGT-1-HCATisStab7646035	Macrophage_MARCOpos	Macrophage
TCAGATGCACCAGTTA-1-HCATisStab7747197	Monocyte	Monocyte
AGTGAGGGTGAAGGCT-1-HCATisStab7509735	NK	NK
CACACAACATCTATGG-1-HCATisStab7747197	T_CD8_CytT	T_CD8
TAGAGCTGTATCACCA-1-HCATisStab7587205	Alveolar_Type2	AT2
GTCACAACAGTAGAGC-1-HCATisStab7646032	Macrophage_MARCOpos	Macrophage
CAACTAGGTGATGCCC-1-HCATisStab7587202	T_CD4	T_CD4
TCAGGTACAAGTTGTC-1-HCATisStab7646032	DC_2	DC2
GGAATAACAGCCAATT-1-HCATisStab7646032	T_CD4	T_CD4
CTCTAATTCGTCACGG-1-HCATisStab7747200	NK	NK
ACGGAGAGTGGGTATG-1-HCATisStab7747198	Alveolar_Type2	AT2
CTGCCTACAAAGAATC-1-HCATisStab7646034	Monocyte	Monocyte
GTATTCTTCTTGTATC-1-HCATisStab7646032	T_regulatory	nan
AGAGCGATCGAATCCA-1-HCATisStab7747200	NK	NK
AGGCCGTAGATGTTAG-1-HCATisStab7747197	T_CD8_CytT	T_CD8
GGGATGATCCTCGCAT-1-HCATisStab7587202	Macrophage_MARCOpos	Macrophage
CTCGAGGGTATATGGA-1-HCATisStab7509735	Alveolar_Type1	AT1
ATTACTCCACCGAATT-1-HCATisStab7509736	Blood_vessel	Blood_vessel
GACTAACGTCTTGATG-1-HCATisStab7646032	Fibroblast	Fibroblast
CGTAGCGGTTGTTTGG-1-HCATisStab7587202	T_CD8_CytT	T_CD8
CTCGTACTCAGCGACC-1-HCATisStab7509734	Alveolar_Type2	AT2
GGTGTTACACCATCCT-1-HCATisStab7659969	T_CD8_CytT	T_CD8
GGGCATCGTGTGCGTC-1-HCATisStab7747197	Fibroblast	Fibroblast
CATGGCGGTCTGGAGA-1-HCATisStab7509736	Alveolar_Type2	AT2
ACCTTTACAATAGCGG-1-HCATisStab7659969	Fibroblast	Fibroblast
ACCGTAATCATCGGAT-1-HCATisStab7587202	Alveolar_Type2	AT2
GACCAATAGCTCCCAG-1-HCATisStab7509734	Macrophage_MARCOpos	Macrophage
CGGCTAGAGTGTACTC-1-HCATisStab7587205	T_CD8_CytT	T_CD8
ACTGAGTGTCCTAGCG-1-HCATisStab7587208	NK	NK
TAGACCATCTCGATGA-1-HCATisStab7646034	Plasma_cells	Plasma_cell
GGCTCGATCCCAAGTA-1-HCATisStab7646035	Macrophage_MARCOpos	Macrophage
TCTATTGGTCGACTGC-1-HCATisStab7646032	Macrophage_MARCOpos	Macrophage
CAACTAGTCGATAGAA-1-HCATisStab7747198	DC_activated	nan
ACAGCTACAAGAAAGG-1-HCATisStab7587202	T_CD4	T_CD4
GTCTCGTCATGCCACG-1-HCATisStab7587202	T_CD8_CytT	T_CD8
CAGCGACCAGATCCAT-1-HCATisStab7646035	Mast_cells	Mast_cell
ATTTCTGAGAAACCTA-1-HCATisStab7587202	Monocyte	Monocyte
GCTCCTAAGCCCAACC-1-HCATisStab7646034	Macrophage_MARCOpos	Macrophage
GTGCAGCCACAGGCCT-1-HCATisStab7747197	Muscle_cells	Muscle_cell
ACGCAGCGTGGTACAG-1-HCATisStab7509735	Alveolar_Type2	AT2
ACTATCTAGAAGGGTA-1-HCATisStab7587202	Monocyte	Monocyte
CACCAGGAGATGGCGT-1-HCATisStab7747198	NK	NK
CATCCACAGCGCCTTG-1-HCATisStab7646035	Macrophage_MARCOpos	Macrophage
TCAGCAACATTCGACA-1-HCATisStab7747197	T_CD4	T_CD4
CAACTAGCACCATCCT-1-HCATisStab7747198	T_CD4	T_CD4
GCATACATCAAGGTAA-1-HCATisStab7587202	B_cells	B_cell
CTCTGGTGTACATCCA-1-HCATisStab7747198	Alveolar_Type2	AT2
GTGCATATCACATAGC-1-HCATisStab7747200	NK	NK
AGAGTGGTCTGGTATG-1-HCATisStab7747198	Blood_vessel	Blood_vessel
CTGTTTAAGCGTAATA-1-HCATisStab7659970	Plasma_cells	Plasma_cell
CACCACTAGGGAGTAA-1-HCATisStab7646034	T_CD4	T_CD4
GGACAGAGTCATACTG-1-HCATisStab7646032	T_CD4	T_CD4
CGTGTCTAGCTAGTTC-1-HCATisStab7646032	T_CD4	T_CD4
ATTTCTGGTACCGAGA-1-HCATisStab7747199	T_CD8_CytT	T_CD8
TCGCGTTTCGCTTGTC-1-HCATisStab7587208	Monocyte	Monocyte
GGTGCGTCAGCTCCGA-1-HCATisStab7646033	T_CD4	T_CD4
CGGACACAGACTAGAT-1-HCATisStab7587208	Alveolar_Type2	AT2
CGCGGTAGTTGCGTTA-1-HCATisStab7646033	T_CD4	T_CD4
AACTGGTGTAAATACG-1-HCATisStab7747200	NK	NK
GCTTGAAAGGCTAGAC-1-HCATisStab7587205	Monocyte	Monocyte
TAGTTGGTCGTACCGG-1-HCATisStab7747199	NK	NK
CTACCCAAGTCTCAAC-1-HCATisStab7747198	T_regulatory	nan
GCTCTGTTCAAAGACA-1-HCATisStab7509736	Blood_vessel	Blood_vessel
CTAAGACCACCAACCG-1-HCATisStab7747199	Mast_cells	Mast_cell
AAGGCAGTCCTTGGTC-1-HCATisStab7747198	DC_1	DC1
GATCGCGTCTAAGCCA-1-HCATisStab7747199	NK	NK
GGGCATCCACGTGAGA-1-HCATisStab7587205	Macrophage_MARCOpos	Macrophage
GTCACGGTCGGCATCG-1-HCATisStab7659969	T_CD8_CytT	T_CD8
CGAATGTTCGGACAAG-1-HCATisStab7587205	NK	NK
TTCGAAGCATCGGACC-1-HCATisStab7587202	T_CD4	T_CD4
CGTCTACAGACTAGGC-1-HCATisStab7587205	NK	NK
AGAATAGGTGGTCCGT-1-HCATisStab7587202	NK	NK
CGTCAGGCACCAGTTA-1-HCATisStab7587205	Monocyte	Monocyte
ACTTACTAGTAGGTGC-1-HCATisStab7587211	NK	NK
CTTAACTGTTCGGGCT-1-HCATisStab7747200	Blood_vessel	Blood_vessel
GTGTTAGGTCCGTGAC-1-HCATisStab7659969	Monocyte	Monocyte
ACGGCCAAGCTAAACA-1-HCATisStab7509734	NK	NK
CCTATTATCCGCTGTT-1-HCATisStab7747199	Mast_cells	Mast_cell
TACCTATCAGTCAGAG-1-HCATisStab7747198	Macrophage_MARCOpos	Macrophage
TACTTGTTCGTTTAGG-1-HCATisStab7659970	T_CD4	T_CD4
CAAGTTGTCGCGCCAA-1-HCATisStab7747197	Macrophage_MARCOpos	Macrophage
ACTTACTTCGTTTATC-1-HCATisStab7659969	T_CD4	T_CD4
CAGATCATCATTTGGG-1-HCATisStab7646033	DC_2	DC2
GACTAACTCGTTACAG-1-HCATisStab7747197	Alveolar_Type2	AT2
AAGGCAGTCTATCCTA-1-HCATisStab7509736	T_CD8_CytT	T_CD8
TCTCATAAGACCACGA-1-HCATisStab7646035	Macrophage_MARCOpos	Macrophage
CGTTAGACACCGAATT-1-HCATisStab7587205	Alveolar_Type2	AT2
AGGTCCGGTCTTCGTC-1-HCATisStab7509735	Alveolar_Type2	AT2
CCATGTCCACACATGT-1-HCATisStab7646033	Fibroblast	Fibroblast
AGCAGCCTCGATAGAA-1-HCATisStab7587211	Monocyte	Monocyte
GTGAAGGTCTGATTCT-1-HCATisStab7587202	DC_activated	nan
CGATGGCAGAGGTTGC-1-HCATisStab7509734	NK	NK
GTAACGTTCCGCTGTT-1-HCATisStab7646033	T_CD4	T_CD4
GTTCTCGAGGTAAACT-1-HCATisStab7747197	T_CD4	T_CD4
CTAGAGTTCTTCATGT-1-HCATisStab7646033	Monocyte	Monocyte
GCAAACTAGAAACCAT-1-HCATisStab7747199	T_CD8_CytT	T_CD8
CAACCAACATGGAATA-1-HCATisStab7747197	T_CD8_CytT	T_CD8
CTCTGGTGTTCTGGTA-1-HCATisStab7587208	Monocyte	Monocyte
AACTGGTCATCCGTGG-1-HCATisStab7509735	T_CD4	T_CD4
AATCCAGTCGCGCCAA-1-HCATisStab7747198	Muscle_cells	Muscle_cell
ACATCAGAGGCTAGGT-1-HCATisStab7646033	Monocyte	Monocyte
ACTTTCACAGAGCCAA-1-HCATisStab7646035	Alveolar_Type1	AT1
CTACCCAAGATCTGCT-1-HCATisStab7646033	Muscle_cells	Muscle_cell
TGTTCCGTCGGAAATA-1-HCATisStab7646035	Macrophage_MARCOpos	Macrophage
TGATTTCGTGCGATAG-1-HCATisStab7659970	Alveolar_Type2	AT2
GGGTCTGTCGCTTAGA-1-HCATisStab7747197	T_CD8_CytT	T_CD8
TCGTACCTCACGCATA-1-HCATisStab7587202	Alveolar_Type2	AT2
TGCCAAAGTGTCCTCT-1-HCATisStab7747200	NK	NK
TCAACGATCCTTGACC-1-HCATisStab7659969	NK	NK
TGGCGCACACCCATTC-1-HCATisStab7747199	T_CD8_CytT	T_CD8
CTGATCCGTTACGGAG-1-HCATisStab7659970	Macrophage_MARCOpos	Macrophage
TACTCATTCAGTACGT-1-HCATisStab7747197	NK	NK
CGGACTGGTAGGCATG-1-HCATisStab7646035	Macrophage_MARCOpos	Macrophage
CACCAGGGTTGGTAAA-1-HCATisStab7747200	NK	NK
CAAGTTGCATGGTAGG-1-HCATisStab7659969	B_cells	B_cell
TCAACGACACGTGAGA-1-HCATisStab7747197	T_CD4	T_CD4
ATTGGTGAGTGCAAGC-1-HCATisStab7509735	NK_Dividing	nan
AGGCCACAGCCTCGTG-1-HCATisStab7747198	Alveolar_Type2	AT2
AGTCTTTTCGTCGTTC-1-HCATisStab7747197	Mast_cells	Mast_cell
AGTCTTTCAGCCACCA-1-HCATisStab7747197	T_CD8_CytT	T_CD8
TCATTTGGTATCGCAT-1-HCATisStab7747199	NK	NK
CTCGGAGTCTCCAACC-1-HCATisStab7587205	DC_2	DC2
GTCTCGTGTGCAGACA-1-HCATisStab7747198	NK	NK
GGGATGAAGTTCGCGC-1-HCATisStab7646034	DC_2	DC2
CTCGAGGTCCCATTAT-1-HCATisStab7587208	T_CD4	T_CD4
CATCAGAGTATTACCG-1-HCATisStab7587211	Monocyte	Monocyte
TCGAGGCGTTCCTCCA-1-HCATisStab7747197	Lymph_vessel	Lymphatic
CATATTCGTACATGTC-1-HCATisStab7646035	Fibroblast	Fibroblast
AAGGAGCCAAATCCGT-1-HCATisStab7646034	T_CD8_CytT	T_CD8
AGGGAGTTCACCTCGT-1-HCATisStab7646032	T_CD8_CytT	T_CD8
TGTGTTTCATTCTCAT-1-HCATisStab7646033	T_CD4	T_CD4
ACGAGCCCACCACGTG-1-HCATisStab7646032	T_CD4	T_CD4
CAACCTCAGTCGAGTG-1-HCATisStab7509736	Alveolar_Type2	AT2
ACCAGTAAGGTGATAT-1-HCATisStab7509736	Muscle_cells	Muscle_cell
TGAGCATCATATGAGA-1-HCATisStab7509736	Alveolar_Type2	AT2
ACGGCCATCTCGAGTA-1-HCATisStab7587208	T_CD8_CytT	T_CD8
GAACATCAGTACGACG-1-HCATisStab7747197	T_CD8_CytT	T_CD8
GTGAAGGAGACTTTCG-1-HCATisStab7646032	NK	NK
GGGAATGTCACCGTAA-1-HCATisStab7587208	Blood_vessel	Blood_vessel
TTTGTCAAGATAGTCA-1-HCATisStab7747200	NK	NK
GTTCATTTCGCCATAA-1-HCATisStab7646033	DC_2	DC2
CGATGGCCAGTATCTG-1-HCATisStab7587208	Monocyte	Monocyte
GTATCTTAGACTTGAA-1-HCATisStab7747198	Alveolar_Type2	AT2
TACACGAAGAGCTTCT-1-HCATisStab7747197	T_CD8_CytT	T_CD8
GCACATATCTGTTGAG-1-HCATisStab7587202	T_CD4	T_CD4
TTTCCTCGTTCTGTTT-1-HCATisStab7747197	Monocyte	Monocyte
ACGAGGAAGAGAGCTC-1-HCATisStab7587205	NK	NK
GTGCTTCGTTAAAGAC-1-HCATisStab7587208	Monocyte	Monocyte
CCACTACGTCGAAAGC-1-HCATisStab7747197	NK	NK
CTCTACGCAATGGATA-1-HCATisStab7659969	Monocyte	Monocyte
TATCTCATCCTCCTAG-1-HCATisStab7659969	NK	NK
CAGAGAGTCCAATGGT-1-HCATisStab7509736	NK	NK
AGCGTCGTCAAAGACA-1-HCATisStab7747199	Mast_cells	Mast_cell
TTAGTTCAGCGAAGGG-1-HCATisStab7646033	Monocyte	Monocyte
ATGCGATCAAGCTGGA-1-HCATisStab7646035	Fibroblast	Fibroblast
AGCAGCCTCGTGGACC-1-HCATisStab7646033	T_CD8_CytT	T_CD8
CGTTAGAGTAGGCATG-1-HCATisStab7646034	T_CD8_CytT	T_CD8
GATGAGGCACATGTGT-1-HCATisStab7646034	NK	NK
TCATTTGGTTGTGGCC-1-HCATisStab7646034	T_CD8_CytT	T_CD8
CTACACCCACTGCCAG-1-HCATisStab7659968	Macrophage_MARCOpos	Macrophage
TGAGCCGGTAGGCATG-1-HCATisStab7646033	B_cells	B_cell
AAAGCAACAAGAAGAG-1-HCATisStab7646033	Macrophage_MARCOpos	Macrophage
TCGCGAGGTTGTGGAG-1-HCATisStab7747197	T_CD4	T_CD4
CCTAGCTTCATCGCTC-1-HCATisStab7747197	T_CD4	T_CD4
ATAACGCCATCCTAGA-1-HCATisStab7587205	T_CD4	T_CD4
CTCACACTCAAGAAGT-1-HCATisStab7747200	NK	NK
CGTCACTCAGTATCTG-1-HCATisStab7646032	Mast_cells	Mast_cell
GGCGACTCAAGGCTCC-1-HCATisStab7747200	NK	NK
ATAACGCTCTCCAGGG-1-HCATisStab7646035	Macrophage_MARCOpos	Macrophage
CCGTGGAGTAGTACCT-1-HCATisStab7587202	NK	NK
CATCAAGGTTGGTTTG-1-HCATisStab7587205	Macrophage_MARCOpos	Macrophage
AACACGTCAGGTCCAC-1-HCATisStab7659971	Blood_vessel	Blood_vessel
CACAGGCTCGTTGACA-1-HCATisStab7747198	NK	NK
CTCCTAGAGACCACGA-1-HCATisStab7509736	NK	NK
TTGACTTGTCAGTGGA-1-HCATisStab7509734	NK	NK
GTGCATATCGTTGCCT-1-HCATisStab7646032	Macrophage_Dividing	Macrophage_Dividing
GCGAGAAGTCTACCTC-1-HCATisStab7646034	NK	NK
TGCTGCTTCAACGGGA-1-HCATisStab7646032	T_CD4	T_CD4
ATCTGCCCAGCTGCTG-1-HCATisStab7747199	T_CD8_CytT	T_CD8
CTCGGGACATTCCTGC-1-HCATisStab7747199	NK	NK
CGTTCTGAGTTCGCGC-1-HCATisStab7587205	Macrophage_MARCOpos	Macrophage
GAATAAGCAAGGACAC-1-HCATisStab7747200	Mast_cells	Mast_cell
AGACGTTAGCCCGAAA-1-HCATisStab7646034	T_CD4	T_CD4
CGCTTCAGTTAAGAAC-1-HCATisStab7587211	B_cells	B_cell
CGAACATCACGCTTTC-1-HCATisStab7587208	NK	NK
ACTTGTTAGCGTGTCC-1-HCATisStab7509735	Monocyte	Monocyte
GAATAAGTCATAGCAC-1-HCATisStab7587211	B_cells	B_cell
ATTCTACTCAGGCAAG-1-HCATisStab7509736	NK	NK
ATTGGACTCCTCCTAG-1-HCATisStab7747198	Mast_cells	Mast_cell
TACGGGCTCCGAACGC-1-HCATisStab7587202	T_CD4	T_CD4
GATCGCGCATAACCTG-1-HCATisStab7509736	Alveolar_Type2	AT2
GAGGTGACATCGGAAG-1-HCATisStab7587208	Macrophage_MARCOpos	Macrophage
TGAGGGACATCGGACC-1-HCATisStab7646035	Macrophage_MARCOpos	Macrophage
CCTACCAAGAAACCAT-1-HCATisStab7747199	T_CD4	T_CD4
CAGGTGCAGGCAGTCA-1-HCATisStab7747198	Mast_cells	Mast_cell
GCATGCGCACCACGTG-1-HCATisStab7747200	NK	NK
AGACGTTAGCCACGTC-1-HCATisStab7747198	DC_2	DC2
ATGAGGGTCATGTCCC-1-HCATisStab7747199	NK	NK
ACTTGTTAGTACGCCC-1-HCATisStab7646033	T_CD8_CytT	T_CD8
TTGTAGGCAGCGTAAG-1-HCATisStab7659970	Monocyte	Monocyte
TCCCGATCAGCTCGAC-1-HCATisStab7747200	NK	NK
GTACTCCCAATAGCAA-1-HCATisStab7747197	T_CD8_CytT	T_CD8
TTCCCAGTCGAATGGG-1-HCATisStab7509736	Alveolar_Type2	AT2
ACAGCCGTCACATAGC-1-HCATisStab7747200	NK	NK
ATTCTACCAGGATCGA-1-HCATisStab7587208	Alveolar_Type2	AT2
GTATCTTAGGCTACGA-1-HCATisStab7747197	Mast_cells	Mast_cell
TCACGAAGTCCGAACC-1-HCATisStab7587208	NK	NK
ACTGATGTCTTGCATT-1-HCATisStab7659969	Alveolar_Type1	AT1
AGCGGTCAGAAGATTC-1-HCATisStab7646032	T_CD4	T_CD4
GGGTTGCCACGGTGTC-1-HCATisStab7747198	Mast_cells	Mast_cell
TTGAACGCAAGCGCTC-1-HCATisStab7747198	Alveolar_Type2	AT2
TCATTACAGACATAAC-1-HCATisStab7587202	T_CD8_CytT	T_CD8
TCAATCTCAGTAACGG-1-HCATisStab7646035	Alveolar_Type1	AT1
TAAACCGGTAAGTGGC-1-HCATisStab7747199	NK	NK
GTAGTCATCACGACTA-1-HCATisStab7747200	Monocyte	Monocyte
CTACATTTCGTTGACA-1-HCATisStab7587202	Alveolar_Type2	AT2
AGAGTGGCACCTGGTG-1-HCATisStab7646034	Fibroblast	Fibroblast
TCAACGAAGGAATCGC-1-HCATisStab7659970	Macrophage_MARCOneg	Macrophage
CGTAGCGGTAAATGTG-1-HCATisStab7587205	NK	NK
CTACATTAGCTAGCCC-1-HCATisStab7659969	Macrophage_MARCOpos	Macrophage
AGTGAGGCACTTCGAA-1-HCATisStab7646033	T_CD4	T_CD4
TACGGGCTCCAACCAA-1-HCATisStab7509736	Alveolar_Type1	AT1
AACCATGGTTGTGGCC-1-HCATisStab7747200	NK	NK
ACGGGCTCAAGGTTTC-1-HCATisStab7509736	Macrophage_MARCOpos	Macrophage
AACGTTGTCGCAAGCC-1-HCATisStab7587211	B_cells	B_cell
ACTGAGTAGAAGCCCA-1-HCATisStab7747197	Monocyte	Monocyte
TTCTCCTAGATGCCAG-1-HCATisStab7587202	NK	NK
TCAGGATTCCCAGGTG-1-HCATisStab7747197	Mast_cells	Mast_cell
GCTGCTTGTGCAGGTA-1-HCATisStab7587202	Monocyte	Monocyte
ATGCGATGTCACAAGG-1-HCATisStab7747199	Mast_cells	Mast_cell
TGCTGCTCAAGGACTG-1-HCATisStab7659971	DC_2	DC2
TGGCGCAGTGGTCCGT-1-HCATisStab7646033	T_regulatory	nan
AATCGGTAGGTTACCT-1-HCATisStab7747198	T_CD8_CytT	T_CD8
TTGAACGCAACGATCT-1-HCATisStab7747200	NK	NK
ATGTGTGTCCAAGTAC-1-HCATisStab7659970	Macrophage_MARCOneg	Macrophage
CAACCTCAGTATCGAA-1-HCATisStab7587211	NK	NK
GACGTGCGTGGAAAGA-1-HCATisStab7747197	Mast_cells	Mast_cell
ACTTGTTCACTTAACG-1-HCATisStab7587205	DC_2	DC2
GGGACCTGTGTTAAGA-1-HCATisStab7646032	T_CD4	T_CD4
CTACACCCAGGGTACA-1-HCATisStab7747200	NK	NK
ACTTGTTAGGTAAACT-1-HCATisStab7646033	Monocyte	Monocyte
CTTAGGAAGTCACGCC-1-HCATisStab7646033	T_CD8_CytT	T_CD8
GATTCAGCACCTGGTG-1-HCATisStab7747198	Blood_vessel	Blood_vessel
ATCCACCAGTTGCAGG-1-HCATisStab7646033	T_CD4	T_CD4
TACAGTGGTCCAGTTA-1-HCATisStab7646035	Monocyte	Monocyte
TCGGTAAAGCCTTGAT-1-HCATisStab7587208	NK	NK
TTAGTTCTCGCGCCAA-1-HCATisStab7509734	Alveolar_Type2	AT2
GGCGTGTGTAGCTGCC-1-HCATisStab7587208	T_CD8_CytT	T_CD8
GCGCAACCATCACGTA-1-HCATisStab7587202	NK	NK
ATTGGTGGTGAGTATA-1-HCATisStab7747197	T_CD4	T_CD4
GCTGGGTAGATGGCGT-1-HCATisStab7509736	NK	NK
CCGTTCATCCTTTCTC-1-HCATisStab7587211	Monocyte	Monocyte
GACGCGTCACACCGCA-1-HCATisStab7587208	Macrophage_MARCOpos	Macrophage
TCTTTCCCATATACCG-1-HCATisStab7646035	T_CD8_CytT	T_CD8
TTAGGCAGTATCACCA-1-HCATisStab7587208	Macrophage_MARCOpos	Macrophage
TGGTTCCTCTGATACG-1-HCATisStab7747198	Alveolar_Type2	AT2
CTCGAAACAGATCGGA-1-HCATisStab7587205	NK	NK
CTCGGGAAGCGTAATA-1-HCATisStab7587202	Macrophage_MARCOpos	Macrophage
CACACTCCACAGCGTC-1-HCATisStab7646033	DC_1	DC1
GGCGACTAGTTCCACA-1-HCATisStab7646034	Fibroblast	Fibroblast
CAGTAACGTGAGTATA-1-HCATisStab7747198	Alveolar_Type2	AT2
CTTCTCTTCGTTTATC-1-HCATisStab7587205	NK	NK
GATGAAACAGGAATGC-1-HCATisStab7646033	T_CD8_CytT	T_CD8
AGAGCGAAGACCGGAT-1-HCATisStab7509736	Macrophage_MARCOpos	Macrophage
GCAAACTGTAGATTAG-1-HCATisStab7659970	Macrophage_MARCOpos	Macrophage
AGGGAGTCATATACGC-1-HCATisStab7646032	Macrophage_MARCOpos	Macrophage
GATCGATGTAGAAAGG-1-HCATisStab7646033	Macrophage_MARCOpos	Macrophage
CAGGTGCGTTAGTGGG-1-HCATisStab7646033	Monocyte	Monocyte
CGGGTCACATCGGAAG-1-HCATisStab7587205	DC_2	DC2
CGAGAAGGTACGACCC-1-HCATisStab7747199	Alveolar_Type2	AT2
CCTTACGGTATAGGGC-1-HCATisStab7587202	Fibroblast	Fibroblast
CATCAGACATATACGC-1-HCATisStab7587208	NK	NK
CATATTCCAACTGCTA-1-HCATisStab7646035	Macrophage_MARCOneg	Macrophage
AGGGATGAGGCGTACA-1-HCATisStab7509736	Alveolar_Type2	AT2
CTAATGGGTTTCGCTC-1-HCATisStab7509734	Mast_cells	Mast_cell
AAGCCGCGTCTGCGGT-1-HCATisStab7659971	Fibroblast	Fibroblast
TTGGCAATCCTCGCAT-1-HCATisStab7509734	Macrophage_MARCOpos	Macrophage
CAGGTGCGTCTCTCTG-1-HCATisStab7646034	Muscle_cells	Muscle_cell
AGCGTCGTCACGCGGT-1-HCATisStab7587208	Fibroblast	Fibroblast
TTAGGACCAATCGAAA-1-HCATisStab7587211	B_cells	B_cell
CAGTAACGTAATAGCA-1-HCATisStab7747198	Mast_cells	Mast_cell
TCAATCTCAAGTACCT-1-HCATisStab7646035	Blood_vessel	Blood_vessel
GGACAAGAGGTTCCTA-1-HCATisStab7646033	T_CD8_CytT	T_CD8
AAGACCTTCTCGATGA-1-HCATisStab7646033	Blood_vessel	Blood_vessel
GACGCGTAGCTTCGCG-1-HCATisStab7587211	Monocyte	Monocyte
TTCGAAGGTGATGTGG-1-HCATisStab7587211	Macrophage_MARCOpos	Macrophage
CGGACTGCAAGGACAC-1-HCATisStab7659969	Monocyte	Monocyte
CGTGAGCCAGTACACT-1-HCATisStab7646032	T_CD8_CytT	T_CD8
GACAGAGTCACTATTC-1-HCATisStab7587211	Macrophage_MARCOneg	Macrophage
CGTAGCGAGCTAACAA-1-HCATisStab7509735	NK	NK
GCACATAGTGAGGGTT-1-HCATisStab7587211	Monocyte	Monocyte
CTCGGAGCACCCATTC-1-HCATisStab7747197	T_CD4	T_CD4
TAGACCATCTTACCGC-1-HCATisStab7659969	T_CD8_CytT	T_CD8
AAGACCTCATGCTAGT-1-HCATisStab7747200	NK	NK
TTGAACGAGACCCACC-1-HCATisStab7587205	T_CD4	T_CD4
AACTCTTCAAGAGTCG-1-HCATisStab7747198	Monocyte	Monocyte
TGCACCTGTTCGTGAT-1-HCATisStab7646032	T_CD8_CytT	T_CD8
GCCAAATGTCTAAACC-1-HCATisStab7509736	Alveolar_Type2	AT2
AACCGCGAGCTGTTCA-1-HCATisStab7747200	NK	NK
GCGCAACAGAGGTACC-1-HCATisStab7646035	Fibroblast	Fibroblast
CGATGGCCACGGTAGA-1-HCATisStab7509735	Macrophage_MARCOpos	Macrophage
CGCTGGAGTAACGACG-1-HCATisStab7646033	Monocyte	Monocyte
TGACTTTAGATGCGAC-1-HCATisStab7587205	T_CD4	T_CD4
GGGCACTTCCCGGATG-1-HCATisStab7747198	NK	NK
TGACAACGTCTGATTG-1-HCATisStab7509736	Alveolar_Type2	AT2
GCGACCAAGTTTGCGT-1-HCATisStab7747198	Mast_cells	Mast_cell
TGTATTCTCACTTACT-1-HCATisStab7509736	B_cells	B_cell
CACTCCAAGGGTTTCT-1-HCATisStab7587211	Monocyte	Monocyte
CCACCTACACAGGTTT-1-HCATisStab7646035	Macrophage_MARCOneg	Macrophage
TTGCGTCAGCTGGAAC-1-HCATisStab7509736	Alveolar_Type2	AT2
ACTGATGGTGCAACTT-1-HCATisStab7587202	T_CD4	T_CD4
CAGAGAGAGGTAGCCA-1-HCATisStab7587208	NK	NK
GGGCATCCAGTCGTGC-1-HCATisStab7587205	NK	NK
CCCTCCTTCTGAAAGA-1-HCATisStab7587211	NK	NK
CAGCTAATCGAGCCCA-1-HCATisStab7747198	NK	NK
GGATGTTAGTCCAGGA-1-HCATisStab7509736	Alveolar_Type1	AT1
AGGTCCGGTAAGCACG-1-HCATisStab7587205	NK	NK
CTTAACTGTCGCGGTT-1-HCATisStab7659971	Fibroblast	Fibroblast
CGGACTGCAATGTTGC-1-HCATisStab7747198	Alveolar_Type2	AT2
TACTTACGTACCAGTT-1-HCATisStab7509736	NK	NK
TATCAGGTCGACGGAA-1-HCATisStab7646032	T_CD4	T_CD4
TCTCATACAGGTGCCT-1-HCATisStab7509735	T_CD4	T_CD4
AAGGCAGGTTCCACGG-1-HCATisStab7659970	NK	NK
TCGGTAAAGATAGTCA-1-HCATisStab7509735	NK	NK
AGGGAGTCAAGAAGAG-1-HCATisStab7659971	Blood_vessel	Blood_vessel
CTGATAGCACCTTGTC-1-HCATisStab7646035	Fibroblast	Fibroblast
CATCCACCATCGGGTC-1-HCATisStab7509736	NK	NK
TTGACTTGTCATACTG-1-HCATisStab7747198	Fibroblast	Fibroblast
TTGACTTCACGACTCG-1-HCATisStab7747200	NK	NK
AGTCTTTCAAGTACCT-1-HCATisStab7659969	T_CD4	T_CD4
GTCAAGTAGGAATCGC-1-HCATisStab7587202	Plasma_cells	Plasma_cell
AAGGAGCCACCAGGCT-1-HCATisStab7747197	B_cells	B_cell
CATTCGCGTTCAACCA-1-HCATisStab7747197	T_CD4	T_CD4
CTCGTCAGTGTGTGCC-1-HCATisStab7747198	Ciliated	Ciliated
AGGGTGACAGGAATCG-1-HCATisStab7587205	Monocyte	Monocyte
GTGCAGCAGAGACTAT-1-HCATisStab7646035	Macrophage_MARCOneg	Macrophage
AGCTTGACAATGGACG-1-HCATisStab7659970	DC_2	DC2
AAACGGGGTCTTGCGG-1-HCATisStab7659971	Macrophage_MARCOneg	Macrophage
TGCGTGGAGTGTGGCA-1-HCATisStab7587205	Monocyte	Monocyte
CGTTAGAAGAAGGTTT-1-HCATisStab7747199	Mast_cells	Mast_cell
AAGTCTGAGTCACGCC-1-HCATisStab7747198	Mast_cells	Mast_cell
GACTAACTCGAGCCCA-1-HCATisStab7587205	DC_2	DC2
TACTCATCAAGACGTG-1-HCATisStab7747199	NK	NK
CTCTAATTCAGAAATG-1-HCATisStab7646033	T_CD4	T_CD4
TCTCTAAGTATTAGCC-1-HCATisStab7659969	T_CD8_CytT	T_CD8
GCTCCTAAGCTGAAAT-1-HCATisStab7587202	Alveolar_Type2	AT2
TCAGATGAGAGCCCAA-1-HCATisStab7646032	Monocyte	Monocyte
CGTAGGCCATGATCCA-1-HCATisStab7646033	Fibroblast	Fibroblast
CTCAGAACATCGACGC-1-HCATisStab7646032	Fibroblast	Fibroblast
TACTCGCGTTGGGACA-1-HCATisStab7747199	T_CD8_CytT	T_CD8
TACCTTAAGTCTCAAC-1-HCATisStab7587202	Alveolar_Type2	AT2
ACGCAGCAGCCCGAAA-1-HCATisStab7747198	T_CD8_CytT	T_CD8
CTCACACTCCACGCAG-1-HCATisStab7587205	T_CD8_CytT	T_CD8
CACAAACGTGTGGTTT-1-HCATisStab7646035	Macrophage_MARCOneg	Macrophage
ACATACGGTAGGGACT-1-HCATisStab7587205	NK	NK
GTCCTCATCTACCAGA-1-HCATisStab7646033	T_CD4	T_CD4
CCGTACTGTCCGTCAG-1-HCATisStab7587205	Alveolar_Type2	AT2
TACTCGCTCCTATTCA-1-HCATisStab7646035	Macrophage_MARCOneg	Macrophage
CTCATTATCGTGGTCG-1-HCATisStab7509736	Alveolar_Type2	AT2
GGCCGATAGTATGACA-1-HCATisStab7587202	B_cells	B_cell
CATGCCTTCTCCCTGA-1-HCATisStab7587205	T_CD8_CytT	T_CD8
ATCTACTGTCCGCTGA-1-HCATisStab7509736	Ciliated	Ciliated
GGCGACTCAATCACAC-1-HCATisStab7509735	Alveolar_Type2	AT2
AGGTCATCATTGCGGC-1-HCATisStab7509736	NK	NK
CTGAAACAGCTAGTCT-1-HCATisStab7659969	T_CD4	T_CD4
GATGAGGCATTTGCTT-1-HCATisStab7646035	Macrophage_MARCOpos	Macrophage
GTACTTTTCTGTTTGT-1-HCATisStab7747198	T_CD4	T_CD4
GTGAAGGTCCTAGTGA-1-HCATisStab7587205	Monocyte	Monocyte
AGCAGCCGTAGCCTAT-1-HCATisStab7509736	T_CD4	T_CD4
TTAGGCAAGACGCACA-1-HCATisStab7646032	Macrophage_MARCOpos	Macrophage
GCATGCGTCGGAGGTA-1-HCATisStab7646032	Blood_vessel	Blood_vessel
CATGGCGGTGTAAGTA-1-HCATisStab7646034	Macrophage_MARCOpos	Macrophage
TGACAACAGGCAAAGA-1-HCATisStab7509734	Blood_vessel	Blood_vessel
GTTAAGCGTTCCACTC-1-HCATisStab7587202	NK_Dividing	nan
TAGTTGGCAAGCCCAC-1-HCATisStab7646035	Fibroblast	Fibroblast
AAGGCAGGTACACCGC-1-HCATisStab7509734	NK	NK
CACAAACCAAGCCCAC-1-HCATisStab7747197	Macrophage_MARCOpos	Macrophage
ACACTGAGTATGAAAC-1-HCATisStab7659969	Monocyte	Monocyte
ATAAGAGCAAGTAATG-1-HCATisStab7646034	Monocyte	Monocyte
ACAGCCGTCATAACCG-1-HCATisStab7646033	Blood_vessel	Blood_vessel
GTATCTTCAATGGACG-1-HCATisStab7659969	B_cells	B_cell
TGTGTTTAGTCATCCA-1-HCATisStab7587202	NK	NK
CGACTTCGTAATAGCA-1-HCATisStab7587208	DC_2	DC2
TGACAACTCCGCGTTT-1-HCATisStab7659971	Blood_vessel	Blood_vessel
ACAGCCGGTCGCCATG-1-HCATisStab7659969	T_CD4	T_CD4
TGCGTGGGTATCGCAT-1-HCATisStab7646033	T_regulatory	nan
AGGGTGATCTCGGACG-1-HCATisStab7646035	Blood_vessel	Blood_vessel
GCGCAGTCACTTAAGC-1-HCATisStab7646032	Monocyte	Monocyte
ACTTGTTTCTTGGGTA-1-HCATisStab7646034	Muscle_cells	Muscle_cell
CACAGGCTCTTCGAGA-1-HCATisStab7646034	T_regulatory	nan
ACATCAGAGCTAAACA-1-HCATisStab7509735	NK	NK
GAAGCAGCAGTAAGCG-1-HCATisStab7587205	Ciliated	Ciliated
ACGGAGAGTCTGCCAG-1-HCATisStab7747198	T_CD8_CytT	T_CD8
CTCTAATCACGAAACG-1-HCATisStab7747200	B_cells	B_cell
GACTAACGTAGCGTGA-1-HCATisStab7747200	DC_1	DC1
GAAATGAAGATGTGGC-1-HCATisStab7509736	NK	NK
TTTGCGCAGACACGAC-1-HCATisStab7747198	T_CD4	T_CD4
TCGTACCCAGGGTACA-1-HCATisStab7747200	Monocyte	Monocyte
CCGTACTCACTTCGAA-1-HCATisStab7587205	Alveolar_Type1	AT1
TAAGAGATCGGAGCAA-1-HCATisStab7747198	NK	NK
CGTTCTGTCGGTCCGA-1-HCATisStab7659968	Monocyte	Monocyte
CCACTACGTCGAATCT-1-HCATisStab7587211	T_CD4	T_CD4
CAAGAAAAGCGTCAAG-1-HCATisStab7646034	Fibroblast	Fibroblast
AGTCTTTCACAGGTTT-1-HCATisStab7747199	Alveolar_Type2	AT2
CAGATCACACGAAGCA-1-HCATisStab7587202	Alveolar_Type2	AT2
AGTCTTTAGTATCTCG-1-HCATisStab7659971	Monocyte	Monocyte
CCCAGTTAGGAACTGC-1-HCATisStab7646032	T_CD4	T_CD4
CGATGTAAGAGCCCAA-1-HCATisStab7646032	Muscle_cells	Muscle_cell
CACACAAAGCTGTCTA-1-HCATisStab7747200	NK	NK
GAAACTCGTCCAGTTA-1-HCATisStab7587205	Alveolar_Type2	AT2
GAACCTACACAGATTC-1-HCATisStab7646033	DC_2	DC2
TTGACTTAGCGATTCT-1-HCATisStab7747198	Mast_cells	Mast_cell
CAAGATCGTTACGGAG-1-HCATisStab7747199	Alveolar_Type2	AT2
GCGCGATTCGTCTGCT-1-HCATisStab7747199	T_CD8_CytT	T_CD8
AACTCAGAGGCACATG-1-HCATisStab7646034	Macrophage_MARCOpos	Macrophage
ACTGCTCAGACGCAAC-1-HCATisStab7587202	Monocyte	Monocyte
CTGAAACCACCAGGCT-1-HCATisStab7587205	T_CD8_CytT	T_CD8
GGCCGATCAGACGCTC-1-HCATisStab7646035	Macrophage_MARCOneg	Macrophage
GTGCTTCGTCCAGTTA-1-HCATisStab7509736	Alveolar_Type1	AT1
TTGAACGTCGGAAATA-1-HCATisStab7747200	NK	NK
CTTGGCTAGATCTGCT-1-HCATisStab7646033	T_CD4	T_CD4
CTGCTGTCACAGGTTT-1-HCATisStab7747197	T_CD8_CytT	T_CD8
TGAGCATAGGGATCTG-1-HCATisStab7587202	NK	NK
TACTTGTCATGCTGGC-1-HCATisStab7659970	T_regulatory	nan
ACCCACTCATACCATG-1-HCATisStab7646034	Mast_cells	Mast_cell
GCTGCAGCATCGGTTA-1-HCATisStab7587208	NK	NK
GTGAAGGCAACACCCG-1-HCATisStab7509735	T_CD8_CytT	T_CD8
TATGCCCCAGGAATGC-1-HCATisStab7587205	T_cells_Dividing	nan
CAACCAATCTCGTATT-1-HCATisStab7659969	Monocyte	Monocyte
CAACCTCGTAAATACG-1-HCATisStab7587208	DC_2	DC2
ACTTACTGTAAGTAGT-1-HCATisStab7747198	Fibroblast	Fibroblast
AACGTTGTCAGGATCT-1-HCATisStab7646033	Macrophage_MARCOpos	Macrophage
TCAGGTAGTAGCGTAG-1-HCATisStab7747197	T_CD4	T_CD4
CCTAAAGGTGACAAAT-1-HCATisStab7587211	Macrophage_MARCOpos	Macrophage
GCACATAAGGCGCTCT-1-HCATisStab7587202	T_CD4	T_CD4
GTCTCGTCATGTTCCC-1-HCATisStab7659971	Fibroblast	Fibroblast
GAGCAGAAGGGATCTG-1-HCATisStab7587205	T_CD8_CytT	T_CD8
GATTCAGCATGCTAGT-1-HCATisStab7587205	NK	NK
CTGAAACTCGGCTACG-1-HCATisStab7747197	Mast_cells	Mast_cell
CATCCACCACCTGGTG-1-HCATisStab7509735	Fibroblast	Fibroblast
GTGCTTCTCGAATCCA-1-HCATisStab7509734	Alveolar_Type1	AT1
TAGTTGGCAGCGATCC-1-HCATisStab7646034	Blood_vessel	Blood_vessel
TGGTTCCGTTCCGGCA-1-HCATisStab7509736	Blood_vessel	Blood_vessel
GGACGTCGTGGGTCAA-1-HCATisStab7646032	Ciliated	Ciliated
CCGGGATGTACTTAGC-1-HCATisStab7509736	Fibroblast	Fibroblast
ACGTCAACATGGTCTA-1-HCATisStab7659970	Fibroblast	Fibroblast
ACGGAGACAAGAGGCT-1-HCATisStab7587202	T_CD4	T_CD4
TCGCGAGGTATTCTCT-1-HCATisStab7509736	Alveolar_Type2	AT2
TCAGCTCAGAATTCCC-1-HCATisStab7509735	NK	NK
CACAGTACAGGTCCAC-1-HCATisStab7509736	T_CD4	T_CD4
CTCGGGAGTGTCTGAT-1-HCATisStab7509734	NK	NK
TGGCGCAGTCGTTGTA-1-HCATisStab7509734	NK	NK
GGACAAGAGTGTCCCG-1-HCATisStab7587202	Alveolar_Type2	AT2
TATGCCCAGAGTCTGG-1-HCATisStab7747200	NK	NK
CTCAGAATCATCATTC-1-HCATisStab7646033	B_cells	B_cell
CACCTTGAGCGCTCCA-1-HCATisStab7509735	NK	NK
CGGAGCTGTCGGGTCT-1-HCATisStab7646035	Monocyte	Monocyte
ATTATCCCATACCATG-1-HCATisStab7587202	NK	NK
ACATACGCAGCCTATA-1-HCATisStab7646033	Blood_vessel	Blood_vessel
GGCAATTAGGCTAGAC-1-HCATisStab7659969	B_cells	B_cell
TTTCCTCGTAGCACGA-1-HCATisStab7587205	NK	NK
CAGCTGGCAAGAGGCT-1-HCATisStab7509735	T_CD4	T_CD4
GTGCATACAGATGAGC-1-HCATisStab7509735	Alveolar_Type2	AT2
TCATTTGCACTGCCAG-1-HCATisStab7747197	B_cells	B_cell
TGTATTCCATGCCCGA-1-HCATisStab7509736	T_CD8_CytT	T_CD8
CACCACTAGTAGCGGT-1-HCATisStab7747199	Mast_cells	Mast_cell
AGACGTTGTTCAGGCC-1-HCATisStab7646034	NK	NK
CTACATTTCAACCATG-1-HCATisStab7747197	Alveolar_Type2	AT2
TCTATTGAGGTGTTAA-1-HCATisStab7747200	T_CD8_CytT	T_CD8
TGTCCCATCTTTAGTC-1-HCATisStab7509734	NK	NK
TTTATGCTCTGTTGAG-1-HCATisStab7747198	Alveolar_Type2	AT2
CTGCCTACATCACGAT-1-HCATisStab7646033	T_CD4	T_CD4
TCGGTAACAACCGCCA-1-HCATisStab7587202	T_CD4	T_CD4
AGTGTCAAGTCATCCA-1-HCATisStab7587205	Monocyte	Monocyte
TGGGCGTCAGGGATTG-1-HCATisStab7747198	Mast_cells	Mast_cell
CCAGCGATCCCAGGTG-1-HCATisStab7509736	Fibroblast	Fibroblast
TCACGAAAGCAGCCTC-1-HCATisStab7646032	Monocyte	Monocyte
CAGTCCTTCGAACTGT-1-HCATisStab7747199	NK	NK
GACACGCTCATTGCCC-1-HCATisStab7587202	NK	NK
CGAACATCATTACGAC-1-HCATisStab7509736	Alveolar_Type2	AT2
CGGACGTGTAGCACGA-1-HCATisStab7646032	DC_Monocyte_Dividing	nan
TTAGGCAAGGATATAC-1-HCATisStab7646035	Macrophage_MARCOpos	Macrophage
CCCAATCGTCCTCTTG-1-HCATisStab7646033	Macrophage_MARCOpos	Macrophage
GGGAATGGTTTGTGTG-1-HCATisStab7646033	Monocyte	Monocyte
TCAGGATAGATGTAAC-1-HCATisStab7659970	Fibroblast	Fibroblast
CAGGTGCCACTCTGTC-1-HCATisStab7747197	Fibroblast	Fibroblast
CAGAGAGCATGGGACA-1-HCATisStab7509734	DC_2	DC2
AAAGTAGCACAACGTT-1-HCATisStab7509736	NK	NK
TTTCCTCTCGCGTTTC-1-HCATisStab7509734	Alveolar_Type2	AT2
CATCGGGTCTTGGGTA-1-HCATisStab7646033	T_CD4	T_CD4
TTCGGTCCAGGAATGC-1-HCATisStab7587205	Alveolar_Type1	AT1
TATCAGGAGTGTCCAT-1-HCATisStab7747200	Macrophage_MARCOpos	Macrophage
GATGCTAGTTGCGTTA-1-HCATisStab7747197	T_CD8_CytT	T_CD8
AGCAGCCAGTGAATTG-1-HCATisStab7587202	Monocyte	Monocyte
TGTGGTAAGGCGCTCT-1-HCATisStab7509734	Alveolar_Type2	AT2
GATCAGTAGATAGTCA-1-HCATisStab7509734	NK	NK
TACAGTGAGAGGTTGC-1-HCATisStab7747200	Monocyte	Monocyte
GCACTCTTCTTGTACT-1-HCATisStab7587208	T_CD8_CytT	T_CD8
TGTCCCATCTGTGCAA-1-HCATisStab7509736	Ciliated	Ciliated
TTTGGTTCATGTCTCC-1-HCATisStab7659971	Muscle_cells	Muscle_cell
TCGAGGCCACGCATCG-1-HCATisStab7659969	T_CD8_CytT	T_CD8
CATATTCTCAGAGACG-1-HCATisStab7747197	Mast_cells	Mast_cell
TAAACCGGTCTCCATC-1-HCATisStab7747198	NK	NK
TACACGAGTTCCGGCA-1-HCATisStab7587202	NK	NK
TACCTATCATATACGC-1-HCATisStab7587208	DC_2	DC2
ACATCAGCAGACTCGC-1-HCATisStab7587208	NK	NK
GGACGTCTCTGGCGTG-1-HCATisStab7659969	Blood_vessel	Blood_vessel
CGCTATCGTGAAAGAG-1-HCATisStab7646032	NK	NK
CGTTGGGCACTAGTAC-1-HCATisStab7646032	T_regulatory	nan
TTGACTTGTTGGGACA-1-HCATisStab7509735	Macrophage_MARCOpos	Macrophage
CAGTAACTCATCTGTT-1-HCATisStab7509735	Monocyte	Monocyte
TGGCTGGGTCTCATCC-1-HCATisStab7659969	T_CD4	T_CD4
GCATGATGTTATGCGT-1-HCATisStab7747197	T_CD4	T_CD4
AAGGTTCTCTGCCAGG-1-HCATisStab7646032	T_CD8_CytT	T_CD8
GGACATTGTCCTCCAT-1-HCATisStab7587205	T_CD4	T_CD4
TGCCCATCAGCTGTGC-1-HCATisStab7587211	Monocyte	Monocyte
AAGCCGCTCCACGTTC-1-HCATisStab7509735	Monocyte	Monocyte
CTGATCCTCGGACAAG-1-HCATisStab7509734	T_CD4	T_CD4
AGGGTGATCATTTGGG-1-HCATisStab7747200	Mast_cells	Mast_cell
CCACCTAGTTTGACTG-1-HCATisStab7646035	Monocyte	Monocyte
TTAGGCAGTCTAGCGC-1-HCATisStab7747198	Alveolar_Type1	AT1
TATCAGGAGTGTGGCA-1-HCATisStab7587205	DC_2	DC2
CCTACACTCGGTGTCG-1-HCATisStab7747198	Monocyte	Monocyte
GTATCTTGTACAAGTA-1-HCATisStab7587205	B_cells	B_cell
CGATGTAGTTCGTTGA-1-HCATisStab7587202	T_CD8_CytT	T_CD8
GTTCATTCATAGGATA-1-HCATisStab7646035	Monocyte	Monocyte
ACAGCCGCATCGATTG-1-HCATisStab7587205	Alveolar_Type2	AT2
GAAACTCTCGCAAGCC-1-HCATisStab7747198	Alveolar_Type2	AT2
GACACGCAGGTCATCT-1-HCATisStab7747197	NK	NK
TGGCTGGTCTCTGTCG-1-HCATisStab7659970	Blood_vessel	Blood_vessel
GTACTTTTCTACTCAT-1-HCATisStab7587205	NK	NK
CAGCAGCAGCTGATAA-1-HCATisStab7509736	NK	NK
GCACTCTGTGCCTGCA-1-HCATisStab7646035	Monocyte	Monocyte
GTAGTCACACTTCGAA-1-HCATisStab7587205	NK	NK
GTCGTAACAAGGGTCA-1-HCATisStab7587208	Alveolar_Type2	AT2
CCATGTCTCCAATGGT-1-HCATisStab7646033	T_CD4	T_CD4
AACTCTTAGGAATTAC-1-HCATisStab7587211	NK	NK
TGTATTCGTAAGTGGC-1-HCATisStab7587211	Monocyte	Monocyte
CGCTGGAGTGGCCCTA-1-HCATisStab7587208	NK	NK
GATGAAACAGTTCCCT-1-HCATisStab7659969	B_cells	B_cell
AGTGGGAGTGAGGGTT-1-HCATisStab7747200	Macrophage_MARCOpos	Macrophage
CGTCTACTCTTGCAAG-1-HCATisStab7747200	Monocyte	Monocyte
CTGTGCTCATCCAACA-1-HCATisStab7587211	Alveolar_Type2	AT2
CGACCTTCAACTGCTA-1-HCATisStab7587208	Macrophage_MARCOpos	Macrophage
AGCATACAGAATGTTG-1-HCATisStab7587202	T_CD4	T_CD4
GGATTACAGCCACGTC-1-HCATisStab7509736	NK	NK
GGGCATCGTCCTCTTG-1-HCATisStab7646035	Macrophage_MARCOpos	Macrophage
TCGAGGCTCTGCGTAA-1-HCATisStab7747199	Blood_vessel	Blood_vessel
TGTGGTAAGCACCGCT-1-HCATisStab7659971	Fibroblast	Fibroblast
TACTTGTAGGCAAAGA-1-HCATisStab7587202	Alveolar_Type2	AT2
GTTTCTACACAGGAGT-1-HCATisStab7587211	B_cells	B_cell
TGGACGCAGAGCTGGT-1-HCATisStab7659969	T_CD4	T_CD4
TGAGGGAAGCCCAATT-1-HCATisStab7509734	NK	NK
TACTTACCATCCTTGC-1-HCATisStab7587205	Alveolar_Type2	AT2
CACAAACTCACGAAGG-1-HCATisStab7659969	B_cells	B_cell
CTTACCGAGACTAGGC-1-HCATisStab7747197	T_CD8_CytT	T_CD8
GCGCCAACAATAAGCA-1-HCATisStab7646034	DC_2	DC2
CGTAGGCCAAGCCGCT-1-HCATisStab7646035	Plasma_cells	Plasma_cell
ACATCAGTCTGTTGAG-1-HCATisStab7587202	T_CD4	T_CD4
CCTCAGTTCTTACCGC-1-HCATisStab7646034	Macrophage_MARCOpos	Macrophage
CAAGAAATCAATACCG-1-HCATisStab7747200	NK	NK
GGAAAGCTCTAGCACA-1-HCATisStab7509736	Alveolar_Type2	AT2
GCATACACACGGCTAC-1-HCATisStab7646035	Monocyte	Monocyte
TACCTTAGTATTCGTG-1-HCATisStab7587202	T_CD4	T_CD4
GTCTCGTCAATAACGA-1-HCATisStab7587211	NK	NK
CACTCCACAATAGCGG-1-HCATisStab7587211	Macrophage_MARCOpos	Macrophage
AAACCTGGTGTTCGAT-1-HCATisStab7587205	Monocyte	Monocyte
AGGGATGGTACCGTAT-1-HCATisStab7509735	T_CD8_CytT	T_CD8
AGAGCGAGTATATGAG-1-HCATisStab7646032	NK	NK
TCCCGATTCTTAGCCC-1-HCATisStab7587208	Monocyte	Monocyte
TGCACCTTCACCCTCA-1-HCATisStab7646032	T_CD4	T_CD4
GGAACTTTCACTATTC-1-HCATisStab7747197	NK	NK
ATTTCTGTCATCGGAT-1-HCATisStab7509735	T_CD8_CytT	T_CD8
TATTACCCAACCGCCA-1-HCATisStab7646035	Alveolar_Type1	AT1
GTCATTTGTCAGAAGC-1-HCATisStab7659971	B_cells	B_cell
TCGGTAACATTACGAC-1-HCATisStab7646035	Blood_vessel	Blood_vessel
TGGCGCAAGGTGATTA-1-HCATisStab7587211	Monocyte	Monocyte
AACTGGTTCAAAGTAG-1-HCATisStab7747198	Mast_cells	Mast_cell
AATCGGTTCTATCCCG-1-HCATisStab7747199	Mast_cells	Mast_cell
ACGAGCCAGTGCAAGC-1-HCATisStab7587202	NK_Dividing	nan
CGACTTCTCAACCAAC-1-HCATisStab7747200	Monocyte	Monocyte
ATTCTACGTCATTAGC-1-HCATisStab7587202	T_CD4	T_CD4
CTCCTAGCAATGGATA-1-HCATisStab7659968	Monocyte	Monocyte
GTCGTAAGTTCTGGTA-1-HCATisStab7747197	T_CD8_CytT	T_CD8
AAAGATGCACATAACC-1-HCATisStab7747198	T_CD8_CytT	T_CD8
CTACACCAGACTGGGT-1-HCATisStab7587205	Monocyte	Monocyte
TGACTTTAGCGCTTAT-1-HCATisStab7747197	T_CD8_CytT	T_CD8
GTCCTCATCGCCAGCA-1-HCATisStab7646033	Macrophage_MARCOpos	Macrophage
TACGGGCGTCTCAACA-1-HCATisStab7747198	DC_2	DC2
TGCCCATGTTCTGAAC-1-HCATisStab7646035	Fibroblast	Fibroblast
CAACTAGTCATGCAAC-1-HCATisStab7509734	Lymph_vessel	Lymphatic
GCAAACTTCCGATATG-1-HCATisStab7509736	Muscle_cells	Muscle_cell
CAGTAACCATCGGGTC-1-HCATisStab7659970	Monocyte	Monocyte
GTGTTAGCAAACAACA-1-HCATisStab7747200	NK	NK
CGAGCCATCGCCTGTT-1-HCATisStab7646033	Macrophage_MARCOpos	Macrophage
CATCAGAGTCTAGTGT-1-HCATisStab7659969	NK	NK
GAAGCAGAGTGGAGAA-1-HCATisStab7747197	T_CD4	T_CD4
GGCTGGTCAGCGTTCG-1-HCATisStab7747198	Mast_cells	Mast_cell
GCTGCAGGTCGAGTTT-1-HCATisStab7659969	T_CD8_CytT	T_CD8
TGCTACCCATGAAGTA-1-HCATisStab7646034	Fibroblast	Fibroblast
CAAGAAATCCAGAAGG-1-HCATisStab7587208	B_cells	B_cell
TAGGCATTCAACACCA-1-HCATisStab7747199	T_CD8_CytT	T_CD8
ATCATGGCACATTCGA-1-HCATisStab7587205	T_CD4	T_CD4
CTCCTAGCAAGACGTG-1-HCATisStab7747198	Alveolar_Type2	AT2
GTACTCCAGTGAATTG-1-HCATisStab7587202	T_CD4	T_CD4
AACTTTCAGTACGTTC-1-HCATisStab7747197	Fibroblast	Fibroblast
CGGACTGGTATAAACG-1-HCATisStab7587211	B_cells	B_cell
AGGGAGTGTCCATCCT-1-HCATisStab7646035	DC_2	DC2
GCGCAGTCAGGTTTCA-1-HCATisStab7587208	NK	NK
TCATTTGCACCAGCAC-1-HCATisStab7747198	T_CD4	T_CD4
AGTTGGTGTAATCGTC-1-HCATisStab7747197	T_CD4	T_CD4
TCATTACAGTAGGTGC-1-HCATisStab7587211	DC_plasmacytoid	DC_plasmacytoid
GTGTGCGAGGCGATAC-1-HCATisStab7587202	Monocyte	Monocyte
GACGCGTGTGGCTCCA-1-HCATisStab7509734	Plasma_cells	Plasma_cell
ATCTGCCTCCGCGTTT-1-HCATisStab7646033	T_CD8_CytT	T_CD8
AGCATACAGTGACATA-1-HCATisStab7659969	T_CD8_CytT	T_CD8
GTTCATTGTTAAGAAC-1-HCATisStab7587211	Alveolar_Type2	AT2
ACACCCTTCTTGTACT-1-HCATisStab7509736	NK	NK
GGCGTGTTCACATGCA-1-HCATisStab7646033	Monocyte	Monocyte
GGGCACTTCGCTTAGA-1-HCATisStab7587205	T_CD4	T_CD4
ATAAGAGTCTGTCTAT-1-HCATisStab7587205	Alveolar_Type2	AT2
CTCGGGACATTCACTT-1-HCATisStab7587208	Fibroblast	Fibroblast
CGCTGGAGTATGGTTC-1-HCATisStab7659970	Fibroblast	Fibroblast
TTCTCCTGTTCCTCCA-1-HCATisStab7646032	T_CD8_CytT	T_CD8
CACAGTACACGCTTTC-1-HCATisStab7659969	T_CD8_CytT	T_CD8
CAGAGAGCAATACGCT-1-HCATisStab7747199	T_CD8_CytT	T_CD8
ATCTACTAGCTAGTTC-1-HCATisStab7659970	Macrophage_MARCOpos	Macrophage
CGTCAGGCAGTTCATG-1-HCATisStab7587211	Monocyte	Monocyte
AGCGGTCTCGTGTAGT-1-HCATisStab7646032	DC_1	DC1
GTAGTCAGTGTCAATC-1-HCATisStab7747200	Blood_vessel	Blood_vessel
AGGGAGTGTTCACGGC-1-HCATisStab7587208	NK	NK
CTGTTTATCTGGAGCC-1-HCATisStab7659969	Macrophage_MARCOpos	Macrophage
GAACATCAGCGATCCC-1-HCATisStab7747197	DC_2	DC2
TGCCAAACACTCGACG-1-HCATisStab7659971	Macrophage_MARCOpos	Macrophage
GCGGGTTGTAGAGGAA-1-HCATisStab7646033	T_CD4	T_CD4
AGTGTCACAGGCTGAA-1-HCATisStab7747198	T_CD4	T_CD4
GCTTGAATCAGCGATT-1-HCATisStab7747198	Alveolar_Type2	AT2
GTCTCGTTCAGGATCT-1-HCATisStab7509735	NK	NK
CCTTCGAAGGTGCTAG-1-HCATisStab7646034	Fibroblast	Fibroblast
GATGAAACAATGGAAT-1-HCATisStab7747200	NK	NK
AGGGTGACAAGCGAGT-1-HCATisStab7646033	NK	NK
TGAAAGAGTGCACCAC-1-HCATisStab7747198	Mast_cells	Mast_cell
GGGACCTGTTGAGGTG-1-HCATisStab7747200	Blood_vessel	Blood_vessel
AAGGTTCAGTGAAGTT-1-HCATisStab7587208	DC_2	DC2
AAACGGGTCAACACGT-1-HCATisStab7587205	Alveolar_Type2	AT2
CACACTCTCTCTGAGA-1-HCATisStab7646033	T_CD8_CytT	T_CD8
CCTTCGATCTGCTGCT-1-HCATisStab7646033	Fibroblast	Fibroblast
ACCCACTGTGAGGGTT-1-HCATisStab7587211	Monocyte	Monocyte
GGTGAAGCAAGGCTCC-1-HCATisStab7646035	Mast_cells	Mast_cell
TCTTTCCCAGGATCGA-1-HCATisStab7509734	Alveolar_Type2	AT2
AACTCCCGTGTATGGG-1-HCATisStab7587211	Macrophage_MARCOpos	Macrophage
AGAATAGAGTCTCGGC-1-HCATisStab7646035	Macrophage_MARCOpos	Macrophage
TCGCGAGCACAGAGGT-1-HCATisStab7646032	Muscle_cells	Muscle_cell
ACACTGAAGTTTAGGA-1-HCATisStab7747199	Mast_cells	Mast_cell
GTCATTTCAGAAGCAC-1-HCATisStab7747198	NK	NK
CAGGTGCAGCTGTTCA-1-HCATisStab7646032	T_CD4	T_CD4
AGCCTAATCGAACGGA-1-HCATisStab7646034	Mast_cells	Mast_cell
TGGGAAGGTTACCGAT-1-HCATisStab7747200	NK	NK
CTCACACCACGTAAGG-1-HCATisStab7646032	T_CD8_CytT	T_CD8
CTGATAGGTCCGAATT-1-HCATisStab7587211	NK	NK
GCACATAGTGCTTCTC-1-HCATisStab7646034	Fibroblast	Fibroblast
CTCAGAACAGCATGAG-1-HCATisStab7659971	Fibroblast	Fibroblast
AGCATACAGTGTTTGC-1-HCATisStab7747199	T_CD4	T_CD4
AGATCTGAGATCGGGT-1-HCATisStab7747197	Fibroblast	Fibroblast
GAAACTCAGAAACGCC-1-HCATisStab7587205	DC_2	DC2
ATTTCTGGTCGCGTGT-1-HCATisStab7509736	Monocyte	Monocyte
AAAGATGAGAATAGGG-1-HCATisStab7646033	DC_2	DC2
CAGCCGACATCACCCT-1-HCATisStab7587208	NK	NK
ACGGGCTTCTAACCGA-1-HCATisStab7659970	Fibroblast	Fibroblast
AGTCTTTGTGTATGGG-1-HCATisStab7747200	Monocyte	Monocyte
TGGGAAGTCGAACGGA-1-HCATisStab7509736	Alveolar_Type2	AT2
AGTGAGGTCGTATCAG-1-HCATisStab7646033	NK	NK
CGTAGGCTCAATAAGG-1-HCATisStab7587205	Fibroblast	Fibroblast
GGGTTGCTCCAAAGTC-1-HCATisStab7587211	Macrophage_MARCOpos	Macrophage
GCAGCCAAGAGACGAA-1-HCATisStab7646033	T_CD8_CytT	T_CD8
TCTGGAACAGCTCGAC-1-HCATisStab7587208	Macrophage_MARCOpos	Macrophage
TCGCGAGAGATACACA-1-HCATisStab7646035	Fibroblast	Fibroblast
TCAGATGCATCGGTTA-1-HCATisStab7587205	Monocyte	Monocyte
CTTAGGATCAAAGACA-1-HCATisStab7747198	DC_2	DC2
CTTTGCGGTTAAAGTG-1-HCATisStab7587211	NK	NK
AAGACCTCATGGTCAT-1-HCATisStab7659970	Monocyte	Monocyte
AGCGGTCAGACCTAGG-1-HCATisStab7509735	NK	NK
CGGGTCATCCGTTGCT-1-HCATisStab7747198	Monocyte	Monocyte
ACATACGTCCGAATGT-1-HCATisStab7646032	Monocyte	Monocyte
GTATTCTAGACTACAA-1-HCATisStab7587205	B_cells	B_cell
CCTATTACATTAGGCT-1-HCATisStab7659970	Monocyte	Monocyte
CAGAGAGGTTCAGGCC-1-HCATisStab7646034	NK	NK
AGCTCTCCACGGTTTA-1-HCATisStab7646032	Monocyte	Monocyte
CCTAGCTTCGTAGATC-1-HCATisStab7659969	Monocyte	Monocyte
TATGCCCTCGGTGTTA-1-HCATisStab7747200	Mast_cells	Mast_cell
CTACATTTCGTTTAGG-1-HCATisStab7747198	NK	NK
ATCACGACAATCGGTT-1-HCATisStab7587202	T_CD4	T_CD4
CGGAGCTGTTGAGTTC-1-HCATisStab7587205	NK	NK
TTGTAGGGTTCAGACT-1-HCATisStab7587202	T_CD4	T_CD4
CCGTTCAAGCGGCTTC-1-HCATisStab7646035	Fibroblast	Fibroblast
GAATAAGAGGGATACC-1-HCATisStab7659971	DC_2	DC2
CAGTCCTGTAGTGAAT-1-HCATisStab7587202	Alveolar_Type2	AT2
CTCGAGGTCTCGATGA-1-HCATisStab7587208	Monocyte	Monocyte
CACCAGGGTTCCGGCA-1-HCATisStab7646032	Macrophage_MARCOneg	Macrophage
TACTCATTCCTTGCCA-1-HCATisStab7646032	Macrophage_MARCOpos	Macrophage
GGGTTGCAGACCTTTG-1-HCATisStab7747198	Alveolar_Type2	AT2
CATCCACTCACTCTTA-1-HCATisStab7646032	T_CD4	T_CD4
CGGACGTCAAGTACCT-1-HCATisStab7747200	Macrophage_MARCOpos	Macrophage
TGAGGGAAGTGGAGAA-1-HCATisStab7646033	Monocyte	Monocyte
ACACTGAGTAAAGGAG-1-HCATisStab7747197	T_CD8_CytT	T_CD8
GATTCAGAGACAAAGG-1-HCATisStab7646035	Monocyte	Monocyte
CTGCGGACAGCCTATA-1-HCATisStab7587202	NK	NK
CACCAGGCATCATCCC-1-HCATisStab7659969	Alveolar_Type2	AT2
AGCCTAACACTTAACG-1-HCATisStab7509734	T_CD4	T_CD4
ACCAGTATCTAAGCCA-1-HCATisStab7587208	T_CD4	T_CD4
CTCCTAGTCGTTTATC-1-HCATisStab7587208	NK	NK
GTGCTTCCAGTCAGCC-1-HCATisStab7587211	NK	NK
TACTTGTCAATGCCAT-1-HCATisStab7509735	T_CD8_CytT	T_CD8
TCACGAAAGATATGCA-1-HCATisStab7587211	B_cells	B_cell
ACTGAGTTCCTGCAGG-1-HCATisStab7659971	Mast_cells	Mast_cell
GAACGGATCCCACTTG-1-HCATisStab7646033	Lymph_vessel	Lymphatic
AAACGGGCAAGCTGAG-1-HCATisStab7646032	Monocyte	Monocyte
CTGATCCAGCACCGCT-1-HCATisStab7747197	T_CD4	T_CD4
ACTGCTCCACCCATGG-1-HCATisStab7747199	NK	NK
ACGAGCCAGTACGATA-1-HCATisStab7587208	Blood_vessel	Blood_vessel
CCCAATCTCTCAAGTG-1-HCATisStab7509735	Lymph_vessel	Lymphatic
TGCTACCAGTAGCGGT-1-HCATisStab7747200	NK	NK
GTGAAGGCACTACAGT-1-HCATisStab7747197	Mast_cells	Mast_cell
TTAGTTCTCTTGTTTG-1-HCATisStab7747198	B_cells	B_cell
TACAGTGGTAGCACGA-1-HCATisStab7646033	T_CD4	T_CD4
TCTCATACAAGGACTG-1-HCATisStab7646035	Macrophage_MARCOpos	Macrophage
CTCTAATCAGGTCGTC-1-HCATisStab7587211	Alveolar_Type2	AT2
TGACAACCACCACCAG-1-HCATisStab7587211	T_CD8_CytT	T_CD8
AAGGCAGGTAGGGACT-1-HCATisStab7747198	T_CD8_CytT	T_CD8
TGGTTAGTCCTAGGGC-1-HCATisStab7587202	Macrophage_MARCOpos	Macrophage
GTACGTAAGCATCATC-1-HCATisStab7587205	NK	NK
CCTATTAAGTGGGTTG-1-HCATisStab7747199	T_CD8_CytT	T_CD8
AGTGAGGAGCCACCTG-1-HCATisStab7587202	Macrophage_MARCOpos	Macrophage
AGGCCGTTCCATGAGT-1-HCATisStab7659968	Monocyte	Monocyte
GGACATTCAAGCCTAT-1-HCATisStab7646033	T_CD4	T_CD4
[truncated: 55,021 more rows]

## Sheet: Meyer2021
	original_pooled	unified	original_pooled_AirwayWall
AAACCTGGTGTGAATA-1-WTDAtest7887999-0	AT1	AT1	nan
AAACGGGCAACCGCCA-1-WTDAtest7887999-0	Lymphocyte	Plasma_cell	nan
AACCATGGTACAGCAG-1-WTDAtest7887999-0	Monocytes	Monocyte	nan
AACGTTGGTGTCCTCT-1-WTDAtest7887999-0	Lymphocyte	T_CD8	nan
AACTCCCTCCTAGTGA-1-WTDAtest7887999-0	Interstitial macrophages	Macrophage	nan
AACTTTCCAAGCCGTC-1-WTDAtest7887999-0	AT1	AT1	nan
AAGTCTGCACGCCAGT-1-WTDAtest7887999-0	Lymphocyte	T_CD8	nan
AATCGGTGTAGCGCAA-1-WTDAtest7887999-0	AT2	AT2	nan
ACACCGGGTTCAACCA-1-WTDAtest7887999-0	Alv Macrophage	Macrophage	nan
ACATACGAGCGATAGC-1-WTDAtest7887999-0	Adventitial Fibroblast	Fibroblast	nan
ACATCAGGTGAGTGAC-1-WTDAtest7887999-0	AT2	AT2	nan
ACATCAGGTTCGCGAC-1-WTDAtest7887999-0	AT1	AT1	nan
ACATGGTCAAACCCAT-1-WTDAtest7887999-0	Interstitial macrophages	Macrophage	nan
ACATGGTCACGAAATA-1-WTDAtest7887999-0	Lymphocyte	nan	nan
ACATGGTTCTTGCCGT-1-WTDAtest7887999-0	Monocytes	Monocyte	nan
ACCAGTAAGTGCGATG-1-WTDAtest7887999-0	Lymphocyte	nan	nan
ACGAGGATCCTTGCCA-1-WTDAtest7887999-0	AT2	AT2	nan
ACGATACCATCTATGG-1-WTDAtest7887999-0	AT1	AT1	nan
ACGATGTTCCAAGCCG-1-WTDAtest7887999-0	Lymphocyte	nan	nan
ACGCCAGGTGCATCTA-1-WTDAtest7887999-0	Monocytes	Monocyte	nan
ACGGCCACAGCCAATT-1-WTDAtest7887999-0	AT2	AT2	nan
ACGTCAAAGAACAACT-1-WTDAtest7887999-0	nan	AT2	nan
ACGTCAAGTTCCGTCT-1-WTDAtest7887999-0	AT2	AT2	nan
ACTGAACCAGGTTTCA-1-WTDAtest7887999-0	AT1	AT1	nan
ACTGAGTAGCAGGCTA-1-WTDAtest7887999-0	Lymphocyte	nan	nan
ACTGTCCCAAATACAG-1-WTDAtest7887999-0	Lymphocyte	T_CD4	nan
ACTTACTGTTCCAACA-1-WTDAtest7887999-0	Lymphocyte	T_CD8	nan
ACTTGTTGTCTTCAAG-1-WTDAtest7887999-0	AT2	AT2	nan
ACTTTCAGTGAGGGTT-1-WTDAtest7887999-0	AT1	AT1	nan
ACTTTCAGTGCCTGTG-1-WTDAtest7887999-0	AT1	AT1	nan
AGATTGCAGCACCGTC-1-WTDAtest7887999-0	Lymphocyte	T_CD8	nan
AGCCTAAAGAAACCTA-1-WTDAtest7887999-0	Monocytes	Monocyte	nan
AGGGATGAGTACGACG-1-WTDAtest7887999-0	AT2	AT2	nan
AGGGTGAAGACTTTCG-1-WTDAtest7887999-0	AT2	AT2	nan
AGGTCATGTTCGCTAA-1-WTDAtest7887999-0	Alv Macrophage	Macrophage	nan
AGGTCATTCAGTCCCT-1-WTDAtest7887999-0	AT1	AT1	nan
AGGTCATTCTGAGGGA-1-WTDAtest7887999-0	Alv Macrophage	Macrophage	nan
AGTAGTCCACCGCTAG-1-WTDAtest7887999-0	Monocytes	Monocyte	nan
AGTAGTCGTAGCTCCG-1-WTDAtest7887999-0	AT2	AT2	nan
AGTGGGAAGGCGTACA-1-WTDAtest7887999-0	AT1	AT1	nan
AGTGGGAGTGCACCAC-1-WTDAtest7887999-0	Lymphocyte	T_CD8	nan
AGTTGGTTCCACTCCA-1-WTDAtest7887999-0	Lymphocyte	T_CD8	nan
ATAACGCAGGAATGGA-1-WTDAtest7887999-0	Alv Macrophage	Macrophage	nan
ATCACGATCACCGTAA-1-WTDAtest7887999-0	Lymphocyte	T_CD4	nan
ATCATCTCAGGCAGTA-1-WTDAtest7887999-0	Monocytes	Monocyte	nan
ATCCACCGTTTGACTG-1-WTDAtest7887999-0	Monocytes	Monocyte	nan
ATCCGAATCATCGGAT-1-WTDAtest7887999-0	Alv Macrophage	Macrophage	nan
ATGTGTGAGACAAGCC-1-WTDAtest7887999-0	Interstitial macrophages	Macrophage	nan
ATGTGTGGTACAGTTC-1-WTDAtest7887999-0	Monocytes	Monocyte	nan
ATTACTCAGCATGGCA-1-WTDAtest7887999-0	Lymphocyte	T_CD8	nan
ATTACTCGTGAGGGAG-1-WTDAtest7887999-0	Lymphocyte	T_CD4	nan
ATTCTACCAAGCCGTC-1-WTDAtest7887999-0	AT1	AT1	nan
ATTGGTGGTCTTTCAT-1-WTDAtest7887999-0	Lymphocyte	T_CD8	nan
CAACCTCTCCGTAGTA-1-WTDAtest7887999-0	Alv Macrophage	Macrophage	nan
CAAGAAAAGCTAAGAT-1-WTDAtest7887999-0	Lymphocyte	T_CD4	nan
CAAGAAAAGTGTCTCA-1-WTDAtest7887999-0	Monocytes	Monocyte	nan
CAAGAAATCGTTGCCT-1-WTDAtest7887999-0	AT1	AT1	nan
CAAGTTGGTACTCTCC-1-WTDAtest7887999-0	AT2	AT2	nan
CAAGTTGTCTGTCTCG-1-WTDAtest7887999-0	AT2	AT2	nan
CACACCTAGGTAGCTG-1-WTDAtest7887999-0	Lymphocyte	NK	nan
CACACCTGTGTCGCTG-1-WTDAtest7887999-0	Lymphocyte	T_CD4	nan
CACACTCTCTGTCAAG-1-WTDAtest7887999-0	AT2	AT2	nan
CACATTTAGACTAGGC-1-WTDAtest7887999-0	AT2	AT2	nan
CACCACTAGTCCGTAT-1-WTDAtest7887999-0	AT2	AT2	nan
CACCACTTCTGGTATG-1-WTDAtest7887999-0	AT1	AT1	nan
CACCAGGTCAAGGCTT-1-WTDAtest7887999-0	Monocytes	Monocyte	nan
CACCTTGTCACATGCA-1-WTDAtest7887999-0	AT2	AT2	nan
CAGCATAGTTACTGAC-1-WTDAtest7887999-0	Lymphocyte	NK	nan
CAGCGACCATCACCCT-1-WTDAtest7887999-0	AT1	AT1	nan
CAGCTAATCAGATAAG-1-WTDAtest7887999-0	Monocytes	Monocyte	nan
CAGCTGGCAACCGCCA-1-WTDAtest7887999-0	AT1	AT1	nan
CAGCTGGCATGCCACG-1-WTDAtest7887999-0	Lymphocyte	T_CD8	nan
CAGGTGCCAGGGATTG-1-WTDAtest7887999-0	AT2	AT2	nan
CAGTAACGTATAATGG-1-WTDAtest7887999-0	Interstitial macrophages	Macrophage	nan
CATCGAAAGCCCAATT-1-WTDAtest7887999-0	AT2	AT2	nan
CATCGAACAGGTGGAT-1-WTDAtest7887999-0	Lymphocyte	T_CD8	nan
CATCGAATCGGAAACG-1-WTDAtest7887999-0	Lymphocyte	nan	nan
CATCGGGTCAACGCTA-1-WTDAtest7887999-0	AT1	AT1	nan
CATGGCGTCTGACCTC-1-WTDAtest7887999-0	Lymphatic EC	Lymphatic	nan
CCAATCCAGGCCATAG-1-WTDAtest7887999-0	Monocytes	Monocyte	nan
CCAGCGACATACAGCT-1-WTDAtest7887999-0	Cappillary Aerocyte endothelial cell	Blood_vessel	nan
CCAGCGAGTAGATTAG-1-WTDAtest7887999-0	Monocytes	Monocyte	nan
CCAGCGATCTTGCCGT-1-WTDAtest7887999-0	Alv Macrophage	Macrophage	nan
CCATGTCTCATCTGTT-1-WTDAtest7887999-0	nan	DC_plasmacytoid	nan
CCCATACCATAGGATA-1-WTDAtest7887999-0	DC	DC2	nan
CCGTGGAGTAGATTAG-1-WTDAtest7887999-0	Monocytes	Monocyte	nan
CCTACACAGTGCGATG-1-WTDAtest7887999-0	AT2	AT2	nan
CCTACCATCTATGTGG-1-WTDAtest7887999-0	Lymphocyte	T_CD4	nan
CCTATTATCGGATGTT-1-WTDAtest7887999-0	AT1	AT1	nan
CCTTACGAGTGAAGTT-1-WTDAtest7887999-0	Lymphocyte	T_CD4	nan
CCTTCCCTCATCATTC-1-WTDAtest7887999-0	Lymphocyte	T_CD8	nan
CGAGCACGTTCGCGAC-1-WTDAtest7887999-0	AT1	AT1	nan
CGAGCACTCCCATTTA-1-WTDAtest7887999-0	AT2	AT2	nan
CGAGCCACAGATCGGA-1-WTDAtest7887999-0	AT2	AT2	nan
CGATGTAAGGTTACCT-1-WTDAtest7887999-0	DC	DC2	nan
CGCCAAGAGATCGATA-1-WTDAtest7887999-0	AT1	AT1	nan
CGCGTTTCATATGGTC-1-WTDAtest7887999-0	Monocytes	Monocyte	nan
CGCTATCAGGGCTTGA-1-WTDAtest7887999-0	AT1	AT1	nan
CGCTATCCAGATGGGT-1-WTDAtest7887999-0	Lymphocyte	T_CD4	nan
CGCTGGAGTGTCCTCT-1-WTDAtest7887999-0	Alv Macrophage	Macrophage	nan
CGGACTGAGCTAGTTC-1-WTDAtest7887999-0	Monocytes	Monocyte	nan
CGTAGCGAGTGCGTGA-1-WTDAtest7887999-0	Monocytes	Monocyte	nan
CGTAGGCCACCGATAT-1-WTDAtest7887999-0	AT2	AT2	nan
CGTCACTCACAGGCCT-1-WTDAtest7887999-0	AT2	AT2	nan
CGTCAGGAGGCTCATT-1-WTDAtest7887999-0	Lymphocyte	T_CD4	nan
CGTCAGGGTAGATTAG-1-WTDAtest7887999-0	Lymphocyte	T_CD8	nan
CGTGAGCCAGTTTACG-1-WTDAtest7887999-0	Monocytes	Monocyte	nan
CGTTAGAAGACCTAGG-1-WTDAtest7887999-0	AT2	AT2	nan
CTACACCAGCGATAGC-1-WTDAtest7887999-0	AT2	AT2	nan
CTACATTGTTGCGCAC-1-WTDAtest7887999-0	DC	DC2	nan
CTACATTTCGGAGGTA-1-WTDAtest7887999-0	AT2	AT2	nan
CTACCCACACAACGCC-1-WTDAtest7887999-0	AT2	AT2	nan
CTACCCACATCCTTGC-1-WTDAtest7887999-0	Alv Macrophage	Macrophage	nan
CTACCCATCGCAGGCT-1-WTDAtest7887999-0	AT2	AT2	nan
CTAGCCTCAAGCCTAT-1-WTDAtest7887999-0	Lymphocyte	nan	nan
CTAGCCTTCGAACTGT-1-WTDAtest7887999-0	AT2	AT2	nan
CTCGGGATCCATGAAC-1-WTDAtest7887999-0	Lymphocyte	T_CD8	nan
CTCGTACAGGTGACCA-1-WTDAtest7887999-0	Alv Macrophage	Macrophage	nan
CTCTAATAGAGGTAGA-1-WTDAtest7887999-0	Monocytes	Monocyte	nan
CTCTACGCACACCGCA-1-WTDAtest7887999-0	Mast cells	Mast_cell	nan
CTGATAGCAGTCGTGC-1-WTDAtest7887999-0	Monocytes	Monocyte	nan
CTGATCCGTCATACTG-1-WTDAtest7887999-0	AT2	AT2	nan
CTGCGGACAATAGCGG-1-WTDAtest7887999-0	Lymphocyte	T_CD8	nan
CTGCGGACAGTACACT-1-WTDAtest7887999-0	Mast cells	Mast_cell	nan
CTTAACTCAATGAAAC-1-WTDAtest7887999-0	Lymphocyte	T_CD4	nan
CTTAACTGTTCCAACA-1-WTDAtest7887999-0	Lymphocyte	T_CD4	nan
CTTAGGAGTTACCAGT-1-WTDAtest7887999-0	Alv Macrophage	Macrophage	nan
CTTAGGAGTTATCACG-1-WTDAtest7887999-0	AT2	AT2	nan
CTTCTCTAGCCAGGAT-1-WTDAtest7887999-0	Monocytes	Monocyte	nan
CTTGGCTGTAGCTGCC-1-WTDAtest7887999-0	Alv Macrophage	Macrophage	nan
GAAATGAAGGTAAACT-1-WTDAtest7887999-0	nan	nan	nan
GAACCTACACACCGAC-1-WTDAtest7887999-0	Lymphocyte	T_CD4	nan
GAACCTAGTCGACTAT-1-WTDAtest7887999-0	Monocytes	Monocyte	nan
GACCAATCACAGGAGT-1-WTDAtest7887999-0	Basal	nan	nan
GACCAATGTACCCAAT-1-WTDAtest7887999-0	Multiciliated	Ciliated	nan
GACCAATTCCTCAACC-1-WTDAtest7887999-0	Lymphocyte	T_CD4	nan
GACGTTAAGCGGATCA-1-WTDAtest7887999-0	Alv Macrophage	Macrophage	nan
GAGCAGATCCCAAGTA-1-WTDAtest7887999-0	AT2	AT2	nan
GAGTCCGTCGTGGGAA-1-WTDAtest7887999-0	Club	nan	nan
GATCGATCAGCCTGTG-1-WTDAtest7887999-0	AT2	AT2	nan
GATTCAGGTAGCCTCG-1-WTDAtest7887999-0	Lymphocyte	T_CD4	nan
GCAATCAAGGATCGCA-1-WTDAtest7887999-0	AT1	AT1	nan
GCAGTTACAGCTGCAC-1-WTDAtest7887999-0	AT2	AT2	nan
GCAGTTATCAGCGATT-1-WTDAtest7887999-0	Lymphocyte	T_CD8	nan
GCAGTTATCTTGTTTG-1-WTDAtest7887999-0	AT2	AT2	nan
GCATACAAGTTGAGTA-1-WTDAtest7887999-0	AT1	AT1	nan
GCATACAGTCCGCTGA-1-WTDAtest7887999-0	AT2	AT2	nan
GCATGCGCAAGCCTAT-1-WTDAtest7887999-0	AT2	AT2	nan
GCCAAATAGCCCTAAT-1-WTDAtest7887999-0	AT1	AT1	nan
GCGCGATCATTCTCAT-1-WTDAtest7887999-0	Lymphocyte	nan	nan
GCTCTGTCAATGGATA-1-WTDAtest7887999-0	Adventitial Fibroblast	Fibroblast	nan
GCTCTGTGTGTTTGTG-1-WTDAtest7887999-0	AT2	AT2	nan
GCTGGGTGTTGAACTC-1-WTDAtest7887999-0	Alv Macrophage	Macrophage	nan
GCTTGAAGTTACTGAC-1-WTDAtest7887999-0	AT2	AT2	nan
GGAAAGCGTGTCTGAT-1-WTDAtest7887999-0	Alv Macrophage	Macrophage	nan
GGAATAATCGTACGGC-1-WTDAtest7887999-0	Smooth muscle	Muscle_cell	nan
GGACATTAGCAGCGTA-1-WTDAtest7887999-0	AT2	AT2	nan
GGACATTCAACACCTA-1-WTDAtest7887999-0	Lymphocyte	T_CD8	nan
GGACATTCAGCCTATA-1-WTDAtest7887999-0	Monocytes	Monocyte	nan
GGACGTCCAAGTACCT-1-WTDAtest7887999-0	Alv Macrophage	Macrophage	nan
GGAGCAAGTCCGAATT-1-WTDAtest7887999-0	AT2	AT2	nan
GGAGCAAGTTGGTTTG-1-WTDAtest7887999-0	Mast cells	Mast_cell	nan
GGATTACGTCGAAAGC-1-WTDAtest7887999-0	AT1	AT1	nan
GGCGTGTAGACAAGCC-1-WTDAtest7887999-0	Lymphocyte	nan	nan
GGGACCTGTTATGTGC-1-WTDAtest7887999-0	AT2	AT2	nan
GGGAGATGTGAGTGAC-1-WTDAtest7887999-0	Lymphocyte	Plasma_cell	nan
GGGAGATTCTTGTTTG-1-WTDAtest7887999-0	Monocytes	Monocyte	nan
GGGTTGCAGTGACATA-1-WTDAtest7887999-0	AT1	AT1	nan
GGGTTGCTCTTGTCAT-1-WTDAtest7887999-0	AT2	AT2	nan
GGTATTGCATGACATC-1-WTDAtest7887999-0	Lymphocyte	NK	nan
GGTGAAGAGGTACTCT-1-WTDAtest7887999-0	Monocytes	Monocyte	nan
GGTGAAGGTTACTGAC-1-WTDAtest7887999-0	Lymphocyte	NK	nan
GGTGAAGGTTTGTTTC-1-WTDAtest7887999-0	DC	DC1	nan
GGTGTTATCTAGAGTC-1-WTDAtest7887999-0	Interstitial macrophages	Macrophage	nan
GGTGTTATCTGGTATG-1-WTDAtest7887999-0	AT2	AT2	nan
GTAGTCAAGGTCGGAT-1-WTDAtest7887999-0	Lymphocyte	T_CD8	nan
GTATCTTTCTGAAAGA-1-WTDAtest7887999-0	Monocytes	Monocyte	nan
GTATTCTGTCCGAGTC-1-WTDAtest7887999-0	AT1	AT1	nan
GTCAAGTAGCGTGAGT-1-WTDAtest7887999-0	Monocytes	Monocyte	nan
GTCACAAGTACTCGCG-1-WTDAtest7887999-0	AT2	AT2	nan
GTCGTAACAGTAACGG-1-WTDAtest7887999-0	AT2	AT2	nan
GTCTCGTGTGCACCAC-1-WTDAtest7887999-0	Alv Macrophage	Macrophage	nan
GTCTTCGCATGAGCGA-1-WTDAtest7887999-0	Interstitial macrophages	Macrophage	nan
GTCTTCGGTCTCTCGT-1-WTDAtest7887999-0	Alv Macrophage	Macrophage	nan
GTGTTAGTCCTTGCCA-1-WTDAtest7887999-0	AT2	AT2	nan
GTGTTAGTCTGTACGA-1-WTDAtest7887999-0	Monocytes	Monocyte	nan
GTTAAGCAGTCCAGGA-1-WTDAtest7887999-0	Lymphocyte	T_CD8	nan
GTTCATTCAGTGGAGT-1-WTDAtest7887999-0	AT2	AT2	nan
GTTCGGGTCCTTGGTC-1-WTDAtest7887999-0	Monocytes	Monocyte	nan
GTTTCTAAGGCAATTA-1-WTDAtest7887999-0	Alv Macrophage	Macrophage	nan
TAAACCGAGATGCCTT-1-WTDAtest7887999-0	Lymphocyte	NK	nan
TAAGCGTGTAAACACA-1-WTDAtest7887999-0	AT1	AT1	nan
TAAGTGCAGGCATGGT-1-WTDAtest7887999-0	Lymphocyte	nan	nan
TAAGTGCTCTGACCTC-1-WTDAtest7887999-0	Lymphocyte	NK	nan
TACAGTGAGCGGATCA-1-WTDAtest7887999-0	Lymphocyte	T_CD4	nan
TACGGGCCATTGAGCT-1-WTDAtest7887999-0	AT2	AT2	nan
TACTTACAGTGGTAAT-1-WTDAtest7887999-0	AT1	AT1	nan
TCACAAGGTTCACGGC-1-WTDAtest7887999-0	Mast cells	Mast_cell	nan
TCAGCAAAGATGTGTA-1-WTDAtest7887999-0	Lymphocyte	NK	nan
TCAGCAAGTGTTGGGA-1-WTDAtest7887999-0	Interstitial macrophages	Macrophage	nan
TCAGCTCTCAGTGTTG-1-WTDAtest7887999-0	Alv Macrophage	Macrophage	nan
TCAGGTACATATACGC-1-WTDAtest7887999-0	Lymphocyte	NK	nan
TCCACACGTTCGTGAT-1-WTDAtest7887999-0	AT1	AT1	nan
TCGCGAGCAAAGGAAG-1-WTDAtest7887999-0	AT2	AT2	nan
TCTCATACAGACTCGC-1-WTDAtest7887999-0	AT2	AT2	nan
TCTGAGAGTAGCGTAG-1-WTDAtest7887999-0	AT1	AT1	nan
TCTGGAAGTCCGCTGA-1-WTDAtest7887999-0	Lymphocyte	NK	nan
TCTTCGGAGGCGTACA-1-WTDAtest7887999-0	Alv Macrophage	Macrophage	nan
TGACTAGTCTACGAGT-1-WTDAtest7887999-0	AT2	AT2	nan
TGAGCATGTGTCCTCT-1-WTDAtest7887999-0	AT2	AT2	nan
TGCCAAAAGACAGGCT-1-WTDAtest7887999-0	Lymphocyte	T_CD4	nan
TGCCAAACACTTAAGC-1-WTDAtest7887999-0	Monocytes	Monocyte	nan
TGGCGCAAGACAAAGG-1-WTDAtest7887999-0	AT1	AT1	nan
TGGGAAGAGCCCAGCT-1-WTDAtest7887999-0	Monocytes	Monocyte	nan
TGGGAAGTCCACGAAT-1-WTDAtest7887999-0	AT1	AT1	nan
TGTCCCAGTCCGTCAG-1-WTDAtest7887999-0	AT1	AT1	nan
TGTGGTAAGAGACGAA-1-WTDAtest7887999-0	AT2	AT2	nan
TGTTCCGCAGATGGCA-1-WTDAtest7887999-0	Lymphocyte	nan	nan
TTAACTCGTACCATCA-1-WTDAtest7887999-0	Mast cells	Mast_cell	nan
TTAGGCATCACTTATC-1-WTDAtest7887999-0	Lymphocyte	NK	nan
TTATGCTTCGGATGTT-1-WTDAtest7887999-0	Lymphocyte	nan	nan
TTCTCAAAGAGCTGGT-1-WTDAtest7887999-0	AT1	AT1	nan
TTCTCCTAGCCGGTAA-1-WTDAtest7887999-0	AT1	AT1	nan
TTGAACGGTTGGACCC-1-WTDAtest7887999-0	Lymphocyte	T_CD8	nan
TTGACTTTCAATAAGG-1-WTDAtest7887999-0	AT1	AT1	nan
TTGCCGTCAGGAATCG-1-WTDAtest7887999-0	Lymphocyte	NK	nan
TTGCCGTGTCAAAGCG-1-WTDAtest7887999-0	Alv Macrophage	Macrophage	nan
TTGCGTCTCCTTGACC-1-WTDAtest7887999-0	nan	AT2	nan
TTGGAACCAAAGGCGT-1-WTDAtest7887999-0	Monocytes	Monocyte	nan
TTGGAACGTTACGGAG-1-WTDAtest7887999-0	Lymphocyte	NK	nan
TTGTAGGTCGATCCCT-1-WTDAtest7887999-0	Alv Macrophage	Macrophage	nan
TTTACTGAGATAGTCA-1-WTDAtest7887999-0	AT1	AT1	nan
TTTACTGTCACCTCGT-1-WTDAtest7887999-0	Lymphocyte	nan	nan
AAACCTGTCCTAGGGC-1-WTDAtest7888000-0	AT2	AT2	nan
AAACGGGAGTATGACA-1-WTDAtest7888000-0	Adventitial Fibroblast	Fibroblast	nan
AACACGTAGGTGCTTT-1-WTDAtest7888000-0	AT2	AT2	nan
AACACGTGTAGCCTCG-1-WTDAtest7888000-0	Multiciliated	Ciliated	nan
AACACGTTCAGCGATT-1-WTDAtest7888000-0	Cappillary (G) endothelial cell	Blood_vessel	nan
AACTCCCCAGTAACGG-1-WTDAtest7888000-0	AT2	AT2	nan
AACTCCCGTTGGAGGT-1-WTDAtest7888000-0	AT2	AT2	nan
AACTCTTGTCAGGACA-1-WTDAtest7888000-0	AT2	AT2	nan
AAGACCTGTAAATGTG-1-WTDAtest7888000-0	Adventitial Fibroblast	Fibroblast	nan
AAGCCGCGTATTCGTG-1-WTDAtest7888000-0	Lymphatic EC	Lymphatic	nan
AAGCCGCTCTTCAACT-1-WTDAtest7888000-0	Adventitial Fibroblast	Fibroblast	nan
AAGGTTCCAATGACCT-1-WTDAtest7888000-0	AT2	AT2	nan
ACATACGAGCGATAGC-1-WTDAtest7888000-0	Adventitial Fibroblast	Fibroblast	nan
ACATCAGAGATGTCGG-1-WTDAtest7888000-0	(Vascular) Endothelial cell	Blood_vessel	nan
ACATCAGGTGAGTGAC-1-WTDAtest7888000-0	AT2	AT2	nan
ACATCAGTCTTCATGT-1-WTDAtest7888000-0	AT2	AT2	nan
ACATGGTCATATGAGA-1-WTDAtest7888000-0	AT2	AT2	nan
ACCGTAACAATAGCAA-1-WTDAtest7888000-0	AT2	AT2	nan
ACCTTTATCTCCCTGA-1-WTDAtest7888000-0	AT2	AT2	nan
ACGAGGAAGTAGGCCA-1-WTDAtest7888000-0	(Vascular) Endothelial cell	Blood_vessel	nan
ACGAGGACAGTTCATG-1-WTDAtest7888000-0	AT2	AT2	nan
ACGAGGATCCTTGCCA-1-WTDAtest7888000-0	AT2	AT2	nan
ACGATACGTGCACGAA-1-WTDAtest7888000-0	Adventitial Fibroblast	Fibroblast	nan
ACGATGTCATTGAGCT-1-WTDAtest7888000-0	AT2	AT2	nan
ACGCAGCCAATAGCGG-1-WTDAtest7888000-0	AT1	AT1	nan
ACGCCAGAGCGTAATA-1-WTDAtest7888000-0	Cappillary (G) endothelial cell	Blood_vessel	nan
ACGGGTCCACCGTTGG-1-WTDAtest7888000-0	Lymphatic EC	Lymphatic	nan
ACGGGTCTCTCTGTCG-1-WTDAtest7888000-0	AT2	AT2	nan
ACGTCAAGTTCCGTCT-1-WTDAtest7888000-0	AT2	AT2	nan
ACTGAGTCAACCGCCA-1-WTDAtest7888000-0	AT2	AT2	nan
ACTTACTCACGGACAA-1-WTDAtest7888000-0	Adventitial Fibroblast	Fibroblast	nan
AGACGTTAGCTAAACA-1-WTDAtest7888000-0	Adventitial Fibroblast	Fibroblast	nan
AGAGCTTGTTAGGGTG-1-WTDAtest7888000-0	AT1	AT1	nan
AGAGTGGCAGCCTTTC-1-WTDAtest7888000-0	Adventitial Fibroblast	Fibroblast	nan
AGCCTAAAGCGTGAGT-1-WTDAtest7888000-0	AT2	AT2	nan
AGCGTATGTTATCCGA-1-WTDAtest7888000-0	Adventitial Fibroblast	Fibroblast	nan
AGCGTCGAGAACAACT-1-WTDAtest7888000-0	AT2	AT2	nan
AGCTTGAAGTATCTCG-1-WTDAtest7888000-0	Alveolar Fibroblast	Fibroblast	nan
AGGGATGAGGGTCGAT-1-WTDAtest7888000-0	AT2	AT2	nan
AGGTCATCAGCGTAAG-1-WTDAtest7888000-0	AT2	AT2	nan
AGGTCCGCAGGGTACA-1-WTDAtest7888000-0	Adventitial Fibroblast	Fibroblast	nan
AGTGGGAGTACATCCA-1-WTDAtest7888000-0	AT2	AT2	nan
ATCATCTCACATGGGA-1-WTDAtest7888000-0	Lymphatic EC	Lymphatic	nan
ATCATCTTCCGAATGT-1-WTDAtest7888000-0	AT2	AT2	nan
ATCATGGCAGCTCCGA-1-WTDAtest7888000-0	AT1	AT1	nan
ATCCACCGTCGCATCG-1-WTDAtest7888000-0	Alveolar Fibroblast	Fibroblast	nan
ATCCACCGTTTGACTG-1-WTDAtest7888000-0	Alv Macrophage	Macrophage	nan
ATCCGAACAAGCTGGA-1-WTDAtest7888000-0	Adventitial Fibroblast	Fibroblast	nan
ATGGGAGGTGACAAAT-1-WTDAtest7888000-0	AT1	AT1	nan
ATGGGAGTCCAAACAC-1-WTDAtest7888000-0	AT1	AT1	nan
ATTACTCAGGTAAACT-1-WTDAtest7888000-0	AT1	AT1	nan
ATTACTCCACTAAGTC-1-WTDAtest7888000-0	Lymphatic EC	Lymphatic	nan
ATTACTCGTCGCTTTC-1-WTDAtest7888000-0	Smooth muscle	Muscle_cell	nan
ATTGGACGTTCATGGT-1-WTDAtest7888000-0	Interstitial macrophages	Macrophage	nan
CAACCTCCATCCCACT-1-WTDAtest7888000-0	AT2	AT2	nan
CAAGATCAGTTACGGG-1-WTDAtest7888000-0	AT2	AT2	nan
CAAGGCCCAAAGTGCG-1-WTDAtest7888000-0	AT1	AT1	nan
CACACAAGTTTGACTG-1-WTDAtest7888000-0	AT2	AT2	nan
CACACCTAGCTCCTTC-1-WTDAtest7888000-0	AT2	AT2	nan
CACACTCAGCGACGTA-1-WTDAtest7888000-0	AT1	AT1	nan
CACACTCCAAGCCGCT-1-WTDAtest7888000-0	AT1	AT1	nan
CACAGTAGTCGCCATG-1-WTDAtest7888000-0	(Vascular) Endothelial cell	Blood_vessel	nan
CAGAATCCACGAAACG-1-WTDAtest7888000-0	AT2	AT2	nan
CAGAGAGTCAATACCG-1-WTDAtest7888000-0	Adventitial Fibroblast	Fibroblast	nan
CAGATCACACTGTTAG-1-WTDAtest7888000-0	AT2	AT2	nan
CAGCAGCAGGCAAAGA-1-WTDAtest7888000-0	Interstitial macrophages	Macrophage	nan
CAGCATATCCGCATAA-1-WTDAtest7888000-0	AT2	AT2	nan
CAGCTAAAGTTCGCAT-1-WTDAtest7888000-0	AT2	AT2	nan
CAGCTAAGTCTCGTTC-1-WTDAtest7888000-0	AT2	AT2	nan
CAGCTGGGTTGATTGC-1-WTDAtest7888000-0	AT2	AT2	nan
CAGGTGCTCAGCTGGC-1-WTDAtest7888000-0	Adventitial Fibroblast	Fibroblast	nan
CAGTAACAGAAACCAT-1-WTDAtest7888000-0	Multiciliated	Ciliated	nan
CATATGGCAGATGGGT-1-WTDAtest7888000-0	AT2	AT2	nan
CATATTCAGAAACCGC-1-WTDAtest7888000-0	Lymphatic EC	Lymphatic	nan
CATCAAGTCATACGGT-1-WTDAtest7888000-0	Lymphatic EC	Lymphatic	nan
CATCAGAGTAGGCTGA-1-WTDAtest7888000-0	AT2	AT2	nan
CATCGGGCAACGATGG-1-WTDAtest7888000-0	(Vascular) Endothelial cell	Blood_vessel	nan
CATGACAAGCGGCTTC-1-WTDAtest7888000-0	AT2	AT2	nan
CATTCGCGTACCCAAT-1-WTDAtest7888000-0	Lymphatic EC	Lymphatic	nan
CCAATCCAGCCTATGT-1-WTDAtest7888000-0	AT2	AT2	nan
CCACCTAAGGGATCTG-1-WTDAtest7888000-0	AT2	AT2	nan
CCATTCGTCTAGCACA-1-WTDAtest7888000-0	AT2	AT2	nan
CCCTCCTTCTTAACCT-1-WTDAtest7888000-0	AT2	AT2	nan
CCGTACTGTACCGCTG-1-WTDAtest7888000-0	AT1	AT1	nan
CCGTACTGTTCTGAAC-1-WTDAtest7888000-0	AT2	AT2	nan
CCGTGGAGTTAGAACA-1-WTDAtest7888000-0	AT2	AT2	nan
CCTAAAGGTCAACATC-1-WTDAtest7888000-0	Multiciliated	Ciliated	nan
CCTAGCTTCAACGCTA-1-WTDAtest7888000-0	AT2	AT2	nan
CCTATTAAGATAGCAT-1-WTDAtest7888000-0	AT2	AT2	nan
CCTTCCCCACCACGTG-1-WTDAtest7888000-0	AT2	AT2	nan
CGACTTCGTCTCAACA-1-WTDAtest7888000-0	AT2	AT2	nan
CGAGCACCACAGGCCT-1-WTDAtest7888000-0	AT2	AT2	nan
CGAGCACTCAGTTTGG-1-WTDAtest7888000-0	Lymphatic EC	Lymphatic	nan
CGCGTTTTCTTGTACT-1-WTDAtest7888000-0	Alveolar Fibroblast	Fibroblast	nan
CGCTGGACAATAACGA-1-WTDAtest7888000-0	Adventitial Fibroblast	Fibroblast	nan
CGCTTCACAGACAGGT-1-WTDAtest7888000-0	AT2	AT2	nan
CGGACTGTCACTCCTG-1-WTDAtest7888000-0	AT1	AT1	nan
CGTAGCGGTCTCTCGT-1-WTDAtest7888000-0	AT2	AT2	nan
CGTAGCGGTGGCGAAT-1-WTDAtest7888000-0	AT2	AT2	nan
CGTCAGGCAAGCGCTC-1-WTDAtest7888000-0	AT1	AT1	nan
CGTCCATAGGGATGGG-1-WTDAtest7888000-0	AT2	AT2	nan
CGTCTACCATCGTCGG-1-WTDAtest7888000-0	Alveolar Fibroblast	Fibroblast	nan
CGTGAGCCATCGACGC-1-WTDAtest7888000-0	AT2	AT2	nan
CGTTCTGGTAGGACAC-1-WTDAtest7888000-0	AT2	AT2	nan
CTAATGGAGCTACCTA-1-WTDAtest7888000-0	Adventitial Fibroblast	Fibroblast	nan
CTAATGGCAGACGTAG-1-WTDAtest7888000-0	AT2	AT2	nan
CTACACCGTCTAAAGA-1-WTDAtest7888000-0	AT2	AT2	nan
CTACCCACATCCTTGC-1-WTDAtest7888000-0	Alv Macrophage	Macrophage	nan
CTACCCACATGGAATA-1-WTDAtest7888000-0	Lymphatic EC	Lymphatic	nan
CTACCCATCCAGATCA-1-WTDAtest7888000-0	Smooth muscle	Muscle_cell	nan
CTACCCATCGCAGGCT-1-WTDAtest7888000-0	AT2	AT2	nan
CTACGTCCACAAGACG-1-WTDAtest7888000-0	AT2	AT2	nan
CTCGAAAAGCCAGTTT-1-WTDAtest7888000-0	AT2	AT2	nan
CTCGAAAGTTAGGGTG-1-WTDAtest7888000-0	AT1	AT1	nan
CTCGTACGTGATGTGG-1-WTDAtest7888000-0	(Vascular) Endothelial cell	Blood_vessel	nan
CTCTACGTCCACGAAT-1-WTDAtest7888000-0	Adventitial Fibroblast	Fibroblast	nan
CTCTGGTTCACCCTCA-1-WTDAtest7888000-0	AT2	AT2	nan
CTGAAACAGTTAAGTG-1-WTDAtest7888000-0	(Vascular) Endothelial cell	Blood_vessel	nan
CTGAAACTCGGTCCGA-1-WTDAtest7888000-0	Adventitial Fibroblast	Fibroblast	nan
CTGCGGACACTACAGT-1-WTDAtest7888000-0	AT1	AT1	nan
CTGGTCTCAGTTAACC-1-WTDAtest7888000-0	AT1	AT1	nan
CTGTGCTTCAGCAACT-1-WTDAtest7888000-0	Adventitial Fibroblast	Fibroblast	nan
CTTAGGAAGCGATAGC-1-WTDAtest7888000-0	Multiciliated	Ciliated	nan
CTTAGGACACCGATAT-1-WTDAtest7888000-0	(Vascular) Endothelial cell	Blood_vessel	nan
CTTAGGAGTTACCAGT-1-WTDAtest7888000-0	Lymphocyte	NK	nan
CTTCTCTAGCGTTCCG-1-WTDAtest7888000-0	Lymphatic EC	Lymphatic	nan
CTTCTCTCAGCCTATA-1-WTDAtest7888000-0	AT2	AT2	nan
CTTGGCTTCAACTCTT-1-WTDAtest7888000-0	Lymphatic EC	Lymphatic	nan
GAAATGAAGACTTGAA-1-WTDAtest7888000-0	AT2	AT2	nan
GAAATGAAGGTAAACT-1-WTDAtest7888000-0	nan	nan	nan
GAACCTAGTAACGACG-1-WTDAtest7888000-0	Adventitial Fibroblast	Fibroblast	nan
GAACCTATCAACACGT-1-WTDAtest7888000-0	Lymphatic EC	Lymphatic	nan
GACACGCTCTAACCGA-1-WTDAtest7888000-0	AT2	AT2	nan
GACCAATGTCGAATCT-1-WTDAtest7888000-0	AT2	AT2	nan
GACCAATTCACCCTCA-1-WTDAtest7888000-0	AT1	AT1	nan
GACGTGCCAAGCGTAG-1-WTDAtest7888000-0	AT2	AT2	nan
GACTACACAACTGCTA-1-WTDAtest7888000-0	AT2	AT2	nan
GACTACAGTTCCCTTG-1-WTDAtest7888000-0	Adventitial Fibroblast	Fibroblast	nan
GACTGCGCACATGGGA-1-WTDAtest7888000-0	AT2	AT2	nan
GACTGCGGTTCCCGAG-1-WTDAtest7888000-0	AT2	AT2	nan
GATCTAGGTGTATGGG-1-WTDAtest7888000-0	(Vascular) Endothelial cell	Blood_vessel	nan
GATCTAGGTTGATTGC-1-WTDAtest7888000-0	AT2	AT2	nan
GATGAAATCGGAGGTA-1-WTDAtest7888000-0	AT1	AT1	nan
GATGAAATCTATCGCC-1-WTDAtest7888000-0	Adventitial Fibroblast	Fibroblast	nan
GCAGCCAGTACCAGTT-1-WTDAtest7888000-0	AT2	AT2	nan
GCAGTTAAGACCTTTG-1-WTDAtest7888000-0	Lymphocyte	NK	nan
GCAGTTAAGCCAACAG-1-WTDAtest7888000-0	Adventitial Fibroblast	Fibroblast	nan
GCAGTTAAGGACAGCT-1-WTDAtest7888000-0	AT2	AT2	nan
GCCTCTACACACAGAG-1-WTDAtest7888000-0	AT2	AT2	nan
GCGACCATCGCGCCAA-1-WTDAtest7888000-0	AT2	AT2	nan
GCGAGAACATGTCCTC-1-WTDAtest7888000-0	Club	nan	nan
GCGGGTTCACCGGAAA-1-WTDAtest7888000-0	AT2	AT2	nan
GCTCCTACAGTGAGTG-1-WTDAtest7888000-0	Adventitial Fibroblast	Fibroblast	nan
GCTCTGTCAATGGATA-1-WTDAtest7888000-0	Adventitial Fibroblast	Fibroblast	nan
GCTGCAGCAAATTGCC-1-WTDAtest7888000-0	AT2	AT2	nan
GCTGCGAAGCGATCCC-1-WTDAtest7888000-0	Adventitial Fibroblast	Fibroblast	nan
GCTGCTTCAGGATCGA-1-WTDAtest7888000-0	AT1	AT1	nan
GCTGGGTTCACTCTTA-1-WTDAtest7888000-0	Adventitial Fibroblast	Fibroblast	nan
GGAATAACACTCAGGC-1-WTDAtest7888000-0	AT2	AT2	nan
GGACAGACACGCCAGT-1-WTDAtest7888000-0	AT2	AT2	nan
GGAGCAAAGACAGGCT-1-WTDAtest7888000-0	AT1	AT1	nan
GGCAATTCAGATTGCT-1-WTDAtest7888000-0	AT2	AT2	nan
GGCTGGTCAAATACAG-1-WTDAtest7888000-0	AT2	AT2	nan
GGCTGGTCACGCGAAA-1-WTDAtest7888000-0	AT2	AT2	nan
GGCTGGTCATGTTGAC-1-WTDAtest7888000-0	AT2	AT2	nan
GGGAGATTCAGTGCAT-1-WTDAtest7888000-0	AT2	AT2	nan
GGGATGAAGAGTACCG-1-WTDAtest7888000-0	Multiciliated	Ciliated	nan
GGGCATCCACCCTATC-1-WTDAtest7888000-0	AT2	AT2	nan
GGGTCTGGTATAATGG-1-WTDAtest7888000-0	Multiciliated	Ciliated	nan
GGGTCTGGTCTCCATC-1-WTDAtest7888000-0	Adventitial Fibroblast	Fibroblast	nan
GGTGTTATCTAGAGTC-1-WTDAtest7888000-0	Interstitial macrophages	Macrophage	nan
GTACTCCAGTGAACAT-1-WTDAtest7888000-0	(Vascular) Endothelial cell	Blood_vessel	nan
GTACTCCGTCTCTTTA-1-WTDAtest7888000-0	AT2	AT2	nan
GTACTTTCAGTCTTCC-1-WTDAtest7888000-0	Adventitial Fibroblast	Fibroblast	nan
GTAGGCCGTAAGGGCT-1-WTDAtest7888000-0	AT2	AT2	nan
GTAGTCAGTTATGTGC-1-WTDAtest7888000-0	Lymphatic EC	Lymphatic	nan
GTCATTTTCGGAGGTA-1-WTDAtest7888000-0	Alveolar Fibroblast	Fibroblast	nan
GTCCTCAAGGGCTCTC-1-WTDAtest7888000-0	Lymphatic EC	Lymphatic	nan
GTCCTCAGTAATCGTC-1-WTDAtest7888000-0	Lymphatic EC	Lymphatic	nan
GTCTCGTCATCGGGTC-1-WTDAtest7888000-0	Club	nan	nan
GTCTCGTTCTACTATC-1-WTDAtest7888000-0	AT2	AT2	nan
GTCTTCGCATGAAGTA-1-WTDAtest7888000-0	Adventitial Fibroblast	Fibroblast	nan
GTGCGGTCAGCTGTTA-1-WTDAtest7888000-0	AT2	AT2	nan
GTGGGTCAGGATGGAA-1-WTDAtest7888000-0	AT2	AT2	nan
GTGGGTCGTATCGCAT-1-WTDAtest7888000-0	Adventitial Fibroblast	Fibroblast	nan
GTGTGCGCATACTCTT-1-WTDAtest7888000-0	Adventitial Fibroblast	Fibroblast	nan
GTTAAGCAGTCTCCTC-1-WTDAtest7888000-0	AT2	AT2	nan
GTTCATTAGTACGTTC-1-WTDAtest7888000-0	Alveolar Fibroblast	Fibroblast	nan
TAAACCGGTCAGGACA-1-WTDAtest7888000-0	AT2	AT2	nan
TAAGCGTAGCACGCCT-1-WTDAtest7888000-0	AT2	AT2	nan
TAAGTGCTCTCGTTTA-1-WTDAtest7888000-0	AT2	AT2	nan
TACACGAGTTATTCTC-1-WTDAtest7888000-0	AT2	AT2	nan
TACGGTAGTTGCCTCT-1-WTDAtest7888000-0	Adventitial Fibroblast	Fibroblast	nan
TAGAGCTAGAGTACAT-1-WTDAtest7888000-0	Alveolar Fibroblast	Fibroblast	nan
TAGGCATGTCATATGC-1-WTDAtest7888000-0	Multiciliated	Ciliated	nan
TAGGCATGTGCTTCTC-1-WTDAtest7888000-0	AT1	AT1	nan
TAGTGGTAGATACACA-1-WTDAtest7888000-0	Lymphatic EC	Lymphatic	nan
TAGTGGTTCGAATCCA-1-WTDAtest7888000-0	Lymphatic EC	Lymphatic	nan
TATCAGGGTAGCGTGA-1-WTDAtest7888000-0	AT1	AT1	nan
TATGCCCGTGCTCTTC-1-WTDAtest7888000-0	Adventitial Fibroblast	Fibroblast	nan
TCAATCTAGTAGATGT-1-WTDAtest7888000-0	(Vascular) Endothelial cell	Blood_vessel	nan
TCAATCTAGTGGGTTG-1-WTDAtest7888000-0	Adventitial Fibroblast	Fibroblast	nan
TCACAAGCACGCGAAA-1-WTDAtest7888000-0	AT2	AT2	nan
TCACAAGGTTCAACCA-1-WTDAtest7888000-0	AT1	AT1	nan
TCACGAACATCCCACT-1-WTDAtest7888000-0	Lymphatic EC	Lymphatic	nan
TCAGATGGTGATGATA-1-WTDAtest7888000-0	AT2	AT2	nan
TCAGCAAAGGCTCATT-1-WTDAtest7888000-0	AT2	AT2	nan
TCAGCTCAGAGTACCG-1-WTDAtest7888000-0	Alveolar Fibroblast	Fibroblast	nan
TCAGGATAGACACGAC-1-WTDAtest7888000-0	AT2	AT2	nan
TCAGGATGTCTGATCA-1-WTDAtest7888000-0	AT1	AT1	nan
TCATTTGAGATTACCC-1-WTDAtest7888000-0	Lymphatic EC	Lymphatic	nan
TCCACACGTGCACCAC-1-WTDAtest7888000-0	AT2	AT2	nan
TCGGGACAGTCGTTTG-1-WTDAtest7888000-0	AT1	AT1	nan
TCTGAGATCATGCATG-1-WTDAtest7888000-0	AT2	AT2	nan
TCTGGAATCACAATGC-1-WTDAtest7888000-0	AT2	AT2	nan
TGACTAGCAAACGCGA-1-WTDAtest7888000-0	Multiciliated	Ciliated	nan
TGACTAGTCTACGAGT-1-WTDAtest7888000-0	AT2	AT2	nan
TGATTTCCAGTATAAG-1-WTDAtest7888000-0	AT1	AT1	nan
TGCCCATAGCGAGAAA-1-WTDAtest7888000-0	Adventitial Fibroblast	Fibroblast	nan
TGCCCTATCCTCCTAG-1-WTDAtest7888000-0	AT2	AT2	nan
TGCGCAGGTCCAACTA-1-WTDAtest7888000-0	AT2	AT2	nan
TGCTACCTCTTCGAGA-1-WTDAtest7888000-0	Multiciliated	Ciliated	nan
TGCTGCTGTAACGACG-1-WTDAtest7888000-0	AT2	AT2	nan
TGGCCAGCATCCCACT-1-WTDAtest7888000-0	AT2	AT2	nan
TGGGCGTCATGCGCAC-1-WTDAtest7888000-0	AT2	AT2	nan
TGGTTCCCATGCCCGA-1-WTDAtest7888000-0	AT1	AT1	nan
TGTATTCAGCGATAGC-1-WTDAtest7888000-0	Adventitial Fibroblast	Fibroblast	nan
TGTGGTAAGTGTTAGA-1-WTDAtest7888000-0	Cappillary (G) endothelial cell	Blood_vessel	nan
TGTGGTATCTGCGTAA-1-WTDAtest7888000-0	Lymphocyte	T_CD4	nan
TTAGGCAGTATGAAAC-1-WTDAtest7888000-0	AT2	AT2	nan
TTAGTTCCACATGGGA-1-WTDAtest7888000-0	AT2	AT2	nan
TTAGTTCCATCGATTG-1-WTDAtest7888000-0	AT2	AT2	nan
TTCGGTCGTTAGAACA-1-WTDAtest7888000-0	AT2	AT2	nan
TTCTACAGTTTAAGCC-1-WTDAtest7888000-0	AT1	AT1	nan
TTCTCCTTCAATCTCT-1-WTDAtest7888000-0	Multiciliated	Ciliated	nan
TTGAACGGTCGTCTTC-1-WTDAtest7888000-0	Adventitial Fibroblast	Fibroblast	nan
TTGAACGGTTCAGCGC-1-WTDAtest7888000-0	DC	DC2	nan
TTGACTTAGCTAGGCA-1-WTDAtest7888000-0	AT2	AT2	nan
TTGGAACAGTAGTGCG-1-WTDAtest7888000-0	Lymphocyte	NK	nan
TTGGCAAGTTCGGCAC-1-WTDAtest7888000-0	AT2	AT2	nan
TTTATGCGTAGGACAC-1-WTDAtest7888000-0	Adventitial Fibroblast	Fibroblast	nan
TTTCCTCGTTCTGTTT-1-WTDAtest7888000-0	Multiciliated	Ciliated	nan
TTTGCGCGTATTCTCT-1-WTDAtest7888000-0	Multiciliated	Ciliated	nan
AAACGGGAGTAATCCC-1-WTDAtest7888001-0	Lymphatic EC	Lymphatic	Lymphatic EC
AACTCAGAGACGCAAC-1-WTDAtest7888001-0	Alveolar Fibroblast	Fibroblast	Fibroblast (collapsed)
AACTCCCCATGTCGAT-1-WTDAtest7888001-0	Adventitial Fibroblast	Fibroblast	Fibroblast (collapsed)
AACTGGTTCGCGCCAA-1-WTDAtest7888001-0	nan	Blood_vessel	nan
AAGGTTCTCACAACGT-1-WTDAtest7888001-0	Lymphatic EC	Lymphatic	Lymphatic EC
ACACCGGAGGCAGGTT-1-WTDAtest7888001-0	Club	nan	Club
ACACTGACAATAGAGT-1-WTDAtest7888001-0	Lymphatic EC	Lymphatic	Lymphatic EC
ACACTGACATAGACTC-1-WTDAtest7888001-0	Goblet	nan	Goblet
ACATGGTTCAGCTGGC-1-WTDAtest7888001-0	nan	Blood_vessel	nan
ACCAGTAAGAATGTTG-1-WTDAtest7888001-0	Lymphocyte	NK	Lymphocyte
ACCTTTACACAGACAG-1-WTDAtest7888001-0	Lymphocyte	nan	Lymphocyte
ACGCAGCAGATGTGTA-1-WTDAtest7888001-0	Smooth muscle	Muscle_cell	Smooth muscle
ACGGGTCTCTCGAGTA-1-WTDAtest7888001-0	nan	Blood_vessel	nan
ACTTTCACAGATGGCA-1-WTDAtest7888001-0	Club	nan	Club
AGCGTATTCAACACGT-1-WTDAtest7888001-0	Lymphatic EC	Lymphatic	Lymphatic EC
AGCTCCTGTTATGTGC-1-WTDAtest7888001-0	Basal	nan	Basal
AGGCCGTAGTAATCCC-1-WTDAtest7888001-0	Lymphatic EC	Lymphatic	Lymphatic EC
AGGGAGTGTTGCGCAC-1-WTDAtest7888001-0	Multiciliated	Ciliated	Multiciliated
AGTAGTCCAGGAACGT-1-WTDAtest7888001-0	Alveolar Fibroblast	Fibroblast	Fibroblast (collapsed)
ATCCACCGTTTGACTG-1-WTDAtest7888001-0	Alv Macrophage	Macrophage	Myeloid
ATGTGTGAGCAGACTG-1-WTDAtest7888001-0	Adventitial Fibroblast	Fibroblast	Fibroblast (collapsed)
ATTGGACCAAGGCTCC-1-WTDAtest7888001-0	Basal	nan	Basal
CAACCTCAGGAGTCTG-1-WTDAtest7888001-0	nan	Blood_vessel	nan
CAAGTTGAGGGATGGG-1-WTDAtest7888001-0	Adventitial Fibroblast	Fibroblast	Fibroblast (collapsed)
CACTCCATCGAACGGA-1-WTDAtest7888001-0	Mast cells	Mast_cell	Mast cells
CAGCATATCTACGAGT-1-WTDAtest7888001-0	nan	Blood_vessel	nan
CAGCTAAGTTAAGACA-1-WTDAtest7888001-0	Alveolar Fibroblast	Fibroblast	Fibroblast (collapsed)
CATATTCGTAGCTTGT-1-WTDAtest7888001-0	Basal	nan	Basal
CATCCACTCTACTCAT-1-WTDAtest7888001-0	Pericytes	Muscle_cell	Pericytes
CATGGCGGTGCACCAC-1-WTDAtest7888001-0	Pericytes	Muscle_cell	Pericytes
CATGGCGTCTGACCTC-1-WTDAtest7888001-0	Lymphatic EC	Lymphatic	Lymphatic EC
CCAGCGATCTTGCCGT-1-WTDAtest7888001-0	Alv Macrophage	Macrophage	Myeloid
CCCAATCAGCGTGTCC-1-WTDAtest7888001-0	(Vascular) Endothelial cell	Blood_vessel	(Vascular) Endothelial cell
CCCTCCTCATAGACTC-1-WTDAtest7888001-0	Alveolar Fibroblast	Fibroblast	Fibroblast (collapsed)
CCTAAAGGTGTTTGGT-1-WTDAtest7888001-0	Basal	nan	Basal
CCTACCAAGCAGACTG-1-WTDAtest7888001-0	nan	Blood_vessel	nan
CCTACCAGTTCCCGAG-1-WTDAtest7888001-0	Lymphatic EC	Lymphatic	Lymphatic EC
CCTAGCTAGTACGACG-1-WTDAtest7888001-0	Lymphatic EC	Lymphatic	Lymphatic EC
CCTTACGCATTCGACA-1-WTDAtest7888001-0	Club	nan	Club
CCTTCCCGTTCGGCAC-1-WTDAtest7888001-0	Goblet	nan	Goblet
CGAACATCAGGCGATA-1-WTDAtest7888001-0	Adventitial Fibroblast	Fibroblast	Fibroblast (collapsed)
CGAACATGTAGAAGGA-1-WTDAtest7888001-0	Adventitial Fibroblast	Fibroblast	Fibroblast (collapsed)
CGACTTCCACCTATCC-1-WTDAtest7888001-0	Smooth muscle	Muscle_cell	Smooth muscle
CGGACACGTTGAACTC-1-WTDAtest7888001-0	Alv Macrophage	Macrophage	Myeloid
CGGACTGGTCCGAAGA-1-WTDAtest7888001-0	nan	Fibroblast	nan
CGTAGCGTCGGTGTCG-1-WTDAtest7888001-0	Lymphatic EC	Lymphatic	Lymphatic EC
CGTAGGCGTAGAGCTG-1-WTDAtest7888001-0	Lymphatic EC	Lymphatic	Lymphatic EC
CGTGTAACAGCCTTGG-1-WTDAtest7888001-0	nan	Blood_vessel	nan
CGTTCTGTCAAAGTAG-1-WTDAtest7888001-0	Basal	nan	Basal
CGTTGGGGTAATCACC-1-WTDAtest7888001-0	nan	Blood_vessel	nan
CTAGAGTCAAGTTCTG-1-WTDAtest7888001-0	Lymphocyte	Plasma_cell	Lymphocyte
CTCATTAAGATCCGAG-1-WTDAtest7888001-0	Alv Macrophage	Macrophage	Myeloid
CTCGTACTCTCGGACG-1-WTDAtest7888001-0	Lymphatic EC	Lymphatic	Lymphatic EC
CTCGTCATCTCCGGTT-1-WTDAtest7888001-0	Lymphatic EC	Lymphatic	Lymphatic EC
CTGATAGGTCGGCTCA-1-WTDAtest7888001-0	Lymphatic EC	Lymphatic	Lymphatic EC
CTGATCCAGTGGTCCC-1-WTDAtest7888001-0	Lymphatic EC	Lymphatic	Lymphatic EC
CTGATCCCACCACGTG-1-WTDAtest7888001-0	Alveolar Fibroblast	Fibroblast	Fibroblast (collapsed)
CTTAGGAGTTACCAGT-1-WTDAtest7888001-0	Lymphocyte	NK	Lymphocyte
CTTCTCTTCTAAGCCA-1-WTDAtest7888001-0	Lymphatic EC	Lymphatic	Lymphatic EC
CTTTGCGGTTGTTTGG-1-WTDAtest7888001-0	Alveolar Fibroblast	Fibroblast	Fibroblast (collapsed)
GAAATGAAGGTAAACT-1-WTDAtest7888001-0	Goblet	nan	Goblet
GAAGCAGGTAAGTGTA-1-WTDAtest7888001-0	nan	Blood_vessel	nan
GAATGAAGTTCAGGCC-1-WTDAtest7888001-0	Smooth muscle	Muscle_cell	Smooth muscle
GACGGCTTCTGACCTC-1-WTDAtest7888001-0	nan	Blood_vessel	nan
GACGTGCTCACTTCAT-1-WTDAtest7888001-0	Adventitial Fibroblast	Fibroblast	Fibroblast (collapsed)
GACGTTAAGTTTAGGA-1-WTDAtest7888001-0	Multiciliated	Ciliated	Multiciliated
GAGGTGAAGCCATCGC-1-WTDAtest7888001-0	Lymphatic EC	Lymphatic	Lymphatic EC
GAGGTGAGTATAGTAG-1-WTDAtest7888001-0	Adventitial Fibroblast	Fibroblast	Fibroblast (collapsed)
GATCAGTAGTCCGGTC-1-WTDAtest7888001-0	Adventitial Fibroblast	Fibroblast	Fibroblast (collapsed)
GATCTAGGTCAAAGCG-1-WTDAtest7888001-0	Basal	nan	Basal
GATGAGGAGGTCGGAT-1-WTDAtest7888001-0	Lymphatic EC	Lymphatic	Lymphatic EC
GCCAAATAGGACATTA-1-WTDAtest7888001-0	Lymphatic EC	Lymphatic	Lymphatic EC
GCGCAACTCAGCCTAA-1-WTDAtest7888001-0	Lymphatic EC	Lymphatic	Lymphatic EC
GCTGCAGGTTCCACGG-1-WTDAtest7888001-0	nan	Blood_vessel	nan
GCTTGAATCTGGTATG-1-WTDAtest7888001-0	(Vascular) Endothelial cell	Blood_vessel	(Vascular) Endothelial cell
GGATGTTTCAAACCAC-1-WTDAtest7888001-0	Lymphatic EC	Lymphatic	Lymphatic EC
GGCCGATGTCGCTTCT-1-WTDAtest7888001-0	Interstitial macrophages	Macrophage	Myeloid
GGCTCGAAGCTATGCT-1-WTDAtest7888001-0	Lymphatic EC	Lymphatic	Lymphatic EC
GGCTCGACATTGGGCC-1-WTDAtest7888001-0	(Vascular) Endothelial cell	Blood_vessel	(Vascular) Endothelial cell
GGCTGGTTCCGTCAAA-1-WTDAtest7888001-0	nan	Blood_vessel	nan
GGGCATCCATCGGACC-1-WTDAtest7888001-0	Alveolar Fibroblast	Fibroblast	Fibroblast (collapsed)
GGTGTTATCTAGAGTC-1-WTDAtest7888001-0	Alv Macrophage	Macrophage	Myeloid
GTACGTAAGACAATAC-1-WTDAtest7888001-0	Multiciliated	Ciliated	Multiciliated
GTACTCCCAATGGATA-1-WTDAtest7888001-0	Basal	nan	Basal
GTACTTTCACTTGGAT-1-WTDAtest7888001-0	Lymphatic EC	Lymphatic	Lymphatic EC
GTCATTTTCGTCCAGG-1-WTDAtest7888001-0	Basal	nan	Basal
GTCTTCGGTATCAGTC-1-WTDAtest7888001-0	Lymphatic EC	Lymphatic	Lymphatic EC
GTCTTCGTCAGCGATT-1-WTDAtest7888001-0	Alveolar Fibroblast	Fibroblast	Fibroblast (collapsed)
GTGCAGCCATCCAACA-1-WTDAtest7888001-0	Club	nan	Club
GTGCTTCAGTACGATA-1-WTDAtest7888001-0	Basal	nan	Basal
GTTCATTCACAGGTTT-1-WTDAtest7888001-0	Adventitial Fibroblast	Fibroblast	Fibroblast (collapsed)
TAAACCGGTGTGGTTT-1-WTDAtest7888001-0	Multiciliated	Ciliated	Multiciliated
TAAGTGCAGCCAGAAC-1-WTDAtest7888001-0	Basal	nan	Basal
TAAGTGCCAAGAAGAG-1-WTDAtest7888001-0	Lymphatic EC	Lymphatic	Lymphatic EC
TACTTGTAGGACGAAA-1-WTDAtest7888001-0	Lymphocyte	Plasma_cell	Lymphocyte
TCAATCTCAGTGGGAT-1-WTDAtest7888001-0	DC	DC2	Myeloid
TGACTAGAGAATGTGT-1-WTDAtest7888001-0	Adventitial Fibroblast	Fibroblast	Fibroblast (collapsed)
TGACTTTAGCCACGCT-1-WTDAtest7888001-0	Adventitial Fibroblast	Fibroblast	Fibroblast (collapsed)
TGAGAGGCACATGGGA-1-WTDAtest7888001-0	Pericytes	Muscle_cell	Pericytes
TGAGGGACAACCGCCA-1-WTDAtest7888001-0	Lymphatic EC	Lymphatic	Lymphatic EC
TGCACCTTCTGCGTAA-1-WTDAtest7888001-0	Lymphatic EC	Lymphatic	Lymphatic EC
TGCCAAAAGGCTCATT-1-WTDAtest7888001-0	nan	Fibroblast	nan
TGCCAAACAAACGTGG-1-WTDAtest7888001-0	Lymphatic EC	Lymphatic	Lymphatic EC
TGCGGGTTCCATGAGT-1-WTDAtest7888001-0	Multiciliated	Ciliated	Multiciliated
TGGCTGGTCTGCCCTA-1-WTDAtest7888001-0	Multiciliated	Ciliated	Multiciliated
TGGTTAGAGCACAGGT-1-WTDAtest7888001-0	Goblet	nan	Goblet
TTCGAAGCAATCGGTT-1-WTDAtest7888001-0	Lymphatic EC	Lymphatic	Lymphatic EC
TTCTCAAAGAATAGGG-1-WTDAtest7888001-0	Adventitial Fibroblast	Fibroblast	Fibroblast (collapsed)
TTGTAGGGTCGTGGCT-1-WTDAtest7888001-0	Alveolar Fibroblast	Fibroblast	Fibroblast (collapsed)
TTTACTGGTGGGTCAA-1-WTDAtest7888001-0	(Vascular) Endothelial cell	Blood_vessel	(Vascular) Endothelial cell
AAACCTGAGAGCTGCA-1-WTDAtest7888002-0	Lymphocyte	T_CD8	Lymphocyte
AAACGGGCAACCGCCA-1-WTDAtest7888002-0	Lymphocyte	Plasma_cell	Lymphocyte
AAACGGGCACGTAAGG-1-WTDAtest7888002-0	Alv Macrophage	Macrophage	Myeloid
AAATGCCCACCGATAT-1-WTDAtest7888002-0	Lymphocyte	T_CD8	Lymphocyte
AACACGTAGAGGTAGA-1-WTDAtest7888002-0	Lymphocyte	T_CD8	Lymphocyte
AACCATGTCACCTCGT-1-WTDAtest7888002-0	Mast cells	Mast_cell	Mast cells
AACTCCCCACCAGATT-1-WTDAtest7888002-0	Mast cells	Mast_cell	Mast cells
AAGCCGCAGTCTCGGC-1-WTDAtest7888002-0	Monocytes	Monocyte	Myeloid
AAGGAGCAGGGAGTAA-1-WTDAtest7888002-0	Mast cells	Mast_cell	Mast cells
AAGGTTCCACACAGAG-1-WTDAtest7888002-0	Lymphocyte	T_CD4	Lymphocyte
ACACCAATCTGCCAGG-1-WTDAtest7888002-0	Lymphocyte	NK	Lymphocyte
ACACCCTTCCTTGGTC-1-WTDAtest7888002-0	Lymphocyte	T_CD8	Lymphocyte
ACACCGGGTCGCGTGT-1-WTDAtest7888002-0	DC	DC2	Myeloid
ACACCGGGTTCAACCA-1-WTDAtest7888002-0	Alv Macrophage	Macrophage	Myeloid
ACAGCCGAGATGAGAG-1-WTDAtest7888002-0	Mast cells	Mast_cell	Mast cells
ACATACGAGACTCGGA-1-WTDAtest7888002-0	Interstitial macrophages	Macrophage	Myeloid
ACATACGAGCGATAGC-1-WTDAtest7888002-0	Adventitial Fibroblast	Fibroblast	Fibroblast (collapsed)
ACATCAGTCCTACAGA-1-WTDAtest7888002-0	Lymphocyte	NK	Lymphocyte
ACCAGTAAGAAACGCC-1-WTDAtest7888002-0	Monocytes	Monocyte	Myeloid
ACGAGGAAGCAGATCG-1-WTDAtest7888002-0	Lymphocyte	T_CD8	Lymphocyte
ACGAGGATCTTCATGT-1-WTDAtest7888002-0	Mast cells	Mast_cell	Mast cells
ACGATGTGTTAAGAAC-1-WTDAtest7888002-0	Lymphocyte	NK	Lymphocyte
ACGCCAGGTTGAACTC-1-WTDAtest7888002-0	Lymphocyte	T_CD4	Lymphocyte
ACGCCGAAGGAGTACC-1-WTDAtest7888002-0	Monocytes	Monocyte	Myeloid
ACTATCTTCACCAGGC-1-WTDAtest7888002-0	Alv Macrophage	Macrophage	Myeloid
ACTGAACAGATGGCGT-1-WTDAtest7888002-0	Lymphocyte	NK	Lymphocyte
ACTGATGCAATGAATG-1-WTDAtest7888002-0	Monocytes	Monocyte	Myeloid
ACTTACTGTCTAAACC-1-WTDAtest7888002-0	Lymphatic EC	Lymphatic	Lymphatic EC
ACTTTCAAGGTTACCT-1-WTDAtest7888002-0	Monocytes	Monocyte	Myeloid
AGACGTTCATCACGTA-1-WTDAtest7888002-0	(Vascular) Endothelial cell	Blood_vessel	(Vascular) Endothelial cell
AGACGTTGTACCAGTT-1-WTDAtest7888002-0	Alv Macrophage	Macrophage	Myeloid
AGATTGCTCTGATTCT-1-WTDAtest7888002-0	Lymphocyte	nan	Lymphocyte
AGCCTAATCTAACGGT-1-WTDAtest7888002-0	Basal	nan	Basal
AGCGTATTCTTAGAGC-1-WTDAtest7888002-0	Monocytes	Monocyte	Myeloid
AGCTTGAGTTACGCGC-1-WTDAtest7888002-0	Interstitial macrophages	Macrophage	Myeloid
AGGCCACCAGCTTAAC-1-WTDAtest7888002-0	Monocytes	Monocyte	Myeloid
AGGCCACGTAATTGGA-1-WTDAtest7888002-0	Lymphocyte	T_CD4	Lymphocyte
AGGGAGTGTTGCGTTA-1-WTDAtest7888002-0	Monocytes	Monocyte	Myeloid
AGGGAGTTCGAGAGCA-1-WTDAtest7888002-0	Lymphocyte	T_CD8	Lymphocyte
AGGGATGTCTCGCTTG-1-WTDAtest7888002-0	Alv Macrophage	Macrophage	Myeloid
AGGTCATGTCTTGATG-1-WTDAtest7888002-0	Lymphocyte	T_CD4	Lymphocyte
AGGTCCGCACTTAAGC-1-WTDAtest7888002-0	Alv Macrophage	Macrophage	Myeloid
AGTGAGGAGCTTTGGT-1-WTDAtest7888002-0	Monocytes	Monocyte	Myeloid
AGTGTCAGTACCCAAT-1-WTDAtest7888002-0	Lymphocyte	NK	Lymphocyte
AGTTGGTCAAGGCTCC-1-WTDAtest7888002-0	Interstitial macrophages	Macrophage	Myeloid
ATAACGCAGGAATGGA-1-WTDAtest7888002-0	Alv Macrophage	Macrophage	Myeloid
ATAACGCTCTTAGAGC-1-WTDAtest7888002-0	Monocytes	Monocyte	Myeloid
ATCACGAAGGCAGGTT-1-WTDAtest7888002-0	Lymphocyte	T_CD4	Lymphocyte
ATCATGGGTCTAGCGC-1-WTDAtest7888002-0	Mast cells	Mast_cell	Mast cells
ATCATGGTCAAAGACA-1-WTDAtest7888002-0	Lymphocyte	nan	Lymphocyte
ATCCACCGTTTGACTG-1-WTDAtest7888002-0	Alv Macrophage	Macrophage	Myeloid
ATCCGAACAAGCTGGA-1-WTDAtest7888002-0	Adventitial Fibroblast	Fibroblast	Fibroblast (collapsed)
ATCTACTCAAAGTCAA-1-WTDAtest7888002-0	Interstitial macrophages	Macrophage	Myeloid
ATTACTCGTCTTCAAG-1-WTDAtest7888002-0	Alv Macrophage	Macrophage	Myeloid
ATTGGACCAGATTGCT-1-WTDAtest7888002-0	Monocytes	Monocyte	Myeloid
ATTTCTGGTTACGACT-1-WTDAtest7888002-0	Interstitial macrophages	Macrophage	Myeloid
ATTTCTGTCCTCCTAG-1-WTDAtest7888002-0	Monocytes	Monocyte	Myeloid
CAACCTCCATTCCTGC-1-WTDAtest7888002-0	Mast cells	Mast_cell	Mast cells
CAAGGCCCACGCATCG-1-WTDAtest7888002-0	Lymphocyte	T_CD8	Lymphocyte
CAAGGCCGTTATGTGC-1-WTDAtest7888002-0	nan	Macrophage	Myeloid
CAAGTTGGTTCAGCGC-1-WTDAtest7888002-0	Monocytes	Monocyte	Myeloid
CACACAAGTCGAGATG-1-WTDAtest7888002-0	Lymphocyte	nan	Lymphocyte
CACACAAGTCTCACCT-1-WTDAtest7888002-0	nan	DC_plasmacytoid	Myeloid
CACACCTAGTGTACCT-1-WTDAtest7888002-0	Lymphocyte	Plasma_cell	Lymphocyte
CACCACTCAGATAATG-1-WTDAtest7888002-0	Alv Macrophage	Macrophage	Myeloid
CACCAGGAGACCTTTG-1-WTDAtest7888002-0	Lymphocyte	T_CD8	Lymphocyte
CAGAATCTCACAGTAC-1-WTDAtest7888002-0	Lymphocyte	T_CD4	Lymphocyte
CAGCGACAGGAGTTTA-1-WTDAtest7888002-0	Monocytes	Monocyte	Myeloid
CAGTAACCACTAGTAC-1-WTDAtest7888002-0	Interstitial macrophages	Macrophage	Myeloid
CAGTAACGTAGCGCTC-1-WTDAtest7888002-0	Monocytes	Monocyte	Myeloid
CATATTCCATTGGCGC-1-WTDAtest7888002-0	Monocytes	Monocyte	Myeloid
CATATTCGTCTAGTGT-1-WTDAtest7888002-0	Monocytes	Monocyte	Myeloid
CATCAGAAGTGACATA-1-WTDAtest7888002-0	Lymphocyte	T_CD4	Lymphocyte
CATCAGATCAATAAGG-1-WTDAtest7888002-0	DC	DC2	Myeloid
CATCGAAAGACAATAC-1-WTDAtest7888002-0	Lymphocyte	T_CD8	Lymphocyte
CATGGCGTCTGACCTC-1-WTDAtest7888002-0	Lymphatic EC	Lymphatic	Lymphatic EC
CATGGCGTCTGCTGCT-1-WTDAtest7888002-0	Lymphocyte	nan	Lymphocyte
CATTATCCAAAGTGCG-1-WTDAtest7888002-0	Interstitial macrophages	Macrophage	Myeloid
CCAGCGATCTTGCCGT-1-WTDAtest7888002-0	Interstitial macrophages	Macrophage	Myeloid
CCCAGTTCAGCTATTG-1-WTDAtest7888002-0	DC	DC2	Myeloid
CCGGGATTCTCCAACC-1-WTDAtest7888002-0	Lymphocyte	nan	Lymphocyte
CCGGTAGTCAAACGGG-1-WTDAtest7888002-0	Lymphocyte	T_CD8	Lymphocyte
CCTATTATCAGCAACT-1-WTDAtest7888002-0	Alv Macrophage	Macrophage	Myeloid
CCTCTGACATGTCCTC-1-WTDAtest7888002-0	Monocytes	Monocyte	Myeloid
CGACCTTTCAGCTGGC-1-WTDAtest7888002-0	Monocytes	Monocyte	Myeloid
CGAGCACAGCCATCGC-1-WTDAtest7888002-0	Lymphocyte	T_CD8	Lymphocyte
CGAGCCAAGCTGTTCA-1-WTDAtest7888002-0	nan	Blood_vessel	nan
CGATCGGCAGTATGCT-1-WTDAtest7888002-0	Lymphocyte	T_CD8	Lymphocyte
CGATGTAAGGCCCTTG-1-WTDAtest7888002-0	Lymphocyte	NK	Lymphocyte
CGATTGAGTCGGCATC-1-WTDAtest7888002-0	Lymphocyte	T_CD8	Lymphocyte
CGCTTCAAGAGCCCAA-1-WTDAtest7888002-0	Lymphocyte	NK	Lymphocyte
CGCTTCACACCATGTA-1-WTDAtest7888002-0	Alv Macrophage	Macrophage	Myeloid
CGCTTCATCTGATTCT-1-WTDAtest7888002-0	Alv Macrophage	Macrophage	Myeloid
CGGACACTCCACGACG-1-WTDAtest7888002-0	Monocytes	Monocyte	Myeloid
CGGACGTCATCGGGTC-1-WTDAtest7888002-0	Alv Macrophage	Macrophage	Myeloid
CGGACGTTCTGACCTC-1-WTDAtest7888002-0	Lymphocyte	nan	Lymphocyte
CGGGTCAGTCGAGTTT-1-WTDAtest7888002-0	Monocytes	Monocyte	Myeloid
CGGTTAATCGGTCTAA-1-WTDAtest7888002-0	Monocytes	Monocyte	Myeloid
CGTAGCGGTTCCACTC-1-WTDAtest7888002-0	Lymphocyte	NK	Lymphocyte
CGTCAGGTCTCAACTT-1-WTDAtest7888002-0	Alv Macrophage	Macrophage	Myeloid
CGTGAGCGTCCGACGT-1-WTDAtest7888002-0	Alv Macrophage	Macrophage	Myeloid
CGTTCTGCAGGGAGAG-1-WTDAtest7888002-0	Monocytes	Monocyte	Myeloid
CGTTCTGTCCCAAGTA-1-WTDAtest7888002-0	DC	DC2	Myeloid
CTAACTTCAGACAAGC-1-WTDAtest7888002-0	Mast cells	Mast_cell	Mast cells
CTAAGACGTCATATCG-1-WTDAtest7888002-0	Monocytes	Monocyte	Myeloid
CTACCCACATCCTTGC-1-WTDAtest7888002-0	Alv Macrophage	Macrophage	Myeloid
CTCACACAGCGTTTAC-1-WTDAtest7888002-0	Lymphocyte	nan	Lymphocyte
CTCAGAACAAGTAATG-1-WTDAtest7888002-0	Lymphocyte	NK	Lymphocyte
CTCATTAAGATCCGAG-1-WTDAtest7888002-0	DC	DC2	Myeloid
CTCTACGTCTGAGGGA-1-WTDAtest7888002-0	Lymphocyte	NK	Lymphocyte
CTGAAACAGTTGTCGT-1-WTDAtest7888002-0	Monocytes	Monocyte	Myeloid
CTGAAACCACCAGGTC-1-WTDAtest7888002-0	nan	nan	nan
CTGATAGGTCTGCAAT-1-WTDAtest7888002-0	DC	DC1	Myeloid
CTGATCCAGCTGTCTA-1-WTDAtest7888002-0	(Vascular) Endothelial cell	Blood_vessel	(Vascular) Endothelial cell
CTGATCCGTGCGATAG-1-WTDAtest7888002-0	Interstitial macrophages	Macrophage	Myeloid
CTGCCTATCCTCTAGC-1-WTDAtest7888002-0	DC	DC2	Myeloid
CTGTGCTCAGCTCGAC-1-WTDAtest7888002-0	Monocytes	Monocyte	Myeloid
CTTCTCTAGTGAATTG-1-WTDAtest7888002-0	Lymphocyte	B_cell	Lymphocyte
CTTCTCTTCTAACTCT-1-WTDAtest7888002-0	Alv Macrophage	Macrophage	Myeloid
GAAACTCGTCTCACCT-1-WTDAtest7888002-0	Monocytes	Monocyte	Myeloid
GAAATGAAGGTAAACT-1-WTDAtest7888002-0	Goblet	nan	Goblet
GAAATGAAGTCCATAC-1-WTDAtest7888002-0	Alv Macrophage	Macrophage	Myeloid
GAACGGACATGGTTGT-1-WTDAtest7888002-0	Alv Macrophage	Macrophage	Myeloid
GAAGCAGTCGCCTGAG-1-WTDAtest7888002-0	Monocytes	Monocyte	Myeloid
GAAGCAGTCTTCAACT-1-WTDAtest7888002-0	Lymphocyte	T_CD4	Lymphocyte
GACCTGGAGGCTCAGA-1-WTDAtest7888002-0	Lymphocyte	T_CD8	Lymphocyte
GACCTGGGTCCGTGAC-1-WTDAtest7888002-0	Alv Macrophage	Macrophage	Myeloid
GACGCGTGTAAATGAC-1-WTDAtest7888002-0	Interstitial macrophages	Macrophage	Myeloid
GACGGCTGTTGATTCG-1-WTDAtest7888002-0	Lymphocyte	NK	Lymphocyte
GACGGCTTCCAACCAA-1-WTDAtest7888002-0	Lymphocyte	T_CD4	Lymphocyte
GACGTGCAGTGTTAGA-1-WTDAtest7888002-0	Lymphocyte	T_CD8	Lymphocyte
GACGTGCTCCGCGGTA-1-WTDAtest7888002-0	Lymphocyte	NK	Lymphocyte
GACTACACATGCAATC-1-WTDAtest7888002-0	Alv Macrophage	Macrophage	Myeloid
GACTACATCGGAGGTA-1-WTDAtest7888002-0	Interstitial macrophages	Macrophage	Myeloid
GAGCAGATCTTATCTG-1-WTDAtest7888002-0	Lymphocyte	NK	Lymphocyte
GCACTCTAGCTCCTTC-1-WTDAtest7888002-0	Lymphocyte	NK	Lymphocyte
GCAGTTAGTTCCAACA-1-WTDAtest7888002-0	Alv Macrophage	Macrophage	Myeloid
GCATACACACCGGAAA-1-WTDAtest7888002-0	(Vascular) Endothelial cell	Blood_vessel	(Vascular) Endothelial cell
GCATACATCATGCAAC-1-WTDAtest7888002-0	nan	Blood_vessel	nan
GCCAAATGTAGCACGA-1-WTDAtest7888002-0	Lymphocyte	NK	Lymphocyte
GCCTCTAAGAATGTTG-1-WTDAtest7888002-0	Alv Macrophage	Macrophage	Myeloid
GCTCTGTCAATGGATA-1-WTDAtest7888002-0	Adventitial Fibroblast	Fibroblast	Fibroblast (collapsed)
GCTCTGTGTATGGTTC-1-WTDAtest7888002-0	Interstitial macrophages	Macrophage	Myeloid
GCTCTGTTCATCTGCC-1-WTDAtest7888002-0	Monocytes	Monocyte	Myeloid
GCTGCGACAAGTACCT-1-WTDAtest7888002-0	Monocytes	Monocyte	Myeloid
GCTGGGTGTTGAACTC-1-WTDAtest7888002-0	Alv Macrophage	Macrophage	Myeloid
GCTGGGTTCAACACCA-1-WTDAtest7888002-0	Lymphocyte	Plasma_cell	Lymphocyte
GCTTCCAAGGCCGAAT-1-WTDAtest7888002-0	Monocytes	Monocyte	Myeloid
GGACAGAGTCGACTGC-1-WTDAtest7888002-0	Alv Macrophage	Macrophage	Myeloid
GGACGTCAGAGTACCG-1-WTDAtest7888002-0	Lymphocyte	nan	Lymphocyte
GGATGTTTCCTGCAGG-1-WTDAtest7888002-0	Lymphocyte	nan	Lymphocyte
GGCCGATGTGTTTGTG-1-WTDAtest7888002-0	Lymphocyte	NK	Lymphocyte
GGGTCTGAGTCATCCA-1-WTDAtest7888002-0	Monocytes	Monocyte	Myeloid
GGTATTGCATCGGACC-1-WTDAtest7888002-0	Lymphocyte	T_CD8	Lymphocyte
GGTGAAGAGTTAACGA-1-WTDAtest7888002-0	Mast cells	Mast_cell	Mast cells
GGTGAAGAGTTATCGC-1-WTDAtest7888002-0	Monocytes	Monocyte	Myeloid
GGTGTTATCTAGAGTC-1-WTDAtest7888002-0	Interstitial macrophages	Macrophage	Myeloid
GTACTTTCAGTCTTCC-1-WTDAtest7888002-0	Adventitial Fibroblast	Fibroblast	Fibroblast (collapsed)
GTAGGCCCAGCTGCTG-1-WTDAtest7888002-0	Lymphocyte	nan	Lymphocyte
GTATCTTAGAGCTGCA-1-WTDAtest7888002-0	Lymphocyte	T_CD8	Lymphocyte
GTATTCTGTGTTAAGA-1-WTDAtest7888002-0	Alv Macrophage	Macrophage	Myeloid
GTCACGGAGCGTAATA-1-WTDAtest7888002-0	Monocytes	Monocyte	Myeloid
GTCCTCAAGGTGACCA-1-WTDAtest7888002-0	Alv Macrophage	Macrophage	Myeloid
GTCGTAATCGCCTGTT-1-WTDAtest7888002-0	Monocytes	Monocyte	Myeloid
GTGCAGCGTCCTAGCG-1-WTDAtest7888002-0	Alv Macrophage	Macrophage	Myeloid
GTGCATAAGACAGAGA-1-WTDAtest7888002-0	Lymphocyte	T_CD4	Lymphocyte
GTGTGCGCAAACCCAT-1-WTDAtest7888002-0	Alv Macrophage	Macrophage	Myeloid
GTGTGCGTCGGCCGAT-1-WTDAtest7888002-0	Monocytes	Monocyte	Myeloid
GTTAAGCTCCAGAGGA-1-WTDAtest7888002-0	Alv Macrophage	Macrophage	Myeloid
GTTTCTAAGGCAATTA-1-WTDAtest7888002-0	Alv Macrophage	Macrophage	Myeloid
GTTTCTATCTCCAACC-1-WTDAtest7888002-0	Lymphocyte	NK	Lymphocyte
TACAGTGGTGAAAGAG-1-WTDAtest7888002-0	Lymphocyte	NK	Lymphocyte
TACAGTGGTTAAAGAC-1-WTDAtest7888002-0	Lymphocyte	T_CD4	Lymphocyte
TACCTATAGATATGGT-1-WTDAtest7888002-0	Lymphocyte	T_CD8	Lymphocyte
TACCTTATCTCGGACG-1-WTDAtest7888002-0	Lymphocyte	NK	Lymphocyte
TACGGGCCATGCTAGT-1-WTDAtest7888002-0	Lymphocyte	T_CD4	Lymphocyte
TACGGTAAGTGGAGAA-1-WTDAtest7888002-0	Monocytes	Monocyte	Myeloid
TACTTACGTTAGATGA-1-WTDAtest7888002-0	Lymphocyte	NK	Lymphocyte
TACTTACTCTGTCTCG-1-WTDAtest7888002-0	Monocytes	Monocyte	Myeloid
TAGCCGGTCTATCCCG-1-WTDAtest7888002-0	Lymphocyte	NK	Lymphocyte
TCAGCAAGTGTTGGGA-1-WTDAtest7888002-0	Alv Macrophage	Macrophage	Myeloid
TCAGCTCCAGCCTTGG-1-WTDAtest7888002-0	Lymphocyte	nan	Lymphocyte
TCCCGATCATCCAACA-1-WTDAtest7888002-0	Monocytes	Monocyte	Myeloid
TCGAGGCAGAAACGAG-1-WTDAtest7888002-0	Lymphocyte	T_CD8	Lymphocyte
TCGCGTTAGTTTGCGT-1-WTDAtest7888002-0	Monocytes	Monocyte	Myeloid
TCGGTAATCACTTACT-1-WTDAtest7888002-0	Monocytes	Monocyte	Myeloid
TCGTAGAAGTGGACGT-1-WTDAtest7888002-0	Lymphocyte	Plasma_cell	Lymphocyte
TCGTAGAGTTCGAATC-1-WTDAtest7888002-0	nan	Macrophage	Myeloid
TCTATTGCAAGAGTCG-1-WTDAtest7888002-0	Monocytes	Monocyte	Myeloid
TCTCATACACAGCCCA-1-WTDAtest7888002-0	Alv Macrophage	Macrophage	Myeloid
TCTCTAACAGCCTATA-1-WTDAtest7888002-0	Monocytes	Monocyte	Myeloid
TCTGGAATCGGCGCTA-1-WTDAtest7888002-0	Interstitial macrophages	Macrophage	Myeloid
TGACAACGTGCACGAA-1-WTDAtest7888002-0	Lymphatic EC	Lymphatic	Lymphatic EC
TGACGGCCAAGAAAGG-1-WTDAtest7888002-0	Basal	nan	Basal
TGACTAGTCATCGCTC-1-WTDAtest7888002-0	Monocytes	Monocyte	Myeloid
TGAGAGGAGCGTAATA-1-WTDAtest7888002-0	Lymphocyte	NK	Lymphocyte
TGAGCCGCAGCATGAG-1-WTDAtest7888002-0	Lymphocyte	T_CD8	Lymphocyte
TGATTTCGTAAGTGTA-1-WTDAtest7888002-0	Lymphocyte	nan	Lymphocyte
TGCCAAAGTACGCTGC-1-WTDAtest7888002-0	Monocytes	Monocyte	Myeloid
TGCGGGTCACTATCTT-1-WTDAtest7888002-0	Monocytes	Monocyte	Myeloid
TGCGGGTGTCAACTGT-1-WTDAtest7888002-0	Mast cells	Mast_cell	Mast cells
TGCTACCTCAGTCCCT-1-WTDAtest7888002-0	Monocytes	Monocyte	Myeloid
TGGACGCAGAAGGACA-1-WTDAtest7888002-0	Lymphocyte	Plasma_cell	Lymphocyte
TGGACGCAGTTCCACA-1-WTDAtest7888002-0	Lymphocyte	nan	Lymphocyte
TGGACGCTCCTCGCAT-1-WTDAtest7888002-0	Mast cells	Mast_cell	Mast cells
TGGTTAGCAGTTTACG-1-WTDAtest7888002-0	Monocytes	Monocyte	Myeloid
TGGTTCCCACGCATCG-1-WTDAtest7888002-0	Lymphocyte	T_CD4	Lymphocyte
TGGTTCCCATGCAACT-1-WTDAtest7888002-0	Mast cells	Mast_cell	Mast cells
TGTCCCAGTCCGTCAG-1-WTDAtest7888002-0	Basal	nan	Basal
TGTGTTTCACGGTAGA-1-WTDAtest7888002-0	Lymphocyte	NK	Lymphocyte
TTATGCTAGGATTCGG-1-WTDAtest7888002-0	Lymphocyte	NK	Lymphocyte
TTCCCAGCAAGTCTGT-1-WTDAtest7888002-0	Lymphocyte	NK	Lymphocyte
TTCGGTCTCCGTAGGC-1-WTDAtest7888002-0	Monocytes	Monocyte	Myeloid
TTCTACACATCTGGTA-1-WTDAtest7888002-0	Lymphocyte	T_CD4	Lymphocyte
TTCTTAGAGAGACTAT-1-WTDAtest7888002-0	Lymphocyte	T_CD8	Lymphocyte
TTCTTAGTCAGCTTAG-1-WTDAtest7888002-0	Monocytes	Monocyte	Myeloid
TTGACTTCAACACCTA-1-WTDAtest7888002-0	Interstitial macrophages	Macrophage	Myeloid
TTGTAGGTCATTTGGG-1-WTDAtest7888002-0	Monocytes	Monocyte	Myeloid
TTTATGCAGCGTCTAT-1-WTDAtest7888002-0	Monocytes	Monocyte	Myeloid
TTTCCTCCAATGTAAG-1-WTDAtest7888002-0	Monocytes	Monocyte	Myeloid
AAACGGGAGGCCCTTG-1-HCATisStab7732261-0	AT2	AT2	nan
AAACGGGCAGTCGTGC-1-HCATisStab7732261-0	Interstitial macrophages	Macrophage	nan
AAACGGGGTAGCTTGT-1-HCATisStab7732261-0	AT2	AT2	nan
AAAGATGCAAGACGTG-1-HCATisStab7732261-0	Alv Macrophage	Macrophage	nan
AAAGATGCACCGGAAA-1-HCATisStab7732261-0	Lymphocyte	T_CD8	nan
AAAGATGTCACTCTTA-1-HCATisStab7732261-0	AT2	AT2	nan
AAAGCAAAGCGTAGTG-1-HCATisStab7732261-0	Lymphocyte	T_CD4	nan
AAAGCAAGTTGAACTC-1-HCATisStab7732261-0	Lymphocyte	nan	nan
AAAGCAATCGCCTGAG-1-HCATisStab7732261-0	Monocytes	Monocyte	nan
AAAGTAGTCAGAAATG-1-HCATisStab7732261-0	Lymphocyte	T_CD8	nan
AAATGCCCAAACCCAT-1-HCATisStab7732261-0	Lymphocyte	nan	nan
AACACGTCATATGCTG-1-HCATisStab7732261-0	AT2	AT2	nan
AACCGCGAGCGCTTAT-1-HCATisStab7732261-0	Lymphocyte	T_CD8	nan
AACTCCCTCAGGCGAA-1-HCATisStab7732261-0	AT2	AT2	nan
AACTCTTAGTTGCAGG-1-HCATisStab7732261-0	Lymphocyte	T_CD4	nan
AACTCTTCAATGGTCT-1-HCATisStab7732261-0	Lymphocyte	T_CD4	nan
AACTCTTCACCAGGTC-1-HCATisStab7732261-0	Alv Macrophage	Macrophage	nan
AACTCTTCATCCGTGG-1-HCATisStab7732261-0	AT2	AT2	nan
AACTTTCCAATCCGAT-1-HCATisStab7732261-0	Mast cells	Mast_cell	nan
AAGCCGCCAGGACGTA-1-HCATisStab7732261-0	AT2	AT2	nan
AAGGAGCAGGAGCGAG-1-HCATisStab7732261-0	Lymphocyte	T_CD8	nan
AAGGAGCGTAAATGTG-1-HCATisStab7732261-0	AT2	AT2	nan
AAGGAGCTCGTGGTCG-1-HCATisStab7732261-0	Lymphocyte	nan	nan
AAGGCAGAGTGATCGG-1-HCATisStab7732261-0	AT2	AT2	nan
AAGGTTCCAAACTGTC-1-HCATisStab7732261-0	Lymphocyte	T_CD8	nan
AAGTCTGTCAGCGACC-1-HCATisStab7732261-0	Lymphocyte	nan	nan
AATCCAGCACATCTTT-1-HCATisStab7732261-0	Lymphocyte	nan	nan
AATCCAGGTCGCTTTC-1-HCATisStab7732261-0	AT2	AT2	nan
AATCGGTAGTAGCCGA-1-HCATisStab7732261-0	Alv Macrophage	Macrophage	nan
AATCGGTTCGCCTGTT-1-HCATisStab7732261-0	AT2	AT2	nan
ACACCAACACTGTCGG-1-HCATisStab7732261-0	Lymphocyte	T_CD4	nan
ACACCCTGTAGCGATG-1-HCATisStab7732261-0	Lymphocyte	T_CD4	nan
ACACCCTGTCAAAGAT-1-HCATisStab7732261-0	Lymphocyte	T_CD8	nan
ACACCGGCAGTAAGAT-1-HCATisStab7732261-0	AT2	AT2	nan
ACACCGGCATGCTGGC-1-HCATisStab7732261-0	Lymphocyte	nan	nan
ACACTGACACTAAGTC-1-HCATisStab7732261-0	Lymphocyte	Plasma_cell	nan
ACAGCCGAGTGGTCCC-1-HCATisStab7732261-0	AT2	AT2	nan
ACAGCCGCAGGGTTAG-1-HCATisStab7732261-0	Lymphocyte	T_CD4	nan
ACAGCCGGTATAGTAG-1-HCATisStab7732261-0	Interstitial macrophages	Macrophage	nan
ACAGCCGGTTAAGACA-1-HCATisStab7732261-0	Lymphocyte	Plasma_cell	nan
ACAGCCGGTTTGTGTG-1-HCATisStab7732261-0	Lymphocyte	T_CD4	nan
ACAGCTAGTCTTCGTC-1-HCATisStab7732261-0	Alv Macrophage	Macrophage	nan
ACATACGAGCTAGTCT-1-HCATisStab7732261-0	Lymphocyte	T_CD8	nan
ACATACGAGTCCGTAT-1-HCATisStab7732261-0	Lymphocyte	T_CD8	nan
ACATACGTCAGCGATT-1-HCATisStab7732261-0	Alv Macrophage	Macrophage	nan
ACATCAGAGATGGCGT-1-HCATisStab7732261-0	Lymphocyte	B_cell	nan
ACATCAGCATTCACTT-1-HCATisStab7732261-0	Lymphocyte	T_CD8	nan
ACATGGTCAGATGAGC-1-HCATisStab7732261-0	AT2	AT2	nan
ACATGGTCAGTCTTCC-1-HCATisStab7732261-0	AT2	AT2	nan
ACATGGTGTACGCACC-1-HCATisStab7732261-0	Monocytes	Monocyte	nan
ACATGGTGTACTTAGC-1-HCATisStab7732261-0	Lymphocyte	nan	nan
ACATGGTTCTTGTATC-1-HCATisStab7732261-0	AT2	AT2	nan
ACCAGTACAATAACGA-1-HCATisStab7732261-0	Lymphocyte	nan	nan
ACCCACTCATGGATGG-1-HCATisStab7732261-0	Alv Macrophage	Macrophage	nan
ACCGTAAAGTCAAGGC-1-HCATisStab7732261-0	AT2	AT2	nan
ACCGTAACAAGAAAGG-1-HCATisStab7732261-0	AT2	AT2	nan
ACCTTTACACAACTGT-1-HCATisStab7732261-0	Lymphocyte	Plasma_cell	nan
ACGAGCCCAAGGTTCT-1-HCATisStab7732261-0	Alv Macrophage	Macrophage	nan
ACGAGCCCAGTAAGCG-1-HCATisStab7732261-0	Lymphocyte	T_CD4	nan
ACGAGCCTCTGGCGAC-1-HCATisStab7732261-0	Adventitial Fibroblast	Fibroblast	nan
ACGAGGACAGAAGCAC-1-HCATisStab7732261-0	AT2	AT2	nan
ACGAGGATCCTGTAGA-1-HCATisStab7732261-0	Lymphocyte	T_CD4	nan
ACGATACGTACTTGAC-1-HCATisStab7732261-0	Lymphocyte	nan	nan
ACGATACGTGCACTTA-1-HCATisStab7732261-0	Monocytes	Monocyte	nan
ACGATACTCATCGGAT-1-HCATisStab7732261-0	Lymphocyte	NK	nan
ACGATGTCATCACCCT-1-HCATisStab7732261-0	Lymphocyte	T_CD4	nan
ACGATGTGTCCGAACC-1-HCATisStab7732261-0	Lymphocyte	NK	nan
ACGCAGCCAATGACCT-1-HCATisStab7732261-0	AT2	AT2	nan
ACGCCAGAGGGAAACA-1-HCATisStab7732261-0	AT2	AT2	nan
ACGCCGATCGCGTTTC-1-HCATisStab7732261-0	Interstitial macrophages	Macrophage	nan
ACGGCCATCCAGGGCT-1-HCATisStab7732261-0	AT2	AT2	nan
ACGGCCATCGATCCCT-1-HCATisStab7732261-0	Lymphocyte	T_CD4	nan
ACGGGTCAGAAGAAGC-1-HCATisStab7732261-0	Lymphocyte	Plasma_cell	nan
ACGGGTCAGGCTAGGT-1-HCATisStab7732261-0	Lymphocyte	T_CD8	nan
ACGTCAACAGCTGCAC-1-HCATisStab7732261-0	Lymphocyte	nan	nan
ACGTCAAGTAAGTAGT-1-HCATisStab7732261-0	AT2	AT2	nan
ACTATCTCATCGGAAG-1-HCATisStab7732261-0	AT2	AT2	nan
ACTATCTTCAGCCTAA-1-HCATisStab7732261-0	Lymphocyte	nan	nan
ACTGAACCACATTCGA-1-HCATisStab7732261-0	Alv Macrophage	Macrophage	nan
ACTGAACTCATCATTC-1-HCATisStab7732261-0	Lymphocyte	T_CD8	nan
ACTGAGTCAGCGTTCG-1-HCATisStab7732261-0	Lymphocyte	T_CD4	nan
ACTGAGTGTTCGGGCT-1-HCATisStab7732261-0	Lymphocyte	nan	nan
ACTGCTCAGCTAGTTC-1-HCATisStab7732261-0	Lymphocyte	NK	nan
ACTGCTCTCAATCACG-1-HCATisStab7732261-0	Lymphocyte	T_CD4	nan
ACTGTCCAGCGTGAAC-1-HCATisStab7732261-0	Monocytes	Monocyte	nan
ACTTACTCATATGGTC-1-HCATisStab7732261-0	Lymphocyte	T_CD4	nan
ACTTGTTCAGATGGCA-1-HCATisStab7732261-0	AT2	AT2	nan
ACTTTCACACCATCCT-1-HCATisStab7732261-0	Lymphocyte	NK	nan
ACTTTCAGTCTCCACT-1-HCATisStab7732261-0	AT2	AT2	nan
ACTTTCAGTTCCAACA-1-HCATisStab7732261-0	Alv Macrophage	Macrophage	nan
AGAATAGAGTATCTCG-1-HCATisStab7732261-0	AT2	AT2	nan
AGACGTTAGATATACG-1-HCATisStab7732261-0	AT2	AT2	nan
AGACGTTCACCTGGTG-1-HCATisStab7732261-0	Lymphocyte	NK	nan
AGACGTTTCACTCTTA-1-HCATisStab7732261-0	Alv Macrophage	Macrophage	nan
AGAGCGACAAGCCATT-1-HCATisStab7732261-0	Lymphocyte	nan	nan
AGAGCGAGTAAATGTG-1-HCATisStab7732261-0	nan	Macrophage	nan
AGAGCTTCATGCGCAC-1-HCATisStab7732261-0	Lymphocyte	nan	nan
AGAGCTTCATTGGGCC-1-HCATisStab7732261-0	Alv Macrophage	Macrophage	nan
AGAGCTTGTATATCCG-1-HCATisStab7732261-0	Lymphocyte	T_CD8	nan
AGAGTGGAGCTGCAAG-1-HCATisStab7732261-0	AT2	AT2	nan
AGAGTGGCAGACTCGC-1-HCATisStab7732261-0	Lymphocyte	T_CD8	nan
AGAGTGGGTAAACGCG-1-HCATisStab7732261-0	AT2	AT2	nan
AGATCTGTCCGAGCCA-1-HCATisStab7732261-0	Lymphocyte	NK	nan
AGATTGCGTAGCTTGT-1-HCATisStab7732261-0	AT2	AT2	nan
AGATTGCGTCCTCCAT-1-HCATisStab7732261-0	Lymphocyte	nan	nan
AGATTGCGTTCAGGCC-1-HCATisStab7732261-0	Lymphocyte	T_CD4	nan
AGATTGCTCACCGGGT-1-HCATisStab7732261-0	Lymphocyte	T_CD4	nan
AGCAGCCCATGTTCCC-1-HCATisStab7732261-0	Lymphocyte	nan	nan
AGCAGCCTCGAATCCA-1-HCATisStab7732261-0	Monocytes	Monocyte	nan
AGCATACTCTATGTGG-1-HCATisStab7732261-0	Lymphocyte	T_CD4	nan
AGCCTAAGTATTAGCC-1-HCATisStab7732261-0	Lymphocyte	T_CD8	nan
AGCCTAAGTCATACTG-1-HCATisStab7732261-0	Alv Macrophage	Macrophage	nan
AGCGTATCATTCCTCG-1-HCATisStab7732261-0	Lymphocyte	B_cell	nan
AGCGTATTCGTGGACC-1-HCATisStab7732261-0	AT2	AT2	nan
AGCGTCGCAGGTGGAT-1-HCATisStab7732261-0	nan	Macrophage	nan
AGCTCCTCAAGCCGCT-1-HCATisStab7732261-0	Lymphocyte	T_CD4	nan
AGCTCTCTCTACCAGA-1-HCATisStab7732261-0	Alv Macrophage	Macrophage	nan
AGGCCACTCTGTGCAA-1-HCATisStab7732261-0	Mast cells	Mast_cell	nan
AGGCCGTGTCCGCTGA-1-HCATisStab7732261-0	AT2	AT2	nan
AGGGAGTGTCACTGGC-1-HCATisStab7732261-0	Adventitial Fibroblast	Fibroblast	nan
AGGGAGTTCTTACCGC-1-HCATisStab7732261-0	Lymphocyte	nan	nan
AGGGTGATCAAACCGT-1-HCATisStab7732261-0	Lymphocyte	T_CD4	nan
AGGTCATAGGGCTCTC-1-HCATisStab7732261-0	Monocytes	Monocyte	nan
AGGTCATCAGTCCTTC-1-HCATisStab7732261-0	AT2	AT2	nan
AGTAGTCGTTGGTAAA-1-HCATisStab7732261-0	Lymphocyte	NK	nan
AGTCTTTGTCTTGATG-1-HCATisStab7732261-0	Alv Macrophage	Macrophage	nan
AGTCTTTTCGGTGTCG-1-HCATisStab7732261-0	Lymphocyte	nan	nan
AGTGAGGTCTGTCAAG-1-HCATisStab7732261-0	Lymphocyte	nan	nan
AGTGGGACACCCATGG-1-HCATisStab7732261-0	Lymphocyte	T_CD8	nan
AGTGGGACATCGGGTC-1-HCATisStab7732261-0	Lymphocyte	T_CD4	nan
AGTGGGATCAGAGGTG-1-HCATisStab7732261-0	Lymphocyte	Plasma_cell	nan
AGTGGGATCCACGTTC-1-HCATisStab7732261-0	Lymphocyte	nan	nan
AGTGGGATCCCTGACT-1-HCATisStab7732261-0	AT2	AT2	nan
AGTGTCAAGCCAACAG-1-HCATisStab7732261-0	Lymphocyte	T_CD8	nan
AGTGTCAGTAAGGGCT-1-HCATisStab7732261-0	Lymphocyte	T_CD4	nan
AGTGTCAGTTCTGTTT-1-HCATisStab7732261-0	Lymphocyte	T_CD8	nan
AGTGTCATCGGAAATA-1-HCATisStab7732261-0	nan	Macrophage	nan
AGTTGGTGTCATACTG-1-HCATisStab7732261-0	Lymphocyte	nan	nan
ATAACGCTCACCTTAT-1-HCATisStab7732261-0	Lymphocyte	T_CD4	nan
ATCACGACAGCCAGAA-1-HCATisStab7732261-0	Alv Macrophage	Macrophage	nan
ATCACGATCGTTACAG-1-HCATisStab7732261-0	AT2	AT2	nan
ATCATCTGTTACGACT-1-HCATisStab7732261-0	AT2	AT2	nan
ATCATCTTCCCGACTT-1-HCATisStab7732261-0	Monocytes	Monocyte	nan
ATCATGGTCCCGACTT-1-HCATisStab7732261-0	Lymphocyte	T_CD4	nan
ATCCGAAAGCCAGTAG-1-HCATisStab7732261-0	Adventitial Fibroblast	Fibroblast	nan
ATCCGAAAGCTAACAA-1-HCATisStab7732261-0	Lymphocyte	T_CD8	nan
ATCCGAAAGGAGTAGA-1-HCATisStab7732261-0	Adventitial Fibroblast	Fibroblast	nan
ATCCGAATCTAACCGA-1-HCATisStab7732261-0	Monocytes	Monocyte	nan
ATCGAGTAGCTTCGCG-1-HCATisStab7732261-0	AT2	AT2	nan
ATCGAGTAGTTACGGG-1-HCATisStab7732261-0	Monocytes	Monocyte	nan
ATCGAGTCAATGACCT-1-HCATisStab7732261-0	Monocytes	Monocyte	nan
ATCGAGTTCGGCCGAT-1-HCATisStab7732261-0	AT2	AT2	nan
ATCTACTCAAGCCTAT-1-HCATisStab7732261-0	nan	Macrophage	nan
ATCTGCCAGGAGTTTA-1-HCATisStab7732261-0	Lymphocyte	T_CD4	nan
ATCTGCCTCTCGTATT-1-HCATisStab7732261-0	AT2	AT2	nan
ATGAGGGTCTATGTGG-1-HCATisStab7732261-0	Lymphocyte	B_cell	nan
ATGCGATAGTGGTAAT-1-HCATisStab7732261-0	Lymphocyte	nan	nan
ATGCGATGTGTGAAAT-1-HCATisStab7732261-0	Interstitial macrophages	Macrophage_Dividing	nan
ATGGGAGCAATTCCTT-1-HCATisStab7732261-0	Lymphocyte	nan	nan
ATGGGAGGTCGAACAG-1-HCATisStab7732261-0	Lymphocyte	T_CD8	nan
ATGTGTGGTGTCCTCT-1-HCATisStab7732261-0	Lymphocyte	nan	nan
ATTACTCAGATGGCGT-1-HCATisStab7732261-0	AT2	AT2	nan
ATTACTCCAACTTGAC-1-HCATisStab7732261-0	DC	DC2	nan
ATTACTCGTTGTTTGG-1-HCATisStab7732261-0	Basal	nan	nan
ATTATCCGTGGACGAT-1-HCATisStab7732261-0	AT2	AT2	nan
ATTCTACCAAGGTTTC-1-HCATisStab7732261-0	Alv Macrophage	Macrophage	nan
ATTCTACTCGCCGTGA-1-HCATisStab7732261-0	Lymphocyte	T_CD4	nan
ATTGGTGCACTTACGA-1-HCATisStab7732261-0	Monocytes	Monocyte	nan
ATTTCTGAGCAGACTG-1-HCATisStab7732261-0	Lymphocyte	T_CD8	nan
ATTTCTGGTCCAGTGC-1-HCATisStab7732261-0	AT2	AT2	nan
ATTTCTGTCATTGCCC-1-HCATisStab7732261-0	Smooth muscle	Muscle_cell	nan
CAACCAATCTCATTCA-1-HCATisStab7732261-0	Lymphocyte	T_CD8	nan
CAACCTCCACCAACCG-1-HCATisStab7732261-0	Lymphocyte	NK	nan
CAACCTCGTTCCACAA-1-HCATisStab7732261-0	Lymphocyte	T_CD8	nan
CAACTAGTCCCTAATT-1-HCATisStab7732261-0	Club	nan	nan
CAAGAAAAGAGTTGGC-1-HCATisStab7732261-0	Lymphocyte	nan	nan
CAAGAAACAGCATGAG-1-HCATisStab7732261-0	AT2	AT2	nan
CAAGGCCGTAAATGAC-1-HCATisStab7732261-0	Lymphocyte	T_CD4	nan
CAAGGCCTCACCTCGT-1-HCATisStab7732261-0	Lymphocyte	T_CD4	nan
CAAGGCCTCGAATGCT-1-HCATisStab7732261-0	Lymphocyte	nan	nan
CAAGTTGCAAGGTTTC-1-HCATisStab7732261-0	AT2	AT2	nan
CAAGTTGCATAGGATA-1-HCATisStab7732261-0	Lymphocyte	T_CD4	nan
CAAGTTGGTCCTCCAT-1-HCATisStab7732261-0	AT2	AT2	nan
CACAAACGTAAGTAGT-1-HCATisStab7732261-0	Lymphocyte	nan	nan
CACAAACTCGCCTGAG-1-HCATisStab7732261-0	Alv Macrophage	Macrophage	nan
CACACCTCATATGGTC-1-HCATisStab7732261-0	Lymphocyte	T_CD8	nan
CACACCTGTCCGCTGA-1-HCATisStab7732261-0	Lymphocyte	nan	nan
CACACCTTCCGTACAA-1-HCATisStab7732261-0	Lymphocyte	T_CD4	nan
CACACTCAGACAGGCT-1-HCATisStab7732261-0	Lymphocyte	T_CD8	nan
CACACTCAGCTCCCAG-1-HCATisStab7732261-0	AT2	AT2	nan
CACACTCGTACATGTC-1-HCATisStab7732261-0	Alveolar Fibroblast	Fibroblast	nan
CACAGGCGTGTTTGTG-1-HCATisStab7732261-0	Interstitial macrophages	Macrophage	nan
CACATTTGTCGACTGC-1-HCATisStab7732261-0	AT2	AT2	nan
CACATTTGTCTCTTTA-1-HCATisStab7732261-0	Interstitial macrophages	Macrophage	nan
CACATTTGTGCACCAC-1-HCATisStab7732261-0	Lymphocyte	T_CD8	nan
CACATTTGTGGACGAT-1-HCATisStab7732261-0	Club	nan	nan
CACCACTAGTCATGCT-1-HCATisStab7732261-0	Lymphocyte	T_CD4	nan
CACCACTTCTCCCTGA-1-HCATisStab7732261-0	AT2	AT2	nan
CACCTTGCACGTGAGA-1-HCATisStab7732261-0	Lymphocyte	T_CD4	nan
CACCTTGCAGCTCGAC-1-HCATisStab7732261-0	AT2	AT2	nan
CACCTTGGTTGCGTTA-1-HCATisStab7732261-0	AT2	AT2	nan
CACTCCAAGTACGATA-1-HCATisStab7732261-0	Lymphocyte	nan	nan
CACTCCACACCGATAT-1-HCATisStab7732261-0	AT2	AT2	nan
CACTCCAGTGAAGGCT-1-HCATisStab7732261-0	Alveolar Fibroblast	Fibroblast	nan
CACTCCATCCAAATGC-1-HCATisStab7732261-0	AT2	AT2	nan
CAGCAGCAGAAAGTGG-1-HCATisStab7732261-0	Lymphocyte	Plasma_cell	nan
CAGCATAGTTGAGGTG-1-HCATisStab7732261-0	AT2	AT2	nan
CAGCATATCTGTCCGT-1-HCATisStab7732261-0	Lymphocyte	nan	nan
CAGCCGACAGGGTACA-1-HCATisStab7732261-0	AT2	AT2	nan
CAGCCGACAGTGGGAT-1-HCATisStab7732261-0	Alv Macrophage	Macrophage	nan
CAGCTGGGTTCATGGT-1-HCATisStab7732261-0	Alv Macrophage	Macrophage	nan
CAGGTGCGTGCAACTT-1-HCATisStab7732261-0	nan	Macrophage	nan
CAGTAACGTGCCTGGT-1-HCATisStab7732261-0	Alv Macrophage	Macrophage	nan
CAGTCCTAGATGCGAC-1-HCATisStab7732261-0	Lymphocyte	nan	nan
CAGTCCTTCTAGCACA-1-HCATisStab7732261-0	Lymphocyte	T_CD4	nan
CATATGGGTCCATGAT-1-HCATisStab7732261-0	Lymphocyte	T_CD8	nan
CATATTCAGCTAGTCT-1-HCATisStab7732261-0	Lymphocyte	nan	nan
CATATTCAGGCCCGTT-1-HCATisStab7732261-0	Lymphocyte	T_CD8	nan
CATATTCCACCGAAAG-1-HCATisStab7732261-0	Lymphocyte	T_CD8	nan
CATATTCTCCGTTGTC-1-HCATisStab7732261-0	Lymphocyte	T_CD4	nan
CATCAGACAGCCAATT-1-HCATisStab7732261-0	Lymphocyte	T_CD4	nan
CATCAGAGTCAACATC-1-HCATisStab7732261-0	Lymphocyte	nan	nan
CATCAGATCTACTTAC-1-HCATisStab7732261-0	Lymphocyte	nan	nan
CATCCACCACAGATTC-1-HCATisStab7732261-0	Monocytes	Monocyte	nan
CATCCACCAGCCTGTG-1-HCATisStab7732261-0	nan	DC_plasmacytoid	nan
CATCCACCATCGGTTA-1-HCATisStab7732261-0	Lymphocyte	T_CD4	nan
CATCCACGTTAAGACA-1-HCATisStab7732261-0	DC	DC2	nan
CATCGAACATTAGGCT-1-HCATisStab7732261-0	Lymphocyte	T_CD4	nan
CATCGGGAGTAGTGCG-1-HCATisStab7732261-0	Lymphocyte	T_CD4	nan
CATCGGGGTGAAGGCT-1-HCATisStab7732261-0	AT2	AT2	nan
CATGACAAGTGCGTGA-1-HCATisStab7732261-0	Lymphocyte	T_CD4	nan
CATGACACACCTCGTT-1-HCATisStab7732261-0	AT2	AT2	nan
CATGACATCAGCACAT-1-HCATisStab7732261-0	AT2	AT2	nan
CATGACATCGTGGACC-1-HCATisStab7732261-0	Lymphocyte	T_CD4	nan
CATGCCTAGACCCACC-1-HCATisStab7732261-0	Lymphocyte	T_CD8	nan
CATGCCTGTCAGATAA-1-HCATisStab7732261-0	DC	DC1	nan
CATGGCGAGCTAACAA-1-HCATisStab7732261-0	Monocytes	Monocyte	nan
CATGGCGCAAGCTGTT-1-HCATisStab7732261-0	Lymphocyte	nan	nan
CATGGCGGTCACACGC-1-HCATisStab7732261-0	Lymphocyte	T_CD8	nan
CATTATCCACAGGTTT-1-HCATisStab7732261-0	Monocytes	Monocyte	nan
CATTATCCACGGCGTT-1-HCATisStab7732261-0	DC	DC2	nan
CATTCGCCAGATTGCT-1-HCATisStab7732261-0	Lymphocyte	NK	nan
CATTCGCCATAGGATA-1-HCATisStab7732261-0	Lymphocyte	nan	nan
CATTCGCGTGTGCCTG-1-HCATisStab7732261-0	Lymphocyte	T_CD8	nan
CCACCTAGTCGACTGC-1-HCATisStab7732261-0	Lymphocyte	NK	nan
CCACGGAAGGCCCTTG-1-HCATisStab7732261-0	Alv Macrophage	Macrophage	nan
CCACGGACAATGGAGC-1-HCATisStab7732261-0	Basal	nan	nan
CCACTACCATCACAAC-1-HCATisStab7732261-0	Lymphocyte	T_CD4	nan
CCAGCGAAGTGTACGG-1-HCATisStab7732261-0	Monocytes	Monocyte	nan
CCAGCGACAAGAAGAG-1-HCATisStab7732261-0	Monocytes	Monocyte	nan
CCAGCGACACATTCGA-1-HCATisStab7732261-0	Lymphocyte	T_CD4	nan
CCAGCGAGTTACGTCA-1-HCATisStab7732261-0	Monocytes	Monocyte	nan
CCAGCGATCAGTTAGC-1-HCATisStab7732261-0	Lymphocyte	Plasma_cell	nan
CCATTCGAGGAGTTGC-1-HCATisStab7732261-0	Lymphocyte	T_CD8	nan
CCATTCGGTGCAACGA-1-HCATisStab7732261-0	AT2	AT2	nan
CCCAATCCAGACTCGC-1-HCATisStab7732261-0	Lymphocyte	T_CD4	nan
CCCAATCCATCACGAT-1-HCATisStab7732261-0	AT2	AT2	nan
CCCTCCTAGCTACCTA-1-HCATisStab7732261-0	Lymphocyte	NK	nan
CCGGGATAGTGAAGTT-1-HCATisStab7732261-0	Alv Macrophage	Macrophage	nan
CCGGTAGGTCAATACC-1-HCATisStab7732261-0	DC	DC1	nan
CCGGTAGGTTGCGCAC-1-HCATisStab7732261-0	AT2	AT2	nan
CCGTACTCAAGTAGTA-1-HCATisStab7732261-0	Lymphocyte	T_CD4	nan
CCGTACTCAGCTGCTG-1-HCATisStab7732261-0	Alv Macrophage	Macrophage	nan
CCGTGGAAGGCTCTTA-1-HCATisStab7732261-0	Monocytes	Monocyte	nan
CCGTGGAGTTTAGGAA-1-HCATisStab7732261-0	Alv Macrophage	Macrophage	nan
CCGTTCAAGCATCATC-1-HCATisStab7732261-0	Interstitial macrophages	Macrophage	nan
CCTAAAGCACTTCTGC-1-HCATisStab7732261-0	AT2	AT2	nan
CCTAAAGGTGCTCTTC-1-HCATisStab7732261-0	Lymphocyte	nan	nan
CCTAAAGGTTGGTGGA-1-HCATisStab7732261-0	Lymphocyte	nan	nan
CCTACACGTGCCTGGT-1-HCATisStab7732261-0	AT2	AT2	nan
CCTACCAAGAGGTACC-1-HCATisStab7732261-0	Lymphocyte	T_CD4	nan
CCTACCATCATCTGCC-1-HCATisStab7732261-0	Alv Macrophage	Macrophage	nan
CCTAGCTAGTTTCCTT-1-HCATisStab7732261-0	Interstitial macrophages	Macrophage	nan
CCTAGCTCAATGGTCT-1-HCATisStab7732261-0	Lymphocyte	Plasma_cell	nan
CCTATTACATTCACTT-1-HCATisStab7732261-0	AT2	AT2	nan
CCTCAGTGTACAGACG-1-HCATisStab7732261-0	Lymphocyte	NK	nan
CCTCTGAGTCAATACC-1-HCATisStab7732261-0	Lymphocyte	T_CD4	nan
CCTCTGAGTCACCTAA-1-HCATisStab7732261-0	Alveolar Fibroblast	Fibroblast	nan
CCTCTGAGTTTAAGCC-1-HCATisStab7732261-0	AT2	AT2	nan
CCTTACGCAAACGCGA-1-HCATisStab7732261-0	Alv Macrophage	Macrophage	nan
CCTTACGCACATCCGG-1-HCATisStab7732261-0	Lymphocyte	T_CD4	nan
CCTTACGGTAGAAAGG-1-HCATisStab7732261-0	Alv Macrophage	Macrophage	nan
CCTTACGGTGTTGAGG-1-HCATisStab7732261-0	AT2	AT2	nan
CCTTACGTCCGCGTTT-1-HCATisStab7732261-0	Lymphocyte	T_CD8	nan
CCTTCCCCATAGGATA-1-HCATisStab7732261-0	Monocytes	Monocyte	nan
CCTTCGACATCGGACC-1-HCATisStab7732261-0	Lymphocyte	nan	nan
CGAACATCAAGTAGTA-1-HCATisStab7732261-0	Monocytes	Monocyte	nan
CGAACATGTGCAACTT-1-HCATisStab7732261-0	AT2	AT2	nan
CGAATGTAGACAAAGG-1-HCATisStab7732261-0	Lymphocyte	T_CD4	nan
CGACCTTAGGCGTACA-1-HCATisStab7732261-0	Lymphocyte	T_CD8	nan
CGACCTTGTAGCTGCC-1-HCATisStab7732261-0	AT2	AT2	nan
CGACCTTGTTGCGTTA-1-HCATisStab7732261-0	Interstitial macrophages	Macrophage	nan
CGACTTCTCAGTGTTG-1-HCATisStab7732261-0	Lymphocyte	nan	nan
CGAGAAGAGTAGCCGA-1-HCATisStab7732261-0	Lymphocyte	nan	nan
CGAGAAGGTGGAAAGA-1-HCATisStab7732261-0	Lymphocyte	T_CD4	nan
CGAGCCATCTCAAACG-1-HCATisStab7732261-0	Alv Macrophage	Macrophage	nan
CGATCGGCATGACGGA-1-HCATisStab7732261-0	AT2	AT2	nan
CGATCGGGTAGCTTGT-1-HCATisStab7732261-0	Lymphocyte	T_CD4	nan
CGATGGCGTCCTCCAT-1-HCATisStab7732261-0	Lymphocyte	nan	nan
CGATGGCGTTGTGGAG-1-HCATisStab7732261-0	AT2	AT2	nan
CGATGGCTCAGGCGAA-1-HCATisStab7732261-0	Lymphocyte	T_CD4	nan
CGATGGCTCCGCAAGC-1-HCATisStab7732261-0	Lymphocyte	T_CD8	nan
CGATGGCTCTAGAGTC-1-HCATisStab7732261-0	Alv Macrophage	Macrophage	nan
CGATGTAAGAGTGAGA-1-HCATisStab7732261-0	Lymphocyte	nan	nan
CGATGTACAAGTTCTG-1-HCATisStab7732261-0	AT2	AT2	nan
CGATGTAGTTTGGCGC-1-HCATisStab7732261-0	Lymphocyte	Plasma_cell	nan
CGATGTATCTTCTGGC-1-HCATisStab7732261-0	AT2	AT2	nan
CGATTGAAGTGCCAGA-1-HCATisStab7732261-0	Lymphocyte	B_cell	nan
CGCCAAGGTCGTGGCT-1-HCATisStab7732261-0	Smooth muscle	Muscle_cell	nan
CGCCAAGGTTGATTCG-1-HCATisStab7732261-0	Lymphocyte	nan	nan
CGCGGTATCTTGAGGT-1-HCATisStab7732261-0	Alv Macrophage	Macrophage	nan
CGCGTTTCACAAGCCC-1-HCATisStab7732261-0	Mast cells	Mast_cell	nan
CGCGTTTGTAGGGTAC-1-HCATisStab7732261-0	Monocytes	Monocyte	nan
CGCGTTTGTGACAAAT-1-HCATisStab7732261-0	Lymphocyte	nan	nan
CGCGTTTTCACCGTAA-1-HCATisStab7732261-0	Lymphocyte	nan	nan
CGCTATCGTATGCTTG-1-HCATisStab7732261-0	Lymphocyte	T_CD8	nan
CGCTGGAAGAGGGATA-1-HCATisStab7732261-0	Lymphocyte	nan	nan
CGCTTCAGTATCAGTC-1-HCATisStab7732261-0	AT2	AT2	nan
CGCTTCATCCTAGTGA-1-HCATisStab7732261-0	Lymphocyte	Plasma_cell	nan
CGCTTCATCTTCGGTC-1-HCATisStab7732261-0	Lymphocyte	T_CD4	nan
CGGACACTCGCTGATA-1-HCATisStab7732261-0	Lymphocyte	nan	nan
CGGACGTCAAACTGTC-1-HCATisStab7732261-0	Lymphocyte	T_CD4	nan
CGGACGTGTGTGGTTT-1-HCATisStab7732261-0	Adventitial Fibroblast	Fibroblast	nan
CGGACTGCACAGCGTC-1-HCATisStab7732261-0	AT2	AT2	nan
CGGACTGGTCTGATCA-1-HCATisStab7732261-0	Lymphocyte	T_CD8	nan
CGGAGCTAGTAGGTGC-1-HCATisStab7732261-0	Lymphocyte	nan	nan
CGGAGCTGTTAGTGGG-1-HCATisStab7732261-0	AT2	AT2	nan
CGGAGTCCAGTTCCCT-1-HCATisStab7732261-0	Lymphocyte	nan	nan
CGGAGTCCATGCAACT-1-HCATisStab7732261-0	Lymphocyte	T_CD4	nan
CGGCTAGCATTAGGCT-1-HCATisStab7732261-0	Smooth muscle	Muscle_cell	nan
CGGGTCACAGCCAATT-1-HCATisStab7732261-0	Lymphocyte	nan	nan
CGGGTCACAGCGTAAG-1-HCATisStab7732261-0	Alveolar Fibroblast	Fibroblast	nan
CGGGTCAGTTATCCGA-1-HCATisStab7732261-0	Monocytes	Monocyte	nan
CGGTTAACAAATACAG-1-HCATisStab7732261-0	Lymphocyte	nan	nan
CGTAGGCAGAAACGCC-1-HCATisStab7732261-0	Lymphocyte	T_CD4	nan
CGTAGGCGTGTGACCC-1-HCATisStab7732261-0	AT2	AT2	nan
CGTAGGCTCTGTCTAT-1-HCATisStab7732261-0	(Vascular) Endothelial cell	Blood_vessel	nan
CGTCACTAGCTAGCCC-1-HCATisStab7732261-0	AT2	AT2	nan
CGTCACTTCAGCCTAA-1-HCATisStab7732261-0	Monocytes	Monocyte	nan
CGTCAGGCATTGGCGC-1-HCATisStab7732261-0	Lymphocyte	T_CD4	nan
CGTCCATTCGTGGGAA-1-HCATisStab7732261-0	Alveolar Fibroblast	Fibroblast	nan
CGTCTACCATGCATGT-1-HCATisStab7732261-0	Lymphocyte	nan	nan
CGTCTACGTGTGCCTG-1-HCATisStab7732261-0	AT2	AT2	nan
CGTGAGCCAATGGAAT-1-HCATisStab7732261-0	Lymphocyte	B_cell	nan
CGTGTAATCACCACCT-1-HCATisStab7732261-0	Lymphocyte	NK	nan
CGTGTCTAGAGTCTGG-1-HCATisStab7732261-0	AT2	AT2	nan
CGTGTCTAGTTGCAGG-1-HCATisStab7732261-0	Alveolar Fibroblast	Fibroblast	nan
CGTGTCTGTCAGCTAT-1-HCATisStab7732261-0	Lymphocyte	nan	nan
CGTGTCTTCCGCAGTG-1-HCATisStab7732261-0	Interstitial macrophages	Macrophage	nan
CGTTAGAAGACCGGAT-1-HCATisStab7732261-0	AT2	AT2	nan
CGTTAGACACGTCAGC-1-HCATisStab7732261-0	Monocytes	Monocyte	nan
CGTTAGACATTGAGCT-1-HCATisStab7732261-0	AT2	AT2	nan
CGTTCTGCACTGTCGG-1-HCATisStab7732261-0	Lymphocyte	T_CD8	nan
CGTTCTGTCAAACCGT-1-HCATisStab7732261-0	Lymphocyte	T_CD4	nan
CGTTCTGTCCCTCTTT-1-HCATisStab7732261-0	Lymphocyte	nan	nan
CGTTGGGAGTACGACG-1-HCATisStab7732261-0	Lymphocyte	nan	nan
CTAACTTAGTAGGCCA-1-HCATisStab7732261-0	Lymphocyte	NK	nan
CTAACTTCAGTAGAGC-1-HCATisStab7732261-0	AT2	AT2	nan
CTAACTTTCAGCCTAA-1-HCATisStab7732261-0	Alv Macrophage	Macrophage	nan
CTAACTTTCGTTTAGG-1-HCATisStab7732261-0	Lymphocyte	T_CD4	nan
CTAAGACAGCCCGAAA-1-HCATisStab7732261-0	AT2	AT2	nan
CTAAGACGTTACTGAC-1-HCATisStab7732261-0	Lymphocyte	T_CD4	nan
CTACACCAGACTAGAT-1-HCATisStab7732261-0	Lymphocyte	NK	nan
CTACACCTCGATGAGG-1-HCATisStab7732261-0	Lymphocyte	nan	nan
CTACATTAGATCACGG-1-HCATisStab7732261-0	Lymphocyte	Plasma_cell	nan
CTACATTGTCAGAAGC-1-HCATisStab7732261-0	Lymphocyte	T_CD4	nan
CTACATTTCCTGTACC-1-HCATisStab7732261-0	nan	DC_plasmacytoid	nan
CTACATTTCTTGCATT-1-HCATisStab7732261-0	Lymphocyte	T_CD4	nan
CTACCCATCATTCACT-1-HCATisStab7732261-0	Lymphocyte	T_CD8	nan
CTACCCATCGCATGAT-1-HCATisStab7732261-0	AT2	AT2	nan
CTACGTCAGCTGCCCA-1-HCATisStab7732261-0	AT2	AT2	nan
CTAGAGTGTGACTCAT-1-HCATisStab7732261-0	Lymphocyte	nan	nan
CTAGCCTAGCGTTTAC-1-HCATisStab7732261-0	Lymphocyte	T_CD4	nan
CTAGCCTCACAACGCC-1-HCATisStab7732261-0	Lymphocyte	nan	nan
CTAGCCTCACCAGGCT-1-HCATisStab7732261-0	Lymphocyte	T_CD4	nan
CTAGTGAAGCGATCCC-1-HCATisStab7732261-0	Lymphocyte	T_CD4	nan
CTAGTGAGTTAAGAAC-1-HCATisStab7732261-0	AT2	AT2	nan
CTCACACAGGCTCTTA-1-HCATisStab7732261-0	AT2	AT2	nan
CTCATTACAACTGCTA-1-HCATisStab7732261-0	nan	Macrophage	nan
CTCATTACAATCACAC-1-HCATisStab7732261-0	Lymphocyte	T_CD4	nan
CTCCTAGCAGTTTACG-1-HCATisStab7732261-0	Lymphocyte	nan	nan
CTCGAAAGTTACGACT-1-HCATisStab7732261-0	Lymphocyte	T_CD8	nan
CTCGGAGCAGTAAGCG-1-HCATisStab7732261-0	Lymphocyte	NK	nan
CTCGGAGTCCGCGGTA-1-HCATisStab7732261-0	AT2	AT2	nan
CTCGGGAAGTCTTGCA-1-HCATisStab7732261-0	AT2	AT2	nan
CTCGGGACATACAGCT-1-HCATisStab7732261-0	Lymphocyte	nan	nan
CTCGTCAAGTAAGTAC-1-HCATisStab7732261-0	AT2	AT2	nan
CTCGTCAAGTCGTACT-1-HCATisStab7732261-0	Monocytes	Monocyte	nan
CTCTAATCAGCTCGAC-1-HCATisStab7732261-0	Lymphocyte	T_CD4	nan
CTCTACGGTTCCGGCA-1-HCATisStab7732261-0	Lymphocyte	nan	nan
CTCTGGTGTGCTAGCC-1-HCATisStab7732261-0	AT2	AT2	nan
CTGAAACAGCGCTCCA-1-HCATisStab7732261-0	Lymphocyte	T_CD8	nan
CTGAAACCAAGCTGTT-1-HCATisStab7732261-0	Lymphocyte	T_CD4	nan
CTGAAACCATACAGCT-1-HCATisStab7732261-0	AT2	AT2	nan
CTGAAGTAGAACTCGG-1-HCATisStab7732261-0	Lymphocyte	NK	nan
CTGATAGTCCGAGCCA-1-HCATisStab7732261-0	Lymphocyte	T_CD8	nan
CTGATCCGTAGAAAGG-1-HCATisStab7732261-0	Monocytes	Monocyte	nan
CTGATCCGTCCGAGTC-1-HCATisStab7732261-0	Monocytes	Monocyte	nan
CTGCCTACAATGGAGC-1-HCATisStab7732261-0	Lymphocyte	nan	nan
CTGCCTATCGCGTTTC-1-HCATisStab7732261-0	AT2	AT2	nan
CTGCGGAAGCGCTTAT-1-HCATisStab7732261-0	Lymphocyte	nan	nan
CTGCGGATCAACGAAA-1-HCATisStab7732261-0	Lymphocyte	nan	nan
CTGCTGTTCCCTGACT-1-HCATisStab7732261-0	AT2	AT2	nan
CTGGTCTCAATGGAAT-1-HCATisStab7732261-0	AT2	AT2	nan
CTGGTCTTCACTGGGC-1-HCATisStab7732261-0	AT2	AT2	nan
CTGTGCTGTTGAGGTG-1-HCATisStab7732261-0	AT2	AT2	nan
CTGTGCTTCTGGTTCC-1-HCATisStab7732261-0	Lymphocyte	T_CD4	nan
CTGTTTAAGATCACGG-1-HCATisStab7732261-0	Monocytes	Monocyte	nan
CTGTTTACAAACTGCT-1-HCATisStab7732261-0	Monocytes	Monocyte	nan
CTGTTTACATGCCACG-1-HCATisStab7732261-0	AT2	AT2	nan
CTTAACTAGCACACAG-1-HCATisStab7732261-0	Lymphocyte	T_CD4	nan
CTTAACTGTTCGAATC-1-HCATisStab7732261-0	AT2	AT2	nan
CTTACCGAGCTGATAA-1-HCATisStab7732261-0	Lymphocyte	T_CD4	nan
CTTACCGCACGTAAGG-1-HCATisStab7732261-0	Lymphocyte	nan	nan
CTTAGGAGTATTCGTG-1-HCATisStab7732261-0	AT2	AT2	nan
CTTCTCTTCACGCATA-1-HCATisStab7732261-0	Lymphocyte	B_cell	nan
CTTCTCTTCATTGCGA-1-HCATisStab7732261-0	Lymphocyte	NK	nan
CTTGGCTCAACTTGAC-1-HCATisStab7732261-0	Interstitial macrophages	Macrophage	nan
CTTTGCGTCATTGCGA-1-HCATisStab7732261-0	Alv Macrophage	Macrophage	nan
GAAACTCGTATTACCG-1-HCATisStab7732261-0	Lymphocyte	T_CD4	nan
GAAACTCTCGCAAGCC-1-HCATisStab7732261-0	Lymphocyte	T_CD4	nan
GAAATGACACGGCCAT-1-HCATisStab7732261-0	Interstitial macrophages	Macrophage	nan
GAAATGAGTTGTCTTT-1-HCATisStab7732261-0	Lymphocyte	T_CD8	nan
GAACATCGTAGAGGAA-1-HCATisStab7732261-0	Alv Macrophage	Macrophage	nan
GAACATCGTCGCTTTC-1-HCATisStab7732261-0	Alv Macrophage	Macrophage	nan
GAACCTAAGTGCCATT-1-HCATisStab7732261-0	Monocytes	Monocyte	nan
GAACCTAGTACCATCA-1-HCATisStab7732261-0	Lymphocyte	T_CD4	nan
GAACCTAGTTGATTCG-1-HCATisStab7732261-0	Alv Macrophage	Macrophage	nan
GAACGGACAAAGTGCG-1-HCATisStab7732261-0	Lymphocyte	T_CD4	nan
GAACGGACAGACACTT-1-HCATisStab7732261-0	Lymphocyte	T_CD4	nan
GAACGGACAGCTATTG-1-HCATisStab7732261-0	Lymphocyte	T_CD4	nan
GAAGCAGCAGACAAGC-1-HCATisStab7732261-0	AT2	AT2	nan
GAAGCAGGTCACACGC-1-HCATisStab7732261-0	Lymphocyte	T_CD4	nan
GAATAAGGTACTTGAC-1-HCATisStab7732261-0	Lymphocyte	T_CD4	nan
GAATAAGGTCCTGCTT-1-HCATisStab7732261-0	Lymphocyte	nan	nan
GAATGAACAGCAGTTT-1-HCATisStab7732261-0	Monocytes	Monocyte	nan
GACACGCTCCAGTATG-1-HCATisStab7732261-0	AT2	AT2	nan
GACAGAGAGAGGTTGC-1-HCATisStab7732261-0	Alveolar Fibroblast	Fibroblast	nan
GACAGAGAGATGCCTT-1-HCATisStab7732261-0	Lymphocyte	T_CD4	nan
GACAGAGCATCACGTA-1-HCATisStab7732261-0	AT2	AT2	nan
GACAGAGGTCTCAACA-1-HCATisStab7732261-0	Lymphocyte	NK	nan
GACCTGGAGCCCTAAT-1-HCATisStab7732261-0	nan	Macrophage	nan
GACGCGTGTGTGACGA-1-HCATisStab7732261-0	Lymphocyte	nan	nan
GACGGCTCAGCTGTTA-1-HCATisStab7732261-0	Alveolar Fibroblast	Fibroblast	nan
GACGGCTCATCCCACT-1-HCATisStab7732261-0	AT2	AT2	nan
GACGGCTGTAAAGTCA-1-HCATisStab7732261-0	AT2	AT2	nan
GACGTTAAGACTAGAT-1-HCATisStab7732261-0	Alv Macrophage	Macrophage	nan
GACGTTACAGGGTTAG-1-HCATisStab7732261-0	Lymphocyte	T_CD8	nan
GACGTTACATAGACTC-1-HCATisStab7732261-0	Lymphocyte	B_cell	nan
GACGTTAGTCTCTTTA-1-HCATisStab7732261-0	Mast cells	Mast_cell	nan
GACTAACAGAGCCCAA-1-HCATisStab7732261-0	AT2	AT2	nan
GACTAACAGATATGCA-1-HCATisStab7732261-0	Lymphocyte	T_CD4	nan
GACTAACGTTTGTGTG-1-HCATisStab7732261-0	Lymphocyte	T_CD4	nan
GACTAACTCTCAAACG-1-HCATisStab7732261-0	Lymphocyte	NK	nan
GACTACATCAGCATGT-1-HCATisStab7732261-0	Alv Macrophage	Macrophage	nan
GACTGCGCAGATAATG-1-HCATisStab7732261-0	Alv Macrophage	Macrophage	nan
GACTGCGGTAGAAAGG-1-HCATisStab7732261-0	DC	DC2	nan
GAGCAGAAGTCTCAAC-1-HCATisStab7732261-0	Lymphocyte	T_CD4	nan
GAGCAGACAGCCTGTG-1-HCATisStab7732261-0	AT2	AT2	nan
GAGCAGAGTTATTCTC-1-HCATisStab7732261-0	Alv Macrophage	Macrophage	nan
GAGCAGAGTTCGGCAC-1-HCATisStab7732261-0	Lymphocyte	T_CD8	nan
GAGTCCGAGCAATCTC-1-HCATisStab7732261-0	Alv Macrophage	Macrophage	nan
GATCAGTAGTGATCGG-1-HCATisStab7732261-0	Lymphocyte	Plasma_cell	nan
GATCAGTCATTAACCG-1-HCATisStab7732261-0	Lymphocyte	nan	nan
GATCAGTGTGCAACTT-1-HCATisStab7732261-0	Lymphocyte	T_CD8	nan
GATCGATCACGCGAAA-1-HCATisStab7732261-0	AT2	AT2	nan
GATCGATCAGCATACT-1-HCATisStab7732261-0	Lymphocyte	T_CD4	nan
GATCGCGAGATGTGGC-1-HCATisStab7732261-0	Lymphocyte	T_CD8	nan
GATCGCGCAGCTCCGA-1-HCATisStab7732261-0	Lymphocyte	NK	nan
GATCGCGCATGTCCTC-1-HCATisStab7732261-0	(Vascular) Endothelial cell	Blood_vessel	nan
GATCGCGGTCAGATAA-1-HCATisStab7732261-0	AT2	AT2	nan
GATCGTACATGGAATA-1-HCATisStab7732261-0	Lymphocyte	T_CD8	nan
GATCTAGAGGCATTGG-1-HCATisStab7732261-0	Lymphocyte	T_CD4	nan
GATCTAGTCAAACAAG-1-HCATisStab7732261-0	AT2	AT2	nan
GATCTAGTCATCGATG-1-HCATisStab7732261-0	AT2	AT2	nan
GATGAAAAGAAGGTGA-1-HCATisStab7732261-0	Interstitial macrophages	Macrophage	nan
GATGAAATCAGGCGAA-1-HCATisStab7732261-0	Smooth muscle	Muscle_cell	nan
GATGAAATCCTCATTA-1-HCATisStab7732261-0	AT2	AT2	nan
GATGAGGAGCTAGGCA-1-HCATisStab7732261-0	Lymphocyte	nan	nan
GATGAGGCATGGTCAT-1-HCATisStab7732261-0	Lymphocyte	T_CD4	nan
GATGAGGTCCTCGCAT-1-HCATisStab7732261-0	AT2	AT2	nan
GATGCTAAGATCGGGT-1-HCATisStab7732261-0	AT2	AT2	nan
GATTCAGCAGAGCCAA-1-HCATisStab7732261-0	Lymphocyte	T_CD4	nan
GATTCAGGTAGAGTGC-1-HCATisStab7732261-0	Lymphocyte	T_CD4	nan
GCAAACTAGCACACAG-1-HCATisStab7732261-0	Lymphocyte	T_CD4	nan
GCAAACTAGGACAGAA-1-HCATisStab7732261-0	Lymphocyte	nan	nan
GCAAACTCAGTCGTGC-1-HCATisStab7732261-0	AT2	AT2	nan
GCAAACTGTTAGTGGG-1-HCATisStab7732261-0	Lymphocyte	T_CD4	nan
GCAATCAGTTCCGGCA-1-HCATisStab7732261-0	Lymphocyte	T_CD4	nan
GCACATACACAACGCC-1-HCATisStab7732261-0	Interstitial macrophages	Macrophage	nan
GCACTCTTCTCCAACC-1-HCATisStab7732261-0	Alv Macrophage	Macrophage	nan
GCAGCCACAAACAACA-1-HCATisStab7732261-0	AT2	AT2	nan
GCAGCCATCCATGAAC-1-HCATisStab7732261-0	Adventitial Fibroblast	Fibroblast	nan
GCAGTTAGTCATGCAT-1-HCATisStab7732261-0	Club	nan	nan
GCAGTTAGTTGGTAAA-1-HCATisStab7732261-0	Lymphocyte	T_CD4	nan
GCAGTTATCTTAGAGC-1-HCATisStab7732261-0	AT2	AT2	nan
GCATACAAGAAAGTGG-1-HCATisStab7732261-0	Alv Macrophage	Macrophage	nan
GCATACACAGGCGATA-1-HCATisStab7732261-0	Lymphocyte	T_CD4	nan
GCATACATCAAGATCC-1-HCATisStab7732261-0	Lymphocyte	T_CD8	nan
GCATGATCAGTCAGCC-1-HCATisStab7732261-0	Lymphocyte	T_CD8	nan
GCATGATCAGTCTTCC-1-HCATisStab7732261-0	Interstitial macrophages	Macrophage	nan
GCATGCGCACATCTTT-1-HCATisStab7732261-0	Lymphocyte	Plasma_cell	nan
GCATGCGGTTCCGTCT-1-HCATisStab7732261-0	AT2	AT2	nan
GCATGCGGTTGAGGTG-1-HCATisStab7732261-0	AT2	AT2	nan
GCATGCGTCTAACTGG-1-HCATisStab7732261-0	Adventitial Fibroblast	Fibroblast	nan
GCATGCGTCTATCCTA-1-HCATisStab7732261-0	AT2	AT2	nan
GCATGTACAGGTCTCG-1-HCATisStab7732261-0	Lymphocyte	nan	nan
GCCTCTAAGTGGAGTC-1-HCATisStab7732261-0	Monocytes	Monocyte	nan
GCCTCTACACACATGT-1-HCATisStab7732261-0	AT2	AT2	nan
GCCTCTAGTAAGTGGC-1-HCATisStab7732261-0	Alv Macrophage	Macrophage	nan
GCCTCTAGTGCACTTA-1-HCATisStab7732261-0	Lymphocyte	T_CD4	nan
GCCTCTATCGGGAGTA-1-HCATisStab7732261-0	Lymphocyte	T_CD4	nan
GCGACCACATTGAGCT-1-HCATisStab7732261-0	AT2	AT2	nan
GCGACCATCGCAGGCT-1-HCATisStab7732261-0	Mast cells	Mast_cell	nan
GCGAGAATCCTGTAGA-1-HCATisStab7732261-0	AT2	AT2	nan
GCGCAACTCCAGTAGT-1-HCATisStab7732261-0	AT2	AT2	nan
GCGCAACTCGTTGCCT-1-HCATisStab7732261-0	Lymphocyte	T_CD4	nan
GCGCAGTGTTGCGTTA-1-HCATisStab7732261-0	Lymphocyte	T_CD8	nan
GCGCAGTTCTCACATT-1-HCATisStab7732261-0	Lymphocyte	nan	nan
GCGCCAACACTGTTAG-1-HCATisStab7732261-0	AT2	AT2	nan
GCGCGATGTTATGCGT-1-HCATisStab7732261-0	Lymphocyte	T_CD4	nan
GCGCGATTCGTCTGAA-1-HCATisStab7732261-0	Lymphocyte	Plasma_cell	nan
GCGGGTTCAATGGAGC-1-HCATisStab7732261-0	AT2	AT2	nan
GCGGGTTGTATAAACG-1-HCATisStab7732261-0	Lymphocyte	Plasma_cell	nan
GCTCCTAAGGAGTTTA-1-HCATisStab7732261-0	Monocytes	Monocyte	nan
GCTCCTACACTTAACG-1-HCATisStab7732261-0	Monocytes	Monocyte	nan
GCTCCTAGTGACCAAG-1-HCATisStab7732261-0	AT2	AT2	nan
GCTCCTATCCAGAGGA-1-HCATisStab7732261-0	Lymphocyte	T_CD4	nan
GCTCCTATCCGAAGAG-1-HCATisStab7732261-0	Lymphocyte	nan	nan
GCTCTGTAGGTTACCT-1-HCATisStab7732261-0	Monocytes	Monocyte	nan
GCTCTGTCACCACGTG-1-HCATisStab7732261-0	AT2	AT2	nan
GCTGCAGAGGTTACCT-1-HCATisStab7732261-0	Lymphocyte	T_CD4	nan
GCTGCAGCAGCGTAAG-1-HCATisStab7732261-0	AT2	AT2	nan
GCTGCAGCAGCTGTTA-1-HCATisStab7732261-0	Lymphocyte	T_CD8	nan
GCTGCGACAATAGAGT-1-HCATisStab7732261-0	Lymphocyte	nan	nan
GCTGCTTTCCCATTTA-1-HCATisStab7732261-0	Lymphocyte	T_CD4	nan
GCTGGGTGTCGGATCC-1-HCATisStab7732261-0	AT2	AT2	nan
GCTTCCAGTTCCTCCA-1-HCATisStab7732261-0	Lymphocyte	nan	nan
GCTTGAACAGGGATTG-1-HCATisStab7732261-0	AT2	AT2	nan
GCTTGAATCGCGTAGC-1-HCATisStab7732261-0	Alv Macrophage	Macrophage	nan
GGAAAGCAGATGTGTA-1-HCATisStab7732261-0	Lymphocyte	T_CD4	nan
GGAAAGCAGATTACCC-1-HCATisStab7732261-0	Alv Macrophage	Macrophage	nan
GGAACTTAGATCTGCT-1-HCATisStab7732261-0	Lymphocyte	T_CD4	nan
GGAACTTGTAACGACG-1-HCATisStab7732261-0	Lymphocyte	nan	nan
GGAACTTGTGCCTGTG-1-HCATisStab7732261-0	Lymphocyte	T_CD4	nan
GGAACTTTCGTAGGAG-1-HCATisStab7732261-0	Lymphocyte	Plasma_cell	nan
GGAATAATCGCTTGTC-1-HCATisStab7732261-0	Lymphocyte	T_CD4	nan
GGACAGATCCGCAGTG-1-HCATisStab7732261-0	AT1	AT1	nan
GGACGTCAGGCCCTTG-1-HCATisStab7732261-0	Lymphocyte	T_CD4	nan
GGACGTCCATGCGCAC-1-HCATisStab7732261-0	Lymphocyte	nan	nan
GGACGTCGTAAGTAGT-1-HCATisStab7732261-0	Lymphocyte	T_CD4	nan
GGAGCAACACAGACTT-1-HCATisStab7732261-0	Lymphocyte	T_CD4	nan
GGATGTTAGTGTGGCA-1-HCATisStab7732261-0	Cappillary Aerocyte endothelial cell	Blood_vessel	nan
GGATGTTCAGGGTTAG-1-HCATisStab7732261-0	AT2	AT2	nan
GGATGTTTCAGGCAAG-1-HCATisStab7732261-0	Lymphocyte	T_CD8	nan
GGATTACAGCCGCCTA-1-HCATisStab7732261-0	Lymphocyte	T_CD8	nan
GGCAATTCAGATCCAT-1-HCATisStab7732261-0	AT2	AT2	nan
GGCAATTGTATGAATG-1-HCATisStab7732261-0	AT2	AT2	nan
GGCAATTTCAACACTG-1-HCATisStab7732261-0	AT2	AT2	nan
GGCCGATTCCTCAACC-1-HCATisStab7732261-0	AT2	AT2	nan
GGCGACTCAGATCGGA-1-HCATisStab7732261-0	Lymphocyte	T_CD4	nan
GGCGACTTCCACGACG-1-HCATisStab7732261-0	Alv Macrophage	Macrophage	nan
GGCGTGTGTCAGGACA-1-HCATisStab7732261-0	Lymphocyte	T_CD4	nan
GGCGTGTGTCCCGACA-1-HCATisStab7732261-0	Lymphocyte	T_CD8	nan
GGCGTGTTCAACACGT-1-HCATisStab7732261-0	AT2	AT2	nan
GGCTCGAGTCCGAGTC-1-HCATisStab7732261-0	Lymphocyte	nan	nan
GGCTCGAGTGATGTCT-1-HCATisStab7732261-0	Lymphocyte	T_CD4	nan
GGCTGGTAGGAGTTTA-1-HCATisStab7732261-0	Lymphocyte	nan	nan
GGGAATGCACCACCAG-1-HCATisStab7732261-0	AT2	AT2	nan
GGGAATGCACGGTTTA-1-HCATisStab7732261-0	Mast cells	Mast_cell	nan
GGGAATGGTATAGGTA-1-HCATisStab7732261-0	Alv Macrophage	Macrophage	nan
GGGACCTTCTTGTCAT-1-HCATisStab7732261-0	Lymphocyte	T_CD4	nan
GGGAGATGTCAAAGAT-1-HCATisStab7732261-0	Lymphocyte	nan	nan
GGGATGATCGAGGTAG-1-HCATisStab7732261-0	Lymphocyte	nan	nan
GGGCACTGTACGAAAT-1-HCATisStab7732261-0	AT2	AT2	nan
GGGCACTGTAGGACAC-1-HCATisStab7732261-0	Lymphocyte	T_CD8	nan
GGGCACTGTGAAGGCT-1-HCATisStab7732261-0	Alv Macrophage	Macrophage	nan
GGGCACTTCTGCTTGC-1-HCATisStab7732261-0	Lymphocyte	T_CD8	nan
GGGCATCAGCAGCCTC-1-HCATisStab7732261-0	AT2	AT2	nan
GGGTCTGGTCGTGGCT-1-HCATisStab7732261-0	Lymphocyte	T_CD4	nan
GGGTCTGTCTCGTTTA-1-HCATisStab7732261-0	Lymphocyte	B_cell	nan
GGGTTGCTCGGTCTAA-1-HCATisStab7732261-0	Lymphocyte	nan	nan
GGTATTGCAGTCCTTC-1-HCATisStab7732261-0	AT2	AT2	nan
GGTATTGTCCTTAATC-1-HCATisStab7732261-0	Alv Macrophage	Macrophage	nan
GGTATTGTCTTCATGT-1-HCATisStab7732261-0	Lymphocyte	T_CD4	nan
GGTGAAGCACGTCAGC-1-HCATisStab7732261-0	AT2	AT2	nan
GGTGAAGGTAGCGCAA-1-HCATisStab7732261-0	Alv Macrophage	Macrophage	nan
GGTGCGTAGCCATCGC-1-HCATisStab7732261-0	nan	Macrophage	nan
GGTGTTAAGAGTGAGA-1-HCATisStab7732261-0	nan	Macrophage	nan
GGTGTTAGTGAGTATA-1-HCATisStab7732261-0	Alv Macrophage	Macrophage	nan
GTAACGTAGAAGGTGA-1-HCATisStab7732261-0	Lymphocyte	nan	nan
GTAACGTAGGCTCTTA-1-HCATisStab7732261-0	AT2	AT2	nan
GTAACGTGTTCCATGA-1-HCATisStab7732261-0	AT2	AT2	nan
GTAACTGAGCTCCTCT-1-HCATisStab7732261-0	Alveolar Fibroblast	Fibroblast	nan
GTAACTGCAGCCAGAA-1-HCATisStab7732261-0	Lymphocyte	nan	nan
GTAACTGGTTGGAGGT-1-HCATisStab7732261-0	AT2	AT2	nan
GTAACTGTCAATAAGG-1-HCATisStab7732261-0	Lymphocyte	nan	nan
GTACGTATCCTAGTGA-1-HCATisStab7732261-0	Smooth muscle	Muscle_cell	nan
GTACGTATCTCTAAGG-1-HCATisStab7732261-0	Lymphocyte	nan	nan
GTACTCCGTCTAGTGT-1-HCATisStab7732261-0	AT2	AT2	nan
GTACTTTAGCGTCTAT-1-HCATisStab7732261-0	Lymphocyte	B_cell	nan
GTACTTTGTTGGTGGA-1-HCATisStab7732261-0	Monocytes	Monocyte	nan
GTATCTTAGACAGGCT-1-HCATisStab7732261-0	Lymphocyte	Plasma_cell	nan
GTATCTTCAATAGAGT-1-HCATisStab7732261-0	Lymphocyte	NK	nan
GTATCTTCAGCATACT-1-HCATisStab7732261-0	DC	DC2	nan
GTATCTTCAGCATGAG-1-HCATisStab7732261-0	Lymphocyte	nan	nan
GTATCTTCATGGGAAC-1-HCATisStab7732261-0	Lymphatic EC	Lymphatic	nan
GTATCTTGTGTAACGG-1-HCATisStab7732261-0	Lymphocyte	T_CD4	nan
GTATTCTAGATGCGAC-1-HCATisStab7732261-0	Lymphocyte	T_CD4	nan
GTATTCTCAGCGATCC-1-HCATisStab7732261-0	Lymphocyte	nan	nan
GTATTCTCAGCTCGCA-1-HCATisStab7732261-0	Monocytes	Monocyte	nan
GTCAAGTCAACTTGAC-1-HCATisStab7732261-0	Lymphocyte	NK	nan
GTCAAGTCATTCGACA-1-HCATisStab7732261-0	(Vascular) Endothelial cell	Blood_vessel	nan
GTCACAAGTAGAGTGC-1-HCATisStab7732261-0	Lymphocyte	NK	nan
GTCACAAGTTAAGGGC-1-HCATisStab7732261-0	Lymphocyte	T_CD4	nan
GTCACGGCAAGTTAAG-1-HCATisStab7732261-0	AT2	AT2	nan
GTCATTTTCAAAGTAG-1-HCATisStab7732261-0	Lymphocyte	T_CD8	nan
GTCCTCAGTCAACTGT-1-HCATisStab7732261-0	AT2	AT2	nan
GTCCTCATCGCCTGAG-1-HCATisStab7732261-0	Lymphocyte	T_CD4	nan
GTCGGGTAGTGCCAGA-1-HCATisStab7732261-0	Alv Macrophage	Macrophage	nan
GTCGTAATCTATCCTA-1-HCATisStab7732261-0	Interstitial macrophages	Macrophage	nan
GTCTTCGAGGCCATAG-1-HCATisStab7732261-0	nan	Macrophage	nan
GTCTTCGAGTAACCCT-1-HCATisStab7732261-0	Lymphocyte	T_CD8	nan
GTGAAGGAGGCACATG-1-HCATisStab7732261-0	Alv Macrophage	Macrophage	nan
GTGCAGCAGGAATGGA-1-HCATisStab7732261-0	Lymphocyte	nan	nan
GTGCAGCTCTGCCAGG-1-HCATisStab7732261-0	AT2	AT2	nan
GTGCGGTGTCTCAACA-1-HCATisStab7732261-0	Lymphocyte	nan	nan
GTGCTTCAGTGCTGCC-1-HCATisStab7732261-0	Lymphocyte	NK	nan
GTGCTTCGTCGTTGTA-1-HCATisStab7732261-0	Monocytes	Monocyte	nan
GTGGGTCAGTGGACGT-1-HCATisStab7732261-0	Lymphocyte	T_CD8	nan
GTGTGCGCACGGATAG-1-HCATisStab7732261-0	AT2	AT2	nan
GTGTTAGGTTATTCTC-1-HCATisStab7732261-0	Lymphocyte	Plasma_cell	nan
GTGTTAGTCAAAGACA-1-HCATisStab7732261-0	AT2	AT2	nan
GTTAAGCGTCTCATCC-1-HCATisStab7732261-0	Alv Macrophage	Macrophage	nan
GTTAAGCGTGCACTTA-1-HCATisStab7732261-0	Lymphocyte	nan	nan
GTTACAGCAGTATGCT-1-HCATisStab7732261-0	Lymphocyte	T_CD4	nan
GTTACAGTCACTCTTA-1-HCATisStab7732261-0	(Vascular) Endothelial cell	Blood_vessel	nan
GTTCGGGTCCGAAGAG-1-HCATisStab7732261-0	Lymphocyte	nan	nan
GTTCTCGCAGTGGAGT-1-HCATisStab7732261-0	Alv Macrophage	Macrophage	nan
GTTCTCGTCATAAAGG-1-HCATisStab7732261-0	Lymphocyte	T_CD4	nan
GTTTCTAAGGGTGTGT-1-HCATisStab7732261-0	Lymphocyte	nan	nan
GTTTCTAAGTAACCCT-1-HCATisStab7732261-0	Lymphocyte	nan	nan
GTTTCTAGTGCACGAA-1-HCATisStab7732261-0	Lymphocyte	T_CD4	nan
GTTTCTAGTTATGTGC-1-HCATisStab7732261-0	AT2	AT2	nan
TAAACCGTCCTTGGTC-1-HCATisStab7732261-0	Lymphocyte	T_CD4	nan
TAAGAGAAGCTCAACT-1-HCATisStab7732261-0	Lymphocyte	T_CD8	nan
TAAGAGACAATAGCGG-1-HCATisStab7732261-0	Lymphocyte	T_CD4	nan
TAAGCGTCACTCAGGC-1-HCATisStab7732261-0	Monocytes	Monocyte	nan
TAAGCGTCAGCTGTAT-1-HCATisStab7732261-0	Alv Macrophage	Macrophage	nan
TAAGTGCAGGCCGAAT-1-HCATisStab7732261-0	AT2	AT2	nan
TAAGTGCCACTACAGT-1-HCATisStab7732261-0	Alv Macrophage	Macrophage	nan
TACAGTGTCACAGGCC-1-HCATisStab7732261-0	AT2	AT2	nan
TACCTTAAGAAGGTTT-1-HCATisStab7732261-0	AT2	AT2	nan
TACCTTACAGACAAGC-1-HCATisStab7732261-0	Lymphocyte	nan	nan
TACCTTAGTAATAGCA-1-HCATisStab7732261-0	Adventitial Fibroblast	Fibroblast	nan
TACGGATGTAGCTGCC-1-HCATisStab7732261-0	Alv Macrophage	Macrophage	nan
TACGGATGTGCGGTAA-1-HCATisStab7732261-0	Lymphocyte	nan	nan
TACGGGCAGGAATCGC-1-HCATisStab7732261-0	Lymphocyte	NK	nan
TACGGGCAGTGAATTG-1-HCATisStab7732261-0	Lymphocyte	T_CD4	nan
TACGGGCCAACGATGG-1-HCATisStab7732261-0	Lymphocyte	T_CD4	nan
TACGGGCTCGTAGGTT-1-HCATisStab7732261-0	Lymphocyte	T_CD8	nan
TACGGTAGTTCGTTGA-1-HCATisStab7732261-0	DC	DC2	nan
TACTCATGTTTGACAC-1-HCATisStab7732261-0	Lymphocyte	nan	nan
TACTCATTCGGAAATA-1-HCATisStab7732261-0	AT2	AT2	nan
TACTCGCCAATCTACG-1-HCATisStab7732261-0	Lymphocyte	T_CD4	nan
TACTTACAGCCGTCGT-1-HCATisStab7732261-0	AT2	AT2	nan
TACTTACGTTATGTGC-1-HCATisStab7732261-0	Lymphocyte	T_CD8	nan
TACTTACTCTTCGGTC-1-HCATisStab7732261-0	Lymphocyte	nan	nan
TACTTGTAGGATGGTC-1-HCATisStab7732261-0	Lymphocyte	nan	nan
TACTTGTTCTGCAAGT-1-HCATisStab7732261-0	Lymphocyte	Plasma_cell	nan
TAGACCAAGCGATATA-1-HCATisStab7732261-0	Lymphocyte	NK	nan
TAGACCAGTTCACGGC-1-HCATisStab7732261-0	Lymphocyte	nan	nan
TAGACCATCATCTGCC-1-HCATisStab7732261-0	Monocytes	Monocyte	nan
TAGAGCTAGCCCTAAT-1-HCATisStab7732261-0	DC	DC2	nan
TAGAGCTAGCTGGAAC-1-HCATisStab7732261-0	AT2	AT2	nan
TAGAGCTCAATCTACG-1-HCATisStab7732261-0	Lymphocyte	nan	nan
TAGAGCTGTCAGATAA-1-HCATisStab7732261-0	Adventitial Fibroblast	Fibroblast	nan
TAGGCATGTCGAAAGC-1-HCATisStab7732261-0	Interstitial macrophages	Macrophage	nan
TAGTGGTTCCCTTGTG-1-HCATisStab7732261-0	Lymphocyte	T_CD4	nan
TAGTTGGCATCTCGCT-1-HCATisStab7732261-0	Lymphocyte	Plasma_cell	nan
TAGTTGGTCCTTGGTC-1-HCATisStab7732261-0	Lymphocyte	T_CD4	nan
TATCAGGAGCGGATCA-1-HCATisStab7732261-0	AT2	AT2	nan
TATCTCAAGAGTAAGG-1-HCATisStab7732261-0	Lymphocyte	nan	nan
TATCTCACACTATCTT-1-HCATisStab7732261-0	Lymphocyte	T_CD4	nan
TATCTCAGTAGCCTCG-1-HCATisStab7732261-0	Lymphocyte	nan	nan
TATCTCATCAGAGCTT-1-HCATisStab7732261-0	AT2	AT2	nan
TATCTCATCCATTCTA-1-HCATisStab7732261-0	AT2	AT2	nan
TATGCCCCAAACCCAT-1-HCATisStab7732261-0	Lymphocyte	T_CD4	nan
TATGCCCGTGAGGGTT-1-HCATisStab7732261-0	Lymphocyte	T_CD8	nan
TATGCCCTCTCTGAGA-1-HCATisStab7732261-0	Lymphocyte	nan	nan
TATTACCCAGCCAATT-1-HCATisStab7732261-0	Lymphocyte	NK	nan
TATTACCGTAGTAGTA-1-HCATisStab7732261-0	Alv Macrophage	Macrophage	nan
TATTACCTCGATCCCT-1-HCATisStab7732261-0	Lymphocyte	T_CD4	nan
TCAACGAGTTCAGCGC-1-HCATisStab7732261-0	Alv Macrophage	Macrophage	nan
TCAACGATCCTCAATT-1-HCATisStab7732261-0	AT2	AT2	nan
TCAATCTGTTAAGATG-1-HCATisStab7732261-0	AT2	AT2	nan
TCAATCTTCAGAGCTT-1-HCATisStab7732261-0	Cappillary (G) endothelial cell	Blood_vessel	nan
TCACAAGAGCGTTGCC-1-HCATisStab7732261-0	Alv Macrophage	Macrophage	nan
TCACAAGCAAGCCCAC-1-HCATisStab7732261-0	Lymphocyte	nan	nan
TCACGAAAGCCATCGC-1-HCATisStab7732261-0	Monocytes	Monocyte	nan
TCACGAAGTAAACCTC-1-HCATisStab7732261-0	AT2	AT2	nan
TCACGAAGTAGAGGAA-1-HCATisStab7732261-0	Alv Macrophage	Macrophage	nan
TCAGATGCAATCAGAA-1-HCATisStab7732261-0	Lymphocyte	T_CD4	nan
TCAGATGCATATGCTG-1-HCATisStab7732261-0	AT2	AT2	nan
TCAGATGGTCAGAAGC-1-HCATisStab7732261-0	Alv Macrophage	Macrophage	nan
TCAGCAAGTCACTTCC-1-HCATisStab7732261-0	Monocytes	Monocyte	nan
TCAGCAAGTGATGTGG-1-HCATisStab7732261-0	Lymphocyte	T_CD4	nan
TCAGCTCAGTATTGGA-1-HCATisStab7732261-0	Alv Macrophage	Macrophage	nan
TCAGCTCTCGTTACAG-1-HCATisStab7732261-0	Alv Macrophage	Macrophage	nan
TCATTACCATTACCTT-1-HCATisStab7732261-0	AT2	AT2	nan
TCATTACGTCGCCATG-1-HCATisStab7732261-0	Lymphocyte	Plasma_cell	nan
TCATTACTCCGAACGC-1-HCATisStab7732261-0	Lymphocyte	T_CD8	nan
TCATTTGAGTAGCGGT-1-HCATisStab7732261-0	Lymphocyte	nan	nan
TCATTTGCATTCTCAT-1-HCATisStab7732261-0	Lymphocyte	T_CD4	nan
TCCCGATAGGTTCCTA-1-HCATisStab7732261-0	Lymphocyte	T_CD4	nan
TCCCGATCAGCCTGTG-1-HCATisStab7732261-0	Lymphocyte	nan	nan
TCCCGATTCTATCGCC-1-HCATisStab7732261-0	AT2	AT2	nan
TCGAGGCCACATTTCT-1-HCATisStab7732261-0	AT2	AT2	nan
TCGCGTTAGGACAGAA-1-HCATisStab7732261-0	Lymphocyte	nan	nan
TCGGGACAGCCCAACC-1-HCATisStab7732261-0	nan	Macrophage	nan
TCGGGACGTAGCCTAT-1-HCATisStab7732261-0	Lymphocyte	nan	nan
TCGGGACGTCTGATCA-1-HCATisStab7732261-0	AT2	AT2	nan
TCGGTAAAGGACAGCT-1-HCATisStab7732261-0	Alv Macrophage	Macrophage	nan
TCGGTAACAAACCCAT-1-HCATisStab7732261-0	Alv Macrophage	Macrophage	nan
TCGGTAAGTAGAGGAA-1-HCATisStab7732261-0	Alv Macrophage	Macrophage	nan
TCTATTGGTCAGTGGA-1-HCATisStab7732261-0	Alv Macrophage	Macrophage	nan
TCTATTGTCTGTCAAG-1-HCATisStab7732261-0	Lymphocyte	nan	nan
TCTCTAAAGTCCTCCT-1-HCATisStab7732261-0	Lymphocyte	nan	nan
TCTCTAACAAGCCGCT-1-HCATisStab7732261-0	AT2	AT2	nan
TCTGAGAAGTACGTAA-1-HCATisStab7732261-0	Lymphocyte	T_CD4	nan
TCTGAGATCCTTGGTC-1-HCATisStab7732261-0	Monocytes	Monocyte	nan
TCTGGAACATTACCTT-1-HCATisStab7732261-0	nan	Macrophage	nan
TCTTTCCAGGATCGCA-1-HCATisStab7732261-0	Lymphocyte	T_CD4	nan
TGAAAGAGTTCACGGC-1-HCATisStab7732261-0	Lymphocyte	T_CD8	nan
TGACTAGAGCCACCTG-1-HCATisStab7732261-0	Alv Macrophage	Macrophage	nan
TGACTAGCATATACCG-1-HCATisStab7732261-0	AT2	AT2	nan
TGACTTTTCGACGGAA-1-HCATisStab7732261-0	Lymphocyte	T_CD8	nan
TGAGAGGCAGCGTCCA-1-HCATisStab7732261-0	Lymphocyte	nan	nan
TGAGAGGTCTCGTATT-1-HCATisStab7732261-0	Lymphocyte	Plasma_cell	nan
TGAGCATCATGACATC-1-HCATisStab7732261-0	Lymphocyte	nan	nan
TGAGCATGTCGACTAT-1-HCATisStab7732261-0	DC	DC2	nan
TGAGCATTCTGAAAGA-1-HCATisStab7732261-0	AT2	AT2	nan
TGAGCCGCAATAGCAA-1-HCATisStab7732261-0	Lymphocyte	T_CD4	nan
TGAGCCGGTCAAGCGA-1-HCATisStab7732261-0	Lymphocyte	B_cell	nan
TGAGGGACAAGCCGTC-1-HCATisStab7732261-0	Monocytes	Monocyte	nan
TGAGGGAGTATCAGTC-1-HCATisStab7732261-0	Lymphocyte	T_CD4	nan
TGATTTCAGTAGGTGC-1-HCATisStab7732261-0	Lymphocyte	T_CD4	nan
TGCCAAAGTCTCAACA-1-HCATisStab7732261-0	AT2	AT2	nan
TGCCCTAAGGTGCTAG-1-HCATisStab7732261-0	Lymphocyte	T_CD4	nan
TGCCCTACAGCGAACA-1-HCATisStab7732261-0	Lymphocyte	NK	nan
TGCGCAGGTGGCGAAT-1-HCATisStab7732261-0	Lymphocyte	T_CD8	nan
TGCGGGTAGGGATACC-1-HCATisStab7732261-0	AT2	AT2	nan
TGCGGGTAGTGTGAAT-1-HCATisStab7732261-0	Smooth muscle	Muscle_cell	nan
TGCGGGTCACCAGATT-1-HCATisStab7732261-0	Lymphatic EC	Lymphatic	nan
TGCGGGTGTGAAAGAG-1-HCATisStab7732261-0	Lymphocyte	T_CD4	nan
TGCGGGTTCTGTGCAA-1-HCATisStab7732261-0	Alv Macrophage	Macrophage	nan
TGCGTGGGTTGTACAC-1-HCATisStab7732261-0	Alv Macrophage	Macrophage	nan
TGCGTGGTCAACACAC-1-HCATisStab7732261-0	Alv Macrophage	Macrophage	nan
TGCGTGGTCCAAATGC-1-HCATisStab7732261-0	Lymphocyte	T_CD4	nan
TGCTACCTCATGTGGT-1-HCATisStab7732261-0	nan	Macrophage	nan
TGCTGCTCAGGACCCT-1-HCATisStab7732261-0	Interstitial macrophages	Macrophage	nan
TGCTGCTGTAAAGGAG-1-HCATisStab7732261-0	Lymphocyte	nan	nan
TGCTGCTTCTCTGTCG-1-HCATisStab7732261-0	Lymphocyte	T_CD4	nan
TGGACGCCACAGACTT-1-HCATisStab7732261-0	Lymphocyte	nan	nan
TGGACGCTCGGCGGTT-1-HCATisStab7732261-0	Monocytes	Monocyte	nan
TGGACGCTCTGGTTCC-1-HCATisStab7732261-0	nan	Macrophage	nan
TGGCCAGCACATTTCT-1-HCATisStab7732261-0	Lymphocyte	NK	nan
TGGCTGGTCGCAAACT-1-HCATisStab7732261-0	Adventitial Fibroblast	Fibroblast	nan
TGGGAAGCAGACGCTC-1-HCATisStab7732261-0	Lymphocyte	nan	nan
TGGGAAGCAGGCTGAA-1-HCATisStab7732261-0	Alv Macrophage	Macrophage	nan
TGGGCGTCAAGCGAGT-1-HCATisStab7732261-0	AT2	AT2	nan
TGGGCGTCACTCTGTC-1-HCATisStab7732261-0	Lymphocyte	T_CD4	nan
TGGGCGTTCACAATGC-1-HCATisStab7732261-0	Alv Macrophage	Macrophage	nan
TGGTTAGCAAGGTGTG-1-HCATisStab7732261-0	Lymphocyte	T_CD4	nan
TGGTTAGTCAGGCGAA-1-HCATisStab7732261-0	Alv Macrophage	Macrophage	nan
TGGTTAGTCTCAAGTG-1-HCATisStab7732261-0	Lymphocyte	T_CD4	nan
TGGTTCCGTCCGAATT-1-HCATisStab7732261-0	Monocytes	Monocyte	nan
TGGTTCCTCTTGGGTA-1-HCATisStab7732261-0	Smooth muscle	Muscle_cell	nan
TGTATTCTCGCCTGTT-1-HCATisStab7732261-0	Lymphocyte	T_CD4	nan
TGTCCCAAGAATCTCC-1-HCATisStab7732261-0	Lymphocyte	NK	nan
TGTCCCACAGACGCAA-1-HCATisStab7732261-0	Lymphocyte	T_CD4	nan
TGTGGTATCGCCAGCA-1-HCATisStab7732261-0	AT2	AT2	nan
TGTTCCGCAAGCGTAG-1-HCATisStab7732261-0	AT2	AT2	nan
TGTTCCGGTTGAGGTG-1-HCATisStab7732261-0	Lymphocyte	T_CD4	nan
TTAACTCCAGACAGGT-1-HCATisStab7732261-0	Interstitial macrophages	Macrophage	nan
TTAACTCCATCTCGCT-1-HCATisStab7732261-0	Lymphocyte	T_CD8	nan
TTAACTCCATGCCCGA-1-HCATisStab7732261-0	Smooth muscle	Muscle_cell	nan
TTAGGCATCTTCTGGC-1-HCATisStab7732261-0	AT2	AT2	nan
TTATGCTCACGTCAGC-1-HCATisStab7732261-0	Interstitial macrophages	Macrophage	nan
TTATGCTCATCCGGGT-1-HCATisStab7732261-0	nan	Macrophage	nan
TTATGCTGTTACGACT-1-HCATisStab7732261-0	AT2	AT2	nan
TTCGAAGAGGAATCGC-1-HCATisStab7732261-0	Alv Macrophage	Macrophage	nan
TTCGAAGCATAACCTG-1-HCATisStab7732261-0	Lymphocyte	T_CD4	nan
TTCGGTCAGGCTCTTA-1-HCATisStab7732261-0	AT2	AT2	nan
TTCTACACAGTCGATT-1-HCATisStab7732261-0	Lymphocyte	T_CD4	nan
TTCTACATCGGCCGAT-1-HCATisStab7732261-0	AT2	AT2	nan
TTCTCAAAGATCACGG-1-HCATisStab7732261-0	Lymphocyte	T_CD4	nan
TTCTCCTTCATAACCG-1-HCATisStab7732261-0	Adventitial Fibroblast	Fibroblast	nan
TTCTCCTTCCACGTTC-1-HCATisStab7732261-0	AT2	AT2	nan
TTCTCCTTCCAGAGGA-1-HCATisStab7732261-0	Lymphocyte	NK	nan
TTCTTAGCACTGTGTA-1-HCATisStab7732261-0	Lymphocyte	nan	nan
TTGAACGAGAGTTGGC-1-HCATisStab7732261-0	AT2	AT2	nan
TTGAACGCAATGTAAG-1-HCATisStab7732261-0	Lymphocyte	T_CD8	nan
TTGAACGCACGAAGCA-1-HCATisStab7732261-0	Lymphocyte	T_CD8	nan
TTGAACGGTTAAAGTG-1-HCATisStab7732261-0	Cappillary Aerocyte endothelial cell	Blood_vessel	nan
TTGACTTAGCGTTGCC-1-HCATisStab7732261-0	Alv Macrophage	Macrophage	nan
TTGACTTTCCATGAGT-1-HCATisStab7732261-0	Monocytes	Monocyte	nan
TTGACTTTCCGTTGTC-1-HCATisStab7732261-0	AT2	AT2	nan
TTGACTTTCTGTTGAG-1-HCATisStab7732261-0	AT2	AT2	nan
TTGCCGTAGATACACA-1-HCATisStab7732261-0	Monocytes	Monocyte	nan
TTGCCGTGTTCCATGA-1-HCATisStab7732261-0	Lymphocyte	Plasma_cell	nan
TTGCGTCCAACACCTA-1-HCATisStab7732261-0	Lymphocyte	NK	nan
TTGCGTCGTAAATGTG-1-HCATisStab7732261-0	Interstitial macrophages	Macrophage	nan
TTGGAACCAGATCTGT-1-HCATisStab7732261-0	AT2	AT2	nan
TTGGAACCAGGACCCT-1-HCATisStab7732261-0	Lymphocyte	nan	nan
TTGGCAAAGGTGACCA-1-HCATisStab7732261-0	DC	DC2	nan
TTGGCAAGTCAACTGT-1-HCATisStab7732261-0	Lymphocyte	T_CD8	nan
TTGGCAAGTCCCGACA-1-HCATisStab7732261-0	Lymphocyte	Plasma_cell	nan
TTGGCAAGTTCCACTC-1-HCATisStab7732261-0	Alv Macrophage	Macrophage	nan
TTGTAGGCAGATGGGT-1-HCATisStab7732261-0	Lymphocyte	T_CD4	nan
TTTATGCAGGCTACGA-1-HCATisStab7732261-0	Lymphocyte	T_CD4	nan
TTTATGCGTCTAAAGA-1-HCATisStab7732261-0	Monocytes	Monocyte	nan
TTTGGTTGTTCATGGT-1-HCATisStab7732261-0	Alv Macrophage	Macrophage	nan
TTTGGTTTCAACCATG-1-HCATisStab7732261-0	AT2	AT2	nan
TTTGGTTTCGCACTCT-1-HCATisStab7732261-0	Alv Macrophage	Macrophage	nan
TTTGTCAGTACGCTGC-1-HCATisStab7732261-0	Lymphocyte	T_CD4	nan
AAACCTGAGACCTTTG-1-HCATisStab7732262-0	Lymphocyte	T_CD4	nan
AAACCTGAGAGTGAGA-1-HCATisStab7732262-0	Lymphocyte	T_CD4	nan
AAACCTGAGCGCTCCA-1-HCATisStab7732262-0	Lymphocyte	Plasma_cell	nan
AAACCTGAGTCTTGCA-1-HCATisStab7732262-0	Lymphocyte	nan	nan
AAACCTGCACAGATTC-1-HCATisStab7732262-0	Lymphocyte	nan	nan
AAACCTGCACATAACC-1-HCATisStab7732262-0	Lymphocyte	T_CD4	nan
AAACCTGCACCCATGG-1-HCATisStab7732262-0	Lymphocyte	nan	nan
AAACCTGCATTCCTGC-1-HCATisStab7732262-0	Lymphocyte	T_CD4	nan
AAACCTGGTATGCTTG-1-HCATisStab7732262-0	Lymphocyte	T_CD4	nan
AAACCTGGTTTCGCTC-1-HCATisStab7732262-0	Lymphocyte	T_CD4	nan
AAACCTGTCGTGACAT-1-HCATisStab7732262-0	Lymphocyte	nan	nan
AAACCTGTCTTGTTTG-1-HCATisStab7732262-0	Lymphocyte	T_CD4	nan
AAACGGGAGGACACCA-1-HCATisStab7732262-0	Lymphocyte	T_CD8	nan
AAACGGGAGTAGCCGA-1-HCATisStab7732262-0	Lymphocyte	T_CD4	nan
AAACGGGCACAGGAGT-1-HCATisStab7732262-0	Lymphocyte	T_CD4	nan
AAACGGGGTGTCGCTG-1-HCATisStab7732262-0	Lymphocyte	T_CD4	nan
AAAGATGAGAGGTTGC-1-HCATisStab7732262-0	Lymphocyte	nan	nan
AAAGATGAGTATCTCG-1-HCATisStab7732262-0	Lymphocyte	T_CD4	nan
AAAGATGCAACACCCG-1-HCATisStab7732262-0	Lymphocyte	nan	nan
AAAGATGCAAGACGTG-1-HCATisStab7732262-0	Alv Macrophage	Macrophage	nan
AAAGATGCAGGCGATA-1-HCATisStab7732262-0	Monocytes	Monocyte	nan
AAAGATGGTATCAGTC-1-HCATisStab7732262-0	Lymphocyte	T_CD4	nan
AAAGATGGTCCATGAT-1-HCATisStab7732262-0	Cappillary (G) endothelial cell	Blood_vessel	nan
AAAGATGTCATAGCAC-1-HCATisStab7732262-0	Lymphocyte	T_CD4	nan
AAAGATGTCCGAGCCA-1-HCATisStab7732262-0	Lymphocyte	T_CD4	nan
AAAGCAACACAGTCGC-1-HCATisStab7732262-0	Lymphocyte	T_CD8	nan
AAAGCAACATCGGGTC-1-HCATisStab7732262-0	Lymphocyte	T_CD4	nan
AAAGCAAGTCGGGTCT-1-HCATisStab7732262-0	Lymphocyte	T_CD4	nan
AAAGCAAGTCTCTCTG-1-HCATisStab7732262-0	Lymphocyte	T_CD4	nan
AAAGCAATCTGTCCGT-1-HCATisStab7732262-0	Lymphocyte	T_CD8	nan
AAAGTAGCAGCTATTG-1-HCATisStab7732262-0	Lymphocyte	T_CD8	nan
AAAGTAGGTTAAGGGC-1-HCATisStab7732262-0	Lymphocyte	nan	nan
AAAGTAGGTTAAGTAG-1-HCATisStab7732262-0	Lymphocyte	T_CD4	nan
AAAGTAGGTTGATTGC-1-HCATisStab7732262-0	Lymphocyte	T_CD4	nan
AAAGTAGGTTTAAGCC-1-HCATisStab7732262-0	Lymphocyte	T_CD4	nan
AAATGCCGTAGGACAC-1-HCATisStab7732262-0	Lymphocyte	nan	nan
AAATGCCGTCAGGACA-1-HCATisStab7732262-0	Lymphocyte	T_CD4	nan
AAATGCCGTCAGTGGA-1-HCATisStab7732262-0	Interstitial macrophages	Macrophage	nan
AACACGTAGCTGAAAT-1-HCATisStab7732262-0	Lymphocyte	T_CD4	nan
AACACGTAGGTAGCTG-1-HCATisStab7732262-0	Lymphocyte	T_CD8	nan
AACACGTCAATAACGA-1-HCATisStab7732262-0	Lymphocyte	nan	nan
AACACGTCAATCTACG-1-HCATisStab7732262-0	Lymphocyte	T_CD4	nan
AACACGTCATCCGCGA-1-HCATisStab7732262-0	Lymphocyte	T_CD4	nan
AACCATGAGGTGCTAG-1-HCATisStab7732262-0	Lymphocyte	T_CD4	nan
AACCATGAGTAGATGT-1-HCATisStab7732262-0	Lymphocyte	T_CD4	nan
AACCATGCAGCTGCAC-1-HCATisStab7732262-0	Lymphocyte	T_CD4	nan
AACCATGCAGCTGGCT-1-HCATisStab7732262-0	Lymphocyte	nan	nan
AACCATGGTCCCTACT-1-HCATisStab7732262-0	Lymphocyte	T_CD4	nan
AACCATGGTCGACTGC-1-HCATisStab7732262-0	Lymphocyte	T_CD4	nan
AACCATGTCCTTTACA-1-HCATisStab7732262-0	Lymphocyte	T_CD4	nan
AACCGCGAGGGCTCTC-1-HCATisStab7732262-0	Lymphocyte	T_CD8	nan
AACCGCGAGTTACCCA-1-HCATisStab7732262-0	Lymphocyte	T_CD4	nan
AACCGCGGTAACGCGA-1-HCATisStab7732262-0	Lymphocyte	T_CD4	nan
AACCGCGGTCGCGGTT-1-HCATisStab7732262-0	Lymphocyte	T_CD4	nan
AACCGCGGTGCGAAAC-1-HCATisStab7732262-0	Lymphocyte	T_CD8	nan
AACCGCGGTTCCGGCA-1-HCATisStab7732262-0	Mast cells	Mast_cell	nan
AACCGCGTCAGTCAGT-1-HCATisStab7732262-0	Lymphocyte	T_CD8	nan
AACCGCGTCCAAGTAC-1-HCATisStab7732262-0	Lymphocyte	T_CD8	nan
AACCGCGTCGCGCCAA-1-HCATisStab7732262-0	Lymphocyte	T_CD8	nan
AACGTTGAGATAGGAG-1-HCATisStab7732262-0	Lymphocyte	T_CD8	nan
AACGTTGCACCAGTTA-1-HCATisStab7732262-0	Lymphocyte	T_CD4	nan
AACGTTGCAGCCTATA-1-HCATisStab7732262-0	Lymphocyte	T_CD4	nan
AACGTTGCATCTGGTA-1-HCATisStab7732262-0	Lymphocyte	T_CD8	nan
AACGTTGCATGGAATA-1-HCATisStab7732262-0	Lymphocyte	T_CD4	nan
AACGTTGGTACGCTGC-1-HCATisStab7732262-0	Lymphocyte	T_CD8	nan
AACGTTGGTATATCCG-1-HCATisStab7732262-0	Lymphocyte	T_CD4	nan
AACGTTGGTTCCGGCA-1-HCATisStab7732262-0	Lymphocyte	T_CD4	nan
AACGTTGTCGCCAAAT-1-HCATisStab7732262-0	Lymphocyte	T_CD4	nan
AACGTTGTCTCGTATT-1-HCATisStab7732262-0	nan	Macrophage	nan
AACGTTGTCTCGTTTA-1-HCATisStab7732262-0	Lymphocyte	nan	nan
AACTCAGCACAAGTAA-1-HCATisStab7732262-0	Lymphocyte	T_CD8	nan
AACTCAGCAGACGTAG-1-HCATisStab7732262-0	Lymphocyte	nan	nan
AACTCAGCAGCAGTTT-1-HCATisStab7732262-0	Monocytes	Monocyte	nan
AACTCAGCATGACATC-1-HCATisStab7732262-0	Lymphocyte	B_cell	nan
AACTCCCAGAAACCTA-1-HCATisStab7732262-0	Alv Macrophage	Macrophage	nan
AACTCCCAGCCATCGC-1-HCATisStab7732262-0	Adventitial Fibroblast	Fibroblast	nan
AACTCCCAGCCTATGT-1-HCATisStab7732262-0	Lymphocyte	T_CD4	nan
AACTCCCAGTCGTACT-1-HCATisStab7732262-0	Lymphocyte	T_CD4	nan
AACTCCCCAATGTTGC-1-HCATisStab7732262-0	Lymphocyte	T_CD4	nan
AACTCCCGTGAAGGCT-1-HCATisStab7732262-0	Lymphocyte	T_CD4	nan
AACTCCCTCAGCACAT-1-HCATisStab7732262-0	Lymphocyte	T_CD4	nan
AACTCCCTCTGAGTGT-1-HCATisStab7732262-0	Lymphocyte	T_CD4	nan
AACTCTTCACCAGGTC-1-HCATisStab7732262-0	Alv Macrophage	Macrophage	nan
AACTCTTCACTATCTT-1-HCATisStab7732262-0	Lymphocyte	B_cell	nan
AACTCTTCATCCGTGG-1-HCATisStab7732262-0	AT2	AT2	nan
AACTCTTCATTAGGCT-1-HCATisStab7732262-0	Lymphocyte	T_CD4	nan
AACTCTTGTCGTTGTA-1-HCATisStab7732262-0	Lymphocyte	B_cell	nan
AACTCTTGTGGTTTCA-1-HCATisStab7732262-0	Lymphocyte	T_CD4	nan
AACTCTTTCCACGCAG-1-HCATisStab7732262-0	Mast cells	Mast_cell	nan
AACTCTTTCTATCCTA-1-HCATisStab7732262-0	Lymphocyte	nan	nan
AACTCTTTCTCTGTCG-1-HCATisStab7732262-0	Mast cells	Mast_cell	nan
AACTGGTAGAGTTGGC-1-HCATisStab7732262-0	Lymphocyte	T_CD8	nan
AACTGGTAGCGATGAC-1-HCATisStab7732262-0	Lymphocyte	T_CD4	nan
AACTGGTAGGATTCGG-1-HCATisStab7732262-0	Lymphocyte	T_CD4	nan
AACTGGTAGGCTATCT-1-HCATisStab7732262-0	Lymphocyte	T_CD4	nan
AACTGGTCATCACGAT-1-HCATisStab7732262-0	Lymphocyte	T_CD4	nan
AACTGGTCATCGACGC-1-HCATisStab7732262-0	Lymphocyte	T_CD8	nan
AACTGGTGTAGCTGCC-1-HCATisStab7732262-0	Lymphocyte	NK	nan
AACTGGTTCGTCGTTC-1-HCATisStab7732262-0	Lymphocyte	nan	nan
AACTTTCAGTTGCAGG-1-HCATisStab7732262-0	Lymphocyte	T_CD8	nan
AACTTTCCAACTGGCC-1-HCATisStab7732262-0	Lymphocyte	nan	nan
AACTTTCCATGTAGTC-1-HCATisStab7732262-0	Lymphocyte	T_CD4	nan
AACTTTCGTCACCTAA-1-HCATisStab7732262-0	Lymphocyte	T_CD4	nan
AACTTTCGTCTCTTAT-1-HCATisStab7732262-0	Lymphocyte	NK	nan
AACTTTCTCCGTCATC-1-HCATisStab7732262-0	Lymphocyte	T_CD4	nan
AAGACCTAGACAGGCT-1-HCATisStab7732262-0	Lymphocyte	T_CD8	nan
AAGACCTCAATGACCT-1-HCATisStab7732262-0	Lymphocyte	T_CD4	nan
AAGACCTGTATATGGA-1-HCATisStab7732262-0	Lymphocyte	T_CD8	nan
AAGACCTGTCGGCACT-1-HCATisStab7732262-0	Lymphocyte	T_CD4	nan
AAGCCGCTCGCCATAA-1-HCATisStab7732262-0	Lymphocyte	T_CD8	nan
AAGCCGCTCGTATCAG-1-HCATisStab7732262-0	Lymphocyte	T_CD4	nan
AAGGAGCGTCTAGCCG-1-HCATisStab7732262-0	Monocytes	Monocyte	nan
AAGGAGCGTGATGTCT-1-HCATisStab7732262-0	Lymphocyte	T_CD4	nan
AAGGAGCTCTGACCTC-1-HCATisStab7732262-0	Lymphocyte	NK	nan
AAGGCAGAGCTATGCT-1-HCATisStab7732262-0	Lymphocyte	T_CD8	nan
AAGGCAGGTAAGAGGA-1-HCATisStab7732262-0	Lymphocyte	T_CD8	nan
AAGGCAGGTACCCAAT-1-HCATisStab7732262-0	Lymphocyte	T_CD4	nan
AAGGCAGGTATAGTAG-1-HCATisStab7732262-0	Lymphocyte	T_CD4	nan
AAGGCAGGTCAGCTAT-1-HCATisStab7732262-0	Lymphocyte	T_CD8	nan
AAGGCAGTCCAAAGTC-1-HCATisStab7732262-0	Lymphocyte	T_CD4	nan
AAGGTTCAGAAGGTTT-1-HCATisStab7732262-0	Lymphocyte	nan	nan
AAGGTTCCAAGTCATC-1-HCATisStab7732262-0	Lymphocyte	T_CD8	nan
AAGGTTCCATGACATC-1-HCATisStab7732262-0	Lymphocyte	nan	nan
AAGGTTCGTCGTTGTA-1-HCATisStab7732262-0	Adventitial Fibroblast	Fibroblast	nan
AAGGTTCTCATGCATG-1-HCATisStab7732262-0	Lymphocyte	T_CD8	nan
AAGGTTCTCATGTCTT-1-HCATisStab7732262-0	Mast cells	Mast_cell	nan
AAGTCTGCATTGGCGC-1-HCATisStab7732262-0	nan	Macrophage	nan
AAGTCTGGTAGAAGGA-1-HCATisStab7732262-0	Lymphocyte	T_CD4	nan
AAGTCTGGTGTCGCTG-1-HCATisStab7732262-0	Alveolar Fibroblast	Fibroblast	nan
AAGTCTGGTTGGACCC-1-HCATisStab7732262-0	Lymphocyte	T_CD4	nan
AAGTCTGTCACCTCGT-1-HCATisStab7732262-0	Monocytes	Monocyte	nan
AAGTCTGTCCAGTATG-1-HCATisStab7732262-0	Lymphocyte	T_CD4	nan
AAGTCTGTCCTAGGGC-1-HCATisStab7732262-0	Monocytes	Monocyte	nan
AAGTCTGTCGTTACAG-1-HCATisStab7732262-0	Lymphocyte	T_CD4	nan
AATCCAGAGGCGCTCT-1-HCATisStab7732262-0	Lymphocyte	T_CD8	nan
AATCCAGAGTAACCCT-1-HCATisStab7732262-0	Lymphocyte	T_CD4	nan
AATCCAGAGTCTCCTC-1-HCATisStab7732262-0	Lymphocyte	T_CD8	nan
AATCCAGCAATCTGCA-1-HCATisStab7732262-0	Alveolar Fibroblast	Fibroblast	nan
AATCCAGCACAACGTT-1-HCATisStab7732262-0	Lymphocyte	T_CD4	nan
AATCCAGCACGAGAGT-1-HCATisStab7732262-0	Lymphocyte	T_CD4	nan
AATCCAGCAGGGTACA-1-HCATisStab7732262-0	Lymphocyte	T_CD4	nan
AATCCAGGTAGGCATG-1-HCATisStab7732262-0	Lymphocyte	nan	nan
AATCCAGGTATGCTTG-1-HCATisStab7732262-0	Lymphocyte	T_CD4	nan
AATCCAGGTTCAGACT-1-HCATisStab7732262-0	Lymphocyte	T_CD4	nan
AATCCAGTCACTTCAT-1-HCATisStab7732262-0	Lymphocyte	T_CD4	nan
AATCCAGTCGGCTTGG-1-HCATisStab7732262-0	Lymphocyte	NK	nan
AATCGGTAGCTAGGCA-1-HCATisStab7732262-0	Lymphocyte	T_CD4	nan
AATCGGTCACCAGATT-1-HCATisStab7732262-0	Lymphocyte	T_CD4	nan
AATCGGTGTTCACCTC-1-HCATisStab7732262-0	Lymphocyte	T_CD4	nan
AATCGGTTCAGCCTAA-1-HCATisStab7732262-0	Monocytes	Monocyte	nan
AATCGGTTCGCGTTTC-1-HCATisStab7732262-0	Mast cells	Mast_cell	nan
ACACCAAAGTGTGGCA-1-HCATisStab7732262-0	Lymphocyte	nan	nan
ACACCAACATGTCTCC-1-HCATisStab7732262-0	Lymphocyte	nan	nan
ACACCAAGTCTAGTGT-1-HCATisStab7732262-0	Lymphocyte	T_CD8	nan
ACACCAATCGAATGGG-1-HCATisStab7732262-0	Monocytes	Monocyte	nan
ACACCAATCGTCACGG-1-HCATisStab7732262-0	Lymphocyte	T_CD4	nan
ACACCCTAGACCTTTG-1-HCATisStab7732262-0	Lymphocyte	T_CD4	nan
ACACCCTCAAAGCAAT-1-HCATisStab7732262-0	Lymphocyte	T_CD8	nan
ACACCCTCACATCTTT-1-HCATisStab7732262-0	Lymphocyte	T_CD8	nan
ACACCCTCACGGTTTA-1-HCATisStab7732262-0	Monocytes	Monocyte	nan
ACACCCTGTGGCTCCA-1-HCATisStab7732262-0	Lymphocyte	nan	nan
ACACCCTGTTCAGCGC-1-HCATisStab7732262-0	Lymphocyte	T_CD4	nan
ACACCCTTCAAGATCC-1-HCATisStab7732262-0	Lymphocyte	T_CD4	nan
ACACCCTTCCACGAAT-1-HCATisStab7732262-0	Lymphocyte	T_CD8	nan
ACACCCTTCTGGTGTA-1-HCATisStab7732262-0	AT2	AT2	nan
ACACCGGAGATACACA-1-HCATisStab7732262-0	Lymphocyte	T_CD8	nan
ACACCGGAGTGGCACA-1-HCATisStab7732262-0	Lymphocyte	T_CD4	nan
ACACCGGCAAAGTGCG-1-HCATisStab7732262-0	Lymphocyte	T_CD4	nan
ACACCGGGTCGCATCG-1-HCATisStab7732262-0	Lymphocyte	T_CD4	nan
ACACCGGGTTGTACAC-1-HCATisStab7732262-0	Lymphocyte	T_CD8	nan
ACACCGGGTTGTCGCG-1-HCATisStab7732262-0	Lymphocyte	nan	nan
ACACCGGTCAGTTAGC-1-HCATisStab7732262-0	Lymphocyte	T_CD4	nan
ACACCGGTCGACCAGC-1-HCATisStab7732262-0	Lymphocyte	T_CD8	nan
ACACCGGTCTTTAGGG-1-HCATisStab7732262-0	Lymphocyte	T_CD8	nan
ACACCGGTCTTTCCTC-1-HCATisStab7732262-0	Lymphocyte	T_CD4	nan
ACACTGAAGTTTAGGA-1-HCATisStab7732262-0	Lymphocyte	T_CD4	nan
ACACTGACAGACAGGT-1-HCATisStab7732262-0	Lymphocyte	B_cell	nan
ACACTGACAGCTGTGC-1-HCATisStab7732262-0	Lymphocyte	T_CD4	nan
ACACTGACATATGCTG-1-HCATisStab7732262-0	Lymphocyte	T_CD4	nan
ACACTGAGTCCGCTGA-1-HCATisStab7732262-0	Monocytes	Monocyte	nan
ACACTGAGTGCACGAA-1-HCATisStab7732262-0	Lymphocyte	T_CD8	nan
ACACTGAGTTCCACAA-1-HCATisStab7732262-0	Lymphocyte	T_CD4	nan
ACACTGATCACCATAG-1-HCATisStab7732262-0	Lymphocyte	T_CD4	nan
ACACTGATCCTCATTA-1-HCATisStab7732262-0	Lymphocyte	T_CD8	nan
ACACTGATCTATCCCG-1-HCATisStab7732262-0	Lymphocyte	T_CD4	nan
ACAGCCGAGAGTGAGA-1-HCATisStab7732262-0	Lymphocyte	T_CD4	nan
ACAGCCGAGGTCATCT-1-HCATisStab7732262-0	Lymphocyte	nan	nan
ACAGCCGGTACAGCAG-1-HCATisStab7732262-0	Lymphocyte	T_CD4	nan
ACAGCCGGTTCGAATC-1-HCATisStab7732262-0	Lymphocyte	nan	nan
ACAGCCGTCCTCCTAG-1-HCATisStab7732262-0	Lymphocyte	nan	nan
ACAGCTAAGTTGTAGA-1-HCATisStab7732262-0	Lymphocyte	T_CD4	nan
ACAGCTAGTCAACATC-1-HCATisStab7732262-0	Lymphocyte	nan	nan
ACAGCTAGTCGGGTCT-1-HCATisStab7732262-0	Lymphocyte	nan	nan
ACAGCTAGTGCTCTTC-1-HCATisStab7732262-0	Lymphocyte	T_CD8	nan
ACAGCTAGTTGGGACA-1-HCATisStab7732262-0	Lymphocyte	T_CD4	nan
ACAGCTATCGTACCGG-1-HCATisStab7732262-0	Lymphocyte	nan	nan
ACAGCTATCTGATTCT-1-HCATisStab7732262-0	Lymphocyte	T_CD4	nan
ACATACGCAGGACCCT-1-HCATisStab7732262-0	Lymphocyte	nan	nan
ACATACGGTAGCTGCC-1-HCATisStab7732262-0	Lymphocyte	NK	nan
ACATACGTCACCCGAG-1-HCATisStab7732262-0	Mast cells	Mast_cell	nan
ACATACGTCATCGCTC-1-HCATisStab7732262-0	Mast cells	Mast_cell	nan
ACATACGTCCAAACAC-1-HCATisStab7732262-0	Lymphocyte	nan	nan
ACATACGTCCTTGACC-1-HCATisStab7732262-0	Lymphocyte	NK	nan
ACATACGTCGGCCGAT-1-HCATisStab7732262-0	Lymphocyte	T_CD4	nan
ACATCAGAGCCCAATT-1-HCATisStab7732262-0	Lymphocyte	T_CD4	nan
ACATCAGAGCGTCTAT-1-HCATisStab7732262-0	Lymphocyte	nan	nan
ACATCAGGTAGATTAG-1-HCATisStab7732262-0	Lymphocyte	T_CD8	nan
ACATCAGGTGCAGACA-1-HCATisStab7732262-0	Lymphocyte	T_CD4	nan
ACATCAGTCTTGTTTG-1-HCATisStab7732262-0	Alveolar Fibroblast	Fibroblast	nan
ACATGGTAGAGCCTAG-1-HCATisStab7732262-0	Lymphocyte	T_CD4	nan
ACATGGTAGAGCTGCA-1-HCATisStab7732262-0	Lymphocyte	T_CD4	nan
ACATGGTAGATGTCGG-1-HCATisStab7732262-0	Alv Macrophage	Macrophage	nan
ACATGGTAGGTGATTA-1-HCATisStab7732262-0	Lymphocyte	nan	nan
ACATGGTCAGTTCATG-1-HCATisStab7732262-0	Lymphocyte	T_CD4	nan
ACATGGTGTGCCTGTG-1-HCATisStab7732262-0	Monocytes	Monocyte	nan
ACATGGTTCACATACG-1-HCATisStab7732262-0	Alveolar Fibroblast	Fibroblast	nan
ACATGGTTCTCTTGAT-1-HCATisStab7732262-0	Smooth muscle	Muscle_cell	nan
ACCAGTAGTACACCGC-1-HCATisStab7732262-0	Lymphocyte	T_CD8	nan
ACCAGTATCAATAAGG-1-HCATisStab7732262-0	Lymphocyte	T_CD4	nan
ACCAGTATCCATGAGT-1-HCATisStab7732262-0	Lymphocyte	T_CD8	nan
ACCAGTATCGGTGTTA-1-HCATisStab7732262-0	Monocytes	Monocyte	nan
ACCCACTAGCACCGCT-1-HCATisStab7732262-0	Lymphocyte	T_CD8	nan
ACCCACTAGGCTCATT-1-HCATisStab7732262-0	Lymphocyte	nan	nan
ACCCACTCAGATGGCA-1-HCATisStab7732262-0	Lymphocyte	T_CD8	nan
ACCCACTCATATACCG-1-HCATisStab7732262-0	Lymphocyte	T_CD4	nan
ACCCACTGTACCGTAT-1-HCATisStab7732262-0	Lymphocyte	T_CD8	nan
ACCGTAACAAGCGATG-1-HCATisStab7732262-0	Lymphocyte	T_CD4	nan
ACCGTAAGTATCGCAT-1-HCATisStab7732262-0	Lymphocyte	nan	nan
ACCGTAAGTTCCACAA-1-HCATisStab7732262-0	Lymphocyte	nan	nan
ACCGTAATCTCAAGTG-1-HCATisStab7732262-0	Lymphocyte	Plasma_cell	nan
ACCTTTAAGAGATGAG-1-HCATisStab7732262-0	Lymphocyte	NK	nan
ACCTTTAAGATGCGAC-1-HCATisStab7732262-0	Lymphocyte	T_CD8	nan
ACCTTTAAGCTAGTGG-1-HCATisStab7732262-0	Lymphocyte	T_CD4	nan
ACCTTTAAGCTCCTCT-1-HCATisStab7732262-0	Lymphocyte	T_CD4	nan
ACCTTTACAAATACAG-1-HCATisStab7732262-0	Lymphocyte	T_CD8	nan
ACCTTTACACGAAATA-1-HCATisStab7732262-0	Lymphocyte	T_CD4	nan
ACCTTTACACGAAGCA-1-HCATisStab7732262-0	Lymphocyte	nan	nan
ACCTTTAGTCAACATC-1-HCATisStab7732262-0	Lymphocyte	nan	nan
ACCTTTAGTCATATCG-1-HCATisStab7732262-0	Lymphocyte	T_CD8	nan
ACCTTTAGTGCATCTA-1-HCATisStab7732262-0	Lymphocyte	T_CD4	nan
ACCTTTAGTTCGTCTC-1-HCATisStab7732262-0	Lymphocyte	T_CD4	nan
ACCTTTAGTTTGACAC-1-HCATisStab7732262-0	Lymphocyte	T_CD4	nan
ACGAGCCAGGAGTTTA-1-HCATisStab7732262-0	Monocytes	Monocyte	nan
ACGAGCCAGGATCGCA-1-HCATisStab7732262-0	Lymphocyte	Plasma_cell	nan
ACGAGCCCAAGGTTCT-1-HCATisStab7732262-0	Alv Macrophage	Macrophage	nan
ACGAGCCCATCTATGG-1-HCATisStab7732262-0	Lymphocyte	T_CD8	nan
ACGAGCCCATGCTGGC-1-HCATisStab7732262-0	Lymphocyte	Plasma_cell	nan
ACGAGCCGTTCCCTTG-1-HCATisStab7732262-0	Lymphocyte	T_CD8	nan
ACGAGCCTCCTTGACC-1-HCATisStab7732262-0	Lymphocyte	T_CD8	nan
ACGAGCCTCGCTGATA-1-HCATisStab7732262-0	Lymphocyte	T_CD4	nan
ACGAGGAAGAAACCGC-1-HCATisStab7732262-0	Lymphocyte	nan	nan
ACGAGGAAGCAGGTCA-1-HCATisStab7732262-0	Lymphocyte	T_CD4	nan
ACGAGGAAGTTCGCGC-1-HCATisStab7732262-0	Lymphocyte	T_CD8	nan
ACGAGGACACCACCAG-1-HCATisStab7732262-0	Lymphocyte	nan	nan
ACGAGGACATGGTCAT-1-HCATisStab7732262-0	Lymphocyte	nan	nan
ACGAGGAGTAATCACC-1-HCATisStab7732262-0	Mast cells	Mast_cell	nan
ACGAGGAGTGAAAGAG-1-HCATisStab7732262-0	Lymphocyte	nan	nan
ACGAGGAGTGCACGAA-1-HCATisStab7732262-0	Lymphocyte	nan	nan
ACGAGGATCAAGGTAA-1-HCATisStab7732262-0	Lymphocyte	T_CD8	nan
ACGAGGATCAGGCGAA-1-HCATisStab7732262-0	Lymphocyte	T_CD4	nan
ACGAGGATCTGCTGTC-1-HCATisStab7732262-0	Lymphocyte	T_CD4	nan
ACGATACAGAGTCGGT-1-HCATisStab7732262-0	Lymphocyte	T_CD4	nan
ACGATACAGGACTGGT-1-HCATisStab7732262-0	Lymphocyte	T_CD4	nan
ACGATACGTCCCTTGT-1-HCATisStab7732262-0	Lymphocyte	T_CD4	nan
ACGATACGTTCGTTGA-1-HCATisStab7732262-0	Lymphocyte	T_CD4	nan
ACGATACTCGCCTGAG-1-HCATisStab7732262-0	Lymphocyte	T_CD8	nan
ACGATGTAGAAAGTGG-1-HCATisStab7732262-0	Lymphocyte	B_cell	nan
ACGATGTAGGAGCGTT-1-HCATisStab7732262-0	Lymphocyte	T_CD4	nan
ACGATGTAGTACACCT-1-HCATisStab7732262-0	Lymphocyte	nan	nan
ACGATGTGTACTCAAC-1-HCATisStab7732262-0	nan	Macrophage	nan
ACGATGTGTGATAAAC-1-HCATisStab7732262-0	Mast cells	Mast_cell	nan
ACGATGTTCGCGGATC-1-HCATisStab7732262-0	Lymphocyte	T_CD4	nan
ACGCAGCAGAAGGTGA-1-HCATisStab7732262-0	Lymphocyte	T_CD8	nan
ACGCAGCCAAGCGATG-1-HCATisStab7732262-0	Lymphocyte	B_cell	nan
ACGCAGCCAATAGCAA-1-HCATisStab7732262-0	Lymphocyte	NK	nan
ACGCAGCGTACCGAGA-1-HCATisStab7732262-0	Lymphocyte	nan	nan
ACGCAGCGTAGGCATG-1-HCATisStab7732262-0	Lymphocyte	T_CD4	nan
ACGCAGCGTATGGTTC-1-HCATisStab7732262-0	Lymphocyte	nan	nan
ACGCAGCGTGCAGGTA-1-HCATisStab7732262-0	Lymphocyte	T_CD8	nan
ACGCAGCTCAGCTTAG-1-HCATisStab7732262-0	Lymphocyte	nan	nan
ACGCAGCTCATGGTCA-1-HCATisStab7732262-0	Monocytes	Monocyte	nan
ACGCCAGGTCGCTTTC-1-HCATisStab7732262-0	Lymphocyte	NK	nan
ACGCCAGGTTACTGAC-1-HCATisStab7732262-0	Monocytes	Monocyte	nan
ACGCCAGTCACTATTC-1-HCATisStab7732262-0	Lymphocyte	NK	nan
ACGCCGAAGCCGCCTA-1-HCATisStab7732262-0	Lymphocyte	nan	nan
ACGCCGAAGGCAATTA-1-HCATisStab7732262-0	Lymphocyte	nan	nan
ACGCCGAGTAACGCGA-1-HCATisStab7732262-0	Lymphocyte	T_CD8	nan
ACGCCGAGTAAGGGAA-1-HCATisStab7732262-0	Lymphocyte	T_CD8	nan
ACGCCGAGTCTCAACA-1-HCATisStab7732262-0	Monocytes	Monocyte	nan
ACGCCGAGTTCCGTCT-1-HCATisStab7732262-0	Lymphocyte	NK	nan
ACGCCGATCATTTGGG-1-HCATisStab7732262-0	Lymphocyte	NK	nan
ACGCCGATCTTAGCCC-1-HCATisStab7732262-0	Interstitial macrophages	Macrophage	nan
ACGGAGAAGAGGTTAT-1-HCATisStab7732262-0	Lymphocyte	T_CD8	nan
ACGGAGAAGCTCCCAG-1-HCATisStab7732262-0	Lymphocyte	T_CD8	nan
ACGGAGACACAAGACG-1-HCATisStab7732262-0	Lymphocyte	NK	nan
ACGGAGAGTAACGTTC-1-HCATisStab7732262-0	Lymphocyte	NK	nan
ACGGAGAGTGTTCTTT-1-HCATisStab7732262-0	Lymphocyte	T_CD4	nan
ACGGAGAGTTGGTTTG-1-HCATisStab7732262-0	Lymphocyte	nan	nan
ACGGAGATCGCTTGTC-1-HCATisStab7732262-0	Lymphocyte	T_CD8	nan
ACGGCCAAGCCGCCTA-1-HCATisStab7732262-0	Lymphocyte	T_CD4	nan
ACGGCCAAGTACGTAA-1-HCATisStab7732262-0	Lymphocyte	T_CD8	nan
ACGGCCACACCCAGTG-1-HCATisStab7732262-0	Monocytes	Monocyte	nan
ACGGCCACAGCCAATT-1-HCATisStab7732262-0	Monocytes	Monocyte	nan
ACGGCCACATGACATC-1-HCATisStab7732262-0	Lymphocyte	T_CD4	nan
ACGGCCACATTGCGGC-1-HCATisStab7732262-0	Lymphocyte	NK	nan
ACGGCCAGTAATAGCA-1-HCATisStab7732262-0	Lymphocyte	T_CD4	nan
ACGGCCATCCCTAATT-1-HCATisStab7732262-0	Lymphocyte	T_CD4	nan
ACGGGCTCAATGCCAT-1-HCATisStab7732262-0	Lymphocyte	T_CD4	nan
ACGGGCTCACGGTTTA-1-HCATisStab7732262-0	Lymphocyte	NK	nan
ACGGGCTGTAATAGCA-1-HCATisStab7732262-0	Lymphocyte	T_CD8	nan
ACGGGCTGTACCGTTA-1-HCATisStab7732262-0	Lymphocyte	T_CD4	nan
ACGGGCTTCCAGATCA-1-HCATisStab7732262-0	Lymphocyte	T_CD4	nan
ACGGGCTTCGTCGTTC-1-HCATisStab7732262-0	Lymphocyte	T_CD4	nan
ACGGGCTTCGTGACAT-1-HCATisStab7732262-0	Mast cells	Mast_cell	nan
ACGGGCTTCTCACATT-1-HCATisStab7732262-0	Lymphocyte	T_CD4	nan
ACGGGTCAGCACACAG-1-HCATisStab7732262-0	Lymphocyte	T_CD4	nan
ACGGGTCAGTGTGGCA-1-HCATisStab7732262-0	Lymphocyte	Plasma_cell	nan
ACGGGTCCACTGTTAG-1-HCATisStab7732262-0	Lymphocyte	T_CD8	nan
ACGGGTCCAGAGTGTG-1-HCATisStab7732262-0	Lymphocyte	T_CD4	nan
ACGGGTCCAGGCTGAA-1-HCATisStab7732262-0	Lymphocyte	NK	nan
ACGGGTCGTACCAGTT-1-HCATisStab7732262-0	Lymphocyte	NK	nan
ACGGGTCTCAGAGACG-1-HCATisStab7732262-0	Lymphocyte	T_CD8	nan
ACGGGTCTCCGCATCT-1-HCATisStab7732262-0	Lymphocyte	NK	nan
ACGTCAAAGAGCTGGT-1-HCATisStab7732262-0	Mast cells	Mast_cell	nan
ACGTCAAAGATTACCC-1-HCATisStab7732262-0	Lymphocyte	T_CD4	nan
ACGTCAACAGCCTGTG-1-HCATisStab7732262-0	Lymphocyte	T_CD4	nan
ACGTCAACAGCTCGAC-1-HCATisStab7732262-0	Lymphocyte	T_CD8	nan
ACGTCAACAGTCCTTC-1-HCATisStab7732262-0	Lymphocyte	nan	nan
ACGTCAAGTACTCTCC-1-HCATisStab7732262-0	Lymphocyte	Plasma_cell	nan
ACGTCAAGTCTGCCAG-1-HCATisStab7732262-0	Lymphocyte	T_CD4	nan
ACGTCAATCAGCTTAG-1-HCATisStab7732262-0	Lymphocyte	NK	nan
ACGTCAATCATCGCTC-1-HCATisStab7732262-0	Lymphocyte	T_CD8	nan
ACGTCAATCATTATCC-1-HCATisStab7732262-0	Lymphocyte	nan	nan
ACTATCTAGACCTAGG-1-HCATisStab7732262-0	Lymphocyte	T_CD4	nan
ACTATCTAGCGATGAC-1-HCATisStab7732262-0	Lymphocyte	B_cell	nan
ACTATCTGTAAACACA-1-HCATisStab7732262-0	Lymphocyte	T_CD4	nan
ACTATCTTCTCGAGTA-1-HCATisStab7732262-0	Lymphocyte	T_CD4	nan
ACTGAACCAGTTAACC-1-HCATisStab7732262-0	Mast cells	Mast_cell	nan
ACTGAACGTACCAGTT-1-HCATisStab7732262-0	Monocytes	Monocyte	nan
ACTGAACGTCTCGTTC-1-HCATisStab7732262-0	Lymphocyte	T_CD4	nan
ACTGAACGTTCGTGAT-1-HCATisStab7732262-0	Lymphocyte	T_CD8	nan
ACTGAACTCGAATGGG-1-HCATisStab7732262-0	AT2	AT2	nan
ACTGAGTAGCGACGTA-1-HCATisStab7732262-0	Lymphocyte	Plasma_cell	nan
ACTGAGTAGGCGCTCT-1-HCATisStab7732262-0	Lymphocyte	T_CD4	nan
ACTGAGTAGGGAACGG-1-HCATisStab7732262-0	Lymphocyte	T_CD8	nan
ACTGAGTCACCGAAAG-1-HCATisStab7732262-0	Lymphocyte	T_CD4	nan
ACTGAGTGTCTGCAAT-1-HCATisStab7732262-0	Mast cells	Mast_cell	nan
ACTGAGTGTGGTCCGT-1-HCATisStab7732262-0	Monocytes	Monocyte	nan
ACTGAGTTCATGGTCA-1-HCATisStab7732262-0	Lymphocyte	NK	nan
ACTGAGTTCCGATATG-1-HCATisStab7732262-0	Lymphocyte	T_CD4	nan
ACTGAGTTCCGCATCT-1-HCATisStab7732262-0	Mast cells	Mast_cell	nan
ACTGATGCATTACGAC-1-HCATisStab7732262-0	Lymphocyte	T_CD4	nan
ACTGATGCATTGCGGC-1-HCATisStab7732262-0	Alveolar Fibroblast	Fibroblast	nan
ACTGATGGTGAAAGAG-1-HCATisStab7732262-0	Lymphocyte	B_cell	nan
ACTGATGGTTCAACCA-1-HCATisStab7732262-0	Lymphocyte	T_CD4	nan
ACTGATGGTTCATGGT-1-HCATisStab7732262-0	Lymphocyte	nan	nan
ACTGATGTCAAACGGG-1-HCATisStab7732262-0	Lymphocyte	T_CD8	nan
ACTGATGTCCGAAGAG-1-HCATisStab7732262-0	Alveolar Fibroblast	Fibroblast	nan
ACTGATGTCTGGTTCC-1-HCATisStab7732262-0	Lymphocyte	T_CD4	nan
ACTGCTCAGATCCCGC-1-HCATisStab7732262-0	Lymphocyte	T_CD4	nan
ACTGCTCCAAGCCATT-1-HCATisStab7732262-0	Lymphocyte	T_CD4	nan
ACTGCTCCAGCTATTG-1-HCATisStab7732262-0	Lymphocyte	T_CD4	nan
ACTGCTCCATAAAGGT-1-HCATisStab7732262-0	Lymphocyte	T_CD4	nan
ACTGCTCGTCTCCACT-1-HCATisStab7732262-0	Lymphocyte	nan	nan
ACTGCTCGTGCTAGCC-1-HCATisStab7732262-0	Lymphocyte	T_CD4	nan
ACTGCTCTCTTTAGGG-1-HCATisStab7732262-0	Lymphocyte	T_CD4	nan
ACTGTCCAGGAGTAGA-1-HCATisStab7732262-0	Alv Macrophage	Macrophage	nan
[truncated: 127,341 more rows]

## Sheet: Krasnow2020
	original	unified
P3_5_TCGCGAGGTTCGGCAC	Pericyte	Muscle_cell
P1_3_TAAGAGAGTGAAGGCT	Macrophage	Macrophage
P3_5_CTCGAGGGTCCTAGCG	Alveolar Fibroblast	Fibroblast
P2_1_CTACCCAAGATAGCAT	Macrophage	Macrophage
P3_7_ACGATGTGTCAAAGAT	Capillary	Blood_vessel
P2_6_TCGCGAGGTACTCAAC	Capillary	Blood_vessel
P2_8_TGCCAAATCGGATGTT	Alveolar Fibroblast	Fibroblast
P3_7_CATTCGCCAGCCACCA	Mucous	nan
P3_5_AACTGGTCACATGACT	Macrophage	Macrophage
P2_7_GAATGAAGTCGGATCC	Macrophage	Macrophage
P2_5_AGCGTCGCATCGGACC	Natural Killer	NK
P2_8_AGTCTTTTCAATACCG	Natural Killer	NK
P1_4_TACAGTGGTTAAGAAC	Natural Killer	NK
P3_4_CATTCGCAGCTAAACA	Macrophage	Macrophage
P1_2_GTAACGTAGACAGACC	Ciliated	Ciliated
P1_4_AAATGCCCACTATCTT	Macrophage	Macrophage
P3_5_GATCTAGAGTGTTAGA	Macrophage	Macrophage
P3_7_AGAGCGAGTCACAAGG	CD8+ Naive T	T_CD8
P1_2_ACAGCCGCATTCTCAT	Club	nan
P1_4_AATCGGTCACAGGTTT	Alveolar Fibroblast	Fibroblast
P1_4_TGAGCATAGTGTGAAT	Macrophage	Macrophage
P3_2_TCATTACTCTCGGACG	Ionocyte	nan
P2_6_TAGCCGGGTCTAGCGC	Capillary	Blood_vessel
P1_3_AGCATACCAAATCCGT	Capillary	Blood_vessel
P2_7_TTAGGACGTCTTCTCG	Capillary	Blood_vessel
P3_5_ACAGCTAAGTGAACGC	Pericyte	Muscle_cell
P2_7_GCATGCGTCTTTCCTC	Capillary	Blood_vessel
P2_7_GAGCAGAGTTACGTCA	Capillary	Blood_vessel
P2_5_TACACGAAGGCTAGAC	Macrophage	Macrophage
P3_6_TAAACCGTCCGCGTTT	Macrophage	Macrophage
P2_3_AGCAGCCGTGCGATAG	CD8+ Memory/Effector T	T_CD8
P2_7_AGAGCTTCAATCTACG	Capillary Intermediate 2	Blood_vessel
P3_7_GCATGCGAGCGATAGC	Basophil/Mast 1	Mast_cell
P2_7_CAGAGAGCATTAACCG	Capillary Aerocyte	Blood_vessel
P3_6_ACTGTCCCAAGTTCTG	Natural Killer	NK
P1_2_CGGTTAAAGGCCCGTT	Macrophage	Macrophage
P3_5_CTACACCCATTGGTAC	Macrophage	Macrophage
P3_7_GACCAATTCCGTTGTC	Capillary	Blood_vessel
P3_2_AACACGTGTCCGAATT	Bronchial Vessel 1	Blood_vessel
P3_3_CTCGGGATCCAGAGGA	Signaling Alveolar Epithelial Type 2	AT2
P3_5_CTGTTTAGTAGTAGTA	Pericyte	Muscle_cell
P2_1_CCTCAGTCAGCCACCA	Alveolar Epithelial Type 2	AT2
P2_2_ACGATGTCATCGATTG	CD8+ Naive T	T_CD8
P3_5_ACCCACTCAAGAGTCG	CD8+ Naive T	T_CD8
P2_7_GCAGCCACATCTCCCA	Alveolar Epithelial Type 2	AT2
P3_5_GCACATAAGCCCTAAT	Myofibroblast	Fibroblast
P2_1_TCGAGGCGTCAGTGGA	Capillary	Blood_vessel
P3_5_CAGCGACGTCATGCCG	Pericyte	Muscle_cell
P2_8_GACTACACAATAGAGT	Basophil/Mast 1	Mast_cell
P3_7_TTCGAAGAGGATATAC	CD4+ Memory/Effector T	T_CD4
P2_1_CTGCCTACAAAGTCAA	Capillary	Blood_vessel
P2_5_ACGGCCATCTAACTTC	Capillary	Blood_vessel
P1_3_GTATCTTGTGTTAAGA	Capillary	Blood_vessel
P3_5_GGCAATTAGTAGTGCG	Vascular Smooth Muscle	Muscle_cell
P3_6_TGAAAGAGTTCACCTC	Alveolar Epithelial Type 1	AT1
P3_5_CGTCCATTCAAAGTAG	Vascular Smooth Muscle	Muscle_cell
P1_4_AACTTTCCACGTCAGC	Macrophage	Macrophage
P3_5_CCTAGCTAGAAGCCCA	Alveolar Epithelial Type 2	AT2
P2_3_TTATGCTGTCCAGTGC	Natural Killer	NK
P3_6_CTGAAACAGGGTGTGT	Signaling Alveolar Epithelial Type 2	AT2
P2_3_ACGCAGCAGCCACGTC	Capillary	Blood_vessel
P2_8_ATCATGGGTTCCCTTG	Basophil/Mast 1	Mast_cell
P2_3_GCCTCTAAGCCAGTTT	Capillary Aerocyte	Blood_vessel
P2_7_TTGACTTGTTCTCATT	Capillary	Blood_vessel
P1_2_CGTTCTGCATGCTAGT	Macrophage	Macrophage
P3_4_TTGGAACCATGACATC	CD4+ Memory/Effector T	T_CD4
P2_6_GGGAGATCAATTCCTT	Natural Killer	NK
P2_4_CACATTTGTGCCTGGT	Capillary	Blood_vessel
P3_3_GTAGTCATCTCGATGA	Alveolar Epithelial Type 2	AT2
P3_7_ACGGGCTGTCTGATCA	CD8+ Naive T	T_CD8
P2_6_ATTCTACGTTGCCTCT	Capillary	Blood_vessel
P1_2_ACGATACTCGAATGCT	Macrophage	Macrophage
P2_7_GCAGCCATCTTTCCTC	Natural Killer	NK
P3_6_TTTGGTTTCAGTTCGA	Macrophage	Macrophage
P1_2_GGGAGATCAAGCGAGT	Ciliated	Ciliated
P3_6_GATCGCGTCTAACTGG	Club	nan
P3_6_GCATGTAGTGATGTGG	Alveolar Epithelial Type 1	AT1
P2_1_GTTCGGGTCAACGGCC	Alveolar Epithelial Type 2	AT2
P3_7_CGAGAAGCAGTGGGAT	Vein	Blood_vessel
P3_7_TCTATTGCATGTAAGA	Capillary	Blood_vessel
P2_6_CACACCTCAAATACAG	Macrophage	Macrophage
P2_6_GGACGTCTCTCTGAGA	Capillary Aerocyte	Blood_vessel
P2_6_CGAGCCATCTGTCAAG	Capillary	Blood_vessel
P2_8_TGGCTGGCACACGCTG	Alveolar Epithelial Type 1	AT1
P3_5_TGACTTTTCACTATTC	Macrophage	Macrophage
P3_2_CGCGGTAAGCAGATCG	Basophil/Mast 2	Mast_cell
P2_1_CCCAATCAGTGAAGAG	Vein	Blood_vessel
P2_3_CACCTTGGTATTCTCT	Macrophage	Macrophage
P2_5_AAGGAGCTCTTCCTTC	Macrophage	Macrophage
P3_2_GTTCATTTCTGTCTCG	CD4+ Naive T	T_CD4
P3_5_CGTGTCTTCTGTGCAA	Macrophage	Macrophage
P3_6_GTTCGGGAGGACACCA	Natural Killer	NK
P3_5_TAGTTGGGTCAATGTC	Macrophage	Macrophage
P3_6_GTAGGCCTCGTTACAG	Macrophage	Macrophage
P2_5_CGTTGGGTCCCTGACT	Macrophage	Macrophage
P3_3_ATGAGGGAGTGGGATC	Proximal Ciliated	Ciliated
P3_6_CTCTAATCACAACTGT	Macrophage	Macrophage
P3_5_CGAGAAGCAGCTGTTA	Fibromyocyte	Fibroblast
P3_7_TCGCGAGAGCATGGCA	CD8+ Memory/Effector T	T_CD8
P2_6_GGCTGGTTCTACTATC	Natural Killer	NK
P2_3_GCGAGAAAGATGTTAG	Myeloid Dendritic Type 1	DC1
P2_1_AGGGAGTAGGAGTAGA	Capillary	Blood_vessel
P1_3_ATGGGAGCATTACCTT	Capillary	Blood_vessel
P1_4_AAGGCAGTCATAAAGG	Macrophage	Macrophage
P3_3_TGAGCCGAGTTTAGGA	Club	nan
P1_2_AGCGTATCACCAGCAC	Macrophage	Macrophage
P2_2_CCATTCGCAGTCGATT	Artery	Blood_vessel
P3_5_GTGTGCGTCCTTGGTC	Natural Killer T	nan
P2_3_CTACGTCGTCGCTTCT	Capillary Intermediate 1	Blood_vessel
P3_3_ATTGGTGAGGAGTACC	Differentiating Basal	nan
P2_2_GACGCGTTCTGGTTCC	CD8+ Memory/Effector T	T_CD8
P3_5_AAAGTAGAGTAGATGT	Macrophage	Macrophage
P2_4_GGAGCAACATAAGACA	Capillary	Blood_vessel
P3_7_AGCGGTCAGACTTTCG	CD4+ Memory/Effector T	T_CD4
P3_2_CCACTACAGAATGTTG	Classical Monocyte	Monocyte
P3_3_CTCGGGATCTTTAGTC	Basal	nan
P3_6_GCACTCTGTCCAGTTA	Alveolar Epithelial Type 2	AT2
P2_1_CAGCAGCTCACTTACT	Artery	Blood_vessel
P2_8_GCACTCTAGGATATAC	Natural Killer	NK
P1_4_GCTCCTACAATAAGCA	Lipofibroblast	Fibroblast
P3_7_TTATGCTTCTTGCCGT	Natural Killer T	nan
P2_1_CCGGTAGGTCTTCGTC	Capillary	Blood_vessel
P3_5_GATCGCGAGGTGATAT	Alveolar Fibroblast	Fibroblast
P2_6_CGTCTACTCACCTCGT	Alveolar Epithelial Type 2	AT2
P3_7_AGCATACTCTGCTTGC	CD4+ Memory/Effector T	T_CD4
P2_3_CATTCGCGTCAGAATA	CD4+ Memory/Effector T	T_CD4
P2_6_CTAGTGATCCTCTAGC	Macrophage	Macrophage
P3_2_GGGAATGCAAGGCTCC	CD4+ Memory/Effector T	T_CD4
P1_2_GTGTGCGCACCTGGTG	Macrophage	Macrophage
P2_1_CGTCACTCAGGATTGG	Capillary Aerocyte	Blood_vessel
P2_8_CTGCTGTTCAAGCCTA	Pericyte	Muscle_cell
P2_4_GCATACATCTGCCAGG	Ciliated	Ciliated
P2_8_TGTTCCGGTTGTCGCG	Natural Killer	NK
P3_5_ACTTACTAGCAGCCTC	Macrophage	Macrophage
P2_6_GACTACAGTCAAAGAT	Capillary	Blood_vessel
P2_4_TGGTTAGCAGGCAGTA	Capillary Aerocyte	Blood_vessel
P3_6_CTCGTACGTTAAGTAG	Capillary Aerocyte	Blood_vessel
P2_5_ATTATCCCAGATTGCT	Macrophage	Macrophage
P2_5_TCTGGAAAGTGAACAT	Capillary	Blood_vessel
P1_3_CCAATCCAGTGGACGT	CD8+ Memory/Effector T	T_CD8
P3_2_CCCTCCTTCGTAGGAG	CD4+ Memory/Effector T	T_CD4
P3_3_TGGCGCAGTGAAGGCT	Alveolar Epithelial Type 2	AT2
P2_8_TGGCGCACAATCGGTT	Macrophage	Macrophage
P3_6_GTGAAGGCAGCGAACA	Alveolar Epithelial Type 1	AT1
P3_2_GTAGGCCCAAACGTGG	B	B_cell
P3_3_TCACGAATCCTCATTA	Club	nan
P3_6_TCTGAGAAGAAGGCCT	Macrophage	Macrophage
P2_5_CGATGGCTCGTGGTCG	Artery	Blood_vessel
P3_7_TACTTGTCAACTTGAC	CD4+ Memory/Effector T	T_CD4
P3_5_TGGGAAGGTAGCTAAA	Natural Killer	NK
P3_3_TCAGATGTCATAAAGG	Mucous	nan
P2_2_TCAGCAAAGATCGATA	CD8+ Memory/Effector T	T_CD8
P2_6_CAAGAAAAGCACAGGT	Vascular Smooth Muscle	Muscle_cell
P1_2_TTCCCAGTCCTTTCTC	Macrophage	Macrophage
P2_7_CGCGGTAGTGATAAAC	Capillary Aerocyte	Blood_vessel
P3_7_GACCTGGCAATGAATG	Classical Monocyte	Monocyte
P2_3_AGATCTGTCCAGAGGA	Capillary	Blood_vessel
P3_6_TTAGGACCAAGGTTTC	Alveolar Epithelial Type 1	AT1
P3_4_ATCACGACAACGATGG	Pericyte	Muscle_cell
P3_5_AACTCCCCATGTCCTC	Macrophage	Macrophage
P1_4_ATGCGATCAGCTGGCT	Adventitial Fibroblast	Fibroblast
P2_6_CCGTACTCAATGAAAC	Basophil/Mast 1	Mast_cell
P3_5_GGTGCGTTCCAAATGC	Macrophage	Macrophage
P1_4_TCGTAGAGTCACACGC	Macrophage	Macrophage
P3_4_CATTCGCCAGGAACGT	Macrophage	Macrophage
P3_3_ATGTGTGCACATCTTT	Alveolar Epithelial Type 2	AT2
P2_5_TGCCCATGTGTAAGTA	Basophil/Mast 1	Mast_cell
P1_4_GAGCAGAAGCCACCTG	Macrophage	Macrophage
P2_7_GCGAGAAAGTCACGCC	Natural Killer	NK
P2_3_CATCAGATCGCGATCG	Nonclassical Monocyte	Monocyte
P3_6_GTCGGGTAGGCAAAGA	Vein	Blood_vessel
P2_3_TAGGCATTCAGCTGGC	Natural Killer	NK
P2_2_ATCCACCAGGTAAACT	Capillary	Blood_vessel
P2_7_AACTCAGCATAAAGGT	Nonclassical Monocyte	Monocyte
P1_4_CATTATCAGATTACCC	Adventitial Fibroblast	Fibroblast
P2_7_TGCGCAGTCACGATGT	Capillary	Blood_vessel
P3_2_CCGTACTAGTCCATAC	Classical Monocyte	Monocyte
P2_3_AGAATAGGTGTCAATC	Capillary Intermediate 1	Blood_vessel
P2_7_TTAACTCTCACTATTC	Capillary Aerocyte	Blood_vessel
P3_4_CCCAGTTAGTGTACGG	Macrophage	Macrophage
P3_5_ACACTGATCGTTTAGG	Adventitial Fibroblast	Fibroblast
P2_3_CTGCGGAGTATCAGTC	Capillary	Blood_vessel
P3_7_CTACGTCAGGTGACCA	Natural Killer	NK
P1_3_GGTGAAGTCTGTTTGT	IGSF21+ Dendritic	nan
P2_1_TACTTACTCACAGGCC	Capillary	Blood_vessel
P3_6_CTACCCATCGAACGGA	Ciliated	Ciliated
P2_8_GGACAGATCTCCGGTT	Ciliated	Ciliated
P2_6_GGAATAACATTACCTT	Capillary	Blood_vessel
P3_6_CTCGGAGGTCAGAGGT	Alveolar Epithelial Type 2	AT2
P3_6_CCGGGATGTTTAGCTG	Capillary	Blood_vessel
P2_7_GTTAAGCAGAAGGCCT	Capillary	Blood_vessel
P3_7_ATCTACTTCGCTTAGA	CD8+ Naive T	T_CD8
P3_5_GCACATACACCACGTG	Macrophage	Macrophage
P3_2_ACTGATGCACGTTGGC	Basophil/Mast 2	Mast_cell
P3_3_GCATGTAAGGCAAAGA	Macrophage	Macrophage
P2_7_AAATGCCTCACTTACT	Artery	Blood_vessel
P3_7_ACCAGTATCCGTCAAA	CD4+ Memory/Effector T	T_CD4
P2_3_GAACCTACAGACGCTC	CD8+ Naive T	T_CD8
P3_7_AAATGCCAGCTACCGC	Macrophage	Macrophage
P2_5_TGGCCAGCACGGTAGA	Alveolar Epithelial Type 2	AT2
P2_2_GTCACAAAGGATTCGG	CD8+ Memory/Effector T	T_CD8
P2_6_CGTCACTCATCCAACA	Basophil/Mast 1	Mast_cell
P2_3_GCGCAGTAGGTGTTAA	Lymphatic	Lymphatic
P2_8_GTGCAGCCATCCTTGC	Macrophage	Macrophage
P3_7_GCCTCTATCATCGCTC	Capillary Aerocyte	Blood_vessel
P1_3_TCTTCGGAGTCTCCTC	Capillary Aerocyte	Blood_vessel
P2_5_ACACTGAGTAATCACC	Ciliated	Ciliated
P2_5_TTTACTGCAGGATCGA	Natural Killer	NK
P2_5_GGGAGATTCATACGGT	Macrophage	Macrophage
P3_5_CAGCTGGTCGAATCCA	Macrophage	Macrophage
P3_6_ACTGCTCTCACGACTA	Alveolar Epithelial Type 1	AT1
P1_3_CCACTACGTAAATGAC	Capillary Aerocyte	Blood_vessel
P1_2_CTCGTACGTAGGCTGA	CD8+ Naive T	T_CD8
P1_3_CAACCAATCGATCCCT	Plasma	Plasma_cell
P1_2_CTTAACTTCGCCTGAG	Alveolar Epithelial Type 2	AT2
P3_3_ACCGTAATCATCATTC	Signaling Alveolar Epithelial Type 2	AT2
P1_4_GCGGGTTTCGAACTGT	Macrophage	Macrophage
P2_7_CACCAGGGTGGTAACG	Macrophage	Macrophage
P2_8_CATGACACATCTATGG	Pericyte	Muscle_cell
P3_7_CGTGTCTGTGTTGAGG	Classical Monocyte	Monocyte
P3_7_GCGCCAAGTTTAGGAA	CD4+ Memory/Effector T	T_CD4
P2_1_GCTTCCATCAGTTTGG	Capillary	Blood_vessel
P2_3_ATGCGATTCTCTTATG	Vein	Blood_vessel
P3_2_ACCTTTATCCACGTTC	Natural Killer	NK
P2_5_GACGTGCGTTCCTCCA	Capillary	Blood_vessel
P3_6_CAGTCCTGTCACCCAG	Ciliated	Ciliated
P3_6_GCAATCAGTCTGATTG	Alveolar Epithelial Type 2	AT2
P2_3_CTCGGAGTCTTGCATT	Capillary	Blood_vessel
P2_5_TTGGCAAAGAATGTGT	Capillary Aerocyte	Blood_vessel
P3_5_CTGATCCAGAACTCGG	Capillary	Blood_vessel
P2_2_TGAGAGGAGAAACGAG	Macrophage	Macrophage
P3_7_AGGGTGAGTCCATGAT	CD8+ Naive T	T_CD8
P1_4_CTGAAACCACCATGTA	Lipofibroblast	Fibroblast
P3_7_CAAGAAACAACTGCGC	Vein	Blood_vessel
P2_2_AAACGGGAGCTGATAA	Artery	Blood_vessel
P2_5_CCTAGCTGTACCATCA	Lymphatic	Lymphatic
P2_3_GCTTGAATCGTTGCCT	Capillary	Blood_vessel
P3_6_TCTTTCCAGCGTGTCC	Macrophage	Macrophage
P3_3_CTACATTCAGCTGGCT	Alveolar Epithelial Type 1	AT1
P2_2_GAAACTCCATTACCTT	Basophil/Mast 1	Mast_cell
P3_3_CCACCTAAGAGCCTAG	Macrophage	Macrophage
P3_3_GAATGAAGTAAGGGCT	Proliferating Basal	nan
P3_7_GTACTCCCATTTCACT	Capillary	Blood_vessel
P1_2_TACGGATCACATTAGC	Macrophage	Macrophage
P2_3_GTACGTAGTATATGGA	Capillary Aerocyte	Blood_vessel
P2_5_CACACCTTCACCCGAG	Pericyte	Muscle_cell
P1_2_GCAGCCAAGCCTATGT	Macrophage	Macrophage
P2_3_CCTCAGTTCTCATTCA	Capillary	Blood_vessel
P3_7_CTACACCCATGCAACT	Natural Killer T	nan
P2_7_TGCCCATGTGACTACT	Macrophage	Macrophage
P3_6_AGTAGTCGTGAAAGAG	Alveolar Epithelial Type 1	AT1
P1_4_TTAGGCACATCCCACT	Macrophage	Macrophage
P3_7_TTAGTTCCATTTGCCC	CD4+ Memory/Effector T	T_CD4
P2_8_GGCGACTCAGCATACT	Pericyte	Muscle_cell
P2_1_CAGCAGCTCACATAGC	Airway Smooth Muscle	Muscle_cell
P2_5_GATGAAAAGTGACTCT	Lymphatic	Lymphatic
P3_4_AAATGCCCAATCTACG	Airway Smooth Muscle	Muscle_cell
P3_3_CTAGTGACAATCAGAA	Signaling Alveolar Epithelial Type 2	AT2
P2_5_GTGAAGGAGAGCCCAA	Macrophage	Macrophage
P2_1_TGAGCCGAGGAGCGAG	Capillary Intermediate 2	Blood_vessel
P2_5_GATTCAGGTTTAGCTG	Alveolar Epithelial Type 2	AT2
P2_1_CCTCTGATCTGAGTGT	Vein	Blood_vessel
P3_7_TGGGCGTGTCTAGAGG	Capillary	Blood_vessel
P3_6_CAGATCACACGGCGTT	Basophil/Mast 1	Mast_cell
P2_1_GGTGAAGTCCAAGTAC	Capillary Intermediate 2	Blood_vessel
P2_7_ATCCGAAAGACTGGGT	Basal	nan
P2_2_CTCGGAGAGGATGGTC	Macrophage	Macrophage
P2_1_CCACGGATCTTAGCCC	Capillary	Blood_vessel
P2_1_ATCATCTCATCGATTG	Macrophage	Macrophage
P2_7_TCAACGAAGGCAGGTT	Natural Killer	NK
P3_7_AGCTTGATCATTATCC	Capillary	Blood_vessel
P3_7_CACAGGCAGGGAACGG	Capillary Aerocyte	Blood_vessel
P2_8_AACTGGTTCGGCATCG	Pericyte	Muscle_cell
P2_7_ATTACTCGTCTGGTCG	Ciliated	Ciliated
P2_7_TTCTACACACAGTCGC	Artery	Blood_vessel
P2_3_CGACTTCAGTCGAGTG	OLR1+ Classical Monocyte	Monocyte
P3_3_ACGCCAGCATCGATGT	Alveolar Epithelial Type 2	AT2
P1_4_ATTATCCTCAACCATG	Natural Killer	NK
P1_3_GCAAACTGTACCGAGA	Vein	Blood_vessel
P3_6_CTTCTCTAGGCTAGAC	Macrophage	Macrophage
P2_5_GACAGAGCAAACGCGA	Capillary Aerocyte	Blood_vessel
P2_5_ACGTCAAAGATATACG	Lymphatic	Lymphatic
P3_7_ACTGATGCAGGCAGTA	Capillary Aerocyte	Blood_vessel
P2_3_TAGAGCTGTACTCGCG	Natural Killer	NK
P2_5_TGATTTCGTGAGTATA	Natural Killer	NK
P3_6_CGTAGGCGTCCGTGAC	Bronchial Vessel 1	Blood_vessel
P2_8_CAAGTTGGTACCATCA	Natural Killer	NK
P3_3_AATCGGTTCGGAATCT	Signaling Alveolar Epithelial Type 2	AT2
P3_7_CGGACTGAGAGCCTAG	Basophil/Mast 1	Mast_cell
P3_3_CACACTCTCTGATTCT	Ciliated	Ciliated
P1_4_ACGAGGATCATGCAAC	Pericyte	Muscle_cell
P3_7_GTAACTGGTCCATGAT	Bronchial Vessel 1	Blood_vessel
P3_7_TCCACACCACAGACTT	B	B_cell
P1_3_TTCCCAGCAGGGCATA	Bronchial Vessel 1	Blood_vessel
P2_5_TCTTCGGTCTATCCCG	Macrophage	Macrophage
P3_3_ACACCCTGTAAGCACG	Proximal Basal	nan
P2_7_CAAGGCCAGCCGGTAA	Artery	Blood_vessel
P2_5_ACCGTAAGTAAGAGAG	Macrophage	Macrophage
P2_8_CTGGTCTAGCGATGAC	Alveolar Fibroblast	Fibroblast
P1_2_GATCGATTCTGCAAGT	Bronchial Vessel 1	Blood_vessel
P2_6_CTACGTCGTTGGTTTG	Natural Killer	NK
P3_7_ATGAGGGTCCAGAAGG	Capillary Aerocyte	Blood_vessel
P3_3_AGGCCGTCACTATCTT	Ciliated	Ciliated
P2_8_TGCCCTACATGTCCTC	Capillary Aerocyte	Blood_vessel
P2_3_GGATGTTGTACATCCA	CD4+ Memory/Effector T	T_CD4
P2_7_GCAGTTAGTGCTAGCC	Lymphatic	Lymphatic
P2_1_ACGGGTCGTAAGGGCT	Capillary	Blood_vessel
P2_8_ATCCACCGTGGTAACG	Macrophage	Macrophage
P3_3_GTCGGGTCAGACAAAT	Signaling Alveolar Epithelial Type 2	AT2
P3_4_ATGGGAGTCGCATGGC	Airway Smooth Muscle	Muscle_cell
P1_2_GCTCTGTAGGCCCTTG	Alveolar Epithelial Type 2	AT2
P2_3_CCTAGCTGTAAGTAGT	CD8+ Naive T	T_CD8
P2_6_CAAGTTGGTGGTAACG	Macrophage	Macrophage
P2_8_TGGCGCAAGAGCCCAA	Natural Killer	NK
P2_7_GTACGTAGTGTCGCTG	Capillary Aerocyte	Blood_vessel
P2_2_GCTTGAACATCCGGGT	Capillary Intermediate 1	Blood_vessel
P2_7_CGACCTTGTTCCACTC	Capillary Intermediate 1	Blood_vessel
P2_1_TCAGATGTCTGTACGA	Vein	Blood_vessel
P3_6_CTGTGCTGTTCACGGC	Capillary	Blood_vessel
P2_5_AAGGCAGCAAGCTGAG	Natural Killer	NK
P3_5_TTTGGTTCATGCAATC	Signaling Alveolar Epithelial Type 2	AT2
P2_5_TCTTTCCCAAAGCGGT	Capillary	Blood_vessel
P3_7_AGAGCTTAGCGTCTAT	Capillary	Blood_vessel
P2_8_GCATGTACAGGCTGAA	Alveolar Fibroblast	Fibroblast
P2_8_AGGCCGTCAAATTGCC	Lymphatic	Lymphatic
P3_7_GCTGCGACATACTACG	Capillary	Blood_vessel
P3_6_GCAGCCATCGCAAGCC	Macrophage	Macrophage
P3_6_CGCGTTTAGCCCTAAT	Capillary	Blood_vessel
P2_5_GTTTCTAAGAGGTTGC	Pericyte	Muscle_cell
P3_2_AGGCCGTCAAGGCTCC	CD8+ Memory/Effector T	T_CD8
P2_7_CTGCCTAAGAATGTGT	Capillary	Blood_vessel
P2_8_AGGTCCGCACGTTGGC	Macrophage	Macrophage
P2_5_CTACCCACAACTGCGC	Pericyte	Muscle_cell
P2_1_TCAGATGGTATAAACG	Capillary	Blood_vessel
P2_2_GTCGGGTCACCAGTTA	Intermediate Monocyte	Monocyte
P2_5_TTATGCTGTTCTGTTT	Macrophage	Macrophage
P1_3_AAACCTGCACTATCTT	Vein	Blood_vessel
P2_7_CACACAACATATGCTG	Macrophage	Macrophage
P2_1_CGTCACTGTATAGGGC	Macrophage	Macrophage
P3_3_AGTCTTTCAAGCCGTC	Alveolar Epithelial Type 2	AT2
P2_2_GCGGGTTTCGAATGGG	Vein	Blood_vessel
P2_5_CATCAAGCACGAAGCA	Macrophage	Macrophage
P1_4_TTAACTCTCCGCAGTG	Club	nan
P1_2_GCCAAATTCTGCAGTA	Bronchial Vessel 2	Blood_vessel
P1_3_TCGTAGAAGACTGGGT	Capillary	Blood_vessel
P2_6_GCGCAGTGTACGAAAT	Capillary Aerocyte	Blood_vessel
P3_6_GGTGCGTCATAACCTG	Basal	nan
P2_5_TTTATGCAGACCTTTG	Ciliated	Ciliated
P2_4_TGGACGCGTATCAGTC	Capillary Aerocyte	Blood_vessel
P1_2_CCTATTAGTTATCCGA	Macrophage	Macrophage
P2_2_AGATCTGGTAAAGTCA	CD8+ Naive T	T_CD8
P2_5_AAGCCGCAGAAGGACA	Macrophage	Macrophage
P3_7_GACCTGGTCTTCATGT	Capillary Aerocyte	Blood_vessel
P3_2_TCTGGAATCTACCTGC	Macrophage	Macrophage
P3_2_GACTACAAGATGGGTC	CD4+ Memory/Effector T	T_CD4
P3_6_CTCGAGGAGAGAACAG	Signaling Alveolar Epithelial Type 2	AT2
P3_7_ACGAGGAGTATATGAG	CD8+ Naive T	T_CD8
P3_3_TCACAAGCATTCTCAT	Differentiating Basal	nan
P2_2_TCACAAGCAGTCTTCC	CD8+ Naive T	T_CD8
P3_3_TCACGAAGTGGAAAGA	Alveolar Epithelial Type 2	AT2
P2_7_CCTTTCTTCCGCGTTT	Artery	Blood_vessel
P2_3_CACCACTGTTATTCTC	Capillary Aerocyte	Blood_vessel
P3_3_AAGGCAGTCGCGCCAA	Alveolar Epithelial Type 1	AT1
P2_5_AAACCTGAGATGCCAG	Macrophage	Macrophage
P3_6_CGTCAGGCACTTAAGC	Alveolar Epithelial Type 2	AT2
P1_4_CAGAGAGGTCACCCAG	Macrophage	Macrophage
P1_3_AACTCCCGTACGAAAT	Artery	Blood_vessel
P1_2_CACCTTGGTTACAGAA	Alveolar Epithelial Type 2	AT2
P3_5_GCTGGGTGTCAGGACA	Macrophage	Macrophage
P2_2_CAACTAGGTCTCTTTA	CD8+ Memory/Effector T	T_CD8
P2_5_ACAGCCGAGGAGTTTA	Natural Killer	NK
P2_5_GGGAGATTCTCAAGTG	Macrophage	Macrophage
P3_6_GTGGGTCGTTAAGATG	Macrophage	Macrophage
P1_3_TGTATTCCAAGCGCTC	Artery	Blood_vessel
P3_6_GCTGCAGGTCAGAAGC	Macrophage	Macrophage
P1_4_CTCTGGTCAGCGAACA	Macrophage	Macrophage
P2_5_TCGTAGATCTAACTGG	Proliferating NK/T	nan
P2_7_GTATCTTGTCTGGAGA	Capillary Intermediate 1	Blood_vessel
P1_3_CATCAGATCTATCCCG	Capillary	Blood_vessel
P2_2_ACATCAGAGTTCGATC	Artery	Blood_vessel
P2_5_CAGAATCTCTTTAGTC	Pericyte	Muscle_cell
P2_6_TTTCCTCGTACAGCAG	Ciliated	Ciliated
P3_5_GATCTAGTCGCATGAT	Macrophage	Macrophage
P1_3_TTCTCCTAGGCAATTA	Classical Monocyte	Monocyte
P2_5_ACTATCTCATTATCTC	Capillary	Blood_vessel
P1_4_TTTCCTCCACGTAAGG	Macrophage	Macrophage
P3_5_AAACGGGGTGTTAAGA	Macrophage	Macrophage
P2_7_GAAATGAGTAGGAGTC	CD4+ Naive T	T_CD4
P2_6_ATCTACTGTTGTCGCG	Capillary Aerocyte	Blood_vessel
P2_7_CTCGGAGAGTGTACTC	Ciliated	Ciliated
P2_3_GATGAAAAGTGCCAGA	Vein	Blood_vessel
P2_5_GGAAAGCTCTACTATC	CD4+ Memory/Effector T	T_CD4
P3_5_CGTTGGGTCTACCTGC	Macrophage	Macrophage
P1_4_CTCGAAAAGGCTAGCA	Macrophage	Macrophage
P3_7_GATGAAACAGTGAGTG	Vein	Blood_vessel
P2_7_AAGCCGCAGCTCCCAG	Capillary	Blood_vessel
P3_7_GCGGGTTCATTCTCAT	Capillary	Blood_vessel
P2_8_CGCGGTACAAGCCGCT	Capillary	Blood_vessel
P2_7_TAGGCATTCACGAAGG	Artery	Blood_vessel
P1_2_ACGGAGAGTTCAGACT	Lipofibroblast	Fibroblast
P3_6_GACGCGTTCGCCATAA	Macrophage	Macrophage
P3_7_GATTCAGTCGTATCAG	Basophil/Mast 1	Mast_cell
P2_3_TCATTTGCATGGATGG	OLR1+ Classical Monocyte	Monocyte
P3_3_CGTGTAAGTCGACTAT	Alveolar Epithelial Type 2	AT2
P2_3_GTAACGTTCCAGTAGT	CD8+ Memory/Effector T	T_CD8
P2_3_CCTTCCCAGGGATACC	Capillary	Blood_vessel
P1_4_CTGTGCTCAGTACACT	Adventitial Fibroblast	Fibroblast
P2_1_TGCTGCTCATGGTTGT	Alveolar Epithelial Type 2	AT2
P2_5_CGTAGGCGTCGAATCT	Macrophage	Macrophage
P3_7_ACCGTAATCCTCAACC	CD8+ Naive T	T_CD8
P2_2_TTCTCAAGTTGATTGC	Capillary	Blood_vessel
P1_2_ACTTACTAGTGTACCT	Bronchial Vessel 1	Blood_vessel
P2_7_ATGGGAGTCGAACTGT	Capillary	Blood_vessel
P2_3_CGGACTGTCGGAATCT	Classical Monocyte	Monocyte
P3_6_CGATCGGGTGTTCTTT	CD8+ Naive T	T_CD8
P2_2_AGTAGTCAGAATCTCC	Classical Monocyte	Monocyte
P3_5_GTACTTTAGATATACG	Basophil/Mast 1	Mast_cell
P2_7_ATCTGCCTCCGTCAAA	Capillary	Blood_vessel
P2_1_CCTTACGCAATGACCT	Natural Killer	NK
P2_7_GAGCAGAGTTAAAGAC	Macrophage	Macrophage
P2_7_GGGTTGCGTCTAGGTT	Macrophage	Macrophage
P2_7_AGCGTATGTCTAGAGG	Classical Monocyte	Monocyte
P3_2_TATCAGGAGGCATGGT	Basophil/Mast 2	Mast_cell
P1_4_CGCTTCATCTGGGCCA	Macrophage	Macrophage
P3_5_AGTAGTCTCGGTTCGG	Alveolar Fibroblast	Fibroblast
P2_8_CGCCAAGTCATGGTCA	Macrophage	Macrophage
P2_5_ATCATGGCAAGTCTAC	B	B_cell
P2_6_CGCTATCTCCAGATCA	Capillary Aerocyte	Blood_vessel
P3_7_TAAGTGCTCGGCATCG	CD4+ Memory/Effector T	T_CD4
P3_3_TGCACCTCATTAGGCT	Ionocyte	nan
P2_7_AGTGGGAGTTCCTCCA	Capillary Aerocyte	Blood_vessel
P3_7_CTACACCGTCAAAGAT	Capillary Aerocyte	Blood_vessel
P2_7_GTCGGGTTCAGTCAGT	Capillary	Blood_vessel
P2_1_ACGGGTCCAGGACGTA	Vein	Blood_vessel
P2_5_TCATTTGAGCAGCCTC	Macrophage	Macrophage
P3_7_TCAGCTCTCTGTCCGT	Natural Killer T	nan
P3_6_CCTCTGAAGAGTAATC	Signaling Alveolar Epithelial Type 2	AT2
P3_4_AGCTCCTAGCTTATCG	Alveolar Epithelial Type 2	AT2
P2_2_CTGAAGTCACAACTGT	Macrophage	Macrophage
P3_6_TACCTATTCCTAGGGC	Macrophage	Macrophage
P2_1_GTGTGCGAGTGGAGAA	Capillary	Blood_vessel
P3_2_TACTTACAGGTGATTA	Classical Monocyte	Monocyte
P2_1_CTGATAGGTGCAACTT	Artery	Blood_vessel
P3_4_TACACGAGTGGTCCGT	Adventitial Fibroblast	Fibroblast
P3_2_CGGACACCAAGCTGAG	Bronchial Vessel 2	Blood_vessel
P3_5_AACTTTCCATGCTGGC	Natural Killer	NK
P3_7_TTTACTGAGTGATCGG	Natural Killer	NK
P3_7_GCAGCCACATACGCTA	Classical Monocyte	Monocyte
P3_3_GCCAAATAGTGGTAAT	Alveolar Epithelial Type 1	AT1
P2_1_GATCTAGGTAAACCTC	OLR1+ Classical Monocyte	Monocyte
P3_2_ATCATCTGTACGAAAT	Bronchial Vessel 1	Blood_vessel
P2_5_TACTCGCTCGTACGGC	Macrophage	Macrophage
P3_6_ACGAGCCTCAGGTTCA	Club	nan
P2_7_GTGCATATCAACCATG	Capillary	Blood_vessel
P3_3_TAGCCGGCAAGACACG	Natural Killer	NK
P3_5_CCCATACTCGTCGTTC	Macrophage	Macrophage
P2_5_CTCCTAGCACCGCTAG	Capillary Intermediate 2	Blood_vessel
P2_4_AAAGCAACAAGGACAC	Airway Smooth Muscle	Muscle_cell
P1_4_CTCTACGCATGCATGT	Macrophage	Macrophage
P2_6_CAAGGCCCACTCTGTC	Alveolar Fibroblast	Fibroblast
P2_5_AAGGTTCGTCCTGCTT	Natural Killer	NK
P2_3_TCGGTAATCGCGTAGC	Capillary	Blood_vessel
P2_2_TAAACCGAGCCACCTG	Capillary Aerocyte	Blood_vessel
P2_7_CCTACCAAGAACAACT	Pericyte	Muscle_cell
P3_5_CCATGTCGTATGAAAC	Macrophage	Macrophage
P3_7_ACGGCCAAGATCCCGC	Capillary	Blood_vessel
P3_6_CACACAAAGACTAGAT	Alveolar Epithelial Type 1	AT1
P3_6_AACCATGCAGAGCCAA	Macrophage	Macrophage
P1_3_TATCAGGCACCGAATT	Plasma	Plasma_cell
P2_8_TCAGATGCACCTTGTC	Macrophage	Macrophage
P2_8_TAAGTGCGTTTGACTG	Plasmacytoid Dendritic	DC_plasmacytoid
P2_8_TCAATCTTCAAAGACA	Macrophage	Macrophage
P3_7_GGCGTGTCACATCCAA	Capillary	Blood_vessel
P3_2_AGAGCTTCATTAACCG	CD8+ Naive T	T_CD8
P2_1_CTGCTGTTCACGCATA	Capillary Aerocyte	Blood_vessel
P3_7_AACTCAGGTATCAGTC	Vein	Blood_vessel
P2_7_GTAGGCCAGCCAGTAG	Capillary Aerocyte	Blood_vessel
P3_5_TTGGCAACATGCCACG	Macrophage	Macrophage
P3_6_CTAGAGTAGGTGCAAC	Capillary	Blood_vessel
P1_4_CGATCGGTCGGCTACG	CD8+ Memory/Effector T	T_CD8
P3_3_GGGCACTTCTAAGCCA	Proximal Basal	nan
P2_5_CGTCCATGTCCAGTAT	Macrophage	Macrophage
P3_5_TGGCTGGCACTACAGT	Alveolar Fibroblast	Fibroblast
P1_2_CTAAGACTCTGTCCGT	Macrophage	Macrophage
P2_2_CTACACCTCCTCAATT	Classical Monocyte	Monocyte
P1_2_CGACTTCGTTAAGAAC	Classical Monocyte	Monocyte
P3_7_CGTCAGGGTAAACACA	CD8+ Memory/Effector T	T_CD8
P1_3_CAACCTCCATGGTCAT	Basophil/Mast 1	Mast_cell
P1_4_TTTCCTCCAAGGTTCT	Club	nan
P3_2_AGCGTCGCATGTTCCC	Bronchial Vessel 1	Blood_vessel
P1_4_GCTTGAATCGTAGGAG	Alveolar Epithelial Type 2	AT2
P3_3_AACTCCCTCGCCAGCA	Club	nan
P2_1_CCTCAGTCATGCAACT	Capillary	Blood_vessel
P3_3_CAGCATACAAGCCATT	Alveolar Epithelial Type 2	AT2
P3_7_ACGAGCCGTGATAAAC	Macrophage	Macrophage
P2_7_GAGGTGAAGTTTGCGT	Capillary	Blood_vessel
P3_6_CCAGCGACACAACGTT	Capillary Aerocyte	Blood_vessel
P3_5_GGGCATCTCGCTTGTC	Macrophage	Macrophage
P3_6_TGACTTTAGTGTTGAA	Signaling Alveolar Epithelial Type 2	AT2
P3_2_TGGTTCCTCTTTAGGG	CD4+ Memory/Effector T	T_CD4
P3_5_GCAGTTAGTACCGCTG	Lymphatic	Lymphatic
P2_5_GCAGTTATCGGATGTT	Macrophage	Macrophage
P3_6_GCTGCAGTCCGTACAA	Alveolar Epithelial Type 2	AT2
P3_7_TAAGTGCTCAGCCTAA	Artery	Blood_vessel
P3_7_ATTTCTGCACCTTGTC	Basophil/Mast 1	Mast_cell
P3_3_CTGCTGTCAGACACTT	Natural Killer	NK
P2_2_ATGAGGGAGTCCGGTC	Artery	Blood_vessel
P2_5_CCTTCCCGTCTGCGGT	Macrophage	Macrophage
P3_7_TTTGGTTGTGCATCTA	Capillary Aerocyte	Blood_vessel
P2_5_TACTCATAGCGATAGC	Macrophage	Macrophage
P2_8_GCTGCTTTCCGCATAA	Adventitial Fibroblast	Fibroblast
P2_1_GCTGCAGTCCTCTAGC	Capillary	Blood_vessel
P2_3_TTGGCAACAACGATGG	Capillary	Blood_vessel
P3_6_CTCGAAAAGCGATCCC	Artery	Blood_vessel
P3_6_TTCTACAGTCATGCAT	Club	nan
P1_4_CTCGTACGTTAAGATG	CD8+ Naive T	T_CD8
P2_5_TCAGATGCAGTAAGAT	Macrophage	Macrophage
P3_5_CAAGATCTCGGAAACG	Macrophage	Macrophage
P3_6_GCGCGATGTAGCAAAT	Alveolar Epithelial Type 1	AT1
P1_4_ATCTGCCTCCGGCACA	Macrophage	Macrophage
P1_4_ACAGCTAGTTTCCACC	Macrophage	Macrophage
P1_3_CCTTACGGTGACGCCT	Capillary	Blood_vessel
P3_5_GCAGTTACACGGCCAT	Macrophage	Macrophage
P2_5_CACCTTGTCGGTTCGG	Macrophage	Macrophage
P2_7_TGCGCAGAGGCGACAT	Lymphatic	Lymphatic
P2_6_ATAGACCTCCAAGTAC	Macrophage	Macrophage
P1_3_ATAGACCAGCCAGGAT	Capillary	Blood_vessel
P2_3_GACACGCCAATCCGAT	Natural Killer	NK
P3_4_AAGACCTCACCATGTA	Alveolar Fibroblast	Fibroblast
P3_7_AAGCCGCCAGTGGAGT	Plasmacytoid Dendritic	DC_plasmacytoid
P2_8_GGTGAAGAGTACGATA	Capillary Aerocyte	Blood_vessel
P3_3_GGGATGATCTGCCCTA	Differentiating Basal	nan
P2_1_GACAGAGGTTCGTTGA	Capillary	Blood_vessel
P3_3_CTACCCATCACTCCTG	Differentiating Basal	nan
P2_5_GCATGCGGTCAGCTAT	Capillary Aerocyte	Blood_vessel
P3_5_TACTTGTAGCTAGTCT	Alveolar Epithelial Type 2	AT2
P2_2_TGAGCCGTCGGCGCTA	Capillary	Blood_vessel
P2_8_TAAACCGGTTCCCGAG	Ciliated	Ciliated
P3_6_TATCAGGTCCGCATCT	Macrophage	Macrophage
P2_8_CGAACATGTCCGAACC	Macrophage	Macrophage
P2_7_TCGGTAACAGTGGGAT	Capillary	Blood_vessel
P3_6_GTGAAGGTCACCACCT	Macrophage	Macrophage
P2_8_CATCGGGCAATAGCAA	Macrophage	Macrophage
P2_2_TGTCCCACACGGTGTC	Classical Monocyte	Monocyte
P2_4_GTCATTTCACAGTCGC	Capillary Aerocyte	Blood_vessel
P2_8_TCGCGAGAGCCCAATT	Proliferating Macrophage	Macrophage_Dividing
P2_1_GACGTTAAGCAGCCTC	Capillary	Blood_vessel
P3_3_ACACCAACAATCTGCA	Alveolar Epithelial Type 2	AT2
P2_6_TCTTTCCCAGATCTGT	Alveolar Epithelial Type 2	AT2
P3_5_CATTCGCCATTGAGCT	Macrophage	Macrophage
P3_4_GCAGTTAGTGTGTGCC	Alveolar Fibroblast	Fibroblast
P1_2_GGACAAGAGTCAATAG	Alveolar Epithelial Type 2	AT2
P3_3_CTACACCTCTCCTATA	Alveolar Epithelial Type 1	AT1
P3_5_ACATGGTGTCGCGGTT	Macrophage	Macrophage
P3_7_TCCCGATCATGCCTAA	Plasma	Plasma_cell
P1_2_AAAGATGCAGACTCGC	Macrophage	Macrophage
P1_4_TCAATCTTCTGATTCT	Natural Killer	NK
P2_7_TGTGTTTTCTAAGCCA	Basophil/Mast 1	Mast_cell
P3_5_ACGCCGAAGACGACGT	Vascular Smooth Muscle	Muscle_cell
P3_6_CGTTCTGCACCAGCAC	Macrophage	Macrophage
P3_7_TACCTTAGTAAGAGGA	CD4+ Memory/Effector T	T_CD4
P2_1_AACTGGTGTCATGCCG	Capillary Aerocyte	Blood_vessel
P2_5_TGCCAAAAGACTCGGA	Macrophage	Macrophage
P3_5_GCAATCACACTTCGAA	Macrophage	Macrophage
P2_1_GCAATCACAGGGCATA	Capillary	Blood_vessel
P2_2_GGTGCGTTCGCCCTTA	Artery	Blood_vessel
P2_5_TACTTACAGGACATTA	Macrophage	Macrophage
P3_2_ATTTCTGAGCCACTAT	Basophil/Mast 2	Mast_cell
P3_3_CGTGTAAAGGCAATTA	Goblet	nan
P1_3_CAGAATCAGAATGTTG	Macrophage	Macrophage
P2_1_TGCGCAGTCTCTGAGA	Capillary	Blood_vessel
P2_1_TTCTACACATTAGGCT	Capillary	Blood_vessel
P2_7_CACCACTTCTTTCCTC	Natural Killer	NK
P3_6_AGTGGGATCAGAGACG	Alveolar Epithelial Type 2	AT2
P3_6_TCAGCAAGTGATGCCC	Alveolar Epithelial Type 2	AT2
P2_8_CCGGTAGCATGCTGGC	Pericyte	Muscle_cell
P3_6_CCGGGATTCGCTAGCG	Alveolar Epithelial Type 2	AT2
P2_2_CCAATCCAGCGTTCCG	Macrophage	Macrophage
P2_7_AACACGTTCCGAACGC	Capillary	Blood_vessel
P3_7_CTAAGACTCGCGCCAA	Capillary	Blood_vessel
P3_7_GCTTCCACACCAGGCT	Basophil/Mast 1	Mast_cell
P3_3_ACACCCTTCCTGCAGG	Alveolar Epithelial Type 1	AT1
P1_4_TTAGGACGTTCTGAAC	Adventitial Fibroblast	Fibroblast
P2_7_GTAGTCAGTTTCGCTC	IGSF21+ Dendritic	nan
P3_6_CTTAACTGTCAGAGGT	Alveolar Epithelial Type 2	AT2
P1_3_TACGGTAGTTACCAGT	Vein	Blood_vessel
P3_6_ATCACGATCTGCGTAA	Alveolar Epithelial Type 2	AT2
P3_5_CTGATAGAGGAGCGAG	Macrophage	Macrophage
P2_5_CACCAGGAGGAGCGTT	Alveolar Epithelial Type 2	AT2
P2_3_ACTGTCCCAAGTTGTC	Capillary Aerocyte	Blood_vessel
P3_6_TAGAGCTCATTGGCGC	Signaling Alveolar Epithelial Type 2	AT2
P3_6_ATTTCTGCAGCTGGCT	Alveolar Epithelial Type 2	AT2
P1_3_AGAATAGAGCGTAATA	Capillary Aerocyte	Blood_vessel
P3_2_TCAGGATTCGTTACGA	Natural Killer	NK
P2_7_ACGGGCTGTAAACACA	Capillary Intermediate 2	Blood_vessel
P2_5_TAGACCATCCGCGTTT	Natural Killer	NK
P1_3_AACTGGTTCCGAGCCA	Macrophage	Macrophage
P2_5_CGTGTAACACCCATGG	Macrophage	Macrophage
P2_2_TTTACTGCACACCGCA	Classical Monocyte	Monocyte
P3_6_TGGGCGTGTCTCCATC	Ciliated	Ciliated
P3_4_GAACGGAGTTCAGACT	Fibromyocyte	Fibroblast
P2_2_CCTAAAGTCGGATGTT	CD4+ Naive T	T_CD4
P2_3_CACACAAGTTCCTCCA	Capillary	Blood_vessel
P2_8_TGCCAAACAGATGGCA	Macrophage	Macrophage
P2_8_ATTTCTGCAAATCCGT	Basophil/Mast 1	Mast_cell
P2_7_CCACGGAGTGCTTCTC	Alveolar Fibroblast	Fibroblast
P3_5_TACTCGCCATGTCCTC	Macrophage	Macrophage
P2_2_CAACCAACAGATAATG	CD8+ Naive T	T_CD8
P2_2_CGATCGGAGTGGGCTA	Myeloid Dendritic Type 2	DC2
P3_5_CTGTGCTAGTGTACCT	Airway Smooth Muscle	Muscle_cell
P2_2_GTGAAGGGTGTTCGAT	Artery	Blood_vessel
P3_6_CGATGGCGTGAGGCTA	Macrophage	Macrophage
P3_5_CTAAGACGTACGAAAT	Alveolar Fibroblast	Fibroblast
P1_3_TCAGGATGTTGTCGCG	Myeloid Dendritic Type 2	DC2
P3_6_TCAGATGAGCGAGAAA	Signaling Alveolar Epithelial Type 2	AT2
P2_7_ATGGGAGCAGGAATGC	IGSF21+ Dendritic	nan
P2_7_CGCCAAGTCCTGTACC	Capillary Intermediate 2	Blood_vessel
P1_2_AGCCTAATCAGCAACT	Alveolar Epithelial Type 2	AT2
P2_1_CATTATCTCGCACTCT	Natural Killer	NK
P2_2_GGACGTCCACAGGAGT	Capillary Aerocyte	Blood_vessel
P2_5_GATCGCGCAAGCGAGT	Natural Killer	NK
P3_6_CTGAAACCACCACGTG	CD8+ Naive T	T_CD8
P3_3_GCATACATCCGAACGC	Alveolar Epithelial Type 2	AT2
P2_5_CCTTTCTCACAGACTT	Capillary	Blood_vessel
P3_6_TACTTGTTCAAACGGG	Alveolar Epithelial Type 1	AT1
P3_7_ACCGTAAAGCCTCGTG	Capillary Aerocyte	Blood_vessel
P3_2_TGAGCCGCATGCCCGA	Basophil/Mast 1	Mast_cell
P2_4_CATGCCTGTTGAGTTC	Basophil/Mast 1	Mast_cell
P3_5_CACACCTCACGGACAA	Alveolar Fibroblast	Fibroblast
P2_8_TAGTTGGCAGTCCTTC	Ciliated	Ciliated
P2_1_CCTAGCTCAATTGCTG	Macrophage	Macrophage
P3_6_TTTACTGGTTTACTCT	Capillary	Blood_vessel
P3_7_AACTCTTGTTATGCGT	Capillary	Blood_vessel
P2_3_GGGTTGCGTACAAGTA	Artery	Blood_vessel
P2_7_TACCTTATCATTTGGG	Capillary	Blood_vessel
P3_7_TGCCCTAGTGTGGTTT	Natural Killer	NK
P3_5_CAGTCCTCAATGAATG	Alveolar Fibroblast	Fibroblast
P2_2_ATCCACCGTGTCAATC	Artery	Blood_vessel
P2_7_GTAGTCAAGGTGCTAG	Capillary	Blood_vessel
P2_3_GAACATCCAAGTAGTA	Nonclassical Monocyte	Monocyte
P3_3_GAGTCCGGTCGCTTCT	Signaling Alveolar Epithelial Type 2	AT2
P2_1_CGCTATCGTATTAGCC	Vein	Blood_vessel
P3_5_CTCTACGGTAGCGCTC	Macrophage	Macrophage
P2_4_GAGTCCGGTAACGACG	Capillary Aerocyte	Blood_vessel
P1_4_TTTCCTCAGGAGTTTA	Macrophage	Macrophage
P3_7_CGTGTCTAGAGTAATC	Capillary Aerocyte	Blood_vessel
P2_8_TTCTCAACATAGAAAC	Pericyte	Muscle_cell
P2_3_ACCCACTGTTTGACTG	CD4+ Memory/Effector T	T_CD4
P2_3_ATAGACCGTTAGATGA	Intermediate Monocyte	Monocyte
P1_3_AACTCTTTCCAGAGGA	Capillary	Blood_vessel
P3_5_CTTAGGACACACATGT	Natural Killer	NK
P3_6_GGAATAAAGAGTAAGG	Macrophage	Macrophage
P3_7_CGGAGCTTCGTTACGA	Myeloid Dendritic Type 2	DC2
P2_7_TGGACGCTCCGCGCAA	Capillary	Blood_vessel
P3_3_GACCTGGCACACCGAC	Signaling Alveolar Epithelial Type 2	AT2
P2_3_GGCAATTGTGTCTGAT	Capillary	Blood_vessel
P3_6_GTCTTCGTCTCGTATT	Capillary	Blood_vessel
P3_7_CTACACCGTACGCTGC	Natural Killer T	nan
P2_7_AAGACCTTCAGCGACC	Capillary	Blood_vessel
P3_2_ATAAGAGTCATGCAAC	Classical Monocyte	Monocyte
P2_4_GCCTCTATCGTGGTCG	Vascular Smooth Muscle	Muscle_cell
P3_6_TGGACGCTCTTCTGGC	Alveolar Epithelial Type 1	AT1
P1_4_TGAGCCGCATGTCTCC	Adventitial Fibroblast	Fibroblast
P3_3_CTCCTAGCAATCACAC	Alveolar Epithelial Type 2	AT2
P3_3_AGGCCACTCGGTTAAC	Macrophage	Macrophage
P2_8_TGCCCATTCCTGTACC	Alveolar Fibroblast	Fibroblast
P2_7_TTGAACGCACACATGT	Capillary	Blood_vessel
P1_4_GAGGTGACATGAGCGA	Macrophage	Macrophage
P1_4_GAATGAAAGCGTCTAT	Macrophage	Macrophage
P1_4_GCGAGAATCCCAAGTA	Natural Killer	NK
P2_7_TTTACTGCAATCCAAC	Ciliated	Ciliated
P2_1_GTGTTAGCACACCGCA	Capillary	Blood_vessel
P3_5_CTCGAGGAGCGATAGC	Macrophage	Macrophage
P2_2_ACCAGTAAGCAAATCA	Basophil/Mast 1	Mast_cell
P3_5_CTAGAGTTCAGAGACG	Macrophage	Macrophage
P3_6_CAAGAAAAGACCACGA	Alveolar Epithelial Type 2	AT2
P3_7_TAGGCATTCTCCTATA	Classical Monocyte	Monocyte
P1_3_GTTTCTACAAGCGAGT	Nonclassical Monocyte	Monocyte
P2_7_CAGCTAACAGATGGCA	Capillary Aerocyte	Blood_vessel
P3_2_TCAGATGAGGGTTTCT	Lymphatic	Lymphatic
P2_5_TGCCCTACAATCCGAT	Natural Killer	NK
P3_3_GACTAACAGTCCAGGA	Alveolar Epithelial Type 2	AT2
P2_8_GGCTCGATCCGTTGCT	Basophil/Mast 1	Mast_cell
P2_3_CCTCAGTAGAGGACGG	CD8+ Memory/Effector T	T_CD8
P2_5_GGCGACTAGCGGCTTC	Macrophage	Macrophage
P3_4_TACAGTGTCCTTGACC	Adventitial Fibroblast	Fibroblast
P3_3_CTGAAGTAGTGCGATG	Macrophage	Macrophage
P1_2_TTCGAAGGTACCGCTG	Alveolar Epithelial Type 2	AT2
P3_5_TGCACCTAGCGATATA	Macrophage	Macrophage
P3_2_CACACTCTCGTGGGAA	CD4+ Memory/Effector T	T_CD4
P1_4_TCAATCTTCCTCATTA	Macrophage	Macrophage
P2_1_AGTGTCAAGTTGAGTA	Macrophage	Macrophage
P2_4_TAGTGGTCATTGGCGC	Capillary Aerocyte	Blood_vessel
P3_3_CATCAGAAGACAATAC	Proximal Basal	nan
P3_5_GACCAATGTACTTGAC	Airway Smooth Muscle	Muscle_cell
P2_3_GAATAAGTCATCGATG	CD8+ Naive T	T_CD8
P1_4_TTAGTTCTCCCATTAT	Macrophage	Macrophage
P3_2_CAAGTTGAGGAATTAC	Basophil/Mast 2	Mast_cell
P2_1_GGACATTAGCTAGTGG	Macrophage	Macrophage
P3_7_CTCGTCACACACTGCG	Capillary	Blood_vessel
P2_3_GTCTTCGGTTTGTTTC	Capillary	Blood_vessel
P1_3_GAACATCTCTGCCCTA	Macrophage	Macrophage
P3_2_CTCGGAGTCCCGGATG	CD4+ Memory/Effector T	T_CD4
P1_2_TCGTACCTCAACCATG	Macrophage	Macrophage
P3_5_GCTGCTTTCGCCAGCA	Macrophage	Macrophage
P2_7_CGCGGTATCCTATTCA	Ciliated	Ciliated
P2_1_CGTTCTGCACTTAACG	CD8+ Naive T	T_CD8
P1_3_CCACGGAAGAGGTTGC	CD8+ Memory/Effector T	T_CD8
P2_7_CCGGGATAGATGTCGG	Macrophage	Macrophage
P2_8_CCGTGGACAATGGATA	Pericyte	Muscle_cell
P2_1_GTCGTAAAGGTACTCT	IGSF21+ Dendritic	nan
P2_8_ACACCGGGTCGTGGCT	Natural Killer	NK
P2_8_GAGTCCGCAGCCTTGG	Macrophage	Macrophage
P2_5_CTGAAGTAGCGTAGTG	Capillary Aerocyte	Blood_vessel
P3_3_AAAGTAGGTAAACACA	Proximal Ciliated	Ciliated
P3_6_AAACCTGAGACAAGCC	Bronchial Vessel 1	Blood_vessel
P3_5_TCACAAGCAGCCAGAA	Airway Smooth Muscle	Muscle_cell
P2_1_GTATTCTGTACATGTC	Capillary Intermediate 2	Blood_vessel
P3_7_ACTTGTTAGCGTCAAG	Classical Monocyte	Monocyte
P2_7_AACCATGAGTATCGAA	Vein	Blood_vessel
P2_7_GTATTCTCAGGCAGTA	Capillary	Blood_vessel
P3_7_ACGAGGATCAGCACAT	Nonclassical Monocyte	Monocyte
P3_5_CATGACACAACACCTA	Macrophage	Macrophage
P2_5_ACAGCTACAATGACCT	Natural Killer	NK
P3_7_GGACATTGTAGTACCT	Macrophage	Macrophage
P2_1_CTGAAACCACAGATTC	Vein	Blood_vessel
P2_8_CCACGGACACGCCAGT	Macrophage	Macrophage
P2_8_ACCAGTAGTGCTAGCC	Natural Killer	NK
P2_2_GGTATTGAGCGTGTCC	Macrophage	Macrophage
P3_6_GCGCAGTGTCAGAGGT	Macrophage	Macrophage
P3_5_CCTATTACAAGCCCAC	Macrophage	Macrophage
P1_3_ACGAGCCCAGTCCTTC	Capillary	Blood_vessel
P2_5_TTGGCAAGTGCTTCTC	Macrophage	Macrophage
P2_8_CAGTAACCAGCTCGCA	Macrophage	Macrophage
P3_7_GTCAAGTGTCAAAGAT	Basophil/Mast 1	Mast_cell
P3_7_TACTCATCATATACCG	Myeloid Dendritic Type 2	DC2
P2_2_TGTATTCCATCGGTTA	Macrophage	Macrophage
P2_2_AATCGGTTCAACGGGA	CD4+ Naive T	T_CD4
P2_1_AGACGTTGTGTGAAAT	Vein	Blood_vessel
P2_1_GACGTGCAGTTCGATC	Capillary	Blood_vessel
P3_6_CCGGTAGAGTGGAGTC	Macrophage	Macrophage
P3_7_ACGGAGAAGGCCCGTT	Classical Monocyte	Monocyte
P3_7_CTCTAATAGAAGGTGA	Bronchial Vessel 1	Blood_vessel
P3_6_CAGAGAGAGAGCTATA	Natural Killer	NK
P2_2_TAAGTGCGTGCGCTTG	Nonclassical Monocyte	Monocyte
P3_7_TTCTCCTTCACTCTTA	Bronchial Vessel 1	Blood_vessel
P2_8_CTGCGGACATTAACCG	Macrophage	Macrophage
P3_4_CGATGTATCGTACCGG	Pericyte	Muscle_cell
P3_3_TCACAAGCAAGCTGTT	Differentiating Basal	nan
P2_2_TCATTACTCTCCAACC	Myeloid Dendritic Type 1	DC1
P2_2_GTGGGTCTCGAACTGT	Classical Monocyte	Monocyte
P2_1_TGCGGGTTCGCGCCAA	Capillary	Blood_vessel
P3_6_AAAGTAGGTTATGCGT	Macrophage	Macrophage
P3_7_CCCTCCTCAGGGATTG	CD8+ Memory/Effector T	T_CD8
P2_1_GACGCGTCATCCGGGT	Capillary	Blood_vessel
P3_3_GGCGTGTGTGCTTCTC	Club	nan
P2_3_GTGTTAGCATGCTGGC	CD4+ Memory/Effector T	T_CD4
P2_8_AAAGATGCAAGCTGAG	Pericyte	Muscle_cell
P2_8_GATCTAGAGTCACGCC	Macrophage	Macrophage
P2_5_CTGATAGTCTATCCCG	Natural Killer	NK
P3_7_AGTGGGAGTATTCTCT	Capillary	Blood_vessel
P1_2_GGCGTGTGTTTGGGCC	Macrophage	Macrophage
P2_5_CCGTACTGTAGCTTGT	Macrophage	Macrophage
P2_7_TCGTAGAAGCCGGTAA	Capillary	Blood_vessel
P2_8_TCAATCTCATGTAAGA	Pericyte	Muscle_cell
P3_6_AGCGTATAGTGAAGTT	Macrophage	Macrophage
P3_7_GATGAAACAGCCTTGG	Vein	Blood_vessel
P3_4_CACCACTTCACAAACC	Airway Smooth Muscle	Muscle_cell
P3_7_CCATGTCGTCGACTGC	Nonclassical Monocyte	Monocyte
P3_7_CAAGGCCTCAAAGACA	B	B_cell
P3_7_GACGTTAGTTAGAACA	Natural Killer	NK
P2_5_CTCGTACTCCAGAGGA	Pericyte	Muscle_cell
P1_3_AATCCAGAGTACGTAA	Artery	Blood_vessel
P2_1_ACTGAACGTGTCCTCT	Capillary	Blood_vessel
P1_3_TACGGGCAGGTGTTAA	Classical Monocyte	Monocyte
P2_2_AGGGATGAGCTCCTCT	Nonclassical Monocyte	Monocyte
P2_5_ACGGGCTGTTATCCGA	Alveolar Epithelial Type 1	AT1
P2_1_CGATCGGCAGTAAGAT	Capillary	Blood_vessel
P2_1_CGATGTATCTGAGGGA	Artery	Blood_vessel
P2_7_AACACGTGTATGAATG	Capillary	Blood_vessel
P2_8_TGGCGCAGTTATCGGT	Macrophage	Macrophage
P2_1_CGCTATCCACCAACCG	Capillary Intermediate 2	Blood_vessel
P3_6_TACGGATAGAAACCTA	Macrophage	Macrophage
P1_2_AAAGATGCACACAGAG	Macrophage	Macrophage
P3_7_GGACATTAGTAGATGT	Capillary	Blood_vessel
P1_3_GGGTTGCTCTACCTGC	CD8+ Memory/Effector T	T_CD8
P2_8_GGAGCAATCTGACCTC	Macrophage	Macrophage
P3_7_CATCGAAGTGCTCTTC	CD4+ Memory/Effector T	T_CD4
P2_1_TGAGCCGGTCCTCTTG	Artery	Blood_vessel
P3_5_GCTGCGAAGAGCTGGT	Macrophage	Macrophage
P2_5_CCGTACTCATAAGACA	Macrophage	Macrophage
P3_7_AAAGCAACATACGCCG	Lymphatic	Lymphatic
P2_2_CCATGTCAGGACAGAA	Ciliated	Ciliated
P2_2_CACCACTTCGCCGTGA	Macrophage	Macrophage
P2_1_GAAATGAAGGCTACGA	Artery	Blood_vessel
P2_6_GCAATCATCTCGTATT	Capillary	Blood_vessel
P3_7_ACGATACAGCTAGTTC	Nonclassical Monocyte	Monocyte
P2_1_AATCCAGGTTCAGGCC	Capillary	Blood_vessel
P1_3_TAGTTGGCATACTCTT	Alveolar Fibroblast	Fibroblast
P3_3_GCCAAATTCGTTACAG	Differentiating Basal	nan
P2_6_CATCCACGTTAAGGGC	Macrophage	Macrophage
P3_5_TGCACCTCACCTTGTC	Macrophage	Macrophage
P2_2_AACTCCCGTGAGGGAG	IGSF21+ Dendritic	nan
P3_6_GTAGTCATCCTGCCAT	Macrophage	Macrophage
P2_1_CGGACGTCATTCACTT	Alveolar Epithelial Type 2	AT2
P2_5_CCCAGTTAGATCCCGC	Natural Killer	NK
P1_4_ACCGTAAAGCGCTTAT	Macrophage	Macrophage
P2_8_AGAGTGGAGCCACCTG	Alveolar Fibroblast	Fibroblast
P1_2_TTGAACGGTAAGAGGA	Bronchial Vessel 2	Blood_vessel
P3_6_TCTTCGGTCTCGGACG	Basal	nan
P2_7_ATCACGAGTACAGACG	Macrophage	Macrophage
P2_8_GGCGACTTCTCGAGTA	Natural Killer	NK
P2_8_CACAGTACAGGTGGAT	Macrophage	Macrophage
P1_3_CAGAGAGTCTCTAAGG	CD8+ Naive T	T_CD8
P2_2_TAAGTGCGTATCGCAT	Macrophage	Macrophage
P1_2_GGGACCTTCTTTAGGG	EREG+ Dendritic	nan
P1_4_CAACCTCGTCTTCGTC	Macrophage	Macrophage
P2_8_GTCGTAACAAGTACCT	Natural Killer	NK
P2_7_CCACTACGTCCCTACT	Basal	nan
P3_5_AGATCTGAGGGCATGT	Macrophage	Macrophage
P1_2_GGACATTGTACTTAGC	Alveolar Epithelial Type 2	AT2
P2_8_CCTACCATCCAAATGC	Macrophage	Macrophage
P1_2_GTGCTTCAGTGACTCT	Classical Monocyte	Monocyte
P2_1_CCGGTAGAGTCCTCCT	Capillary Aerocyte	Blood_vessel
P3_7_GCATACATCCCTTGTG	Nonclassical Monocyte	Monocyte
P3_2_AGACGTTTCTCATTCA	Nonclassical Monocyte	Monocyte
P3_6_AGGGAGTCACTATCTT	Capillary	Blood_vessel
P2_6_GGGTCTGGTACGCACC	Alveolar Epithelial Type 1	AT1
P3_3_CCTAAAGAGTGTACCT	Basal	nan
P3_7_AACTCCCCAGCCTGTG	Capillary Aerocyte	Blood_vessel
P3_6_GGTGTTATCCCTCTTT	Basophil/Mast 1	Mast_cell
P3_7_CTGAAGTGTACGAAAT	Basophil/Mast 1	Mast_cell
P3_2_AGGCCGTAGAGACTTA	Basophil/Mast 2	Mast_cell
P2_2_TTTGGTTAGTCCAGGA	Capillary Aerocyte	Blood_vessel
P1_3_AACTGGTCAGACAAGC	Artery	Blood_vessel
P2_7_CACACAAGTGTCGCTG	Capillary Intermediate 1	Blood_vessel
P2_5_TTAGGCAAGAGACTAT	Macrophage	Macrophage
P3_6_CGATTGAAGACGCTTT	Myeloid Dendritic Type 1	DC1
P3_3_GGGAGATCAAGCGCTC	Differentiating Basal	nan
P3_6_TGCTGCTGTCAGATAA	Capillary	Blood_vessel
P2_1_GCGCAGTGTGAGTATA	Artery	Blood_vessel
P2_1_CCATTCGAGGAATTAC	Basal	nan
P1_4_ACTGAACAGTTCGCGC	Alveolar Epithelial Type 2	AT2
P3_5_TCTGGAAAGTATCTCG	Macrophage	Macrophage
P2_5_CGTTGGGAGATCACGG	Macrophage	Macrophage
P3_7_CGATGGCAGTGTGGCA	CD4+ Memory/Effector T	T_CD4
P3_2_CAAGATCGTACACCGC	Nonclassical Monocyte	Monocyte
P2_3_TCAGCTCAGTGCGATG	Capillary	Blood_vessel
P1_4_TGACGGCTCAAGCCTA	Macrophage	Macrophage
P3_6_ACTGCTCTCCTCAATT	IGSF21+ Dendritic	nan
P2_7_GGTATTGTCCAGGGCT	Natural Killer	NK
P2_2_CAGCTGGGTCCGCTGA	Classical Monocyte	Monocyte
P3_7_CAGCCGACACATGTGT	Plasma	Plasma_cell
P2_7_CAAGAAAAGATCCCGC	Artery	Blood_vessel
P2_1_CGAATGTAGCGTGAAC	Capillary	Blood_vessel
P2_1_GTACGTACAGGCGATA	Capillary	Blood_vessel
P2_5_CATATTCGTCATCCCT	Macrophage	Macrophage
P2_3_CGCCAAGCAAGGGTCA	Capillary	Blood_vessel
P2_7_TGCCAAAAGAGTACAT	Airway Smooth Muscle	Muscle_cell
P2_8_CCTTCGAAGCCCAATT	Macrophage	Macrophage
P2_5_CACAGTACAGACAGGT	Macrophage	Macrophage
P2_8_GGCGTGTCATTACGAC	Macrophage	Macrophage
P2_5_GTCACAAAGCATCATC	Mucous	nan
P2_1_GAGGTGATCGCGCCAA	Macrophage	Macrophage
P2_1_GTACTTTAGTCAATAG	Artery	Blood_vessel
P2_2_GTCTCGTAGAGGACGG	Artery	Blood_vessel
P3_6_TTGAACGAGTGCAAGC	Signaling Alveolar Epithelial Type 2	AT2
P3_3_TTGACTTAGGCACATG	Alveolar Epithelial Type 2	AT2
P3_6_GCAATCACACATCCAA	Goblet	nan
P3_7_GGGTTGCGTGCGCTTG	CD4+ Memory/Effector T	T_CD4
P2_3_TGCTGCTCATCTATGG	Capillary Aerocyte	Blood_vessel
P2_1_ACGGCCAGTAAAGTCA	Mucous	nan
P2_3_GGCAATTTCCGCAAGC	Capillary Intermediate 1	Blood_vessel
P2_1_ATCCACCTCGGCGGTT	Vein	Blood_vessel
P2_8_CAGCCGAAGGCAGGTT	Proliferating Macrophage	Macrophage_Dividing
P3_6_GGACATTTCTGCGTAA	Natural Killer	NK
P3_6_AGAGCTTCATGAAGTA	Signaling Alveolar Epithelial Type 2	AT2
P2_8_GATCGATGTCTTGTCC	Macrophage	Macrophage
P1_3_ACTGTCCGTTAAGAAC	Bronchial Vessel 1	Blood_vessel
P2_3_TTGAACGTCAATAAGG	CD8+ Naive T	T_CD8
P2_2_TCGTACCGTAAGTAGT	Classical Monocyte	Monocyte
P1_3_TGCTACCCACTTCTGC	Macrophage	Macrophage
P2_8_ACATCAGAGGCTAGCA	Natural Killer	NK
P2_2_GAATGAAGTGGAAAGA	CD4+ Memory/Effector T	T_CD4
P3_6_CCACCTACAAATCCGT	CD8+ Naive T	T_CD8
P3_5_CATCAAGAGCTCCCAG	Macrophage	Macrophage
P3_7_TAAGTGCGTTTACTCT	Capillary Aerocyte	Blood_vessel
P2_5_AGATCTGCACAGGTTT	Macrophage	Macrophage
P1_2_GTGCTTCTCTGGTATG	Macrophage	Macrophage
P2_8_CTGGTCTAGAATGTGT	Macrophage	Macrophage
P3_4_CACACAATCAGGCGAA	Vascular Smooth Muscle	Muscle_cell
P2_3_GATCGATCATGACATC	Macrophage	Macrophage
P2_5_TGACTAGTCTGTGCAA	Macrophage	Macrophage
P2_6_GCACATAAGCCGTCGT	Ciliated	Ciliated
P3_4_GACAGAGTCGGAGGTA	Airway Smooth Muscle	Muscle_cell
P3_7_GAACGGACAATGGTCT	Natural Killer T	nan
P3_5_TGCCCTATCTCTGAGA	Pericyte	Muscle_cell
P3_2_ATAGACCGTCTCCACT	Natural Killer	NK
P3_3_CACAAACGTAGCCTCG	Alveolar Epithelial Type 2	AT2
P2_1_TGCTGCTGTTCGAATC	EREG+ Dendritic	nan
P2_6_TGAGGGACACGACTCG	Capillary	Blood_vessel
P2_2_TATCTCAAGCCTCGTG	Capillary	Blood_vessel
P3_6_TACAGTGAGTAGATGT	Alveolar Epithelial Type 2	AT2
P3_4_TCGTACCAGGGAAACA	Alveolar Epithelial Type 2	AT2
P3_5_CTCGTACGTCAGGACA	Natural Killer	NK
P1_4_GGGTCTGGTTATCACG	Adventitial Fibroblast	Fibroblast
P3_3_CCCTCCTGTCCTAGCG	Goblet	nan
P2_8_CGATGTAGTCTTCTCG	Alveolar Fibroblast	Fibroblast
P3_4_CGGACACGTCAGTGGA	Macrophage	Macrophage
P3_7_ACTTGTTGTAGGCATG	Nonclassical Monocyte	Monocyte
P3_6_CTCGGGAGTGTTTGGT	Club	nan
P2_3_TTAGGACTCACCACCT	Intermediate Monocyte	Monocyte
P3_3_CCTACACAGTCCGTAT	Club	nan
P1_3_AGCGTATTCGGTCCGA	CD8+ Naive T	T_CD8
P3_3_AACCGCGCACGGCTAC	Ionocyte	nan
P3_6_CGCCAAGCAAGCGTAG	Alveolar Epithelial Type 2	AT2
P3_7_GTGCATAAGAAGGCCT	CD4+ Naive T	T_CD4
P2_5_TGTTCCGTCCGTTGTC	Capillary Aerocyte	Blood_vessel
P2_8_CTGGTCTAGATAGGAG	Natural Killer	NK
P2_2_CACATAGAGAGTACAT	Capillary	Blood_vessel
P1_4_GTCACAAGTACAAGTA	Macrophage	Macrophage
P2_4_CTGAAACCAAGTTCTG	Alveolar Epithelial Type 2	AT2
P2_8_GAATAAGCAAATCCGT	Basophil/Mast 1	Mast_cell
P1_3_CACACAATCACGAAGG	Macrophage	Macrophage
P2_7_TGCGCAGCAAGAAGAG	Capillary	Blood_vessel
P2_8_CAAGTTGGTATATCCG	Ciliated	Ciliated
P1_2_GTGCATAAGTTTGCGT	Club	nan
P2_2_ATAACGCAGGACGAAA	Airway Smooth Muscle	Muscle_cell
P3_3_CAAGGCCAGTTGAGTA	Alveolar Epithelial Type 2	AT2
P3_3_CGCCAAGTCCCTAATT	Alveolar Epithelial Type 2	AT2
P3_6_CATCGGGAGCGATATA	Macrophage	Macrophage
P3_2_TCGGTAATCGCGCCAA	CD4+ Memory/Effector T	T_CD4
P3_7_CGCTATCTCTCTAAGG	Capillary Aerocyte	Blood_vessel
P2_2_CGGACACAGGCTACGA	CD4+ Memory/Effector T	T_CD4
P3_6_CACACCTGTGGCCCTA	CD8+ Naive T	T_CD8
P2_3_TTCCCAGGTCAACATC	Classical Monocyte	Monocyte
P2_5_CATTCGCTCTACTCAT	Natural Killer	NK
P2_2_TATGCCCGTGATGATA	Capillary	Blood_vessel
P2_2_CAGCAGCTCGTTGCCT	Capillary Intermediate 2	Blood_vessel
P2_8_TGTTCCGAGCTACCGC	Basophil/Mast 1	Mast_cell
P2_2_AAGCCGCGTCGGCACT	Capillary	Blood_vessel
P2_1_CATCGAATCCTAGAAC	Capillary	Blood_vessel
P1_3_AAACGGGGTCAGGACA	TREM2+ Dendritic	nan
P1_3_TACGGATTCAGGCCCA	Capillary Aerocyte	Blood_vessel
P3_3_GGCTCGACACGCTTTC	Ciliated	Ciliated
P3_6_GGCCGATGTATCAGTC	Alveolar Epithelial Type 2	AT2
P2_5_CTCGGGATCACCATAG	Macrophage	Macrophage
P3_7_CGATTGAGTCCGCTGA	Capillary	Blood_vessel
P1_2_TCGTACCCACCAGCAC	Club	nan
P2_5_TCTGAGAAGTCCCACG	Macrophage	Macrophage
P1_3_TAGAGCTTCGTGGGAA	Myeloid Dendritic Type 1	DC1
P3_6_ATTACTCTCCTTTCTC	Capillary	Blood_vessel
P2_5_TCATTTGAGTGTCCAT	Capillary Aerocyte	Blood_vessel
P3_3_CTGCTGTAGATCTGCT	Alveolar Epithelial Type 2	AT2
P3_7_CGGACACAGAAACCAT	CD4+ Memory/Effector T	T_CD4
P2_3_CGGAGTCTCACGCATA	CD8+ Naive T	T_CD8
P3_5_GATCGTACACCACCAG	Vascular Smooth Muscle	Muscle_cell
P3_2_CTACCCATCAGTCCCT	Basophil/Mast 2	Mast_cell
P3_7_GCTCCTAAGTTGTCGT	Capillary Aerocyte	Blood_vessel
P2_3_CCTTCCCTCAGTGCAT	CD4+ Memory/Effector T	T_CD4
P2_7_ACTTACTCACAGCGTC	Capillary Aerocyte	Blood_vessel
P3_2_GGGCATCGTCAGAATA	Bronchial Vessel 1	Blood_vessel
P3_5_TGGCGCAGTCCTCCAT	Alveolar Fibroblast	Fibroblast
P2_5_ATCTACTCAAGACACG	Capillary Aerocyte	Blood_vessel
P2_1_AGCAGCCGTCACTTCC	Capillary Intermediate 1	Blood_vessel
P1_3_GATCAGTTCACGACTA	CD8+ Naive T	T_CD8
P3_3_GTCTTCGGTCCCGACA	Signaling Alveolar Epithelial Type 2	AT2
P2_8_AATCGGTGTCTGCGGT	Alveolar Fibroblast	Fibroblast
P2_6_TCGCGAGGTGACTCAT	Capillary Aerocyte	Blood_vessel
P2_3_CACCAGGCAACAACCT	Natural Killer	NK
P2_4_CATATGGTCACCAGGC	Capillary Aerocyte	Blood_vessel
P3_6_CGCGTTTCAGGCGATA	Mucous	nan
P2_6_TAGACCACATCCCACT	Capillary	Blood_vessel
P2_7_CTCGAAACACATTCGA	Capillary	Blood_vessel
P1_3_AGGTCATCACGGCCAT	Macrophage	Macrophage
P3_3_CTCTACGAGGCTATCT	Alveolar Epithelial Type 2	AT2
P3_7_CGCTATCAGGCATGGT	Natural Killer T	nan
P2_7_CTGTTTAAGCGTTGCC	Artery	Blood_vessel
P1_2_CCGTTCAGTTCCACAA	CD8+ Naive T	T_CD8
P2_1_GCAAACTTCAGAGACG	Mucous	nan
P2_3_CACCAGGCAAACCTAC	Capillary Aerocyte	Blood_vessel
P3_7_GTACTCCTCATTGCCC	CD4+ Naive T	T_CD4
P3_7_CTTTGCGCACGACTCG	Vein	Blood_vessel
P1_4_AAGTCTGTCAACCAAC	Macrophage	Macrophage
P2_2_GTTCATTCAGATGAGC	Vein	Blood_vessel
P2_7_TCAACGACAGCTCCGA	Capillary	Blood_vessel
P2_8_AAGTCTGAGGCACATG	Macrophage	Macrophage
P1_2_TACACGAGTCAGAATA	Club	nan
P3_4_TCAGATGGTTTAAGCC	Fibromyocyte	Fibroblast
P2_3_CCTCTGAGTTAGGGTG	CD8+ Memory/Effector T	T_CD8
P3_6_CTAACTTTCAGCTCGG	Alveolar Epithelial Type 2	AT2
P1_2_ACGGGTCAGTGCGATG	Macrophage	Macrophage
P2_3_GATCGTAGTTCGTCTC	Capillary Aerocyte	Blood_vessel
P3_3_TGTTCCGCAAGGTTTC	Alveolar Epithelial Type 2	AT2
P3_7_TTCTTAGTCTCAAACG	CD4+ Memory/Effector T	T_CD4
P2_7_GCTGCGAGTATAAACG	Artery	Blood_vessel
P1_3_GTCAAGTCAGACAAGC	Capillary	Blood_vessel
P3_3_GTCACAATCGGAATCT	Goblet	nan
P2_2_GGAGCAAGTAAGGATT	OLR1+ Classical Monocyte	Monocyte
P3_5_GTATTCTGTTACGACT	Macrophage	Macrophage
P3_3_CTCGAAAGTGCTGTAT	Basophil/Mast 1	Mast_cell
P2_1_CGATGTATCTATCGCC	Macrophage	Macrophage
P3_3_TGAAAGACACAGACTT	Lymphatic	Lymphatic
P3_5_CTCTAATAGACTGTAA	Macrophage	Macrophage
P2_7_GTCAAGTAGATGTGGC	Capillary	Blood_vessel
P2_1_GTACTTTTCGCCTGAG	Capillary	Blood_vessel
P1_3_TGACTAGGTAAGAGAG	CD8+ Naive T	T_CD8
P1_2_GCTGGGTTCCTAGAAC	Alveolar Epithelial Type 2	AT2
P3_5_CGTCTACTCAGTCCCT	Macrophage	Macrophage
P2_8_CTGCGGAAGAACTCGG	Natural Killer	NK
P2_5_CGTCTACAGTGCGTGA	Macrophage	Macrophage
P3_7_AGGGTGACACCCTATC	Plasmacytoid Dendritic	DC_plasmacytoid
P2_5_CAGATCACAGTGAGTG	Macrophage	Macrophage
P3_5_CGCCAAGGTCGAGATG	Macrophage	Macrophage
P3_6_TTGTAGGCACGGCGTT	Alveolar Epithelial Type 2	AT2
P3_6_TGGACGCTCATATCGG	Signaling Alveolar Epithelial Type 2	AT2
P3_3_TTTGTCATCACAATGC	Alveolar Epithelial Type 2	AT2
P2_5_CAGCATAGTAGCGTGA	Capillary	Blood_vessel
P2_7_CACAGGCGTCAACATC	IGSF21+ Dendritic	nan
P3_5_TCTATTGCAGGATTGG	Vascular Smooth Muscle	Muscle_cell
P3_3_TTTGCGCTCAAGGTAA	Alveolar Epithelial Type 2	AT2
P2_5_GATCGTACAGCGTTCG	Airway Smooth Muscle	Muscle_cell
P3_4_AGGTCATTCGTGGACC	Alveolar Fibroblast	Fibroblast
P2_8_CTTACCGAGCCACCTG	Macrophage	Macrophage
P3_3_CGACTTCAGGTAGCCA	Alveolar Epithelial Type 2	AT2
P2_5_GACTAACCAGCAGTTT	Mucous	nan
P1_3_TGACGGCCATCCCACT	Macrophage	Macrophage
P2_1_TTGACTTAGTTAAGTG	Nonclassical Monocyte	Monocyte
P2_4_GTGTGCGTCAGATAAG	Capillary	Blood_vessel
P3_2_TCTCTAAAGTGGGCTA	CD8+ Naive T	T_CD8
P3_7_CATATGGGTACAGTGG	Classical Monocyte	Monocyte
P3_5_CGTTGGGAGCTGTCTA	Alveolar Fibroblast	Fibroblast
P2_6_AAAGCAAAGTGCCATT	Capillary	Blood_vessel
P2_2_ACGCAGCTCTCCGGTT	Capillary Aerocyte	Blood_vessel
P2_8_GAAACTCGTAAATACG	Pericyte	Muscle_cell
P2_1_CGTCAGGAGGATCGCA	Macrophage	Macrophage
P3_6_CTGATCCGTGGCTCCA	Alveolar Epithelial Type 2	AT2
P3_4_CTTAGGAGTGATGTGG	Vascular Smooth Muscle	Muscle_cell
P2_7_ACAGCTAAGACTTTCG	Capillary	Blood_vessel
P3_7_GTGCGGTGTCTCGTTC	Artery	Blood_vessel
P1_4_CAAGTTGAGAGCCCAA	Airway Smooth Muscle	Muscle_cell
P2_3_GGCTGGTGTTACGGAG	Capillary Intermediate 1	Blood_vessel
P3_4_CGTAGGCGTGCTGTAT	Alveolar Fibroblast	Fibroblast
P3_7_TGTCCCACAGGGAGAG	CD4+ Memory/Effector T	T_CD4
P2_2_TGAGAGGCACGGTAAG	Capillary Aerocyte	Blood_vessel
P3_2_GCAGTTAGTCTAACGT	Pericyte	Muscle_cell
P3_5_ACATCAGCATAACCTG	Natural Killer	NK
P3_5_TTATGCTGTTCGAATC	Natural Killer	NK
P2_3_TACGGTAGTACCGTAT	Capillary Aerocyte	Blood_vessel
P2_2_CTTCTCTAGTCTCCTC	Capillary Aerocyte	Blood_vessel
P2_7_TTCTCAATCTAAGCCA	Macrophage	Macrophage
P3_7_CGTTCTGAGCTAACAA	CD8+ Memory/Effector T	T_CD8
P1_4_TTGAACGAGTGTCTCA	Bronchial Vessel 2	Blood_vessel
P2_7_TACGGATCATTCCTGC	Vein	Blood_vessel
P3_3_CCGTTCACACGGCGTT	Macrophage	Macrophage
P3_5_ACTATCTAGCCTCGTG	Macrophage	Macrophage
P3_6_CCTAAAGGTTGAACTC	Alveolar Epithelial Type 2	AT2
P3_6_ACTTGTTTCTCCCTGA	Macrophage	Macrophage
P3_3_CCATGTCCACCTGGTG	Alveolar Epithelial Type 2	AT2
P3_6_AATCGGTCACAAGCCC	Basal	nan
P2_3_CAGCTAATCCCATTTA	Capillary	Blood_vessel
P2_2_GAAGCAGAGGGATACC	Vein	Blood_vessel
P2_5_GGGCACTTCTTGACGA	Macrophage	Macrophage
P2_1_GCACATAGTGAGGGAG	Artery	Blood_vessel
P3_7_CATATGGGTCTCCACT	Classical Monocyte	Monocyte
P2_5_AAACGGGAGTGATCGG	Capillary Aerocyte	Blood_vessel
P1_4_CGGAGTCTCCTACAGA	Alveolar Fibroblast	Fibroblast
P2_3_AACTGGTTCACTCTTA	Capillary	Blood_vessel
P1_2_CTTGGCTTCGCCGTGA	Macrophage	Macrophage
P3_4_CAGCGACTCTTACCTA	Pericyte	Muscle_cell
P3_3_AGCGGTCCATGCCCGA	Club	nan
P3_7_ACTGTCCAGTTGTAGA	Capillary Aerocyte	Blood_vessel
P3_6_AAAGTAGAGGCTAGGT	Macrophage	Macrophage
P2_3_AGATCTGTCAAAGTAG	CD4+ Memory/Effector T	T_CD4
P3_6_TTAGGACCAAATTGCC	Lymphatic	Lymphatic
P3_5_CTGCCTATCGTATCAG	Signaling Alveolar Epithelial Type 2	AT2
P3_7_AGCATACGTGCGGTAA	Nonclassical Monocyte	Monocyte
P2_7_CTCGAGGTCTATCGCC	Capillary Intermediate 1	Blood_vessel
P3_2_CTACCCAGTAGATTAG	Basophil/Mast 2	Mast_cell
P3_7_TCAGGTAAGATGTAAC	Natural Killer	NK
P3_7_ACGCCAGCAGACAAGC	CD4+ Memory/Effector T	T_CD4
P3_6_CACAAACGTGACAAAT	Macrophage	Macrophage
P3_7_ACACCAAAGTTGTAGA	Capillary Aerocyte	Blood_vessel
P2_5_TTGTAGGTCAGGCGAA	Macrophage	Macrophage
P3_5_TTTACTGAGCTTCGCG	Alveolar Fibroblast	Fibroblast
P2_1_AACACGTTCCATGAGT	Vascular Smooth Muscle	Muscle_cell
P1_2_TTAGTTCAGCCTTGAT	Alveolar Epithelial Type 2	AT2
P3_4_AGGGAGTTCAAGATCC	Pericyte	Muscle_cell
P3_3_CTCATTAAGGTGCAAC	Club	nan
P3_4_ACCAGTAAGTGTACCT	Alveolar Fibroblast	Fibroblast
P1_4_GGTGAAGCAAGCCTAT	Alveolar Fibroblast	Fibroblast
P3_3_ACGGCCACACTCAGGC	Alveolar Epithelial Type 2	AT2
P2_5_CTGCCTAGTCTTCTCG	Macrophage	Macrophage
P2_4_AGCGTCGAGCCCAACC	Basal	nan
P3_7_CACCACTGTTGACGTT	CD4+ Memory/Effector T	T_CD4
P2_7_CGAATGTAGTTACGGG	Capillary Aerocyte	Blood_vessel
P2_7_AACCATGTCGTCCAGG	Ciliated	Ciliated
P2_8_CTTTGCGAGCGTTCCG	Macrophage	Macrophage
P3_6_CGATCGGCATATACGC	Macrophage	Macrophage
P3_7_GTTTCTAGTGCTCTTC	CD8+ Naive T	T_CD8
P3_5_TACTTGTGTAGCTAAA	Macrophage	Macrophage
P2_5_CGTTAGAGTCTTCGTC	Macrophage	Macrophage
P3_5_TTTACTGCAGTCACTA	Macrophage	Macrophage
P2_3_GTGTTAGTCGCAAACT	Capillary	Blood_vessel
P3_5_CGCTGGAAGCGATTCT	Alveolar Fibroblast	Fibroblast
P2_1_TAAGAGAGTTCACCTC	Capillary Aerocyte	Blood_vessel
P3_3_CGTTAGATCGTCTGCT	Macrophage	Macrophage
P3_3_GGCTCGACAAGACACG	Alveolar Epithelial Type 2	AT2
P2_8_GGTATTGGTCTGATCA	Alveolar Fibroblast	Fibroblast
P3_3_GTAGGCCGTCTGATTG	Alveolar Epithelial Type 2	AT2
P2_4_TTGCGTCAGCGTCAAG	Capillary Aerocyte	Blood_vessel
P2_5_ACACCCTGTCTAGTGT	Capillary	Blood_vessel
P3_7_GCTCCTAGTGTTTGTG	CD4+ Memory/Effector T	T_CD4
P1_2_CATTCGCCATCGTCGG	Macrophage	Macrophage
P2_2_CTAGAGTGTTCAGTAC	CD8+ Naive T	T_CD8
P2_1_ACGGGCTTCGAACGGA	Capillary	Blood_vessel
P2_5_GTTCGGGGTGAGTGAC	Ciliated	Ciliated
P3_3_TAAGTGCAGTTAGGTA	Alveolar Epithelial Type 2	AT2
P2_6_GAGCAGAGTAAATGTG	Macrophage	Macrophage
P3_3_AGCGGTCAGGACATTA	Alveolar Epithelial Type 1	AT1
P2_3_GGCCGATGTCGCCATG	Capillary	Blood_vessel
P1_4_GACACGCTCGCCCTTA	Macrophage	Macrophage
P2_7_GCAGTTAAGCTGATAA	Capillary	Blood_vessel
P3_5_GCAATCAGTACAGACG	Vascular Smooth Muscle	Muscle_cell
P2_2_GCTTCCATCGGCGGTT	EREG+ Dendritic	nan
P3_3_CCTTTCTCACCACGTG	Macrophage	Macrophage
P2_5_CACACCTGTGTTTGTG	Myeloid Dendritic Type 1	DC1
P3_7_GATCGATTCAGGTAAA	Capillary Aerocyte	Blood_vessel
P2_3_GGGTTGCGTCTTCGTC	Vein	Blood_vessel
P2_2_CAGAGAGGTAAGTGGC	Capillary	Blood_vessel
P3_3_CAGCCGATCAACGCTA	Proliferating Basal	nan
P2_7_CGGGTCAAGGTTACCT	Capillary	Blood_vessel
P2_2_CATGCCTAGCGTCTAT	CD8+ Memory/Effector T	T_CD8
P2_4_ACACCCTGTGAGGCTA	Capillary	Blood_vessel
P2_5_CGAGAAGAGAGACGAA	Capillary	Blood_vessel
P2_5_GTGCAGCCACCAGGCT	Capillary Aerocyte	Blood_vessel
P2_8_TTAGGCAAGTACCGGA	Proliferating Macrophage	Macrophage_Dividing
P2_1_CTTAACTGTAAGGGAA	Artery	Blood_vessel
P2_8_GACTAACCACAAGACG	Alveolar Fibroblast	Fibroblast
P2_3_GTCACAATCAACCATG	Capillary	Blood_vessel
P3_7_ACGAGGAAGATCGATA	Vein	Blood_vessel
P2_8_AAGGAGCGTCGAGATG	Macrophage	Macrophage
P3_4_ATCTGCCGTACAGACG	Macrophage	Macrophage
P2_1_ACAGCTAGTAGCTCCG	Capillary	Blood_vessel
P3_4_AGCAGCCTCTAACTTC	Macrophage	Macrophage
P3_7_ATTACTCTCAGGATCT	Capillary	Blood_vessel
P2_1_TTAGGCACAGTTTACG	Mucous	nan
P2_5_CTGAAGTAGAGTGAGA	Natural Killer	NK
P3_7_CCATTCGGTCCAGTTA	Macrophage	Macrophage
P3_2_CTCACACCAGATTGCT	Basophil/Mast 2	Mast_cell
P2_8_GTCACGGCAATTCCTT	Macrophage	Macrophage
P3_7_CGAATGTCAAAGGAAG	Basophil/Mast 1	Mast_cell
P2_2_CTTGGCTAGCCCAATT	Macrophage	Macrophage
P3_5_AGCGTCGGTAGCGTGA	Alveolar Fibroblast	Fibroblast
P1_4_AGCATACGTCTACCTC	Bronchial Vessel 2	Blood_vessel
P1_4_GAGGTGACAGCCACCA	Macrophage	Macrophage
P2_5_CTCTAATCATCAGTCA	Natural Killer	NK
P2_1_CATGCCTCATAGGATA	Capillary Intermediate 2	Blood_vessel
P1_3_TGCGGGTTCAGCTCTC	Macrophage	Macrophage
P3_6_CGTCAGGCAGTACACT	Macrophage	Macrophage
P2_2_GTATTCTGTCACACGC	OLR1+ Classical Monocyte	Monocyte
P2_7_CGCTGGACAGTATCTG	Macrophage	Macrophage
P2_3_CAGCATACATCGGACC	Capillary	Blood_vessel
P2_5_TTTCCTCAGAGTAAGG	Capillary Intermediate 2	Blood_vessel
P3_3_CCTAAAGAGAGCCCAA	Alveolar Epithelial Type 2	AT2
P2_5_CCTTTCTGTGCGCTTG	Macrophage	Macrophage
P2_5_CGGGTCACATCGATTG	Macrophage	Macrophage
P3_5_AATCGGTGTTAGTGGG	Alveolar Fibroblast	Fibroblast
P2_6_ATTATCCCAAAGGAAG	Capillary	Blood_vessel
P1_2_GTGCGGTGTGATGCCC	CD8+ Memory/Effector T	T_CD8
P3_7_AGTGGGAGTCTGGAGA	CD8+ Naive T	T_CD8
P3_7_GGGCATCAGAGCTGGT	B	B_cell
P2_5_CGATCGGTCATGCTCC	Macrophage	Macrophage
P3_3_GCTTCCAAGGGTATCG	Differentiating Basal	nan
P3_6_AGTGGGAGTACCGCTG	Club	nan
P3_5_CGATGTACAGTGGGAT	Macrophage	Macrophage
P2_1_GCTTGAAGTGCACTTA	Ciliated	Ciliated
P1_2_CCATGTCCACGGCTAC	Macrophage	Macrophage
P3_3_AGGTCCGTCCATGAAC	Macrophage	Macrophage
P3_3_ACCCACTAGAAGGTGA	Signaling Alveolar Epithelial Type 2	AT2
P3_3_TCTTTCCTCAGTGCAT	Alveolar Epithelial Type 2	AT2
P3_2_ACTGCTCGTCTAGCGC	CD4+ Memory/Effector T	T_CD4
P1_4_CCGTGGACATACAGCT	Natural Killer	NK
P3_7_CCTTCGATCAGTTGAC	Nonclassical Monocyte	Monocyte
P2_3_TCTCTAAGTCAAGCGA	Capillary	Blood_vessel
P2_5_CATATGGGTTCGCGAC	Macrophage	Macrophage
P2_3_TACGGGCCAAACTGTC	Artery	Blood_vessel
P2_6_CCTAGCTTCACCTCGT	Macrophage	Macrophage
P3_4_CTGCGGAGTTCTGGTA	Airway Smooth Muscle	Muscle_cell
P2_2_TTTCCTCCACGCCAGT	OLR1+ Classical Monocyte	Monocyte
P1_3_CAGAATCGTTCCCTTG	Myeloid Dendritic Type 2	DC2
P2_7_AAAGCAAAGTGCCAGA	Capillary	Blood_vessel
P3_3_CGGACGTGTGATGATA	Club	nan
P2_1_CCTAAAGTCAGCTTAG	Club	nan
P2_2_ACAGCTAGTCCTAGCG	CD4+ Memory/Effector T	T_CD4
P2_2_AACTCTTCAGTGAGTG	Capillary Aerocyte	Blood_vessel
P2_3_CGTTCTGAGGCCCTTG	Capillary	Blood_vessel
P1_4_GCTGCTTAGTCGTACT	Macrophage	Macrophage
P2_1_CACACTCTCTTCGAGA	Macrophage	Macrophage
P3_7_CATCCACGTATAGGGC	Vein	Blood_vessel
P2_5_TGAGGGAAGAGTGACC	Alveolar Epithelial Type 2	AT2
P2_7_CAGAATCTCGTCTGAA	Capillary	Blood_vessel
P1_3_GTTCGGGGTAATTGGA	Capillary	Blood_vessel
P2_8_CTGATAGGTGCGATAG	Pericyte	Muscle_cell
P3_3_TAGTTGGAGTGCCATT	Club	nan
P2_3_CTCTAATGTATATGGA	Capillary	Blood_vessel
P3_7_AAACCTGCACGAGGTA	CD4+ Memory/Effector T	T_CD4
P2_5_GGATTACTCGCGTTTC	Capillary	Blood_vessel
P2_1_GTCAAGTAGCTGATAA	Capillary	Blood_vessel
P2_3_TTCTCCTGTTCTGAAC	Capillary Aerocyte	Blood_vessel
P2_5_TCCCGATAGTCTTGCA	Macrophage	Macrophage
P2_3_CTACGTCAGGCCCTTG	Capillary Intermediate 2	Blood_vessel
P3_3_CTAGCCTTCACTCCTG	Alveolar Epithelial Type 2	AT2
P3_3_AACTGGTCACAGACTT	Signaling Alveolar Epithelial Type 2	AT2
P3_7_CCTCTGACACGCTTTC	Capillary	Blood_vessel
P2_1_ACAGCTAAGGCGATAC	Capillary Aerocyte	Blood_vessel
P3_2_CCCAATCCATCCAACA	Classical Monocyte	Monocyte
P2_5_TAGAGCTTCGTTGCCT	Macrophage	Macrophage
P2_5_TTGACTTCAAGTCTAC	Capillary Aerocyte	Blood_vessel
P3_6_GATCGCGGTTGCGCAC	CD8+ Naive T	T_CD8
P3_6_GATCGTAAGGTGTGGT	Club	nan
P3_2_TAAGCGTTCCGTAGTA	Lymphatic	Lymphatic
P2_3_TACGGTAGTCTCGTTC	Capillary	Blood_vessel
P2_8_ATAGACCTCCACGTTC	Macrophage	Macrophage
P2_4_GTCATTTGTTTGCATG	Capillary	Blood_vessel
P2_5_CGGACGTCATGTCTCC	Natural Killer	NK
P3_5_CGCTATCCAGGCAGTA	Macrophage	Macrophage
P2_1_AAGGCAGTCGTCGTTC	Capillary Aerocyte	Blood_vessel
P3_6_TTCTTAGGTCGCGGTT	Bronchial Vessel 1	Blood_vessel
P2_2_CATGACACATATACCG	Macrophage	Macrophage
P2_8_TCTATTGCACAGAGGT	Basophil/Mast 1	Mast_cell
P2_1_ACTATCTTCTCGTATT	Capillary	Blood_vessel
P2_8_GATGAGGGTTCTGTTT	Natural Killer	NK
P3_3_AGTAGTCAGTATCTCG	Alveolar Epithelial Type 2	AT2
P2_5_CCTTCCCTCAGTGTTG	Alveolar Epithelial Type 1	AT1
P1_4_CGACTTCTCGTTTGCC	CD8+ Memory/Effector T	T_CD8
P3_3_GTTCTCGCAGACACTT	Goblet	nan
P3_2_CCTACACGTTATCACG	Classical Monocyte	Monocyte
P2_4_CTTACCGCACTGTCGG	Natural Killer	NK
P2_4_AGGGTGATCTGAGTGT	Alveolar Epithelial Type 1	AT1
P2_8_CCCATACAGAGGACGG	Alveolar Epithelial Type 2	AT2
P2_8_CAGCATACAGGTGGAT	Macrophage	Macrophage
P2_8_CACCACTTCAACACTG	Macrophage	Macrophage
P2_7_CAGCAGCCAAGGGTCA	Capillary	Blood_vessel
P2_2_AGCAGCCCAAGGCTCC	Macrophage	Macrophage
P2_5_GTATTCTAGTAGTGCG	Natural Killer	NK
P2_7_ACGCCAGTCACAATGC	Artery	Blood_vessel
P1_4_CTAGCCTTCTGCAAGT	Natural Killer	NK
P3_6_CCCTCCTTCTGTGCAA	Alveolar Epithelial Type 2	AT2
P2_2_CAGCTGGCAAATCCGT	Capillary Aerocyte	Blood_vessel
P2_5_AGAGTGGTCCTCAATT	Vein	Blood_vessel
P3_3_TTCTCAAGTTACCGAT	Ciliated	Ciliated
P2_7_TAGCCGGTCTTGTTTG	Capillary Aerocyte	Blood_vessel
P2_3_CTGTTTACATTTCACT	Nonclassical Monocyte	Monocyte
P3_3_GACACGCAGCTTTGGT	Macrophage	Macrophage
P3_7_GATGAGGTCAGTACGT	CD8+ Memory/Effector T	T_CD8
P1_4_GGGACCTCATGCCTTC	Macrophage	Macrophage
P3_5_ACCAGTATCCACGACG	Vascular Smooth Muscle	Muscle_cell
P2_8_GGTGCGTAGATGAGAG	Airway Smooth Muscle	Muscle_cell
P2_8_TCCACACAGAGTCGGT	Alveolar Fibroblast	Fibroblast
P2_2_CCATGTCGTGCGGTAA	Capillary	Blood_vessel
P3_7_AGCGTCGGTTGAACTC	Capillary	Blood_vessel
P2_7_GTACTCCAGTCGCCGT	Vein	Blood_vessel
P3_7_CGGTTAAAGCGTTTAC	Capillary	Blood_vessel
P2_1_GGCGTGTCACGTGAGA	Artery	Blood_vessel
P3_4_GCGGGTTAGCCGATTT	Alveolar Fibroblast	Fibroblast
P3_6_ACTGAACGTACAGCAG	Macrophage	Macrophage
P1_4_CAGCTGGGTTGATTCG	Macrophage	Macrophage
P2_8_CACATTTGTACTCAAC	Natural Killer	NK
P3_4_ACCTTTAAGCAGGCTA	Airway Smooth Muscle	Muscle_cell
P3_3_TTAGTTCGTGCACCAC	Alveolar Epithelial Type 2	AT2
P3_3_GCAGCCAAGGGATGGG	Alveolar Epithelial Type 2	AT2
P1_2_CACAAACTCTATCCCG	Macrophage	Macrophage
P2_1_TCTGGAATCATAGCAC	Artery	Blood_vessel
P2_7_AGGGAGTAGATCTGCT	Vein	Blood_vessel
P1_3_CCACCTAGTCCAGTTA	Capillary Aerocyte	Blood_vessel
P2_5_TTAGTTCGTTCCTCCA	Macrophage	Macrophage
P3_6_ATAACGCGTTCGAATC	Alveolar Epithelial Type 1	AT1
P2_5_CGGACTGCACAAGACG	Macrophage	Macrophage
P3_3_CGCTGGAAGATGAGAG	Alveolar Epithelial Type 2	AT2
P2_7_CTTCTCTGTAGCCTCG	CD4+ Memory/Effector T	T_CD4
P3_7_CCTCAGTAGTTTAGGA	Capillary	Blood_vessel
P3_6_GCGCAGTTCATGTAGC	Alveolar Epithelial Type 2	AT2
P2_8_GCTCTGTGTCGTTGTA	Macrophage	Macrophage
P3_6_GTCACAAAGAGGTACC	Alveolar Epithelial Type 2	AT2
P2_8_CTAATGGCAAGTTAAG	Macrophage	Macrophage
P2_5_ATGCGATAGGGAAACA	Macrophage	Macrophage
P2_4_CCTCTGATCCATGCTC	Alveolar Epithelial Type 1	AT1
P1_3_GACTGCGAGAATCTCC	Classical Monocyte	Monocyte
P3_5_ACCAGTACACAAGACG	Macrophage	Macrophage
P2_7_CTACATTGTCTCATCC	Vein	Blood_vessel
P3_7_CCGTTCAAGCGAAGGG	Artery	Blood_vessel
P2_7_CAGTCCTTCCGATATG	Capillary	Blood_vessel
P3_5_CTTAACTTCAACGGCC	Macrophage	Macrophage
P2_8_TACGGTATCAGCTTAG	Macrophage	Macrophage
P1_2_CACCAGGCATCCAACA	Macrophage	Macrophage
P2_7_CATCAGATCTAACTGG	Natural Killer	NK
P2_5_GTACTCCCACGGACAA	Macrophage	Macrophage
P3_4_TCAGCAAGTAGCCTCG	Pericyte	Muscle_cell
P2_1_GGCGTGTTCTATCCCG	Capillary	Blood_vessel
P2_7_TTCGGTCTCAAGCCTA	Airway Smooth Muscle	Muscle_cell
P2_2_TGAAAGACATGCCTTC	Capillary	Blood_vessel
P3_6_GGACAAGCAAGGACTG	Club	nan
P2_5_CTCGAGGCACATGACT	Macrophage	Macrophage
P1_4_CTAATGGCAATAGCAA	Macrophage	Macrophage
P2_6_GAACCTAGTTTCCACC	Plasmacytoid Dendritic	DC_plasmacytoid
P3_7_AGGGTGATCTGTCCGT	CD4+ Memory/Effector T	T_CD4
P2_5_GCACTCTGTTCACGGC	CD8+ Naive T	T_CD8
P2_8_CCGGTAGCACGAGGTA	Macrophage	Macrophage
P2_6_CACATAGAGTGGAGAA	Macrophage	Macrophage
P2_3_ACACCGGTCCATGAGT	Vein	Blood_vessel
P2_6_CCTACACCATAACCTG	Ciliated	Ciliated
P3_4_TAGTTGGTCCCAACGG	Adventitial Fibroblast	Fibroblast
P2_1_TCAGGATAGATTACCC	Capillary	Blood_vessel
P1_4_CTGTTTAAGTGAACAT	Natural Killer	NK
P2_5_GTTTCTACAACTTGAC	Macrophage	Macrophage
P2_1_CAGCAGCCAGATGGCA	Basophil/Mast 1	Mast_cell
P3_5_AAGGCAGTCCCTTGTG	Pericyte	Muscle_cell
P2_8_GCTCCTAGTCGACTAT	Capillary	Blood_vessel
P2_3_AACCGCGGTTCGTGAT	Capillary Aerocyte	Blood_vessel
P2_2_TACACGAAGAGGACGG	CD4+ Memory/Effector T	T_CD4
P1_4_CCTATTACATCACGAT	CD8+ Naive T	T_CD8
P3_7_CAAGAAACAAGGACTG	Vein	Blood_vessel
P2_2_ATCCACCTCCAAATGC	Capillary	Blood_vessel
P1_3_CCCAGTTTCATGCTCC	Capillary	Blood_vessel
P3_3_TTTACTGGTCTAGCCG	Macrophage	Macrophage
P3_5_GAATAAGCAGCCTTGG	Natural Killer	NK
P2_7_TTCTTAGCACCAGTTA	Capillary	Blood_vessel
P1_2_CTGCGGATCGAATGGG	CD8+ Naive T	T_CD8
P2_8_AGTGGGAGTTAGTGGG	Natural Killer	NK
P2_1_TCAGATGTCTTGAGAC	Capillary	Blood_vessel
P3_6_CTGATCCCATTGCGGC	Club	nan
P2_8_ACTATCTAGCTAACTC	Pericyte	Muscle_cell
P2_8_GATTCAGGTCTTCTCG	Capillary	Blood_vessel
P1_2_ACACCAACACATTAGC	Alveolar Epithelial Type 2	AT2
P2_1_AGCTTGACATCTCCCA	Nonclassical Monocyte	Monocyte
P3_5_TCTGAGATCGCCAGCA	Natural Killer	NK
P3_5_CTCAGAACAGATAATG	Macrophage	Macrophage
P3_7_AGGCCACGTCTAAACC	CD4+ Memory/Effector T	T_CD4
P2_2_AGATTGCAGCCACGCT	Capillary	Blood_vessel
P2_5_TGAGCATTCCGCATCT	Airway Smooth Muscle	Muscle_cell
P1_3_GTGTTAGTCCTTCAAT	Capillary	Blood_vessel
P1_2_GATCGCGGTTCCCGAG	Alveolar Epithelial Type 2	AT2
P2_1_TAAGTGCTCTGAGTGT	Vein	Blood_vessel
P2_6_TGGTTCCTCAACCAAC	Capillary	Blood_vessel
P2_5_CTGAAACGTAGAGCTG	Pericyte	Muscle_cell
P3_7_TGAGCATGTTTAGCTG	CD4+ Memory/Effector T	T_CD4
P2_7_GAACATCGTGCTTCTC	Capillary Aerocyte	Blood_vessel
P2_7_CATCAAGGTTCCGGCA	Capillary	Blood_vessel
P3_5_GACGTTAGTCCATGAT	Proliferating NK/T	nan
P3_4_TACGGTATCATGCTCC	Ciliated	Ciliated
P2_2_TTGCCGTTCCGCGGTA	Alveolar Epithelial Type 1	AT1
P2_2_AGGCCACGTCCGAGTC	CD8+ Memory/Effector T	T_CD8
P2_8_GGAAAGCTCGCAGGCT	Macrophage	Macrophage
P2_2_CAGCATATCGTTTGCC	Capillary Aerocyte	Blood_vessel
P2_5_AGATCTGCAAGGTTCT	Natural Killer	NK
P2_5_AGTCTTTGTTGCGCAC	Macrophage	Macrophage
P3_4_ACGGGTCAGACCTTTG	Airway Smooth Muscle	Muscle_cell
P1_4_TATCAGGAGGCTCTTA	Macrophage	Macrophage
P3_3_TTTGCGCTCAGGCAAG	Basal	nan
P3_7_CGAGAAGGTATAATGG	Natural Killer T	nan
P3_3_AGCAGCCCATGCCACG	Club	nan
P1_4_CTAACTTGTCAGAAGC	CD8+ Naive T	T_CD8
P3_6_TTGACTTAGACTAGGC	Macrophage	Macrophage
P2_2_GTCCTCAGTCTCAACA	Basophil/Mast 1	Mast_cell
P3_2_GTCTTCGAGTATCTCG	CD4+ Memory/Effector T	T_CD4
P3_7_GGATGTTTCCGCATCT	Capillary	Blood_vessel
P2_1_CGCTGGATCAGCGACC	Artery	Blood_vessel
P1_3_CGAACATAGTCGATAA	Capillary	Blood_vessel
P2_1_GGAGCAATCCGCAAGC	Artery	Blood_vessel
P2_1_GGGTCTGCATCCTAGA	Capillary	Blood_vessel
P2_4_CCTACACTCACATGCA	Capillary Aerocyte	Blood_vessel
P3_3_CCCATACGTCAGATAA	Alveolar Epithelial Type 2	AT2
P3_5_ACTGCTCCATTCTTAC	Macrophage	Macrophage
P3_5_CGTGTCTCAGTTAACC	Macrophage	Macrophage
P2_1_CTTCTCTTCTACGAGT	Capillary	Blood_vessel
P3_7_TTGACTTGTACGACCC	Artery	Blood_vessel
P2_3_GCATGTATCACCACCT	Capillary Aerocyte	Blood_vessel
P3_7_ACTATCTGTTTGGGCC	CD4+ Memory/Effector T	T_CD4
P2_5_GTGCTTCAGTCGAGTG	Basophil/Mast 1	Mast_cell
P2_8_CAACCAACAGTTTACG	Natural Killer	NK
P2_1_CCTACACCATACGCCG	Capillary	Blood_vessel
P2_4_GTATCTTTCTCTTGAT	Alveolar Fibroblast	Fibroblast
P3_6_AGTGAGGCACTTCGAA	Capillary	Blood_vessel
P3_6_GGACATTAGCGCTCCA	Macrophage	Macrophage
P1_4_GCACATACATTCGACA	Macrophage	Macrophage
P3_6_AAGACCTTCCGCGCAA	Alveolar Epithelial Type 2	AT2
P3_3_GGAAAGCGTTACGCGC	Alveolar Epithelial Type 2	AT2
P3_3_GGAAAGCAGCCTATGT	Bronchial Vessel 2	Blood_vessel
P1_3_AACGTTGCACCAGGCT	Capillary Aerocyte	Blood_vessel
P3_6_CTCTAATAGTGCCAGA	Alveolar Epithelial Type 2	AT2
P1_2_GAGTCCGTCTTTAGTC	Macrophage	Macrophage
P1_4_TTAGGACCATGGTCAT	Adventitial Fibroblast	Fibroblast
P1_3_GGCGACTCAACGCACC	CD8+ Naive T	T_CD8
P2_5_ACATGGTAGAGAGCTC	Natural Killer	NK
P2_8_ATTACTCTCGGTCTAA	Macrophage	Macrophage
P2_8_ATCTACTGTCGCGAAA	Capillary Aerocyte	Blood_vessel
P2_3_TTTATGCGTAAAGGAG	Capillary	Blood_vessel
P2_6_ACGAGCCAGGATTCGG	Macrophage	Macrophage
P2_2_CACATTTTCCTAGTGA	Intermediate Monocyte	Monocyte
P2_4_TTTGGTTTCAGCCTAA	Capillary Aerocyte	Blood_vessel
P2_1_TCTTTCCCACGGCTAC	Macrophage	Macrophage
P1_4_GGACAAGGTTCACGGC	Macrophage	Macrophage
P3_6_GGTGCGTGTACCGTAT	Alveolar Fibroblast	Fibroblast
P3_6_CCTATTATCTGCTTGC	Signaling Alveolar Epithelial Type 2	AT2
P1_4_TGCGGGTCAGCTATTG	Pericyte	Muscle_cell
P2_3_GATTCAGAGCTGAACG	OLR1+ Classical Monocyte	Monocyte
P2_5_CGATTGAGTGCTTCTC	Pericyte	Muscle_cell
P3_6_CGGAGCTAGCGTGAGT	Alveolar Epithelial Type 2	AT2
P2_1_CGAACATTCTCATTCA	Capillary	Blood_vessel
P1_3_CTCTAATCAAACTGCT	B	B_cell
P2_3_CCATGTCGTGCGCTTG	Capillary Aerocyte	Blood_vessel
P2_6_GTACGTACAGATCTGT	Lymphatic	Lymphatic
P3_7_AAGGAGCTCCACGCAG	Myeloid Dendritic Type 1	DC1
P2_3_CATCAAGTCGCAGGCT	CD4+ Memory/Effector T	T_CD4
P2_7_GGTATTGTCGTTTGCC	Artery	Blood_vessel
P3_5_ACTGAACCAAGACACG	Airway Smooth Muscle	Muscle_cell
P2_2_GTGCAGCTCTGCCCTA	CD4+ Memory/Effector T	T_CD4
P3_3_ATAACGCGTCTTGTCC	Alveolar Epithelial Type 2	AT2
P2_3_TGCCCTACATTTCAGG	Nonclassical Monocyte	Monocyte
P1_2_TATCAGGCACTATCTT	Natural Killer	NK
P3_6_AGGTCCGCAATCTACG	Alveolar Epithelial Type 2	AT2
P2_1_TCAGATGCAAGCCGCT	Capillary	Blood_vessel
P2_2_TTCGAAGTCGACAGCC	EREG+ Dendritic	nan
P3_5_CTCGGGAGTAAACACA	Natural Killer	NK
P1_4_CCTTACGGTACGAAAT	Macrophage	Macrophage
P2_7_GGACATTGTTTGGGCC	Capillary Aerocyte	Blood_vessel
P3_4_CGATCGGCAATGGATA	Alveolar Fibroblast	Fibroblast
P2_2_TTCTCAACAATCACAC	Classical Monocyte	Monocyte
P1_2_GAGGTGAGTACCGAGA	Capillary Aerocyte	Blood_vessel
P2_7_GCGCAGTGTTTCCACC	Capillary Intermediate 1	Blood_vessel
P2_7_GCGAGAATCCACTGGG	Capillary	Blood_vessel
P3_2_AACTTTCGTGGTGTAG	CD4+ Memory/Effector T	T_CD4
P1_2_CCTAAAGCATTAGCCA	Alveolar Epithelial Type 2	AT2
P3_6_CGGACTGCACGTCTCT	Natural Killer	NK
P2_1_CCCAGTTGTAGCTAAA	Proliferating Macrophage	Macrophage_Dividing
P2_7_GGACAGACAGACGCTC	Airway Smooth Muscle	Muscle_cell
P1_3_CGGTTAATCTCGTATT	Vein	Blood_vessel
P1_4_GGTGAAGAGATGGCGT	Pericyte	Muscle_cell
P3_7_CCCATACGTGGCCCTA	Macrophage	Macrophage
P2_8_TTTGGTTGTCATTAGC	Macrophage	Macrophage
P2_7_ACACCAAGTGTGCCTG	Capillary	Blood_vessel
P3_6_CCCAGTTTCACAACGT	Ciliated	Ciliated
P1_2_ATAAGAGCAATGGAGC	Macrophage	Macrophage
P3_6_TACTCGCTCATCGGAT	Macrophage	Macrophage
P1_2_CACTCCATCATTATCC	Macrophage	Macrophage
P3_7_AATCCAGCAAATCCGT	Artery	Blood_vessel
P3_4_TACACGATCAGTCAGT	Adventitial Fibroblast	Fibroblast
P2_7_TCTATTGAGTGTCCCG	Alveolar Epithelial Type 1	AT1
P2_7_GCCTCTATCGCCATAA	Artery	Blood_vessel
P3_6_TCGTAGATCAACACTG	Lymphatic	Lymphatic
P3_2_GATGAGGCACACGCTG	Classical Monocyte	Monocyte
P2_2_CAGCATAAGAAGGCCT	IGSF21+ Dendritic	nan
P2_8_CGTGTCTCACACATGT	Macrophage	Macrophage
P2_8_CGCGTTTGTCTCTTAT	Basophil/Mast 1	Mast_cell
P3_7_GGTGCGTAGGTGTTAA	Natural Killer	NK
P2_5_CCTTCCCAGACTACAA	Ciliated	Ciliated
P3_4_GTTCATTGTGTGTGCC	Pericyte	Muscle_cell
P3_5_CACATAGAGATCCGAG	Macrophage	Macrophage
P2_1_GAATAAGTCAGCTCGG	Capillary	Blood_vessel
P3_6_GAGGTGAAGCCACCTG	Alveolar Epithelial Type 2	AT2
P3_4_CGGACACCATCCGCGA	Airway Smooth Muscle	Muscle_cell
P3_5_TCCACACGTCCAACTA	Macrophage	Macrophage
P2_2_TGGACGCAGTGTGAAT	CD8+ Memory/Effector T	T_CD8
P1_4_GAAATGAAGTACACCT	Macrophage	Macrophage
P3_5_CGTTGGGAGATATGCA	Macrophage	Macrophage
P2_5_CCTATTACATACTCTT	Macrophage	Macrophage
P1_4_GCGCAGTCAGCTGCTG	Macrophage	Macrophage
P2_7_ATTTCTGTCTTCCTTC	Capillary Intermediate 1	Blood_vessel
P1_2_TTCTACAGTGGTGTAG	CD8+ Memory/Effector T	T_CD8
P2_8_GTGCATATCAGTTTGG	Macrophage	Macrophage
P2_1_AAGGAGCGTTCCACAA	Capillary Aerocyte	Blood_vessel
P2_4_AGATCTGTCGCTTAGA	Capillary	Blood_vessel
P3_3_CGGAGTCAGGGAACGG	Alveolar Epithelial Type 2	AT2
P1_4_CTTACCGGTACCGTTA	Bronchial Vessel 1	Blood_vessel
P2_5_AACTCAGAGAAGGTGA	Macrophage	Macrophage
P3_5_CGATCGGCAAAGTCAA	Adventitial Fibroblast	Fibroblast
P2_7_CTCGAAACATCCCATC	Capillary Aerocyte	Blood_vessel
P2_2_AGGGAGTCACCACCAG	Intermediate Monocyte	Monocyte
P2_3_GTATTCTCAGCGTCCA	Capillary Intermediate 1	Blood_vessel
P1_4_TGCCCTACAGGAATCG	Macrophage	Macrophage
P3_7_CATTATCAGGGTCGAT	CD8+ Memory/Effector T	T_CD8
P2_1_CATGCCTGTCCTGCTT	IGSF21+ Dendritic	nan
P3_5_GTCGTAAGTCCATCCT	Macrophage	Macrophage
P3_2_GTCTCGTGTCACCCAG	Classical Monocyte	Monocyte
P3_6_CGTGTCTCATGGTCTA	Macrophage	Macrophage
P1_3_TGGCCAGCATGAAGTA	Macrophage	Macrophage
P2_1_ACTGAGTAGGATTCGG	Alveolar Epithelial Type 2	AT2
P3_2_AAGTCTGGTCATCGGC	CD4+ Memory/Effector T	T_CD4
P2_5_CACCAGGAGGCGTACA	Macrophage	Macrophage
P3_5_TCTGAGATCATCTGTT	Alveolar Fibroblast	Fibroblast
P3_5_TGGCTGGCACTAAGTC	Macrophage	Macrophage
P3_5_GGCCGATGTGCCTTGG	Club	nan
P3_3_TCAATCTAGAGGGATA	Basal	nan
P2_5_AAACGGGTCTTTCCTC	Macrophage	Macrophage
P2_3_CGTGTAAGTGCGCTTG	Intermediate Monocyte	Monocyte
P2_8_CGTCTACCAAAGGCGT	Natural Killer	NK
P2_2_ATCATCTTCGCTAGCG	Basophil/Mast 1	Mast_cell
P3_2_TAAACCGCAAAGTGCG	Natural Killer	NK
P3_3_GACTAACTCTGAGGGA	Alveolar Epithelial Type 2	AT2
P1_3_CCCATACTCTACTATC	Classical Monocyte	Monocyte
P2_7_AAGGTTCAGCTACCTA	Macrophage	Macrophage
P2_1_TCTCTAATCAGCGATT	Capillary Aerocyte	Blood_vessel
P2_8_GAACATCCATATACCG	Natural Killer	NK
P1_3_CGACTTCAGGCATTGG	CD8+ Naive T	T_CD8
P2_2_TACCTTAGTCTGATCA	CD4+ Memory/Effector T	T_CD4
P2_8_CGATCGGAGGGAAACA	Macrophage	Macrophage
P2_6_CGAGCCACAAACGCGA	Capillary Intermediate 1	Blood_vessel
P2_2_ACGCCGACAATAACGA	Capillary	Blood_vessel
P3_6_TAAGTGCCATTCTTAC	Natural Killer	NK
P3_4_AATCCAGTCCAAACAC	Adventitial Fibroblast	Fibroblast
P1_2_CGAATGTTCGTTTAGG	Club	nan
P3_3_TCACAAGGTTCAGACT	Club	nan
P3_7_TCACGAATCACAACGT	CD4+ Memory/Effector T	T_CD4
P2_3_TAGTTGGGTGTTCTTT	Vein	Blood_vessel
P2_2_CTACGTCCACGTCTCT	Intermediate Monocyte	Monocyte
P2_3_AGTTGGTCAAATTGCC	CD8+ Naive T	T_CD8
P2_8_CCTACCACAGGATCGA	Alveolar Fibroblast	Fibroblast
P2_1_ACTGCTCTCACCAGGC	Capillary	Blood_vessel
P3_7_TATGCCCCAATGGATA	Macrophage	Macrophage
P3_3_TCACGAAAGCTAGTTC	Alveolar Epithelial Type 2	AT2
P3_2_TTTGTCAAGCGTGAAC	Myeloid Dendritic Type 2	DC2
P2_5_CAGTAACCAGTCAGCC	Capillary Aerocyte	Blood_vessel
P3_7_GTGAAGGCACACTGCG	Capillary Aerocyte	Blood_vessel
P2_5_TATTACCGTTTGTTGG	Ciliated	Ciliated
P2_1_CCTTTCTTCTGTGCAA	Artery	Blood_vessel
P2_1_GCTTCCAAGATGGGTC	Basophil/Mast 1	Mast_cell
P2_8_GATCGCGCAAGACGTG	Alveolar Fibroblast	Fibroblast
P3_2_GCAAACTCAAGGTTTC	Nonclassical Monocyte	Monocyte
P3_3_CGTTGGGGTAAGAGGA	Mucous	nan
P3_6_TCCACACCAGCCTATA	Adventitial Fibroblast	Fibroblast
P2_7_ACTTACTCAAGGACAC	Capillary Intermediate 2	Blood_vessel
P2_5_TCAGCAACAACACCCG	Capillary	Blood_vessel
P3_7_TTCTACACAGGTCGTC	Macrophage	Macrophage
P3_5_TTTACTGAGTCTCCTC	Alveolar Fibroblast	Fibroblast
P2_6_ATCTACTTCGCAAACT	Natural Killer	NK
P2_7_CGGCTAGTCAACACAC	Capillary Aerocyte	Blood_vessel
P2_5_AGTTGGTCAGGTGCCT	Natural Killer	NK
P2_1_CTGGTCTTCTTAACCT	Vein	Blood_vessel
P2_5_CGGTTAAAGCTGTCTA	Ciliated	Ciliated
P3_6_ATAACGCCACGGTAGA	Alveolar Epithelial Type 2	AT2
P2_7_GATTCAGCAGAGTGTG	Capillary Aerocyte	Blood_vessel
P2_2_CAGAGAGGTGTCTGAT	Capillary	Blood_vessel
P1_2_TCTTCGGTCGGTCTAA	Macrophage	Macrophage
P3_5_CCTTTCTCATGTAAGA	Macrophage	Macrophage
P2_5_TCAATCTAGCCAGAAC	Capillary Aerocyte	Blood_vessel
P2_2_GGCGACTCAAGCCATT	EREG+ Dendritic	nan
P2_2_CAACTAGAGAGGTTGC	Natural Killer	NK
P2_1_AACCGCGGTACTCTCC	Capillary Aerocyte	Blood_vessel
P3_7_TACCTTATCAGCAACT	CD8+ Memory/Effector T	T_CD8
P2_1_GAGTCCGTCTGTACGA	Capillary	Blood_vessel
P2_5_CCATTCGGTAAGTAGT	Alveolar Epithelial Type 1	AT1
P2_4_ATAACGCAGTGGTAGC	Vein	Blood_vessel
P2_6_GAGGTGATCCAATGGT	Capillary Aerocyte	Blood_vessel
P2_5_TTGACTTTCTGTCTAT	Pericyte	Muscle_cell
P2_8_TGTGTTTAGATGGGTC	Airway Smooth Muscle	Muscle_cell
P3_4_TATGCCCCACGGTGTC	Airway Smooth Muscle	Muscle_cell
P2_5_CTACACCGTTGGTTTG	Macrophage	Macrophage
P3_2_CAGCCGAGTCCGTCAG	Basophil/Mast 2	Mast_cell
P1_2_CGTGAGCCACTTAACG	Macrophage	Macrophage
P3_7_ACACCCTAGATGTGTA	CD4+ Memory/Effector T	T_CD4
P1_3_TGTGTTTCAGTCCTTC	Capillary Aerocyte	Blood_vessel
P2_8_AGAGTGGAGAAACCGC	Macrophage	Macrophage
P1_2_CATCGGGTCGGACAAG	Alveolar Epithelial Type 2	AT2
P3_3_GGGTTGCAGTGATCGG	Signaling Alveolar Epithelial Type 2	AT2
P2_1_TGCGCAGAGCCTCGTG	Macrophage	Macrophage
P2_1_CGAACATTCTAACGGT	Natural Killer	NK
P3_6_CACTCCACAGCTGTTA	Club	nan
P2_5_CAGAGAGGTAGAAGGA	Macrophage	Macrophage
P3_2_TTGCCGTAGTCGTTTG	CD4+ Memory/Effector T	T_CD4
P2_8_CACATTTTCCTTGCCA	Macrophage	Macrophage
P2_4_CTCCTAGTCACGCATA	Capillary	Blood_vessel
P2_2_CGTTAGATCAAAGACA	Lymphatic	Lymphatic
P3_6_TTTCCTCAGGCAATTA	Macrophage	Macrophage
P2_7_CTGTTTAAGCAATCTC	Capillary	Blood_vessel
P2_5_CAGCAGCAGAGAGCTC	Capillary	Blood_vessel
P2_8_GACACGCTCTATCCCG	Macrophage	Macrophage
P1_2_GCCAAATGTGCTGTAT	Ciliated	Ciliated
P1_2_TTTGCGCGTTCCCGAG	Alveolar Epithelial Type 2	AT2
P2_2_GGTGAAGCACCGAATT	Capillary	Blood_vessel
P3_6_GGAAAGCCACCAGTTA	Alveolar Epithelial Type 2	AT2
P2_2_GTGAAGGGTTGCCTCT	Artery	Blood_vessel
P3_5_GTTACAGAGTCCGGTC	Pericyte	Muscle_cell
P1_4_CGATGGCAGCCACGTC	Macrophage	Macrophage
P3_3_CTTGGCTTCGCCCTTA	Neuroendocrine	nan
P3_3_GCCTCTAGTGGCCCTA	Differentiating Basal	nan
P2_1_GTAGGCCAGACGCTTT	Capillary	Blood_vessel
P2_2_GGCCGATGTGCGGTAA	Classical Monocyte	Monocyte
P2_6_CTTCTCTGTCCGAAGA	Capillary Aerocyte	Blood_vessel
P3_2_TCGGTAATCAACACAC	Classical Monocyte	Monocyte
P2_5_AACTTTCAGTCTTGCA	Natural Killer	NK
P2_1_CGGTTAAGTCTCCACT	Capillary	Blood_vessel
P2_1_GAATAAGGTTTGGGCC	Capillary	Blood_vessel
P3_2_GAACATCCAAACTGCT	CD4+ Memory/Effector T	T_CD4
P1_4_GATGAGGTCGAATGGG	Macrophage	Macrophage
P2_8_CCTTTCTCAGAGTGTG	Natural Killer	NK
P3_4_GGGAGATCATGTCCTC	Airway Smooth Muscle	Muscle_cell
P2_2_CCTACCATCTTGTCAT	Vein	Blood_vessel
P1_2_CTAGCCTTCTGGAGCC	Bronchial Vessel 1	Blood_vessel
P1_4_TGATTTCCAAGACGTG	Natural Killer	NK
P2_7_TTTGGTTAGCGATATA	Capillary	Blood_vessel
P3_6_CCGTTCAAGCGGCTTC	Macrophage	Macrophage
P2_7_TACTCATTCAATCTCT	Capillary Aerocyte	Blood_vessel
P2_1_CTACACCGTAGCGCTC	Capillary	Blood_vessel
P2_2_GATCGCGCATCAGTAC	EREG+ Dendritic	nan
P3_6_TTCGAAGTCGCATGGC	Macrophage	Macrophage
P2_3_TGGGCGTGTAGTAGTA	Basophil/Mast 1	Mast_cell
P3_7_AGTGAGGCAGCATGAG	Nonclassical Monocyte	Monocyte
P3_7_AGCGTATTCCCAACGG	IGSF21+ Dendritic	nan
P2_8_AGCATACGTTGTACAC	Macrophage	Macrophage
P3_7_CTCAGAAGTGCGAAAC	Natural Killer	NK
P3_6_TTGAACGTCAACCAAC	Club	nan
P3_6_ACGCAGCTCAAGCCTA	Macrophage	Macrophage
P2_1_TGTCCCACATTGGCGC	Macrophage	Macrophage
P3_4_GTGCATATCAGTTGAC	Proliferating NK/T	nan
P2_2_AAGGTTCTCTCAACTT	Macrophage	Macrophage
P2_8_TACTCATCAAAGAATC	Macrophage	Macrophage
P2_3_TGTCCCAAGCTAAGAT	Macrophage	Macrophage
P2_8_TAGACCAGTAATCACC	CD8+ Memory/Effector T	T_CD8
P3_6_TTGGCAAGTCAGAGGT	Signaling Alveolar Epithelial Type 2	AT2
P2_8_GTAACTGTCTGAGTGT	Natural Killer	NK
P2_3_AGCCTAAGTCGCGGTT	Artery	Blood_vessel
P2_1_CATCAAGGTCTGGTCG	Capillary	Blood_vessel
P2_6_ATCTACTGTACCGAGA	Mucous	nan
P3_6_GCTTCCAAGACTAGGC	Basal	nan
P1_4_TTATGCTAGAAGGGTA	Basophil/Mast 1	Mast_cell
P2_2_AGGGATGAGTGCGTGA	OLR1+ Classical Monocyte	Monocyte
P2_7_ACGAGCCAGTCTTGCA	Vein	Blood_vessel
P3_5_GCGACCATCGCCATAA	Alveolar Fibroblast	Fibroblast
P2_2_TGGCCAGGTCTCTCTG	Macrophage	Macrophage
P1_4_AAATGCCGTCAGAATA	Macrophage	Macrophage
P3_6_GAACGGAAGACCACGA	Capillary	Blood_vessel
P2_8_CATTATCTCAGGCGAA	Macrophage	Macrophage
P1_2_TAAGAGACACGGTTTA	Alveolar Epithelial Type 2	AT2
P2_5_CAGGTGCTCCAACCAA	Macrophage	Macrophage
P2_8_GTCAAGTTCTTGTACT	Macrophage	Macrophage
P2_5_GCTGCGAAGTGAAGAG	Capillary	Blood_vessel
P2_3_GTAGGCCTCTCGATGA	Capillary Aerocyte	Blood_vessel
P3_7_AGGGTGACACATAACC	CD8+ Memory/Effector T	T_CD8
P3_4_TCATTACCACAGCCCA	Adventitial Fibroblast	Fibroblast
P1_3_AGTAGTCCACGGTGTC	Capillary Aerocyte	Blood_vessel
P2_1_CCTTACGGTCACTGGC	Macrophage	Macrophage
P2_7_ACTTGTTAGGCCGAAT	Capillary Intermediate 1	Blood_vessel
P3_6_TTCGGTCGTTGGTTTG	Capillary	Blood_vessel
P2_5_AAGGTTCCAGTGGAGT	Ciliated	Ciliated
P1_2_AGACGTTCAGGATCGA	CD8+ Naive T	T_CD8
P2_3_CAGTAACAGTGACTCT	Nonclassical Monocyte	Monocyte
P3_2_GCAAACTTCTTGAGGT	CD4+ Memory/Effector T	T_CD4
P2_7_CCTTCGATCCGCAAGC	Capillary	Blood_vessel
P2_5_CAAGTTGGTGTTGGGA	Natural Killer	NK
P1_2_CCCATACAGTTACCCA	Bronchial Vessel 1	Blood_vessel
P3_6_CACAGTAAGGCCCGTT	Macrophage	Macrophage
P3_6_AGACGTTGTCTAAAGA	Alveolar Epithelial Type 1	AT1
P2_8_GGTGAAGCATCCTTGC	CD8+ Naive T	T_CD8
P3_6_GGCAATTTCTCTTGAT	Signaling Alveolar Epithelial Type 2	AT2
P2_8_CACAGGCAGCGATAGC	Macrophage	Macrophage
P3_6_CCCATACCATATGCTG	Natural Killer	NK
P3_2_AAACCTGGTAAGCACG	Basophil/Mast 2	Mast_cell
P3_7_CTGTTTACAGGCAGTA	Macrophage	Macrophage
P2_8_AGCCTAAAGCTTTGGT	Natural Killer	NK
P2_5_AACCATGAGCGATATA	Macrophage	Macrophage
P3_3_GAATGAACACCGGAAA	Serous	nan
P2_8_GTGTGCGAGAAACGCC	Pericyte	Muscle_cell
P3_7_GCGCGATTCTATGTGG	CD4+ Memory/Effector T	T_CD4
P2_3_TGGACGCGTCTGATCA	CD8+ Naive T	T_CD8
P2_3_ACACCAACATTGCGGC	Nonclassical Monocyte	Monocyte
P3_6_CCTACCATCAGCCTAA	Alveolar Epithelial Type 1	AT1
P3_5_ATAGACCAGCAGACTG	Macrophage	Macrophage
P2_1_ATAACGCTCATGTCCC	Basophil/Mast 1	Mast_cell
P3_3_CGCTATCCACCAGGCT	Ciliated	Ciliated
P1_2_CTAGCCTGTTCGCTAA	Club	nan
P2_2_GACGCGTCACTTCGAA	EREG+ Dendritic	nan
P2_3_GGCAATTAGCACAGGT	CD8+ Memory/Effector T	T_CD8
P3_5_TCAGGATTCTGATACG	Macrophage	Macrophage
P2_2_AGCATACGTAGCGATG	Macrophage	Macrophage
P2_8_CTCGAAACAATGAAAC	Basophil/Mast 1	Mast_cell
P2_3_GTCGTAAAGGTACTCT	Artery	Blood_vessel
P2_1_ACTGAACTCCAAGCCG	Artery	Blood_vessel
P3_2_CTAGCCTAGACAGAGA	CD4+ Memory/Effector T	T_CD4
P1_3_TGAGGGATCCCTAATT	Macrophage	Macrophage
P1_4_ATTGGTGGTCCGTTAA	Macrophage	Macrophage
P2_8_CATTCGCGTGGGTCAA	Alveolar Fibroblast	Fibroblast
P3_5_GGAAAGCAGGCTCAGA	Pericyte	Muscle_cell
P3_3_GATTCAGGTTGGTGGA	Goblet	nan
P1_4_CGGACGTAGGCTACGA	Natural Killer	NK
P1_3_TTGACTTTCATGCTCC	Artery	Blood_vessel
P2_1_GGAATAATCGTAGATC	Capillary	Blood_vessel
P3_5_TTTGCGCGTACATGTC	Macrophage	Macrophage
P3_4_CCACGGACAGATGGGT	Pericyte	Muscle_cell
P2_7_CTGATCCCACACGCTG	Capillary Aerocyte	Blood_vessel
P2_5_CATCCACTCAAACCAC	Airway Smooth Muscle	Muscle_cell
P3_5_ATAACGCAGCATCATC	Pericyte	Muscle_cell
P3_7_GTTTCTACACGAGGTA	Capillary	Blood_vessel
P3_7_GTGCTTCCAAGGACAC	CD4+ Memory/Effector T	T_CD4
P1_3_CGTAGGCGTCATACTG	Capillary	Blood_vessel
P2_7_CAAGGCCGTCTCATCC	Natural Killer	NK
P2_3_CTTCTCTTCACCGTAA	Capillary Intermediate 1	Blood_vessel
P2_4_AGCTCCTCAGCCAATT	Alveolar Epithelial Type 1	AT1
P2_5_GGTGAAGTCCTTTACA	Macrophage	Macrophage
P2_5_CCTAAAGTCAACGCTA	Macrophage	Macrophage
P2_4_TGATTTCGTAAGAGGA	Macrophage	Macrophage
P3_7_CTCGTACCAGTTCCCT	CD4+ Memory/Effector T	T_CD4
P2_1_AGGGTGAGTCACCCAG	Artery	Blood_vessel
P3_6_CCGTTCAGTCAGAGGT	Ciliated	Ciliated
P2_2_CGGAGTCCATTGGTAC	Classical Monocyte	Monocyte
P2_5_AACGTTGGTTATGTGC	Macrophage	Macrophage
P3_3_TTGACTTCATATGCTG	Signaling Alveolar Epithelial Type 2	AT2
P3_5_GAACCTACAGATAATG	Macrophage	Macrophage
P3_5_TGGCCAGGTACTTAGC	Macrophage	Macrophage
P3_7_CACAGTATCATTATCC	CD4+ Memory/Effector T	T_CD4
P2_8_CGTTAGAGTCTTCAAG	Ciliated	Ciliated
P2_3_TCGGTAAAGTTACCCA	Capillary	Blood_vessel
P1_2_CACTCCAAGTTGAGTA	Alveolar Epithelial Type 2	AT2
P3_7_GGACAAGAGTCGAGTG	CD4+ Memory/Effector T	T_CD4
P3_7_TTTATGCAGACGCTTT	Basophil/Mast 1	Mast_cell
P3_7_GTAACTGCAGGGTTAG	Macrophage	Macrophage
P2_4_ATTTCTGCACTGTCGG	Alveolar Epithelial Type 1	AT1
P2_7_CAGCGACCAAGCGAGT	Mucous	nan
P2_1_TCTCATAGTCGTGGCT	Artery	Blood_vessel
P3_2_CCTATTAAGGCATTGG	Basophil/Mast 2	Mast_cell
P3_7_TGGGAAGGTTCGGCAC	CD4+ Memory/Effector T	T_CD4
P2_8_GGATGTTGTTTAGGAA	Basophil/Mast 1	Mast_cell
P2_3_TTGTAGGTCGCCAAAT	Intermediate Monocyte	Monocyte
P2_8_GTAACTGCATTATCTC	Alveolar Fibroblast	Fibroblast
P3_6_CGAGCACAGGCTATCT	Capillary	Blood_vessel
P1_4_CGGCTAGCAGTATCTG	Macrophage	Macrophage
P3_5_CTCTAATAGACAGACC	Pericyte	Muscle_cell
P1_2_CCGTGGAAGATCACGG	Macrophage	Macrophage
P2_5_CCAATCCGTCAGATAA	Capillary	Blood_vessel
P2_8_CGAGCCATCGCCAGCA	Natural Killer	NK
P2_8_TCTCATAAGCAATATG	Vascular Smooth Muscle	Muscle_cell
P2_1_CAACCTCGTAGCAAAT	Capillary Aerocyte	Blood_vessel
P1_4_ACACCAATCATGTCTT	Macrophage	Macrophage
P2_8_CGAGAAGAGTCATGCT	Natural Killer	NK
P3_2_TGACTAGAGGACGAAA	Plasma	Plasma_cell
P3_7_TTCTCCTCAGGGTATG	Macrophage	Macrophage
P2_2_ACGAGCCAGCGGCTTC	CD8+ Memory/Effector T	T_CD8
P3_6_GGAACTTCACGCATCG	Capillary Aerocyte	Blood_vessel
P2_8_CAGAATCTCTGTGCAA	Mucous	nan
P2_7_CATTATCAGGGTTTCT	Capillary	Blood_vessel
P2_1_GCAGCCAAGTCTTGCA	Natural Killer	NK
P3_6_AGTGTCACAATCTGCA	Macrophage	Macrophage
P3_5_GTACTCCAGATGAGAG	Macrophage	Macrophage
P3_7_TGACTTTTCAGTTGAC	CD4+ Memory/Effector T	T_CD4
P3_5_GTACGTAAGCCTTGAT	Macrophage	Macrophage
P2_3_CTACACCTCACTCTTA	CD4+ Memory/Effector T	T_CD4
P3_3_TTCTTAGAGTGTTAGA	Basal	nan
P3_3_GGATTACTCAATCACG	Signaling Alveolar Epithelial Type 2	AT2
P2_7_GTTACAGCAGACACTT	Intermediate Monocyte	Monocyte
P2_1_GCATGTAAGGGTTTCT	Nonclassical Monocyte	Monocyte
P3_7_TGAGAGGGTGAGCGAT	CD4+ Memory/Effector T	T_CD4
P2_5_ACAGCCGGTATGCTTG	Capillary Intermediate 1	Blood_vessel
P2_8_TTCGGTCGTGACGCCT	Macrophage	Macrophage
P2_8_ACGTCAAGTCATGCAT	Natural Killer	NK
P2_2_CCTAGCTCAAAGGCGT	Capillary	Blood_vessel
P3_6_GTAACGTCATGGGACA	Signaling Alveolar Epithelial Type 2	AT2
P2_8_TGCGGGTCACACTGCG	Macrophage	Macrophage
P2_5_TCTCTAAGTTAAAGAC	Macrophage	Macrophage
P2_3_ACATACGCAAATTGCC	Capillary Aerocyte	Blood_vessel
P2_8_GCGACCATCACTTCAT	Natural Killer	NK
P2_5_AGGTCCGCATGGTCTA	Macrophage	Macrophage
P1_3_ATTGGACGTGGCGAAT	Macrophage	Macrophage
P3_6_CACCAGGTCGTGGTCG	Macrophage	Macrophage
P2_3_ACGCCAGTCTTTACAC	Capillary	Blood_vessel
P2_3_ACTGTCCTCTCCGGTT	Capillary	Blood_vessel
P2_6_TCTGGAACATTTCACT	Ciliated	Ciliated
P3_6_TCCCGATAGTCTCCTC	Macrophage	Macrophage
P2_2_TGTATTCCAAATCCGT	CD8+ Naive T	T_CD8
P3_6_CGTGTCTCAAACCTAC	Alveolar Epithelial Type 2	AT2
P2_1_TCAGATGCAGGGTTAG	Lymphatic	Lymphatic
P2_3_GACAGAGCATGTTCCC	Macrophage	Macrophage
P2_6_TCGAGGCCAGTATGCT	Macrophage	Macrophage
P3_5_CACAGTAAGAGGTAGA	Signaling Alveolar Epithelial Type 2	AT2
P2_3_GTCCTCAGTCCGTTAA	Capillary Aerocyte	Blood_vessel
P2_5_GACTAACCACGCATCG	Natural Killer	NK
P2_2_CGGACACAGATCTGAA	Vein	Blood_vessel
P3_6_TGGCCAGAGTGAACAT	Basophil/Mast 1	Mast_cell
P3_7_TCAGATGCAAGGTTCT	Macrophage	Macrophage
P2_5_AACTCTTTCCTATTCA	Basophil/Mast 1	Mast_cell
P2_8_AACCATGAGACAATAC	Macrophage	Macrophage
P2_2_TATTACCTCTCTGCTG	Capillary Aerocyte	Blood_vessel
P3_2_CGTGTAATCACATAGC	Bronchial Vessel 2	Blood_vessel
P2_5_ACGTCAATCTGTACGA	Natural Killer	NK
P2_8_ACTTACTTCGCAAGCC	Ciliated	Ciliated
P2_5_CTTGGCTAGCTAAACA	Natural Killer	NK
P2_5_ACGGCCAGTCATATCG	Macrophage	Macrophage
P2_8_ATCATCTTCGTCTGCT	Macrophage	Macrophage
P1_3_CCTACCACACGAGGTA	Capillary	Blood_vessel
P3_6_GATTCAGAGGTCATCT	Mucous	nan
P2_2_CACCTTGGTTCGCTAA	Artery	Blood_vessel
P3_3_CGCGGTACATTGGCGC	Alveolar Epithelial Type 2	AT2
P3_4_CCTCTGACACTAAGTC	Natural Killer	NK
P3_7_ATGTGTGTCAAGGCTT	Classical Monocyte	Monocyte
P2_7_AACCGCGCATTCGACA	Vascular Smooth Muscle	Muscle_cell
P3_5_CGGACACAGTTCGATC	Macrophage	Macrophage
P2_7_AACTCAGGTAAGTGTA	Natural Killer	NK
P2_3_ACTGTCCAGATATACG	Vein	Blood_vessel
P3_5_TTTACTGCAGTCAGAG	Macrophage	Macrophage
P2_4_AGCTCTCAGACCCACC	Alveolar Epithelial Type 2	AT2
P3_6_TGTATTCAGATACACA	Alveolar Epithelial Type 2	AT2
P2_8_GAATGAAGTACCGTAT	Macrophage	Macrophage
P1_2_CGAACATTCCTAGTGA	Alveolar Epithelial Type 2	AT2
P2_5_CAAGAAACATATACCG	Vascular Smooth Muscle	Muscle_cell
P3_6_CAGCGACTCCACTCCA	Basophil/Mast 1	Mast_cell
P3_6_CTAATGGAGATCGGGT	Macrophage	Macrophage
P2_4_TTCGGTCCATGCCACG	Capillary	Blood_vessel
P1_2_AAGGCAGGTGCCTGTG	CD8+ Memory/Effector T	T_CD8
P1_2_CGGTTAATCGCCCTTA	Macrophage	Macrophage
P2_1_ATTGGTGTCTGCGACG	Macrophage	Macrophage
P2_3_GCTGGGTTCAGCTGGC	Capillary	Blood_vessel
P3_6_CTTACCGGTCCATCCT	Macrophage	Macrophage
P2_3_CGAACATTCTCTTATG	Natural Killer	NK
P2_1_GAACGGATCGCTGATA	Capillary Aerocyte	Blood_vessel
P1_2_ATGTGTGCAGATCCAT	Natural Killer	NK
P2_3_AAGGAGCCATCCAACA	Capillary	Blood_vessel
P1_3_CAGCCGATCGCATGAT	Artery	Blood_vessel
P3_7_AGTGTCACAATAGCAA	CD4+ Memory/Effector T	T_CD4
P2_2_ACGAGGATCTTCGAGA	CD4+ Naive T	T_CD4
P2_7_TCAGGTACAGACGCTC	Macrophage	Macrophage
P2_3_AGGGTGACAGATCGGA	CD4+ Memory/Effector T	T_CD4
P2_7_GAAGCAGTCTTCTGGC	Mucous	nan
P2_1_TGAGCCGGTGACAAAT	IGSF21+ Dendritic	nan
P2_8_GCAAACTCATTGAGCT	Capillary Aerocyte	Blood_vessel
P3_5_AATCGGTAGCCAGTAG	Natural Killer	NK
P1_3_CTGCCTACATGAAGTA	Macrophage	Macrophage
P3_7_CGGTTAACAGTTCATG	CD8+ Naive T	T_CD8
P3_7_CTTTGCGGTTCGCGAC	Natural Killer T	nan
P2_2_TACGGTATCGTTACAG	Macrophage	Macrophage
P2_5_AAACGGGGTCGCTTCT	Macrophage	Macrophage
P2_6_GACGGCTCAAGCCCAC	Macrophage	Macrophage
P3_3_CATGCCTCATCGATGT	Macrophage	Macrophage
P2_5_AAGACCTAGTGTGGCA	CD8+ Memory/Effector T	T_CD8
P2_8_TACTTACAGAGTCTGG	Natural Killer	NK
P3_3_TTAGGCAAGTGACTCT	Natural Killer	NK
P1_2_GATGCTATCCCAGGTG	Macrophage	Macrophage
P3_5_CGACCTTGTCAATGTC	Macrophage	Macrophage
P3_2_ACACCCTGTGACCAAG	Basophil/Mast 2	Mast_cell
P2_5_TTGCCGTCAAGTAATG	Lymphatic	Lymphatic
P3_6_TGCCCTAGTGCAGACA	Macrophage	Macrophage
P2_2_ACGATACAGCAAATCA	Natural Killer	NK
P1_2_AGCTCTCCACGACGAA	Macrophage	Macrophage
P3_6_TAGACCACACGAAAGC	Capillary	Blood_vessel
P2_8_CTGATCCAGGCTAGGT	Natural Killer	NK
P2_5_AGAGCGAGTTGACGTT	Macrophage	Macrophage
P3_7_AAAGATGAGCCACGTC	CD4+ Naive T	T_CD4
P3_6_AAACGGGTCGGTTCGG	Macrophage	Macrophage
P3_2_AGACGTTAGATCGGGT	Plasma	Plasma_cell
P2_1_TCGTAGACATGACATC	Capillary	Blood_vessel
P2_7_GAGCAGACACATTCGA	Ciliated	Ciliated
P3_7_GAACCTATCGTCTGAA	CD4+ Memory/Effector T	T_CD4
P3_7_TTTATGCCAGGACGTA	Capillary Aerocyte	Blood_vessel
P2_1_TTAGGACAGCCAGTTT	Macrophage	Macrophage
P2_1_GACGCGTCATTGGGCC	Capillary Aerocyte	Blood_vessel
P3_3_CTCGGGATCTCGGACG	Signaling Alveolar Epithelial Type 2	AT2
P2_4_TTTGTCACAGGGATTG	Capillary Aerocyte	Blood_vessel
P3_2_GCATACACAGCTCGAC	CD4+ Memory/Effector T	T_CD4
P3_7_GACCTGGCATAGTAAG	Lymphatic	Lymphatic
P2_1_CCTACCAGTGAGGCTA	Capillary Intermediate 2	Blood_vessel
P2_5_CCTAGCTTCGTCTGCT	Natural Killer	NK
P3_7_ACGGGTCCACATGTGT	Capillary Aerocyte	Blood_vessel
P3_7_GGCGACTGTTTAAGCC	Capillary	Blood_vessel
P3_3_CATCAGAAGTTTGCGT	Club	nan
P3_6_GACGCGTGTGAGCGAT	Alveolar Epithelial Type 2	AT2
P3_4_TATCTCAAGTTTAGGA	Adventitial Fibroblast	Fibroblast
P2_2_CTGATCCCACACTGCG	CD4+ Memory/Effector T	T_CD4
P3_3_CTCGGAGAGTCGATAA	Natural Killer	NK
P1_4_CGACTTCCATATACGC	Natural Killer	NK
P2_5_CTTGGCTCACATTCGA	Macrophage	Macrophage
P3_7_CGCTGGAGTTGCCTCT	Artery	Blood_vessel
P1_2_TGACTTTAGGGATGGG	Club	nan
P3_5_AACTCAGAGAAACCGC	Macrophage	Macrophage
P3_6_CAGAATCGTGAACCTT	Alveolar Epithelial Type 2	AT2
P3_6_AAACCTGCATGGGAAC	Club	nan
P3_7_TGATTTCCACGGCTAC	Capillary	Blood_vessel
P3_6_GTGTGCGGTCTCCCTA	Capillary	Blood_vessel
P3_4_GGAAAGCAGGGCTTGA	Airway Smooth Muscle	Muscle_cell
P2_6_TATCTCATCATATCGG	CD4+ Memory/Effector T	T_CD4
P2_2_CGCTGGAAGACCACGA	CD4+ Memory/Effector T	T_CD4
P2_1_CATGACAGTTCTCATT	Ciliated	Ciliated
P3_7_AAAGATGGTACCGTAT	Capillary	Blood_vessel
P2_3_TAAGTGCGTCCAACTA	CD4+ Naive T	T_CD4
P3_3_GTTTCTACATACTACG	Signaling Alveolar Epithelial Type 2	AT2
P2_2_AGCTTGAGTGCAGGTA	CD4+ Memory/Effector T	T_CD4
P3_6_TGTGGTAGTCTCGTTC	Ciliated	Ciliated
P3_3_CCACTACCATCGGGTC	Ciliated	Ciliated
P3_6_TCAGGATGTGTCGCTG	Club	nan
P2_5_GAGCAGATCAACTCTT	Macrophage	Macrophage
P2_3_GGTATTGGTTACGCGC	Capillary Aerocyte	Blood_vessel
P2_1_AAACCTGGTGCTGTAT	Artery	Blood_vessel
P3_4_AGTGAGGCATCGGACC	Lymphatic	Lymphatic
P2_2_ACTGTCCAGGACAGCT	Vein	Blood_vessel
P3_3_CCCATACGTAGTGAAT	Alveolar Epithelial Type 2	AT2
P3_3_TAGCCGGTCATGTCTT	Alveolar Epithelial Type 2	AT2
P1_4_GTCGGGTCAACGATGG	Mesothelial	nan
P2_5_AGATTGCTCTCCAGGG	Macrophage	Macrophage
P2_5_GGCGACTCAAGCCTAT	Ciliated	Ciliated
P2_7_ACTGTCCCAACTGCTA	Capillary	Blood_vessel
P3_6_AACTCAGTCAAGGCTT	Macrophage	Macrophage
P1_4_GATTCAGTCCAGAAGG	Bronchial Vessel 2	Blood_vessel
P2_5_TTTGCGCCATGAACCT	Macrophage	Macrophage
P3_6_AATCGGTAGCTACCGC	Signaling Alveolar Epithelial Type 2	AT2
P2_2_ATGAGGGGTAACGACG	CD8+ Naive T	T_CD8
P1_3_CTACATTGTCAAACTC	Capillary	Blood_vessel
P2_5_GGCAATTAGTTATCGC	Macrophage	Macrophage
P3_6_TACTTGTTCTGACCTC	Mucous	nan
P3_4_CTTACCGGTGTAAGTA	Pericyte	Muscle_cell
P3_5_GCCAAATAGGGTCTCC	Macrophage	Macrophage
P3_2_ACTGAGTGTGATAAGT	CD4+ Memory/Effector T	T_CD4
P3_2_TCTGGAAAGAAGCCCA	Basophil/Mast 2	Mast_cell
P3_3_GGCGTGTGTATTCTCT	Alveolar Epithelial Type 2	AT2
P2_7_TTGCGTCAGCGCTTAT	Capillary Aerocyte	Blood_vessel
P2_7_TAGTGGTTCTCGAGTA	Capillary	Blood_vessel
P3_3_GTGCGGTAGCTGAAAT	Alveolar Epithelial Type 1	AT1
P3_4_TTGGCAACATGTCCTC	Macrophage	Macrophage
P2_1_ACGGGTCCATGGGAAC	Artery	Blood_vessel
P3_6_CACTCCATCTTAGAGC	CD4+ Memory/Effector T	T_CD4
P3_5_GGAGCAAGTTGTTTGG	Pericyte	Muscle_cell
P3_5_GACCAATGTACCGTAT	Macrophage	Macrophage
P2_5_AGTAGTCCAAGCTGAG	Macrophage	Macrophage
P3_3_TGAGCATAGCTCCTTC	Alveolar Epithelial Type 2	AT2
P2_5_AACTCCCGTGATGTGG	Capillary Aerocyte	Blood_vessel
P2_7_TCGCGAGAGGAATTAC	Artery	Blood_vessel
P3_6_CGATGGCAGGCAGGTT	Signaling Alveolar Epithelial Type 2	AT2
P3_6_CACACCTAGTTGAGTA	Capillary	Blood_vessel
P3_7_AACTTTCAGTACGTAA	Basophil/Mast 1	Mast_cell
P3_6_CCTAGCTAGGTGCACA	Club	nan
P3_3_CAGTCCTAGATCCGAG	Alveolar Epithelial Type 2	AT2
P2_7_TCTCTAAAGTACGCCC	Capillary Aerocyte	Blood_vessel
P1_4_GCCTCTATCACAAACC	Alveolar Fibroblast	Fibroblast
P2_3_AGGCCGTTCCTCAACC	CD4+ Memory/Effector T	T_CD4
P3_7_CTTCTCTAGACTGTAA	Capillary	Blood_vessel
P2_6_TCTCATAAGTCTCAAC	Capillary	Blood_vessel
P2_4_TATGCCCCACACGCTG	Capillary	Blood_vessel
P3_3_GACGTGCGTCTAAACC	Differentiating Basal	nan
P2_7_TTAGTTCAGGTCATCT	Alveolar Epithelial Type 2	AT2
P3_6_ACATCAGAGTGTTGAA	Natural Killer	NK
P2_7_TGACTTTCAAGTAATG	Capillary	Blood_vessel
P3_6_TACTTGTTCGCAAGCC	Basophil/Mast 1	Mast_cell
P3_6_CTGAAGTGTCTCCCTA	Lymphatic	Lymphatic
P3_6_AACTTTCCACTTGGAT	Capillary	Blood_vessel
P2_5_TGTGTTTAGAGCTGGT	Capillary Aerocyte	Blood_vessel
P2_3_CTCGGGAAGTTACGGG	EREG+ Dendritic	nan
P2_1_GTACGTACAGCTCGCA	Myeloid Dendritic Type 1	DC1
P2_5_TATCTCAGTGTGAATA	Macrophage	Macrophage
P2_5_TCAGCTCGTCCCTACT	Basophil/Mast 1	Mast_cell
P1_4_TGACAACCAGACGCTC	Macrophage	Macrophage
P2_3_GGGAATGTCCAACCAA	Capillary	Blood_vessel
P3_5_GGCTCGACAGACTCGC	Macrophage	Macrophage
P1_3_GCTCTGTAGAAACGAG	Capillary	Blood_vessel
P3_7_CTACACCGTCGGCTCA	CD4+ Memory/Effector T	T_CD4
P3_7_CCATTCGGTTCGCTAA	Macrophage	Macrophage
P2_7_TTCTCCTGTACTCAAC	Capillary	Blood_vessel
P2_2_AGCTCCTAGGAGTACC	Artery	Blood_vessel
P2_1_CTCTAATGTCTCACCT	Artery	Blood_vessel
P2_4_TTCGAAGTCTGCGACG	Macrophage	Macrophage
P3_7_ATGCGATGTATTCTCT	Capillary	Blood_vessel
P2_8_TAGTTGGTCCCAACGG	Ciliated	Ciliated
P3_5_TGATTTCTCAGTCAGT	Macrophage	Macrophage
P2_8_GTGCTTCTCAAGATCC	Ciliated	Ciliated
P3_4_CCCAGTTGTTAAAGAC	Alveolar Epithelial Type 2	AT2
P3_3_GATCGCGGTTGCCTCT	Proximal Basal	nan
P1_4_ACGATGTAGCCACGTC	Adventitial Fibroblast	Fibroblast
P2_5_TACACGACACACTGCG	Macrophage	Macrophage
P2_7_CAACCTCAGGCACATG	Alveolar Epithelial Type 1	AT1
P1_4_CTTAGGAAGTCAAGCG	Natural Killer	NK
P2_4_TATGCCCTCCCTCAGT	Capillary Aerocyte	Blood_vessel
P3_3_AGTTGGTCATCCAACA	Club	nan
P2_7_TCAGGTAGTAGCTGCC	Macrophage	Macrophage
P2_2_TATCTCATCACCGGGT	Intermediate Monocyte	Monocyte
P3_7_TTAGTTCCACGACGAA	Capillary Aerocyte	Blood_vessel
P2_5_TGGCGCAAGCGCCTCA	Natural Killer	NK
P2_3_GCGACCATCCCATTAT	CD8+ Naive T	T_CD8
P3_7_TAGTGGTAGGTAGCTG	CD8+ Memory/Effector T	T_CD8
P3_6_GTGTGCGAGTCGAGTG	Macrophage	Macrophage
P2_8_GGGATGACACGGTAGA	Macrophage	Macrophage
P2_5_GCGCCAAAGTTCGCAT	Natural Killer	NK
P3_6_CCGTTCAAGCAGATCG	Capillary Aerocyte	Blood_vessel
P1_4_ACGAGGATCTGGTGTA	Macrophage	Macrophage
P3_3_GAACGGAGTCTCCACT	Goblet	nan
P1_4_TCTATTGAGAGCTGCA	Macrophage	Macrophage
P3_5_TGACAACGTGAAAGAG	Macrophage	Macrophage
P3_6_GCGCGATGTGGTCTCG	Macrophage	Macrophage
P3_6_CGATCGGCACACTGCG	Artery	Blood_vessel
P3_5_CAGCTGGTCACGACTA	Vascular Smooth Muscle	Muscle_cell
P3_3_GACGCGTTCGCCGTGA	Proximal Ciliated	Ciliated
P3_7_TCGGGACGTCCGTTAA	CD8+ Memory/Effector T	T_CD8
P1_3_ATCGAGTTCGACCAGC	IGSF21+ Dendritic	nan
P3_5_GCTTGAAAGACAGGCT	Adventitial Fibroblast	Fibroblast
P3_5_CATATGGGTACATCCA	Adventitial Fibroblast	Fibroblast
P3_6_CATCGGGGTAATAGCA	Capillary Aerocyte	Blood_vessel
P2_2_GCATGATAGAGTACCG	Capillary	Blood_vessel
P2_5_GTTACAGCATCACGAT	Natural Killer	NK
P2_5_TTCCCAGTCACCCTCA	Capillary	Blood_vessel
P3_6_CGTAGCGGTGGTTTCA	Capillary	Blood_vessel
P1_3_ACACCGGAGTGTTGAA	IGSF21+ Dendritic	nan
P2_2_TTGGAACGTAGTAGTA	Vein	Blood_vessel
P2_7_GCGGGTTGTCGGCATC	Mucous	nan
P1_2_CTCGGAGAGTCGTACT	Macrophage	Macrophage
P2_5_GTCACGGAGTAGGCCA	Macrophage	Macrophage
[truncated: 58,994 more rows]

## Sheet: Litvinukova2020
	original
AAACCCATCGCAACAT-1-H0015_apex	PC4_CMC-like
AAACGAAAGCTCAGAG-1-H0015_apex	SMC1_basic
AAACGAATCAGGACAG-1-H0015_apex	EC7_atria
AAACGAATCATCACCC-1-H0015_apex	EC6_ven
AAACGAATCGGTAAGG-1-H0015_apex	vCM1
AAACGCTCAGCATGCC-1-H0015_apex	PC4_CMC-like
AAAGAACAGGCATTTC-1-H0015_apex	vCM2
AAAGAACCATATAGCC-1-H0015_apex	PC4_CMC-like
AAAGAACGTGGCTGAA-1-H0015_apex	EC3_cap
AAAGGATAGAATCGTA-1-H0015_apex	vCM2
AAAGGGCCATAGCTGT-1-H0015_apex	vCM2
AAAGGGCGTATCAGGG-1-H0015_apex	vCM2
AAAGGGCGTCGAATGG-1-H0015_apex	PC1_vent
AAAGGGCGTGCGTGCT-1-H0015_apex	FB1
AAAGGTAAGTCTGGTT-1-H0015_apex	Adip2
AAAGGTACAACGGGTA-1-H0015_apex	vCM3
AAAGGTACACCGAATT-1-H0015_apex	PC3_str
AAAGGTAGTATAGGGC-1-H0015_apex	PC3_str
AAAGGTATCGAGCACC-1-H0015_apex	EC5_art
AAAGTCCTCGTAGCTA-1-H0015_apex	FB2
AAAGTGAAGTACAACA-1-H0015_apex	EC5_art
AAAGTGAAGTCGGCCT-1-H0015_apex	CD4+T_cytox
AAAGTGAGTCGTCTCT-1-H0015_apex	EC1_cap
AAATGGAAGGTCCCTG-1-H0015_apex	CD4+T_cytox
AAATGGACATCCTATT-1-H0015_apex	FB5
AACAAAGGTACGTTCA-1-H0015_apex	EC7_atria
AACAAAGTCATTGCTT-1-H0015_apex	vCM2
AACAACCAGAGCGACT-1-H0015_apex	EC2_cap
AACAACCGTAATTGGA-1-H0015_apex	DOCK4+MØ1
AACAAGAAGAGCAGAA-1-H0015_apex	EC2_cap
AACAAGAAGCACAAAT-1-H0015_apex	vCM2
AACAAGAGTCGTGCCA-1-H0015_apex	vCM2
AACAAGAGTGACACGA-1-H0015_apex	vCM2
AACAAGAGTTACACAC-1-H0015_apex	EC5_art
AACAAGATCTAGCAAC-1-H0015_apex	EC5_art
AACACACCAAACCATC-1-H0015_apex	PC3_str
AACACACCATCGATGT-1-H0015_apex	PC3_str
AACACACGTCCAGCCA-1-H0015_apex	EC3_cap
AACACACGTGACTATC-1-H0015_apex	vCM2
AACAGGGCATGAGTAA-1-H0015_apex	vCM1
AACCAACAGGCTATCT-1-H0015_apex	EC5_art
AACCAACAGTGAGTGC-1-H0015_apex	PC1_vent
AACCAACCAAGAGGCT-1-H0015_apex	FB5
AACCAACGTGAATTGA-1-H0015_apex	FB2
AACCAACTCCCTTCCC-1-H0015_apex	vCM2
AACCACACAACCACGC-1-H0015_apex	FB3
AACCACACACCTGCTT-1-H0015_apex	EC2_cap
AACCACAGTCAACACT-1-H0015_apex	SMC1_basic
AACCACATCGTAGTGT-1-H0015_apex	vCM2
AACCATGCAGCACACC-1-H0015_apex	FB1
AACCATGGTCAGGTAG-1-H0015_apex	EC1_cap
AACCATGGTCGTTGCG-1-H0015_apex	vCM2
AACCATGGTTGCGGCT-1-H0015_apex	PC3_str
AACCCAATCCGTGTAA-1-H0015_apex	FB1
AACCTGAGTTGTGCAT-1-H0015_apex	EC5_art
AACCTGATCAGCTTCC-1-H0015_apex	NC4
AACCTTTCAGACACAG-1-H0015_apex	vCM1
AACCTTTGTTACGATC-1-H0015_apex	vCM2
AACCTTTTCACAGAGG-1-H0015_apex	vCM1
AACGAAACACGACTAT-1-H0015_apex	NC1
AACGAAACATGTTCGA-1-H0015_apex	vCM1
AACGAAAGTCTAGGTT-1-H0015_apex	PC2_atria
AACGGGAAGGTTTGAA-1-H0015_apex	vCM2
AACGGGAGTCCAATCA-1-H0015_apex	EC3_cap
AACGTCAAGGCACCAA-1-H0015_apex	PC4_CMC-like
AACGTCACACGATTCA-1-H0015_apex	EC5_art
AACTTCTCAATGAAAC-1-H0015_apex	EC5_art
AACTTCTGTTTAGTCG-1-H0015_apex	vCM2
AAGAACAGTACTGACT-1-H0015_apex	EC4_immune
AAGAACATCATGTCAG-1-H0015_apex	EC2_cap
AAGAACATCATTACGG-1-H0015_apex	vCM1
AAGACAAGTGCTCTCT-1-H0015_apex	EC5_art
AAGACAAGTTCAAGTC-1-H0015_apex	EC5_art
AAGACTCAGGCACTAG-1-H0015_apex	Adip1
AAGACTCCATATCGGT-1-H0015_apex	EC3_cap
AAGACTCGTAGACAGC-1-H0015_apex	EC1_cap
AAGACTCTCAGGACGA-1-H0015_apex	Mast
AAGACTCTCGACTCCT-1-H0015_apex	EC5_art
AAGATAGAGCAGGCTA-1-H0015_apex	FB5
AAGATAGGTTAAGACA-1-H0015_apex	vCM1
AAGCATCAGTGGAAGA-1-H0015_apex	FB2
AAGCATCGTTCGCGTG-1-H0015_apex	LYVE1+MØ2
AAGCCATCAAACGTGG-1-H0015_apex	EC3_cap
AAGCCATCAGCACAGA-1-H0015_apex	LYVE1+MØ3
AAGCGAGCAGAGGACT-1-H0015_apex	vCM1
AAGCGAGCAGCACGAA-1-H0015_apex	PC4_CMC-like
AAGCGAGTCAAGGTGG-1-H0015_apex	Mast
AAGCGAGTCGCTGCGA-1-H0015_apex	PC3_str
AAGCGTTAGAATTGTG-1-H0015_apex	EC3_cap
AAGGAATAGCATGCAG-1-H0015_apex	EC2_cap
AAGGAATAGGCCTTGC-1-H0015_apex	vCM4
AAGGAATTCAAAGCCT-1-H0015_apex	EC6_ven
AAGGTAAAGTGCACAG-1-H0015_apex	EC6_ven
AAGTACCAGGCATCTT-1-H0015_apex	vCM5
AAGTACCGTCAGGCAA-1-H0015_apex	vCM1
AAGTACCGTCTTACTT-1-H0015_apex	Mast
AAGTACCTCGTTCTAT-1-H0015_apex	LYVE1+MØ3
AAGTCGTTCGTTGTGA-1-H0015_apex	EC4_immune
AAGTGAAAGTGGCGAT-1-H0015_apex	FB1
AAGTGAATCGAGAGCA-1-H0015_apex	NC1
AAGTGAATCTGATTCT-1-H0015_apex	NC1
AAGTTCGAGCTAAATG-1-H0015_apex	vCM1
AAGTTCGCAGTGTATC-1-H0015_apex	CD4+T_cytox
AAGTTCGGTGTAGTGG-1-H0015_apex	FB5
AAGTTCGTCAGCTTGA-1-H0015_apex	EC1_cap
AAGTTCGTCATTCTTG-1-H0015_apex	vCM3
AATAGAGAGGAAAGGT-1-H0015_apex	FB5
AATAGAGGTAGGATAT-1-H0015_apex	EC2_cap
AATCACGGTAGTATAG-1-H0015_apex	EC3_cap
AATCACGTCCCGTAAA-1-H0015_apex	CD8+T_tem
AATCGACGTGCCTAAT-1-H0015_apex	EC5_art
AATCGACTCTGCTTTA-1-H0015_apex	vCM1
AATCGTGTCGCCTATC-1-H0015_apex	vCM4
AATGAAGCAATAGGAT-1-H0015_apex	vCM2
AATGAAGCATGGCGCT-1-H0015_apex	SMC1_basic
AATGAAGTCCTTTGAT-1-H0015_apex	PC4_CMC-like
AATGACCCAAAGTGTA-1-H0015_apex	vCM1
AATGACCCACAACGCC-1-H0015_apex	FB5
AATGACCGTGTTGCCG-1-H0015_apex	NK
AATGCCAAGGCTTCCG-1-H0015_apex	PC2_atria
AATGCCACAGTGTGCC-1-H0015_apex	PC4_CMC-like
AATGCCATCTTCCGTG-1-H0015_apex	vCM5
AATGGAAAGGACACTG-1-H0015_apex	vCM3
AATGGAACACTCACTC-1-H0015_apex	PC4_CMC-like
AATTCCTCACATTACG-1-H0015_apex	NC1
AATTCCTCACGTCGTG-1-H0015_apex	NC1
ACAAAGACACTGCGAC-1-H0015_apex	EC1_cap
ACAAAGAGTTGACGGA-1-H0015_apex	EC6_ven
ACAAAGATCAAGCTTG-1-H0015_apex	EC3_cap
ACAAAGATCGCCAGAC-1-H0015_apex	FB6
ACAAAGATCTGTGCAA-1-H0015_apex	PC4_CMC-like
ACAACCAAGCGGTAGT-1-H0015_apex	PC1_vent
ACAAGCTTCTGTAACG-1-H0015_apex	Mast
ACACAGTAGCCAAGTG-1-H0015_apex	CD4+T_cytox
ACACAGTCAGGGTCTC-1-H0015_apex	vCM2
ACACAGTTCCCGTGTT-1-H0015_apex	vCM2
ACACCAAAGGTAAGAG-1-H0015_apex	SMC1_basic
ACACCAAAGTCATCCA-1-H0015_apex	EC2_cap
ACACGCGGTGAGAACC-1-H0015_apex	SMC1_basic
ACAGCCGCAACATCGT-1-H0015_apex	FB1
ACAGCCGCAAGTCATC-1-H0015_apex	EC4_immune
ACAGCCGGTAGCTCGC-1-H0015_apex	vCM2
ACATCCCAGAAAGCGA-1-H0015_apex	vCM2
ACATCCCAGTCTAGAA-1-H0015_apex	SMC1_basic
ACATCGAAGAGAATCT-1-H0015_apex	vCM2
ACATCGACAAATCGTC-1-H0015_apex	DOCK4+MØ1
ACATCGAGTAGATTAG-1-H0015_apex	vCM4
ACATCGAGTTACCTGA-1-H0015_apex	EC4_immune
ACATCGATCGGTAAGG-1-H0015_apex	FB1
ACATGCACAGCTACCG-1-H0015_apex	PC4_CMC-like
ACATGCATCAACGAGG-1-H0015_apex	vCM4
ACATTTCAGGGTAGCT-1-H0015_apex	FB6
ACATTTCAGTTCCAGT-1-H0015_apex	PC2_atria
ACATTTCCAATCTAGC-1-H0015_apex	PC3_str
ACATTTCTCCGTTGAA-1-H0015_apex	vCM4
ACATTTCTCTATACTC-1-H0015_apex	FB2
ACCAAACAGCCTCATA-1-H0015_apex	EC5_art
ACCAAACAGTCTTCCC-1-H0015_apex	vCM2
ACCAAACTCCCAGGCA-1-H0015_apex	SMC1_basic
ACCAACAGTGTTATCG-1-H0015_apex	EC4_immune
ACCAACAGTTGCATCA-1-H0015_apex	FB1
ACCAACATCATGCCCT-1-H0015_apex	EC3_cap
ACCAACATCCAACTAG-1-H0015_apex	PC1_vent
ACCACAAAGCGGTATG-1-H0015_apex	vCM2
ACCACAAGTATCGTTG-1-H0015_apex	EC3_cap
ACCACAAGTGGCTTAT-1-H0015_apex	PC3_str
ACCATTTAGACTCCGC-1-H0015_apex	FB1
ACCATTTAGGGAGTGG-1-H0015_apex	vCM2
ACCCAAAAGACGATAT-1-H0015_apex	vCM2
ACCCAAAAGGTCATCT-1-H0015_apex	vCM4
ACCCAAAGTGGGTTGA-1-H0015_apex	vCM1
ACCCAAAGTTTGATCG-1-H0015_apex	PC1_vent
ACCCTCACAGCTCCTT-1-H0015_apex	PC3_str
ACCGTTCCAAAGCGTG-1-H0015_apex	PC1_vent
ACCGTTCCATAGGTTC-1-H0015_apex	EC3_cap
ACCGTTCGTCCTTTGC-1-H0015_apex	EC5_art
ACCGTTCGTGGTTCTA-1-H0015_apex	vCM4
ACCGTTCTCAAAGACA-1-H0015_apex	vCM5
ACCGTTCTCGTTAGAC-1-H0015_apex	vCM2
ACCTACCTCTCCTACG-1-H0015_apex	vCM4
ACCTGAATCTGAATGC-1-H0015_apex	PC2_atria
ACCTGTCGTCCCGGTA-1-H0015_apex	PC1_vent
ACCTGTCTCAAAGACA-1-H0015_apex	DOCK4+MØ1
ACGATCAAGTGCTAGG-1-H0015_apex	vCM4
ACGATCACAAGCCTGC-1-H0015_apex	EC1_cap
ACGATCACAGACTGCC-1-H0015_apex	vCM2
ACGATGTAGTGCGTCC-1-H0015_apex	EC3_cap
ACGATGTCACGCGTGT-1-H0015_apex	Adip2
ACGATGTGTACGTGAG-1-H0015_apex	EC4_immune
ACGATGTGTTAATCGC-1-H0015_apex	PC1_vent
ACGATGTTCAAGATAG-1-H0015_apex	vCM2
ACGATGTTCGATTGAC-1-H0015_apex	EC2_cap
ACGCACGTCAAGCCCG-1-H0015_apex	FB5
ACGCACGTCACCTTAT-1-H0015_apex	Mast
ACGGAAGTCGACCAAT-1-H0015_apex	NC1
ACGGAAGTCTATCACT-1-H0015_apex	PC3_str
ACGGTCGAGCATCAGG-1-H0015_apex	vCM4
ACGGTCGTCACCTCGT-1-H0015_apex	PC2_atria
ACGGTCGTCGCATTAG-1-H0015_apex	PC4_CMC-like
ACGGTCGTCTCATAGG-1-H0015_apex	EC2_cap
ACGGTTAGTCTTGAGT-1-H0015_apex	vCM2
ACGTAACAGCCTGGAA-1-H0015_apex	Mast
ACGTAACCAATCGTCA-1-H0015_apex	SMC1_basic
ACGTACATCTTCGTAT-1-H0015_apex	vCM2
ACGTAGTCAGAGATTA-1-H0015_apex	vCM1
ACGTAGTTCATAAGGA-1-H0015_apex	vCM1
ACGTCCTGTTGATGTC-1-H0015_apex	EC2_cap
ACGTCCTTCACGTCCT-1-H0015_apex	EC5_art
ACGTTCCCACTGTTCC-1-H0015_apex	vCM2
ACGTTCCCATCGATAC-1-H0015_apex	EC1_cap
ACGTTCCGTAGTGATA-1-H0015_apex	FB1
ACTACGAAGGCTCACC-1-H0015_apex	NKT
ACTACGAGTTTAGTCG-1-H0015_apex	vCM2
ACTATCTCAAGGCTTT-1-H0015_apex	CD4+T_cytox
ACTATGGCAATGCTCA-1-H0015_apex	vCM2
ACTATGGTCAGCACCG-1-H0015_apex	PC1_vent
ACTATGGTCATCAGTG-1-H0015_apex	PC3_str
ACTATTCAGACAGCGT-1-H0015_apex	EC3_cap
ACTATTCGTGGATACG-1-H0015_apex	Adip1
ACTATTCTCGAGAAAT-1-H0015_apex	PC3_str
ACTCCCACAAACAGGC-1-H0015_apex	vCM4
ACTCTCGAGATGAACT-1-H0015_apex	FB2
ACTCTCGAGTCACTAC-1-H0015_apex	EC5_art
ACTCTCGGTATGCTTG-1-H0015_apex	EC5_art
ACTGATGAGAGCTGAC-1-H0015_apex	vCM3
ACTGATGAGCGCTTCG-1-H0015_apex	EC5_art
ACTGATGGTGCTCTCT-1-H0015_apex	SMC2_art
ACTGATGGTTGGAGGT-1-H0015_apex	vCM2
ACTGATGTCTTAAGGC-1-H0015_apex	EC3_cap
ACTGCAATCAGTGTGT-1-H0015_apex	EC3_cap
ACTGTCCGTCAAAGCG-1-H0015_apex	EC4_immune
ACTGTCCGTGGCAGAT-1-H0015_apex	EC1_cap
ACTGTCCGTTGTATGC-1-H0015_apex	vCM5
ACTGTCCTCGGTCTAA-1-H0015_apex	EC9_FB-like
ACTGTGAGTCACGTGC-1-H0015_apex	PC3_str
ACTTAGGAGGGACCAT-1-H0015_apex	PC4_CMC-like
ACTTAGGAGTTCACTG-1-H0015_apex	EC1_cap
ACTTAGGCATCCTTCG-1-H0015_apex	EC5_art
ACTTAGGTCCCTCTCC-1-H0015_apex	NC1
ACTTAGGTCGGCTCTT-1-H0015_apex	EC7_atria
ACTTATCAGCACCAGA-1-H0015_apex	vCM2
ACTTATCCACGGGCTT-1-H0015_apex	vCM2
ACTTATCCACTGCGAC-1-H0015_apex	Mast
ACTTATCGTGTTCGAT-1-H0015_apex	CD8+T_cytox
ACTTATCGTTGACTAC-1-H0015_apex	FB4
ACTTATCTCTGTCGCT-1-H0015_apex	EC1_cap
ACTTCCGAGGTCTTTG-1-H0015_apex	PC4_CMC-like
ACTTCCGAGTCAGGGT-1-H0015_apex	DOCK4+MØ1
ACTTCCGGTTATTCCT-1-H0015_apex	PC4_CMC-like
ACTTCCGTCCTCTCTT-1-H0015_apex	vCM2
ACTTCCGTCGTTCAGA-1-H0015_apex	vCM2
ACTTCGCAGCGTATGG-1-H0015_apex	NC1
ACTTCGCCAATATCCG-1-H0015_apex	FB5
ACTTCGCCAGTAGATA-1-H0015_apex	EC5_art
ACTTTCATCTTAATCC-1-H0015_apex	EC2_cap
ACTTTGTAGGTATCTC-1-H0015_apex	EC5_art
ACTTTGTCACGGCTAC-1-H0015_apex	FB6
ACTTTGTGTCCGGACT-1-H0015_apex	vCM2
ACTTTGTGTTATAGCC-1-H0015_apex	vCM2
AGAAATGCAGCGAACA-1-H0015_apex	SMC2_art
AGAAATGGTAAGATCA-1-H0015_apex	Adip2
AGAAATGGTTGGCTAT-1-H0015_apex	PC3_str
AGAAATGGTTTACCAG-1-H0015_apex	FB1
AGAACCTCACAATTCG-1-H0015_apex	SMC1_basic
AGAACCTCAGAGCCCT-1-H0015_apex	EC2_cap
AGAAGCGAGGTGCTGA-1-H0015_apex	EC5_art
AGAAGTATCGCTACGG-1-H0015_apex	FB6
AGACAAAAGTAGTCCT-1-H0015_apex	SMC1_basic
AGACAAAGTATTTCGG-1-H0015_apex	EC4_immune
AGACAAAGTGCGAGTA-1-H0015_apex	PC3_str
AGACAAAGTTCCCACT-1-H0015_apex	FB7
AGACAAATCCGGTAGC-1-H0015_apex	PC3_str
AGACACTAGATCCGAG-1-H0015_apex	NC2
AGACACTCACAACGCC-1-H0015_apex	vCM1
AGACACTGTGCCCGTA-1-H0015_apex	vCM3
AGACACTGTGTGAGCA-1-H0015_apex	vCM2
AGACCATCATCACAGT-1-H0015_apex	FB5
AGACCCGTCCCTAGGG-1-H0015_apex	FB2
AGACTCAAGAACGTGC-1-H0015_apex	PC1_vent
AGACTCAGTAATGATG-1-H0015_apex	Adip1
AGAGAATCAGGTTCGC-1-H0015_apex	FB6
AGAGAATGTCTAGATC-1-H0015_apex	EC5_art
AGAGAGCAGCCGAATG-1-H0015_apex	EC2_cap
AGAGAGCCAGTGGCTC-1-H0015_apex	EC6_ven
AGAGAGCTCCATATGG-1-H0015_apex	FB1
AGAGCAGTCTTGGTGA-1-H0015_apex	PC3_str
AGAGCCCAGACATCAA-1-H0015_apex	EC4_immune
AGAGCCCCACATGACT-1-H0015_apex	vCM2
AGAGCCCCAGAACATA-1-H0015_apex	PC1_vent
AGATAGAAGCCTCATA-1-H0015_apex	EC3_cap
AGATAGACATTCTCCG-1-H0015_apex	NC1
AGATCCATCGTGACTA-1-H0015_apex	CD8+T_tem
AGATCGTAGGATTCAA-1-H0015_apex	vCM2
AGATGAAAGTTGGGAC-1-H0015_apex	PC2_atria
AGATGAAGTATTCCTT-1-H0015_apex	FB1
AGATGCTAGGAGTCTG-1-H0015_apex	PC3_str
AGATGCTGTTGGGCCT-1-H0015_apex	EC7_atria
AGATGCTTCCCGTTCA-1-H0015_apex	vCM3
AGATGCTTCGAAGCAG-1-H0015_apex	FB4
AGCATCACATAACAGA-1-H0015_apex	vCM5
AGCATCAGTTCGGGTC-1-H0015_apex	vCM1
AGCATCATCCACTAGA-1-H0015_apex	vCM2
AGCCAATAGTCGAATA-1-H0015_apex	EC1_cap
AGCCAATCATTGAGCT-1-H0015_apex	vCM4
AGCCACGCATGGTGGA-1-H0015_apex	EC5_art
AGCCAGCCAGAGGTAC-1-H0015_apex	EC3_cap
AGCGCCAGTTGCTTGA-1-H0015_apex	PC2_atria
AGCGCTGCACTCCCTA-1-H0015_apex	EC3_cap
AGCGCTGCAGGTACGA-1-H0015_apex	NC1
AGCGTATAGCGACATG-1-H0015_apex	vCM2
AGCGTATAGTAGATCA-1-H0015_apex	vCM4
AGCGTATAGTAGCCAG-1-H0015_apex	FB3
AGCGTATCATCGGTTA-1-H0015_apex	PC4_CMC-like
AGCGTATTCTTTCGAT-1-H0015_apex	PC1_vent
AGCGTCGCAATGAGCG-1-H0015_apex	vCM1
AGCGTCGGTAATGTGA-1-H0015_apex	vCM1
AGCTACAAGCAAACAT-1-H0015_apex	PC3_str
AGCTACACAACACGTT-1-H0015_apex	EC2_cap
AGCTACAGTATTGAGA-1-H0015_apex	NC1
AGCTCAAGTGCCCACA-1-H0015_apex	vCM4
AGCTCAATCCGCTAGG-1-H0015_apex	EC3_cap
AGCTCAATCGGCTCTT-1-H0015_apex	EC2_cap
AGCTTCCGTGAGAACC-1-H0015_apex	EC1_cap
AGGAAATCAGCGACCT-1-H0015_apex	FB1
AGGAATAAGGGCCCTT-1-H0015_apex	EC5_art
AGGAATAGTCGGAAAC-1-H0015_apex	EC2_cap
AGGAATAGTGCCTTTC-1-H0015_apex	PC1_vent
AGGACGAAGGTATAGT-1-H0015_apex	EC2_cap
AGGACGAAGTTCCAGT-1-H0015_apex	vCM2
AGGACGACACCTTCCA-1-H0015_apex	EC5_art
AGGACGAGTTAGGAGC-1-H0015_apex	vCM2
AGGACGATCCTACACC-1-H0015_apex	vCM2
AGGACTTGTAACCCTA-1-H0015_apex	PC4_CMC-like
AGGACTTTCGTGGGAA-1-H0015_apex	EC6_ven
AGGACTTTCTCCACTG-1-H0015_apex	FB5
AGGAGGTCAGGTTACT-1-H0015_apex	PC4_CMC-like
AGGAGGTCATCTAGAC-1-H0015_apex	SMC1_basic
AGGAGGTTCAGAGTTC-1-H0015_apex	PC4_CMC-like
AGGATAATCATTGTTC-1-H0015_apex	vCM2
AGGATCTCAATTGAAG-1-H0015_apex	EC3_cap
AGGATCTTCGTGAGAG-1-H0015_apex	vCM2
AGGCATTAGTCTGGAG-1-H0015_apex	EC5_art
AGGCATTCAAATCCCA-1-H0015_apex	PC1_vent
AGGCCACAGCTAGTTC-1-H0015_apex	SMC1_basic
AGGCTGCAGTGATAGT-1-H0015_apex	vCM2
AGGCTGCTCTGAGATC-1-H0015_apex	PC2_atria
AGGGAGTAGTACAGCG-1-H0015_apex	PC3_str
AGGGAGTAGTATGTAG-1-H0015_apex	PC3_str
AGGGAGTGTGAGTGAC-1-H0015_apex	vCM2
AGGGAGTTCGGTTAGT-1-H0015_apex	Mast
AGGGCTCAGTATGGCG-1-H0015_apex	EC1_cap
AGGGCTCGTCACCGAC-1-H0015_apex	PC3_str
AGGGTCCAGATAGTCA-1-H0015_apex	vCM2
AGGGTCCGTGTCCAAT-1-H0015_apex	EC3_cap
AGGGTGACAACGGCCT-1-H0015_apex	PC2_atria
AGGGTGACACCAAAGG-1-H0015_apex	EC3_cap
AGGGTTTCAGATCACT-1-H0015_apex	Mast
AGGTAGGAGCGTGAGT-1-H0015_apex	FB5
AGGTAGGGTTTGACAC-1-H0015_apex	vCM5
AGGTCTATCGGCTCTT-1-H0015_apex	SMC1_basic
AGGTGTTAGCTGACCC-1-H0015_apex	vCM1
AGGTGTTGTGCTGCAC-1-H0015_apex	PC2_atria
AGGTTACCATGTCGTA-1-H0015_apex	EC3_cap
AGGTTACGTCATCAGT-1-H0015_apex	EC6_ven
AGGTTGTCAATTGGTC-1-H0015_apex	EC3_cap
AGGTTGTCATGTCTAG-1-H0015_apex	EC3_cap
AGGTTGTGTGGATCAG-1-H0015_apex	EC3_cap
AGGTTGTGTTCAAACC-1-H0015_apex	EC2_cap
AGGTTGTGTTGAAGTA-1-H0015_apex	FB6
AGGTTGTGTTTGATCG-1-H0015_apex	EC1_cap
AGGTTGTTCATTTCCA-1-H0015_apex	CD8+T_cytox
AGTAACCCATACGCAT-1-H0015_apex	vCM2
AGTAACCTCAGACCTA-1-H0015_apex	FB1
AGTACTGAGCGGCTCT-1-H0015_apex	FB2
AGTACTGCATCTGGGC-1-H0015_apex	FB1
AGTACTGGTCTACGAT-1-H0015_apex	vCM2
AGTAGCTAGAAGCTGC-1-H0015_apex	Mast
AGTAGCTAGTTGCTCA-1-H0015_apex	NKT
AGTAGCTCATCGCTCT-1-H0015_apex	vCM2
AGTAGCTGTAGGTCAG-1-H0015_apex	vCM2
AGTAGCTTCATTACGG-1-H0015_apex	vCM1
AGTAGCTTCGTTCGCT-1-H0015_apex	PC4_CMC-like
AGTAGTCAGGCTAAAT-1-H0015_apex	EC1_cap
AGTAGTCCAAGAATAC-1-H0015_apex	EC5_art
AGTAGTCTCTGTAAGC-1-H0015_apex	EC4_immune
AGTCAACGTGTCTAAC-1-H0015_apex	FB2
AGTCAACTCAGCCTCT-1-H0015_apex	FB1
AGTCACAGTACTTGTG-1-H0015_apex	EC8_ln
AGTCATGCATCTCCCA-1-H0015_apex	PC1_vent
AGTCATGGTCTTTCAT-1-H0015_apex	SMC1_basic
AGTCATGTCCTGGGTG-1-H0015_apex	vCM2
AGTCATGTCTTGCAGA-1-H0015_apex	vCM2
AGTCTCCGTGGAGGTT-1-H0015_apex	vCM1
AGTCTCCGTTGCTCCT-1-H0015_apex	EC3_cap
AGTGACTCAGCAGACA-1-H0015_apex	SMC1_basic
AGTGACTCAGTTCCAA-1-H0015_apex	EC3_cap
AGTGACTCATGTTTGG-1-H0015_apex	EC1_cap
AGTGACTGTATATGGA-1-H0015_apex	Mast
AGTGACTGTGCCTACG-1-H0015_apex	PC3_str
AGTGATCAGAGAGTTT-1-H0015_apex	SMC1_basic
AGTGATCCATCGGCCA-1-H0015_apex	EC1_cap
AGTGCCGAGTTTCGAC-1-H0015_apex	FB1
AGTGCCGCAAGTGATA-1-H0015_apex	vCM2
AGTGCCGTCGCTACAA-1-H0015_apex	CD8+T_tem
AGTGTTGCATGATCTG-1-H0015_apex	EC5_art
AGTGTTGTCGGAACTT-1-H0015_apex	FB1
AGTTAGCGTTTGGAGG-1-H0015_apex	vCM2
AGTTCCCAGCACCCAC-1-H0015_apex	vCM2
AGTTCCCCAGAGGCTA-1-H0015_apex	PC4_CMC-like
AGTTCGAAGATTAGCA-1-H0015_apex	vCM1
AGTTCGAAGCTACAAA-1-H0015_apex	PC3_str
AGTTCGAAGTTGAAGT-1-H0015_apex	EC3_cap
ATACCTTAGACGTCGA-1-H0015_apex	PC3_str
ATACCTTCAATAGTGA-1-H0015_apex	PC3_str
ATACCTTGTCGACTGC-1-H0015_apex	EC5_art
ATACCTTTCGTCGACG-1-H0015_apex	FB1
ATACTTCTCAAAGGTA-1-H0015_apex	EC1_cap
ATAGACCAGTTGGACG-1-H0015_apex	vCM2
ATAGACCGTCGCTGCA-1-H0015_apex	EC6_ven
ATAGAGAAGTATGCAA-1-H0015_apex	vCM2
ATAGAGATCAGAACCT-1-H0015_apex	PC2_atria
ATAGGCTAGCAGTCTT-1-H0015_apex	DOCK4+MØ1
ATAGGCTGTCCCGCAA-1-H0015_apex	vCM2
ATAGGCTTCCTTATGT-1-H0015_apex	EC5_art
ATATCCTAGAATTGTG-1-H0015_apex	FB7
ATATCCTGTAGTATAG-1-H0015_apex	FB3
ATATCCTGTGACTAAA-1-H0015_apex	FB1
ATATCCTGTGTATCCA-1-H0015_apex	vCM4
ATATCCTTCACAACCA-1-H0015_apex	Mast
ATCACAGAGCGTGTCC-1-H0015_apex	EC2_cap
ATCACAGAGGGACTGT-1-H0015_apex	vCM2
ATCACAGGTCGTGGAA-1-H0015_apex	EC5_art
ATCACAGTCCCTCTTT-1-H0015_apex	EC5_art
ATCACGATCTGAGAAA-1-H0015_apex	EC5_art
ATCACTTCAAAGCTAA-1-H0015_apex	vCM3
ATCACTTCAAGGTACG-1-H0015_apex	EC3_cap
ATCAGGTGTCTCAAGT-1-H0015_apex	CD4+T_cytox
ATCATTCTCGGCCAAC-1-H0015_apex	FB3
ATCATTCTCGTACACA-1-H0015_apex	FB7
ATCCACCTCTCTAAGG-1-H0015_apex	PC4_CMC-like
ATCCATTAGCTAGCCC-1-H0015_apex	NC1
ATCCATTCACTGGCGT-1-H0015_apex	DOCK4+MØ1
ATCCATTTCACTGTTT-1-H0015_apex	FB5
ATCCCTGAGATAACGT-1-H0015_apex	SMC1_basic
ATCCCTGCAGAGTCAG-1-H0015_apex	EC1_cap
ATCCCTGGTTTACGAC-1-H0015_apex	PC3_str
ATCCGTCTCTCTAGGA-1-H0015_apex	PC3_str
ATCCTATAGACGTCCC-1-H0015_apex	EC4_immune
ATCGATGAGAAATCCA-1-H0015_apex	vCM2
ATCGATGTCCGCGAGT-1-H0015_apex	CD4+T_cytox
ATCGCCTAGTCATACC-1-H0015_apex	PC3_str
ATCGCCTCATCAGCGC-1-H0015_apex	Mast
ATCGGATAGTAGATCA-1-H0015_apex	FB1
ATCGGATCAACAAAGT-1-H0015_apex	EC7_atria
ATCGGCGGTTGAGTCT-1-H0015_apex	PC1_vent
ATCGGCGTCGCTAATG-1-H0015_apex	Mast
ATCGTAGTCCGATGCG-1-H0015_apex	FB1
ATCGTAGTCTGATTCT-1-H0015_apex	PC4_CMC-like
ATCGTCCCATATTCGG-1-H0015_apex	EC2_cap
ATCGTGATCCCGGTAG-1-H0015_apex	FB7
ATCGTGATCCTTCTGG-1-H0015_apex	PC2_atria
ATCTCTACACTCCACT-1-H0015_apex	SMC1_basic
ATCTCTACAGACAATA-1-H0015_apex	Mast
ATCTCTAGTCTGTGCG-1-H0015_apex	NC2
ATCTCTATCCTTCTTC-1-H0015_apex	NC1
ATCTCTATCTAGGCCG-1-H0015_apex	EC4_immune
ATCTTCAGTCGTCTCT-1-H0015_apex	vCM2
ATGAAAGAGACCAAGC-1-H0015_apex	FB2
ATGAAAGAGACCTGGA-1-H0015_apex	PC3_str
ATGAAAGCAGCTTTGA-1-H0015_apex	CD4+T_cytox
ATGAAAGGTCGAGCAA-1-H0015_apex	vCM1
ATGAAAGGTGGGCTTC-1-H0015_apex	PC4_CMC-like
ATGAAAGTCCAATCTT-1-H0015_apex	CD8+T_cytox
ATGACCACAATGGGTG-1-H0015_apex	EC6_ven
ATGACCACAGGTCCGT-1-H0015_apex	EC4_immune
ATGACCACAGTATACC-1-H0015_apex	EC2_cap
ATGACCAGTTGCTTGA-1-H0015_apex	FB6
ATGAGGGTCCTAGCTC-1-H0015_apex	EC2_cap
ATGATCGAGGTTCACT-1-H0015_apex	EC7_atria
ATGATCGTCGGCCTTT-1-H0015_apex	EC4_immune
ATGCATGTCAGCCTCT-1-H0015_apex	vCM4
ATGCCTCAGATGTAGT-1-H0015_apex	vCM5
ATGCCTCCATGACGAG-1-H0015_apex	EC1_cap
ATGCGATCAACCAATC-1-H0015_apex	FB2
ATGCGATCATACCACA-1-H0015_apex	FB1
ATGCGATTCCCTAGGG-1-H0015_apex	CD8+T_tem
ATGGAGGAGGTGCAGT-1-H0015_apex	FB6
ATGGATCGTGTTACAC-1-H0015_apex	vCM2
ATGGGAGAGCTATCTG-1-H0015_apex	PC1_vent
ATGGGAGTCGCTGACG-1-H0015_apex	FB5
ATGGGAGTCTTCGATT-1-H0015_apex	Mast
ATGGGTTAGGCAATGC-1-H0015_apex	NC1
ATGGGTTCACAGTCAT-1-H0015_apex	SMC1_basic
ATGGGTTGTCACTTAG-1-H0015_apex	PC3_str
ATGGGTTTCGCTTAAG-1-H0015_apex	vCM2
ATGTCCCCACTACAGT-1-H0015_apex	SMC1_basic
ATGTCCCCAGTGCCTG-1-H0015_apex	FB6
ATGTCCCGTATGCTAC-1-H0015_apex	FB2
ATGTCTTCAAGGTCAG-1-H0015_apex	PC3_str
ATTACTCAGATGAATC-1-H0015_apex	vCM2
ATTACTCCAAGTATAG-1-H0015_apex	NC1
ATTACTCGTATGAAAC-1-H0015_apex	vCM2
ATTACTCTCATCGCCT-1-H0015_apex	EC3_cap
ATTACTCTCATTTCGT-1-H0015_apex	PC3_str
ATTATCCCAAAGGGCT-1-H0015_apex	PC3_str
ATTATCCCAACTGCTA-1-H0015_apex	vCM2
ATTATCCCAGCAGAAC-1-H0015_apex	NC1
ATTATCCCATCCGAGC-1-H0015_apex	vCM4
ATTATCCGTTCGAACT-1-H0015_apex	EC10_CMC-like
ATTATCCTCGAGAGAC-1-H0015_apex	SMC1_basic
ATTCACTTCCGTTGGG-1-H0015_apex	PC4_CMC-like
ATTCAGGAGTCGCCAC-1-H0015_apex	NC1
ATTCAGGCATGCGTGC-1-H0015_apex	FB1
ATTCAGGGTAATGATG-1-H0015_apex	FB5
ATTCAGGGTTGCTCGG-1-H0015_apex	PC2_atria
ATTCAGGTCCGCGATG-1-H0015_apex	EC5_art
ATTCATCCAGCTACCG-1-H0015_apex	EC5_art
ATTCCATAGTAAATGC-1-H0015_apex	vCM2
ATTCCATAGTAGTCAA-1-H0015_apex	vCM2
ATTCCATCAACTGCTA-1-H0015_apex	FB6
ATTCCATCAGAACTAA-1-H0015_apex	vCM3
ATTCCATGTCTCAAGT-1-H0015_apex	FB1
ATTCCATTCCAAAGGG-1-H0015_apex	vCM2
ATTCCATTCCACATAG-1-H0015_apex	SMC1_basic
ATTCCATTCGCGTCGA-1-H0015_apex	FB6
ATTCCCGAGCGGTAAC-1-H0015_apex	vCM3
ATTCCCGCACTGAGGA-1-H0015_apex	EC1_cap
ATTCCTAAGCGTTACT-1-H0015_apex	NC4
ATTCCTACATTGAGCT-1-H0015_apex	PC3_str
ATTCGTTCACATTACG-1-H0015_apex	PC4_CMC-like
ATTCGTTCATCCGGCA-1-H0015_apex	FB2
ATTCGTTGTTCCGCTT-1-H0015_apex	EC3_cap
ATTCTACAGACATCAA-1-H0015_apex	EC3_cap
ATTCTTGAGGTCCCTG-1-H0015_apex	FB6
ATTCTTGGTACTCAAC-1-H0015_apex	EC2_cap
ATTCTTGTCGAAACAA-1-H0015_apex	FB1
ATTGGGTCACTGGCCA-1-H0015_apex	PC3_str
ATTGTTCCATATGCGT-1-H0015_apex	vCM2
ATTTACCAGGAGGCAG-1-H0015_apex	FB1
ATTTACCCAGCATCTA-1-H0015_apex	vCM2
ATTTACCTCTCTCGAC-1-H0015_apex	FB1
ATTTCACCAGAAATTG-1-H0015_apex	FB1
ATTTCACTCAAACGTC-1-H0015_apex	EC1_cap
ATTTCTGCAGACCATT-1-H0015_apex	vCM2
ATTTCTGTCCGGACGT-1-H0015_apex	vCM3
ATTTCTGTCCTCAGAA-1-H0015_apex	vCM2
ATTTCTGTCTTAATCC-1-H0015_apex	vCM2
CAAAGAAAGCACAAAT-1-H0015_apex	PC1_vent
CAAAGAATCTCACGAA-1-H0015_apex	FB5
CAACAACAGATCCAAA-1-H0015_apex	vCM2
CAACAACCAAGGCCTC-1-H0015_apex	EC5_art
CAACAACCATGGGTCC-1-H0015_apex	vCM2
CAACAACTCAGTGGGA-1-H0015_apex	EC1_cap
CAACAACTCCTGCTAC-1-H0015_apex	SMC1_basic
CAACAACTCTGAATGC-1-H0015_apex	LYVE1+MØ2
CAACAGTGTAAGTTAG-1-H0015_apex	PC3_str
CAACAGTGTGTGGTCC-1-H0015_apex	DC
CAACCAATCCCGATCT-1-H0015_apex	DOCK4+MØ1
CAACCTCTCAACCTCC-1-H0015_apex	FB6
CAACGATAGATGCCGA-1-H0015_apex	NC1
CAACGATAGGGACACT-1-H0015_apex	SMC1_basic
CAACGATTCCCATACC-1-H0015_apex	EC3_cap
CAACGGCAGCGTCTGC-1-H0015_apex	PC3_str
CAACGGCAGGCCGCTT-1-H0015_apex	PC1_vent
CAAGACTAGAGTCTGG-1-H0015_apex	vCM1
CAAGACTCAGACGGAT-1-H0015_apex	EC1_cap
CAAGACTCAGATCCAT-1-H0015_apex	vCM2
CAAGACTTCCATACTT-1-H0015_apex	vCM2
CAAGAGGCAACCTAAC-1-H0015_apex	EC5_art
CAAGCTACAGTCTACA-1-H0015_apex	FB1
CAAGCTAGTCCTCATC-1-H0015_apex	EC2_cap
CAAGCTAGTTTCAGAC-1-H0015_apex	Mast
CAAGGGATCCGCAGTG-1-H0015_apex	vCM2
CAATACGCAAATGGTA-1-H0015_apex	EC5_art
CAATACGCACCTGCTT-1-H0015_apex	vCM2
CAATACGTCTAGCCAA-1-H0015_apex	FB2
CAATACGTCTGAGATC-1-H0015_apex	EC3_cap
CAATCGAAGAGAGTTT-1-H0015_apex	NC1
CAATCGAAGGGCTGAT-1-H0015_apex	vCM2
CAATCGACAAAGTGTA-1-H0015_apex	EC7_atria
CAATCGACATTCACCC-1-H0015_apex	PC3_str
CAATGACGTACAGTCT-1-H0015_apex	NC1
CAATGACTCTGCAGCG-1-H0015_apex	FB7
CAATGACTCTTCACGC-1-H0015_apex	PC4_CMC-like
CAATTTCTCGCTGTTC-1-H0015_apex	EC2_cap
CACAACACAGCACACC-1-H0015_apex	vCM1
CACAACATCACCTTAT-1-H0015_apex	vCM2
CACAACATCGAACACT-1-H0015_apex	FB5
CACACAAAGATGGCAC-1-H0015_apex	EC1_cap
CACACAACAGACTGCC-1-H0015_apex	EC5_art
CACACAAGTATCACCA-1-H0015_apex	DOCK4+MØ1
CACAGATCAGCACCCA-1-H0015_apex	vCM4
CACAGGCCATGGCTGC-1-H0015_apex	EC2_cap
CACAGGCGTTTCGGCG-1-H0015_apex	EC6_ven
CACATGACACCCAACG-1-H0015_apex	Mo_pi
CACATGATCGGTAGAG-1-H0015_apex	PC2_atria
CACCAAAAGATGCAGC-1-H0015_apex	EC1_cap
CACCAAACAAGATGTA-1-H0015_apex	FB1
CACCAAACAGCCCAGT-1-H0015_apex	PC3_str
CACCGTTGTGGTCTCG-1-H0015_apex	EC1_cap
CACGAATCAACATACC-1-H0015_apex	vCM4
CACGGGTGTAGCGAGT-1-H0015_apex	PC3_str
CACGGGTTCACAAGAA-1-H0015_apex	EC4_immune
CACGTTCTCATTGTTC-1-H0015_apex	PC1_vent
CACGTTCTCCTTTGAT-1-H0015_apex	vCM3
CACTAAGCAACGAGGT-1-H0015_apex	FB1
CACTGAAAGACTCATC-1-H0015_apex	EC2_cap
CACTGAACAATGGGTG-1-H0015_apex	FB1
CACTGAATCAAGTCGT-1-H0015_apex	Mast
CACTGGGAGCGTGAGT-1-H0015_apex	FB1
CACTGGGAGTTAACAG-1-H0015_apex	vCM2
CACTGGGCAATCCTTT-1-H0015_apex	vCM2
CACTGGGCAGGGAGAG-1-H0015_apex	Adip1
CACTGTCAGAACGCGT-1-H0015_apex	vCM4
CACTGTCTCGCGATCG-1-H0015_apex	EC1_cap
CACTTCGCAGAATTCC-1-H0015_apex	FB6
CAGAGCCAGGAAGTGA-1-H0015_apex	EC1_cap
CAGATACTCGGAATGG-1-H0015_apex	EC1_cap
CAGATACTCGGTGCAC-1-H0015_apex	FB3
CAGATCACATACATCG-1-H0015_apex	EC2_cap
CAGATCAGTCGCATCG-1-H0015_apex	EC5_art
CAGATTGAGGATACCG-1-H0015_apex	EC5_art
CAGATTGCAGGTATGG-1-H0015_apex	EC1_cap
CAGCAATAGCAGTAAT-1-H0015_apex	vCM1
CAGCAATCACGCGCTA-1-H0015_apex	vCM5
CAGCAATCAGCAGTAG-1-H0015_apex	vCM2
CAGCAATTCTAATTCC-1-H0015_apex	vCM2
CAGCACGAGGCCCACT-1-H0015_apex	FB1
CAGCACGCATAATGCC-1-H0015_apex	NK
CAGCACGCATACTGTG-1-H0015_apex	EC2_cap
CAGCACGCATAGAAAC-1-H0015_apex	SMC1_basic
CAGCACGTCAAGTCTG-1-H0015_apex	EC5_art
CAGCACGTCCATCAGA-1-H0015_apex	EC5_art
CAGCAGCAGCGACTAG-1-H0015_apex	SMC2_art
CAGCCAGGTCGTGTTA-1-H0015_apex	vCM2
CAGCCAGGTTGTCCCT-1-H0015_apex	FB5
CAGCGTGAGTCATACC-1-H0015_apex	EC7_atria
CAGCGTGCAGAGCCCT-1-H0015_apex	PC3_str
CAGCGTGCAGGCGAAT-1-H0015_apex	EC9_FB-like
CAGCGTGCATGCCGGT-1-H0015_apex	vCM2
CAGCGTGGTAGCGCCT-1-H0015_apex	EC6_ven
CAGCGTGTCACCTGTC-1-H0015_apex	vCM2
CAGGCCAAGTGATCGG-1-H0015_apex	vCM2
CAGGCCACAACAAGAT-1-H0015_apex	PC4_CMC-like
CAGGCCAGTAGACGTG-1-H0015_apex	EC5_art
CAGGCCATCCAATCTT-1-H0015_apex	EC5_art
CAGGGCTAGATCGCTT-1-H0015_apex	vCM2
CAGGGCTAGATTGGGC-1-H0015_apex	CD8+T_tem
CAGGTATAGCATACTC-1-H0015_apex	EC6_ven
CAGGTATGTCTCAGAT-1-H0015_apex	NC1
CAGTGCGGTATTCCTT-1-H0015_apex	vCM2
CAGTTCCAGTAAGACT-1-H0015_apex	SMC1_basic
CAGTTCCCAATCTCGA-1-H0015_apex	EC4_immune
CAGTTCCCATTATGCG-1-H0015_apex	FB4
CAGTTCCGTGCGTTTA-1-H0015_apex	EC7_atria
CAGTTCCGTTCTGAGT-1-H0015_apex	vCM3
CAGTTCCTCGATTGAC-1-H0015_apex	FB2
CATAAGCAGAGCAGAA-1-H0015_apex	vCM2
CATAAGCTCAAGCCGC-1-H0015_apex	FB5
CATAAGCTCCGGCAGT-1-H0015_apex	FB6
CATAAGCTCTTCACAT-1-H0015_apex	PC4_CMC-like
CATACCCCACAAATAG-1-H0015_apex	PC1_vent
CATACCCCAGGTGTTT-1-H0015_apex	EC3_cap
CATACCCGTCGACTTA-1-H0015_apex	FB2
CATACCCGTCTCGCGA-1-H0015_apex	FB5
CATACCCGTGAATTAG-1-H0015_apex	PC2_atria
CATACCCGTGTGCCTG-1-H0015_apex	vCM3
CATACCCTCGCACGAC-1-H0015_apex	vCM2
CATACTTAGTTAACAG-1-H0015_apex	EC6_ven
CATACTTCAAGCCTGC-1-H0015_apex	vCM4
CATAGACCAATACCCA-1-H0015_apex	vCM4
CATAGACTCATGCCAA-1-H0015_apex	EC3_cap
CATAGACTCCAGTGCG-1-H0015_apex	EC3_cap
CATCAAGGTTTGGAAA-1-H0015_apex	vCM2
CATCAAGTCTCGAGTA-1-H0015_apex	EC5_art
CATCCCAAGCGGTATG-1-H0015_apex	FB6
CATCCCAAGGAAGTAG-1-H0015_apex	EC9_FB-like
CATCCCACAACGACTT-1-H0015_apex	PC4_CMC-like
CATCCCACATACGCAT-1-H0015_apex	EC1_cap
CATCCCATCCTCAGGG-1-H0015_apex	EC3_cap
CATCCGTAGTCTGTAC-1-H0015_apex	vCM1
CATCGCTTCTGACAGT-1-H0015_apex	Mast
CATCGGGCAGGCAATG-1-H0015_apex	vCM2
CATCGGGCATCATTTC-1-H0015_apex	NKT
CATCGGGGTTTCGGCG-1-H0015_apex	SMC1_basic
CATCGTCAGACCCGCT-1-H0015_apex	FB6
CATCGTCCAATCTGCA-1-H0015_apex	EC2_cap
CATCGTCTCCCAAGTA-1-H0015_apex	SMC1_basic
CATCGTCTCCTTCTGG-1-H0015_apex	PC2_atria
CATCGTCTCGCTTAAG-1-H0015_apex	NC1
CATGCAAAGAGCTGAC-1-H0015_apex	vCM2
CATGCCTAGCCACCGT-1-H0015_apex	vCM2
CATGCCTAGTAACCGG-1-H0015_apex	SMC1_basic
CATGCGGAGAATAACC-1-H0015_apex	NC1
CATGCGGGTACAGCGA-1-H0015_apex	Mast
CATGCGGGTCATTCCC-1-H0015_apex	PC4_CMC-like
CATGCTCCACGACGCT-1-H0015_apex	EC2_cap
CATGCTCCAGCACAGA-1-H0015_apex	NC2
CATGCTCCAGCGTGCT-1-H0015_apex	Mast
CATGCTCGTTCATCTT-1-H0015_apex	FB6
CATGGATCAGAATCGG-1-H0015_apex	DOCK4+MØ1
CATGGATTCTTCTGTA-1-H0015_apex	FB7
CATGGTAAGAAGAACG-1-H0015_apex	EC6_ven
CATGGTAAGTTAACGA-1-H0015_apex	PC4_CMC-like
CATGGTATCTGCTAGA-1-H0015_apex	LYVE1+MØ3
CATTCATAGAACAGGA-1-H0015_apex	FB1
CATTCCGAGTGTGTTC-1-H0015_apex	FB1
CATTCTAAGGTTGCCC-1-H0015_apex	EC10_CMC-like
CATTGAGAGGCTCACC-1-H0015_apex	SMC1_basic
CATTGAGCATAGAATG-1-H0015_apex	EC3_cap
CATTGCCCATCGCCTT-1-H0015_apex	Mast
CATTGTTTCCTTCGAC-1-H0015_apex	PC3_str
CATTTCACACTCCGGA-1-H0015_apex	EC3_cap
CATTTCACAGAATGTA-1-H0015_apex	EC8_ln
CCAAGCGGTAGTCGTT-1-H0015_apex	PC4_CMC-like
CCAAGCGGTGTCCAAT-1-H0015_apex	EC1_cap
CCAATGAAGCAACTTC-1-H0015_apex	EC2_cap
CCAATGACATCGGAAG-1-H0015_apex	Mast
CCAATGAGTCATCGCG-1-H0015_apex	vCM5
CCAATGAGTTAGCTAC-1-H0015_apex	NC1
CCAATGATCTGGACTA-1-H0015_apex	Mast
CCAATTTAGCAATAGT-1-H0015_apex	vCM1
CCAATTTCATACGCAT-1-H0015_apex	EC6_ven
CCAATTTGTGCATTTG-1-H0015_apex	PC4_CMC-like
CCACAAACAACGGTAG-1-H0015_apex	EC3_cap
CCACAAACAGAAATTG-1-H0015_apex	Adip1
CCACCATGTATCGAAA-1-H0015_apex	EC3_cap
CCACCATGTGGATCGA-1-H0015_apex	vCM4
CCACCATGTGTGCTTA-1-H0015_apex	FB6
CCACGAGAGCGTGTTT-1-H0015_apex	vCM1
CCACGAGCAAATGGTA-1-H0015_apex	EC5_art
CCACGAGCAATTGGTC-1-H0015_apex	FB6
CCACGAGTCGGTTGTA-1-H0015_apex	EC2_cap
CCACGTTAGACATAGT-1-H0015_apex	PC1_vent
CCACGTTCAAGACCGA-1-H0015_apex	SMC1_basic
CCACTTGAGGATTTAG-1-H0015_apex	EC3_cap
CCACTTGAGTGTACCT-1-H0015_apex	FB2
CCACTTGTCAGAGCGA-1-H0015_apex	EC1_cap
CCATAAGAGCCTCCAG-1-H0015_apex	Mast
CCATAAGCAAGTAGTA-1-H0015_apex	Adip1
CCATCACAGAGTGACC-1-H0015_apex	PC4_CMC-like
CCATCACCAATTGCCA-1-H0015_apex	FB1
CCATCACTCACTTATC-1-H0015_apex	EC3_cap
CCATCACTCATGTCAG-1-H0015_apex	FB1
CCCATTGCAAGTGGCA-1-H0015_apex	PC2_atria
CCCATTGCACGGCTAC-1-H0015_apex	vCM1
CCCATTGCACGTACAT-1-H0015_apex	NK
CCCGAAGCAGCTTTGA-1-H0015_apex	FB2
CCCGAAGGTCCATAGT-1-H0015_apex	PC3_str
CCCGAAGTCGAACGCC-1-H0015_apex	PC2_atria
CCCGGAAAGCTGGCCT-1-H0015_apex	PC3_str
CCCGGAACAGCGGATA-1-H0015_apex	EC2_cap
CCCGGAATCAAATGCC-1-H0015_apex	vCM2
CCCGGAATCAAGTAAG-1-H0015_apex	PC3_str
CCCTAACAGCCTGCCA-1-H0015_apex	EC1_cap
CCCTAACGTAGTCGGA-1-H0015_apex	vCM2
CCCTCAAAGCCTCTGG-1-H0015_apex	vCM2
CCCTCAAAGGTTCAGG-1-H0015_apex	PC3_str
CCCTCAAGTCGATTAC-1-H0015_apex	vCM2
CCCTCAATCCAATGCA-1-H0015_apex	EC2_cap
CCCTCTCAGCAAACAT-1-H0015_apex	EC1_cap
CCCTGATCATAAGCGG-1-H0015_apex	vCM2
CCCTGATTCGTTGTGA-1-H0015_apex	PC3_str
CCCTGATTCTAGGAAA-1-H0015_apex	PC3_str
CCCTTAGAGGGAGGAC-1-H0015_apex	Adip2
CCCTTAGAGTGAGGCT-1-H0015_apex	vCM1
CCCTTAGCAAAGCTCT-1-H0015_apex	vCM2
CCCTTAGGTAAGAACT-1-H0015_apex	EC3_cap
CCCTTAGGTCTACTGA-1-H0015_apex	FB5
CCCTTAGTCTCGAGTA-1-H0015_apex	vCM2
CCGAACGAGAAGCGGG-1-H0015_apex	EC5_art
CCGATCTAGCCGCACT-1-H0015_apex	Mast
CCGATCTTCCTAGCGG-1-H0015_apex	EC5_art
CCGATGGGTGCACAAG-1-H0015_apex	vCM3
CCGCAAGAGATCGCTT-1-H0015_apex	vCM3
CCGCAAGGTATGTCCA-1-H0015_apex	EC5_art
CCGCAAGTCAGCGTCG-1-H0015_apex	Mast
CCGGACAAGCGTATAA-1-H0015_apex	Mast
CCGGACACAATTAGGA-1-H0015_apex	NC1
CCGGACACATGACGGA-1-H0015_apex	SMC1_basic
CCGGACAGTTCGAACT-1-H0015_apex	EC1_cap
CCGGGTATCAGCTGTA-1-H0015_apex	vCM3
CCGGGTATCTATTGTC-1-H0015_apex	EC5_art
CCGGTAGGTGTGGACA-1-H0015_apex	Adip1
CCGGTGACATGACAAA-1-H0015_apex	SMC1_basic
CCGGTGACATGTTACG-1-H0015_apex	PC4_CMC-like
CCGTAGGCATCCTTGC-1-H0015_apex	PC3_str
CCGTAGGTCCGAAGGA-1-H0015_apex	PC1_vent
CCGTGAGAGACGTCGA-1-H0015_apex	NC1
CCGTGAGCACCAGCGT-1-H0015_apex	vCM2
CCGTTCAGTCGGTACC-1-H0015_apex	EC2_cap
CCGTTCATCGTCCTCA-1-H0015_apex	vCM2
CCTAACCAGAAGCGAA-1-H0015_apex	vCM2
CCTAACCCAATGGCCC-1-H0015_apex	SMC1_basic
CCTAACCGTCCGTACG-1-H0015_apex	vCM2
CCTAACCGTTACACTG-1-H0015_apex	EC3_cap
CCTAACCTCACTCACC-1-H0015_apex	EC7_atria
CCTAACCTCTAGCCAA-1-H0015_apex	PC1_vent
CCTAAGAGTACAGCGA-1-H0015_apex	vCM1
CCTAAGAGTGTCGCTG-1-H0015_apex	PC1_vent
CCTAAGATCGAGTCCG-1-H0015_apex	vCM2
CCTACGTAGAATCTAG-1-H0015_apex	CD4+T_cytox
CCTACGTCAATAGGGC-1-H0015_apex	EC7_atria
CCTACGTCACCAGCCA-1-H0015_apex	FB1
CCTACGTTCGCGTCGA-1-H0015_apex	NC1
CCTATCGAGCGTGTCC-1-H0015_apex	PC1_vent
CCTATCGAGGCGATAC-1-H0015_apex	SMC2_art
CCTATCGAGGTTATAG-1-H0015_apex	PC4_CMC-like
CCTATCGCACCTCTGT-1-H0015_apex	EC3_cap
CCTATCGCAGAATGTA-1-H0015_apex	vCM2
CCTCAACTCATCCTGC-1-H0015_apex	vCM2
CCTCAACTCCTTGGAA-1-H0015_apex	vCM2
CCTCACAAGCAGTACG-1-H0015_apex	vCM2
CCTCACACAGCAGTCC-1-H0015_apex	vCM2
CCTCACACATGCGTGC-1-H0015_apex	EC5_art
CCTCACAGTAGCGTAG-1-H0015_apex	vCM1
CCTCACATCTCGGCTT-1-H0015_apex	FB2
CCTCAGTCAGTGACCC-1-H0015_apex	vCM3
CCTCATGAGGTTGACG-1-H0015_apex	FB1
CCTCATGCACGTACAT-1-H0015_apex	EC1_cap
CCTCATGGTCCTGTCT-1-H0015_apex	vCM2
CCTCCAAAGACAACAT-1-H0015_apex	Mast
CCTCCAAAGGAAGAAC-1-H0015_apex	vCM3
CCTCCTCGTATCACCA-1-H0015_apex	FB2
CCTCTAGTCCCATTCG-1-H0015_apex	vCM2
CCTCTAGTCCTCGCAT-1-H0015_apex	FB4
CCTCTAGTCGGTCTGG-1-H0015_apex	vCM4
CCTCTCCTCTCGGGAC-1-H0015_apex	PC1_vent
CCTGCATAGAATTGCA-1-H0015_apex	FB2
CCTGCATCACACGGAA-1-H0015_apex	PC3_str
CCTGCATCACCCGTAG-1-H0015_apex	FB1
CCTGTTGCACAACATC-1-H0015_apex	EC3_cap
CCTTCAGAGAGTGAAG-1-H0015_apex	NC1
CCTTCAGCACACGTGC-1-H0015_apex	FB2
CCTTCAGCAGACTCTA-1-H0015_apex	FB2
CCTTCAGGTAATGCGG-1-H0015_apex	PC3_str
CCTTCAGGTTTGACAC-1-H0015_apex	EC5_art
CCTTTGGAGATTAGAC-1-H0015_apex	FB1
CCTTTGGGTAGCTGAG-1-H0015_apex	PC1_vent
CCTTTGGTCCGCCTAT-1-H0015_apex	PC3_str
CGAAGGAAGATTACCC-1-H0015_apex	vCM2
CGAAGGAAGCAGCCCT-1-H0015_apex	vCM4
CGAAGTTCATCCCACT-1-H0015_apex	EC1_cap
CGAAGTTGTGAGTAGC-1-H0015_apex	PC3_str
CGACAGCCAGCTATAC-1-H0015_apex	vCM2
CGACAGCGTTGACTGT-1-H0015_apex	FB3
CGAGAAGAGAGAGCCT-1-H0015_apex	EC9_FB-like
CGAGAAGAGGGCGAAG-1-H0015_apex	DOCK4+MØ1
CGAGAAGCATTGACCA-1-H0015_apex	vCM2
CGAGGCTCAGTAACGG-1-H0015_apex	EC2_cap
CGAGGCTGTCTAGTGT-1-H0015_apex	EC1_cap
CGAGTGCCACCTCTAC-1-H0015_apex	NC1
CGAGTGCCAGGTGTGA-1-H0015_apex	NC1
CGAGTGCCATTAGGAA-1-H0015_apex	SMC1_basic
CGAGTTAAGAGAGCCT-1-H0015_apex	FB5
CGAGTTAGTCCGTTTC-1-H0015_apex	EC1_cap
CGATCGGAGAATCTAG-1-H0015_apex	PC3_str
CGATCGGAGGATACAT-1-H0015_apex	FB1
CGATCGGCAGAGAATT-1-H0015_apex	FB7
CGATCGGTCTGTCCGT-1-H0015_apex	EC5_art
CGATGCGAGAAGTGTT-1-H0015_apex	EC5_art
CGATGCGAGGAGGCAG-1-H0015_apex	vCM1
CGATGCGAGGCGTTAG-1-H0015_apex	Mast
CGATGGCAGCTAGTTC-1-H0015_apex	EC7_atria
CGATGGCTCAGCTGTA-1-H0015_apex	PC3_str
CGATGGCTCGCTTACC-1-H0015_apex	vCM2
CGATGGCTCTGCAGCG-1-H0015_apex	EC5_art
CGCAGGTAGACTACCT-1-H0015_apex	vCM5
CGCAGGTAGTCCTACA-1-H0015_apex	SMC1_basic
CGCAGGTGTGACATCT-1-H0015_apex	PC3_str
CGCATAAAGGGCAGTT-1-H0015_apex	EC1_cap
CGCATAACACATGTTG-1-H0015_apex	PC2_atria
CGCATAATCCCGAACG-1-H0015_apex	LYVE1+MØ2
CGCATGGCACAGCTTA-1-H0015_apex	PC1_vent
CGCCAGACAGAACATA-1-H0015_apex	EC2_cap
CGCCAGACATACGCAT-1-H0015_apex	vCM4
CGCCAGATCTCTGACC-1-H0015_apex	EC2_cap
CGCCAGATCTTTCCAA-1-H0015_apex	Mast
CGCGTGATCGATGGAG-1-H0015_apex	EC2_cap
CGGAACCGTAGCGATG-1-H0015_apex	vCM1
CGGAACCTCCAGTGTA-1-H0015_apex	vCM1
CGGAATTCAATGAACA-1-H0015_apex	EC5_art
CGGAATTTCAGCTTCC-1-H0015_apex	FB1
CGGAATTTCCTCAGAA-1-H0015_apex	CD8+T_tem
CGGACACCAGAGGTAC-1-H0015_apex	SMC1_basic
CGGACACTCCTCACTG-1-H0015_apex	vCM4
CGGACACTCGACCAAT-1-H0015_apex	Mast
CGGAGAAGTGGTTCTA-1-H0015_apex	EC2_cap
CGGAGAATCATGGAGG-1-H0015_apex	EC5_art
CGGCAGTAGGGTGAAA-1-H0015_apex	PC1_vent
CGGCAGTCAAAGACTA-1-H0015_apex	vCM2
CGGCAGTGTTAACCTG-1-H0015_apex	vCM1
CGGGACTCAGAAGTGC-1-H0015_apex	vCM2
CGGGCATCACAGTGAG-1-H0015_apex	EC1_cap
CGGGTCACAAGTTCGT-1-H0015_apex	EC5_art
CGGGTCATCCCTGGTT-1-H0015_apex	EC9_FB-like
CGGGTCATCTGCGTCT-1-H0015_apex	EC3_cap
CGGGTGTAGCGGTATG-1-H0015_apex	FB2
CGGGTGTAGTCCTGCG-1-H0015_apex	EC5_art
CGGGTGTGTATAGGGC-1-H0015_apex	SMC1_basic
CGGTCAGAGACGCAGT-1-H0015_apex	vCM4
CGGTCAGAGGAGAGGC-1-H0015_apex	FB1
CGTAATGAGTATCTGC-1-H0015_apex	EC1_cap
CGTAATGCACTGGATT-1-H0015_apex	vCM2
CGTAATGCATGTTCAG-1-H0015_apex	vCM2
CGTAATGGTTCTGAGT-1-H0015_apex	CD8+T_cytox
CGTAATGTCTCCCTAG-1-H0015_apex	vCM2
CGTAGTAAGGTTGGAC-1-H0015_apex	PC4_CMC-like
CGTAGTAAGTGTAGAT-1-H0015_apex	PC2_atria
CGTAGTACAGGAATAT-1-H0015_apex	vCM2
CGTCAAAGTCCCTGAG-1-H0015_apex	EC5_art
CGTCAAAGTCTTGCTC-1-H0015_apex	PC3_str
CGTCAAAGTGAATATG-1-H0015_apex	EC5_art
CGTGAATAGGACGCAT-1-H0015_apex	PC2_atria
CGTGATACACTTACAG-1-H0015_apex	vCM2
CGTGATACATATGCGT-1-H0015_apex	FB5
CGTGATAGTAACTGCT-1-H0015_apex	vCM2
CGTGATATCAAGCTTG-1-H0015_apex	vCM2
CGTGCTTAGAGATGCC-1-H0015_apex	EC1_cap
CGTGCTTAGCGGCTCT-1-H0015_apex	PC1_vent
CGTGCTTCAAACTCGT-1-H0015_apex	SMC2_art
CGTGCTTCAGCTCATA-1-H0015_apex	FB1
CGTGTCTGTGCTGCAC-1-H0015_apex	EC3_cap
CGTGTCTTCAAGTCGT-1-H0015_apex	vCM2
CGTGTCTTCTGGTGGC-1-H0015_apex	Adip2
CGTTAGATCTACTTCA-1-H0015_apex	vCM4
CGTTCTGGTACCCAGC-1-H0015_apex	PC4_CMC-like
CGTTGGGAGGAGATAG-1-H0015_apex	SMC1_basic
CGTTGGGAGGCGATAC-1-H0015_apex	EC6_ven
CGTTGGGGTGTCTTCC-1-H0015_apex	vCM4
CTAACCCCAAAGAACT-1-H0015_apex	SMC1_basic
CTAACCCTCTTCGACC-1-H0015_apex	vCM2
CTAACTTAGCGCATCC-1-H0015_apex	vCM1
CTAACTTAGCTAATGA-1-H0015_apex	EC3_cap
CTAACTTAGTATTCCG-1-H0015_apex	PC1_vent
CTAACTTCAGCAGTCC-1-H0015_apex	FB2
CTAAGTGAGATTGACA-1-H0015_apex	PC3_str
CTAAGTGCATTGCTGA-1-H0015_apex	EC3_cap
CTACAGAAGAAGTCTA-1-H0015_apex	EC1_cap
CTACATTTCCATCACC-1-H0015_apex	FB5
CTACATTTCGTCAAAC-1-H0015_apex	EC8_ln
CTACCCAGTCCAGAAG-1-H0015_apex	SMC1_basic
CTACCTGTCTTAGCAG-1-H0015_apex	PC3_str
CTACTATAGCGTGAGT-1-H0015_apex	FB5
CTACTATGTATTGAGA-1-H0015_apex	EC7_atria
CTACTATGTGGCTAGA-1-H0015_apex	EC3_cap
CTAGACAAGGGCTAAC-1-H0015_apex	EC3_cap
CTAGACACACGACGAA-1-H0015_apex	CD4+T_cytox
CTAGACAGTCTCTCAC-1-H0015_apex	vCM4
CTAGACATCAGAATAG-1-H0015_apex	Mast
CTAGGTACATACTGAC-1-H0015_apex	PC3_str
CTAGGTAGTTCGAGCC-1-H0015_apex	PC1_vent
CTATAGGAGCATACTC-1-H0015_apex	EC1_cap
CTATAGGAGCCAAGTG-1-H0015_apex	SMC1_basic
CTATCCGCAGGTTTAC-1-H0015_apex	DOCK4+MØ1
CTATCCGGTAGTCTTG-1-H0015_apex	vCM1
CTATCTACATCAACCA-1-H0015_apex	EC4_immune
CTATCTATCTACTTCA-1-H0015_apex	CD8+T_tem
CTCAACCAGGCGTTAG-1-H0015_apex	EC6_ven
CTCAACCGTCCTCAGG-1-H0015_apex	DOCK4+MØ1
CTCAACCGTTTCAGAC-1-H0015_apex	FB1
CTCAAGATCAATCAGC-1-H0015_apex	PC4_CMC-like
CTCAAGATCATGAGAA-1-H0015_apex	Adip2
CTCAATTAGGTAACTA-1-H0015_apex	FB2
CTCAATTTCATTATCC-1-H0015_apex	PC1_vent
CTCACTGAGTGCGACA-1-H0015_apex	FB2
CTCACTGCACGGTGAA-1-H0015_apex	vCM4
CTCACTGTCGGACTGC-1-H0015_apex	PC3_str
CTCAGAACAATCTGCA-1-H0015_apex	vCM1
CTCAGAACAGCCCAGT-1-H0015_apex	vCM2
CTCAGAATCAAATGAG-1-H0015_apex	vCM1
CTCAGAATCAAGTGTC-1-H0015_apex	NC4
CTCAGAATCTCGTCAC-1-H0015_apex	EC5_art
CTCAGGGAGCGAGGAG-1-H0015_apex	EC3_cap
CTCAGGGAGGCAGGGA-1-H0015_apex	EC2_cap
CTCAGTCCATACCACA-1-H0015_apex	vCM1
CTCAGTCTCTGAGGTT-1-H0015_apex	Mast
CTCATCGAGCCTGGAA-1-H0015_apex	CD4+T_cytox
CTCATCGGTTGTGTTG-1-H0015_apex	PC3_str
CTCATCGTCATGCATG-1-H0015_apex	NC1
CTCATCGTCTGGCCTT-1-H0015_apex	EC6_ven
CTCATGCAGACTCGAG-1-H0015_apex	vCM2
CTCATGCAGATGGTAT-1-H0015_apex	EC6_ven
CTCATGCGTCAAGCGA-1-H0015_apex	PC2_atria
CTCATTAAGGATCATA-1-H0015_apex	CD8+T_tem
CTCATTACACTCGATA-1-H0015_apex	EC2_cap
CTCCAACAGTCACTGT-1-H0015_apex	EC2_cap
CTCCATGGTAAGATCA-1-H0015_apex	EC1_cap
CTCCATGTCAGGTAAA-1-H0015_apex	CD4+T_cytox
CTCCCAACATTGGCAT-1-H0015_apex	Adip1
CTCCCAAGTATGTGTC-1-H0015_apex	PC1_vent
CTCCCTCCAAATCGTC-1-H0015_apex	FB3
CTCCGATAGAATTGTG-1-H0015_apex	vCM2
CTCCGATAGGTTACAA-1-H0015_apex	vCM1
CTCCGATGTCATCCGG-1-H0015_apex	EC1_cap
CTCCGATGTCCACTCT-1-H0015_apex	EC2_cap
CTCCGATTCAAGTGTC-1-H0015_apex	FB6
CTCCGATTCGTTGTTT-1-H0015_apex	EC6_ven
CTCCGATTCTTCGACC-1-H0015_apex	EC5_art
CTCCTCCAGCACCCAC-1-H0015_apex	EC3_cap
CTCCTCCAGGATGGCT-1-H0015_apex	vCM1
CTCCTCCCAATAGGGC-1-H0015_apex	Adip1
CTCCTCCCAGCTGTGC-1-H0015_apex	vCM2
CTCCTCCTCGGATAAA-1-H0015_apex	EC3_cap
CTCCTTTAGGGTGAGG-1-H0015_apex	vCM2
CTCCTTTCACTACACA-1-H0015_apex	vCM2
CTCGAGGAGCGTGCCT-1-H0015_apex	EC5_art
CTCGAGGTCCTCTAAT-1-H0015_apex	FB1
CTCTCAGCAGGACTAG-1-H0015_apex	EC7_atria
CTCTCAGGTCTCTCAC-1-H0015_apex	vCM2
CTCTCGACATTGTGCA-1-H0015_apex	EC6_ven
CTCTCGAGTGTCGCTG-1-H0015_apex	vCM1
CTCTGGTTCAACGTGT-1-H0015_apex	vCM2
CTGAATGGTCCTTTGC-1-H0015_apex	FB2
CTGAATGTCCTCGATC-1-H0015_apex	PC4_CMC-like
CTGAGCGAGAAGCGAA-1-H0015_apex	EC7_atria
CTGAGCGAGCCAACCC-1-H0015_apex	FB6
CTGAGCGAGGCGTTAG-1-H0015_apex	EC3_cap
CTGAGCGGTAGCACGA-1-H0015_apex	EC4_immune
CTGAGGCAGAATTGCA-1-H0015_apex	EC5_art
CTGAGGCAGGGCTTCC-1-H0015_apex	EC3_cap
CTGAGGCCAGCATACT-1-H0015_apex	vCM2
CTGAGGCCATGGCACC-1-H0015_apex	vCM2
CTGAGGCTCCTAGCTC-1-H0015_apex	vCM4
CTGATCCAGTAGGATT-1-H0015_apex	PC4_CMC-like
CTGCAGGAGACCCGCT-1-H0015_apex	Mast
CTGCAGGAGGTTCTAC-1-H0015_apex	FB7
CTGCAGGAGTGGTTCT-1-H0015_apex	PC3_str
CTGCCATGTTCAGGTT-1-H0015_apex	vCM5
CTGCCATTCCTTCTGG-1-H0015_apex	vCM2
CTGCCATTCGTCTACC-1-H0015_apex	NC2
CTGCCTATCTGAGAGG-1-H0015_apex	vCM2
CTGCCTATCTGAGTCA-1-H0015_apex	EC8_ln
CTGCGAGCAACTGCCG-1-H0015_apex	SMC1_basic
CTGCTCAAGGACAACC-1-H0015_apex	NC1
CTGCTCACAGGTTCAT-1-H0015_apex	NK
CTGGACGAGAGTCCGA-1-H0015_apex	Mast
CTGGACGAGGAAGTCC-1-H0015_apex	PC1_vent
CTGGACGGTTACACTG-1-H0015_apex	vCM2
CTGGACGGTTCCCACT-1-H0015_apex	SMC1_basic
CTGGCAGCACCGGTCA-1-H0015_apex	EC3_cap
CTGGCAGTCTGCAGCG-1-H0015_apex	EC1_cap
CTGGTCTAGCCAAGTG-1-H0015_apex	vCM2
CTGGTCTCACACCAGC-1-H0015_apex	vCM2
CTGGTCTGTTCCTAGA-1-H0015_apex	PC3_str
CTGGTCTTCCCTCGTA-1-H0015_apex	EC6_ven
CTGTACCTCCCAGTGG-1-H0015_apex	EC5_art
CTGTAGAGTAGACAGC-1-H0015_apex	vCM2
CTGTAGATCCATTGCC-1-H0015_apex	PC1_vent
CTGTAGATCCCTTGTG-1-H0015_apex	SMC2_art
CTGTATTCAGTAACCT-1-H0015_apex	EC2_cap
CTGTCGTAGTGCAGCA-1-H0015_apex	FB1
CTGTGAACAGTGGCTC-1-H0015_apex	vCM1
CTGTGAAGTATCGGTT-1-H0015_apex	vCM2
CTGTGAATCACATACG-1-H0015_apex	EC5_art
CTGTGGGAGAACAGGA-1-H0015_apex	vCM2
CTTAGGACACTGTTCC-1-H0015_apex	FB2
CTTAGGAGTATCCTTT-1-H0015_apex	CD8+T_tem
CTTAGGAGTTGAGTCT-1-H0015_apex	vCM4
CTTAGGATCCGTCCTA-1-H0015_apex	vCM2
CTTCAATCAGCGTTGC-1-H0015_apex	vCM2
CTTCCGAAGACTGAGC-1-H0015_apex	FB1
CTTCCGAAGACTTCAC-1-H0015_apex	vCM2
CTTCCGAGTAACGGTG-1-H0015_apex	vCM1
CTTCCTTGTCAGTCCG-1-H0015_apex	vCM4
CTTCCTTTCTTCTGGC-1-H0015_apex	vCM2
CTTCGGTGTCCTACGG-1-H0015_apex	vCM2
CTTCGGTTCAAGGACG-1-H0015_apex	EC1_cap
CTTCTAATCACACCGG-1-H0015_apex	Mast
CTTCTCTTCATCAGTG-1-H0015_apex	vCM2
CTTGAGACAAACTCGT-1-H0015_apex	PC1_vent
CTTGATTCAACGTATC-1-H0015_apex	vCM2
CTTGATTCAGTAGTTC-1-H0015_apex	EC3_cap
CTTTCAAAGCATTGAA-1-H0015_apex	SMC1_basic
CTTTCAAGTTGCGAAG-1-H0015_apex	CD4+T_cytox
CTTTCAATCCTGTACC-1-H0015_apex	Adip2
CTTTCGGCAGCGTTGC-1-H0015_apex	EC3_cap
CTTTCGGCATCTGTTT-1-H0015_apex	NC1
CTTTCGGTCTCCTGCA-1-H0015_apex	PC4_CMC-like
GAAACCTGTTCAAAGA-1-H0015_apex	EC3_cap
GAAATGAGTCTAGGTT-1-H0015_apex	FB5
GAAATGAGTTCCACGG-1-H0015_apex	vCM4
GAAATGATCGGAATTC-1-H0015_apex	EC2_cap
GAACACTGTCCGATCG-1-H0015_apex	PC1_vent
GAACACTTCCATAGAC-1-H0015_apex	EC3_cap
GAACACTTCGCCATAA-1-H0015_apex	vCM1
GAACACTTCTTCGTAT-1-H0015_apex	EC5_art
GAACTGTAGTCTGTAC-1-H0015_apex	FB7
GAACTGTGTCCAAAGG-1-H0015_apex	vCM2
GAACTGTTCGCTCTAC-1-H0015_apex	SMC1_basic
GAAGAATAGGACGCTA-1-H0015_apex	vCM5
GAAGAATCAAAGCACG-1-H0015_apex	PC1_vent
GAAGAATCAATAGTGA-1-H0015_apex	FB2
GAAGAATCAGAGTTGG-1-H0015_apex	EC3_cap
GAAGAATCAGTTGGTT-1-H0015_apex	vCM2
GAAGAATCATCTGGGC-1-H0015_apex	Adip2
GAAGAATGTAACATCC-1-H0015_apex	Mast
GAAGAATGTTCTGACA-1-H0015_apex	EC3_cap
GAAGAATTCAAGAAAC-1-H0015_apex	vCM2
GAAGCGAAGACTCAAA-1-H0015_apex	FB6
GAAGCGACAGCTACCG-1-H0015_apex	vCM2
GAAGCGATCCCGAGTG-1-H0015_apex	EC5_art
GAAGGACGTAGCGATG-1-H0015_apex	NC1
GAAGGACTCTCGGTCT-1-H0015_apex	EC2_cap
GAAGGGTGTTAAGCAA-1-H0015_apex	vCM2
GAAGGGTTCCACGTCT-1-H0015_apex	vCM2
GAAGTAAAGAGGTCAC-1-H0015_apex	NK
GAAGTAAAGTACTGGG-1-H0015_apex	PC3_str
GAAGTAATCATCTCTA-1-H0015_apex	EC1_cap
GAATAGAAGAGCCGAT-1-H0015_apex	FB1
GAATAGAGTACAGAAT-1-H0015_apex	EC2_cap
GAATAGAGTTCCTTGC-1-H0015_apex	FB6
GAATCACGTTGCGAAG-1-H0015_apex	vCM4
GAATCGTAGTTGGGAC-1-H0015_apex	vCM2
GACACGCCAGTTGTTG-1-H0015_apex	vCM2
GACACGCTCTGAGAGG-1-H0015_apex	EC1_cap
GACATCATCGATACAC-1-H0015_apex	SMC2_art
GACCAATAGGTCGTAG-1-H0015_apex	vCM3
GACCAATCACAGCGCT-1-H0015_apex	EC1_cap
GACCAATTCGAATGCT-1-H0015_apex	EC1_cap
GACCAATTCGACTCCT-1-H0015_apex	EC7_atria
GACCCAGCAGTCGAGA-1-H0015_apex	NKT
GACCCTTAGACTTCAC-1-H0015_apex	vCM1
GACCCTTGTTTGTTCT-1-H0015_apex	EC1_cap
GACCCTTTCGCTTGCT-1-H0015_apex	PC1_vent
GACCGTGAGGGTACAC-1-H0015_apex	EC3_cap
GACCGTGCAACTTGGT-1-H0015_apex	EC7_atria
GACCGTGTCTACACAG-1-H0015_apex	EC6_ven
GACCTTCCAATGGCAG-1-H0015_apex	SMC1_basic
GACCTTCGTAGCTGTT-1-H0015_apex	PC2_atria
GACCTTCTCAGCCTTC-1-H0015_apex	EC6_ven
GACCTTCTCTGACCCT-1-H0015_apex	vCM2
GACGCTGCAAGCGCTC-1-H0015_apex	EC5_art
GACGCTGCAGTATTCG-1-H0015_apex	EC2_cap
GACGTTATCACTTGGA-1-H0015_apex	vCM5
GACGTTATCCTCCACA-1-H0015_apex	EC1_cap
GACGTTATCTCATAGG-1-H0015_apex	vCM4
GACTATGGTCCAGCCA-1-H0015_apex	EC5_art
GACTATGGTCTGCCTT-1-H0015_apex	vCM3
GACTCAAAGCGGTATG-1-H0015_apex	FB3
GACTCAAGTGCAGATG-1-H0015_apex	SMC2_art
GACTCTCAGTCATACC-1-H0015_apex	CD8+T_tem
GACTCTCAGTTTCGAC-1-H0015_apex	EC5_art
GACTCTCCAGTATTCG-1-H0015_apex	PC4_CMC-like
GACTTCCGTCGCTGCA-1-H0015_apex	Mast
GACTTCCGTTCGTGCG-1-H0015_apex	PC4_CMC-like
GAGAAATCACTTACAG-1-H0015_apex	vCM2
GAGAAATCAGAACTAA-1-H0015_apex	vCM4
GAGAAATTCTAGCCTC-1-H0015_apex	EC1_cap
GAGACCCAGATTCGCT-1-H0015_apex	vCM1
GAGACCCCAGGATCTT-1-H0015_apex	vCM2
GAGAGGTAGCACCGAA-1-H0015_apex	PC1_vent
GAGAGGTTCTGAATCG-1-H0015_apex	vCM3
GAGATGGCACTTGTCC-1-H0015_apex	FB5
GAGATGGCATTGCAAC-1-H0015_apex	SMC1_basic
GAGATGGGTGGTCTAT-1-H0015_apex	EC5_art
GAGATGGTCGTGCTCT-1-H0015_apex	FB1
GAGCCTGTCGCCTAGG-1-H0015_apex	EC3_cap
GAGCTGCAGGATTTGA-1-H0015_apex	vCM1
GAGCTGCTCACCGGGT-1-H0015_apex	EC9_FB-like
GAGCTGCTCCTTCTGG-1-H0015_apex	EC2_cap
GAGCTGCTCTCGCGTT-1-H0015_apex	vCM2
GAGGCAACAATTCTCT-1-H0015_apex	DOCK4+MØ1
GAGGCAATCTGACGCG-1-H0015_apex	EC5_art
GAGGCCTTCTCCGTGT-1-H0015_apex	vCM2
GAGGGATCAGGCCTGT-1-H0015_apex	FB6
GAGGGTAGTTTGGCTA-1-H0015_apex	NC1
GAGGGTATCATGAGTC-1-H0015_apex	FB6
GAGTCATAGAGTGTGC-1-H0015_apex	SMC1_basic
GAGTCATCAGGTGTTT-1-H0015_apex	NC1
GAGTCATTCGGTGTAT-1-H0015_apex	EC1_cap
GAGTCTAAGGTAAACT-1-H0015_apex	vCM2
GAGTCTACACTGAGGA-1-H0015_apex	Mast
GAGTGAGAGCCATATC-1-H0015_apex	vCM2
GAGTGAGAGCTGACTT-1-H0015_apex	EC1_cap
GAGTGAGGTTGCATGT-1-H0015_apex	PC4_CMC-like
GAGTGTTCAAGTCGTT-1-H0015_apex	FB1
GAGTGTTGTTCCGCTT-1-H0015_apex	vCM2
GAGTGTTGTTGCACGC-1-H0015_apex	FB1
GAGTTACAGCCATGCC-1-H0015_apex	EC5_art
GAGTTACAGGGATCAC-1-H0015_apex	EC6_ven
GAGTTACAGGTAGATT-1-H0015_apex	FB2
GAGTTACCAATATCCG-1-H0015_apex	FB2
GAGTTGTAGGTGCTAG-1-H0015_apex	PC1_vent
GAGTTGTAGTGTCATC-1-H0015_apex	EC6_ven
GAGTTGTGTAGCTGCC-1-H0015_apex	FB1
GAGTTGTTCGTCCATC-1-H0015_apex	vCM1
GAGTTTGAGTTTAGGA-1-H0015_apex	EC2_cap
GAGTTTGGTCCTTGTC-1-H0015_apex	PC4_CMC-like
GATAGAAAGGAAGTAG-1-H0015_apex	LYVE1+MØ2
GATAGAACAGTTCACA-1-H0015_apex	SMC1_basic
GATAGAACATGACACT-1-H0015_apex	EC3_cap
GATAGAAGTAGTCACT-1-H0015_apex	NC2
GATCACACATGTGCCG-1-H0015_apex	EC7_atria
GATCACATCCTTATAC-1-H0015_apex	SMC1_basic
GATCACATCTGCGGGT-1-H0015_apex	EC3_cap
GATCAGTTCAATCTCT-1-H0015_apex	SMC1_basic
GATCATGTCAAGGCTT-1-H0015_apex	vCM5
GATCATGTCAGCGCAC-1-H0015_apex	FB1
GATCCCTAGCAACTCT-1-H0015_apex	NKT
GATCCCTAGCGATCGA-1-H0015_apex	EC1_cap
GATCCCTAGGGCCAAT-1-H0015_apex	EC1_cap
GATCCCTAGTGGATAT-1-H0015_apex	FB2
GATCCCTTCTTGGTCC-1-H0015_apex	FB2
GATCGTAAGCCAAGCA-1-H0015_apex	EC5_art
GATCGTACACCCTAGG-1-H0015_apex	EC3_cap
GATCGTATCCGTACGG-1-H0015_apex	EC7_atria
GATCGTATCTGCGGCA-1-H0015_apex	EC5_art
GATGACTAGTAAATGC-1-H0015_apex	Mast
GATGAGGCACGCGGTT-1-H0015_apex	PC1_vent
GATGAGGCAGGCGTTC-1-H0015_apex	SMC1_basic
GATGAGGGTCTAACTG-1-H0015_apex	vCM2
GATGAGGTCATCTACT-1-H0015_apex	EC5_art
GATGATCAGTTGCTCA-1-H0015_apex	FB6
GATGATCGTGCAATAA-1-H0015_apex	vCM2
GATGATCTCAGTGCGC-1-H0015_apex	PC3_str
GATGCTACAAGATGGC-1-H0015_apex	LYVE1+MØ3
GATGCTATCGTTCTCG-1-H0015_apex	EC1_cap
GATGTTGAGCATGCAG-1-H0015_apex	EC2_cap
GATGTTGAGGTACATA-1-H0015_apex	Mast
GATGTTGCATCAACCA-1-H0015_apex	vCM4
GATTCGAGTAAGCGGT-1-H0015_apex	PC1_vent
GATTCTTTCTTACGTT-1-H0015_apex	FB1
GATTGGTAGAGGTCGT-1-H0015_apex	vCM1
GATTGGTTCGGCATTA-1-H0015_apex	PC1_vent
GATTTCTGTAAGATTG-1-H0015_apex	EC1_cap
GATTTCTGTAGGCTGA-1-H0015_apex	EC3_cap
GATTTCTTCGCATTGA-1-H0015_apex	EC6_ven
GCAACATAGTCCTGCG-1-H0015_apex	vCM2
GCAACATTCCAGTGCG-1-H0015_apex	EC6_ven
GCAACATTCTGAATCG-1-H0015_apex	EC5_art
GCAACCGAGCCTGTCG-1-H0015_apex	PC4_CMC-like
GCAACCGGTCAACGCC-1-H0015_apex	FB1
GCAACCGGTGGCTAGA-1-H0015_apex	vCM2
GCAACCGTCAAAGGAT-1-H0015_apex	EC3_cap
GCACATAAGCGAGTAC-1-H0015_apex	FB3
GCACATAGTAGACTGG-1-H0015_apex	EC1_cap
GCACATATCATGGATC-1-H0015_apex	EC3_cap
GCACGGTTCCTGATAG-1-H0015_apex	vCM1
GCACTAATCCCTGTTG-1-H0015_apex	EC4_immune
GCAGCCACATGAGAAT-1-H0015_apex	FB5
GCAGCCATCGCTCCTA-1-H0015_apex	NC1
GCAGCTGTCAGACATC-1-H0015_apex	EC2_cap
GCAGGCTCAACCCTAA-1-H0015_apex	EC2_cap
GCAGGCTGTTCCAAAC-1-H0015_apex	vCM2
GCAGGCTTCGTTGTTT-1-H0015_apex	EC3_cap
GCAGTTACAAGTTCGT-1-H0015_apex	EC4_immune
GCAGTTATCCCTTGGT-1-H0015_apex	FB3
GCATCGGAGGTAAACT-1-H0015_apex	vCM2
GCATCGGTCTAGGAAA-1-H0015_apex	EC10_CMC-like
GCATCTCAGTTTGGCT-1-H0015_apex	vCM2
GCATCTCCAAACACCT-1-H0015_apex	EC5_art
GCATCTCCACGACGTC-1-H0015_apex	FB1
GCATCTCCAGCGACAA-1-H0015_apex	Mast
GCATGATAGTGCCTCG-1-H0015_apex	EC6_ven
GCATGATCACTTTATC-1-H0015_apex	vCM4
GCATGATTCCGTAATG-1-H0015_apex	PC3_str
GCATGATTCTGGAAGG-1-H0015_apex	vCM2
GCATGATTCTTTCTAG-1-H0015_apex	EC5_art
GCATTAGGTTCGGCGT-1-H0015_apex	EC2_cap
GCATTAGTCGCGTGCA-1-H0015_apex	vCM2
GCCAACGAGTGATAGT-1-H0015_apex	FB6
GCCAACGCAGGAATCG-1-H0015_apex	PC2_atria
GCCAACGTCGGACTGC-1-H0015_apex	vCM2
GCCAGCAGTAAGCGGT-1-H0015_apex	EC3_cap
GCCAGGTTCCCATAGA-1-H0015_apex	NK
GCCAGGTTCCTAGCCT-1-H0015_apex	DOCK4+MØ1
GCCAGTGAGATGACAT-1-H0015_apex	EC3_cap
GCCAGTGAGGAACGAA-1-H0015_apex	EC2_cap
GCCAGTGGTCCTACAA-1-H0015_apex	EC3_cap
GCCATGGCAACGATTC-1-H0015_apex	vCM1
GCCATTCGTGGCTACC-1-H0015_apex	EC2_cap
GCCCAGAAGGTTGAGC-1-H0015_apex	FB7
GCCCGAACAAAGGCGT-1-H0015_apex	EC1_cap
GCCCGAAGTAAGTTAG-1-H0015_apex	NKT
GCCCGAAGTTTCGTGA-1-H0015_apex	EC7_atria
GCCGATGTCCACACAA-1-H0015_apex	vCM1
GCCGTGAAGGCTCTAT-1-H0015_apex	vCM4
GCCGTGACATGACTTG-1-H0015_apex	PC2_atria
GCCGTGAGTAGGCAGT-1-H0015_apex	vCM2
GCCGTGAGTGGATCAG-1-H0015_apex	SMC1_basic
GCCTGTTAGTTCAACC-1-H0015_apex	FB1
GCGAGAAAGGGCAAGG-1-H0015_apex	FB1
GCGAGAAAGTTGTCGT-1-H0015_apex	FB6
GCGAGAACACTCCTGT-1-H0015_apex	PC3_str
GCGAGAATCATAGGCT-1-H0015_apex	vCM4
GCGAGAATCCGCGAGT-1-H0015_apex	EC5_art
GCGATCGCAGCTACAT-1-H0015_apex	FB1
GCGATCGTCATGGTAC-1-H0015_apex	EC1_cap
GCGATCGTCCATCGTC-1-H0015_apex	vCM2
GCGGAAAGTGCCTGCA-1-H0015_apex	EC6_ven
GCGGAAAGTGGGTTGA-1-H0015_apex	vCM2
GCGGATCGTGCTCTCT-1-H0015_apex	NC4
GCGTGCAAGGAAGTCC-1-H0015_apex	EC2_cap
GCGTGCACATCCGTTC-1-H0015_apex	CD4+T_cytox
GCGTTTCGTAGGAAAG-1-H0015_apex	DOCK4+MØ1
GCGTTTCTCTAGCATG-1-H0015_apex	FB1
GCTACAACAGCGTTTA-1-H0015_apex	SMC2_art
GCTACAACAGTCCGTG-1-H0015_apex	vCM2
GCTACAAGTATTTCTC-1-H0015_apex	vCM2
GCTACAAGTTGCATTG-1-H0015_apex	Mast
GCTACCTGTGACTAAA-1-H0015_apex	EC4_immune
GCTACCTGTGCTATTG-1-H0015_apex	EC3_cap
GCTCAAAAGTGAGGCT-1-H0015_apex	EC10_CMC-like
GCTCAAACACGTACAT-1-H0015_apex	Mast
GCTCAAAGTATCGTAC-1-H0015_apex	PC2_atria
GCTCAAAGTCGCACAC-1-H0015_apex	vCM2
GCTGAATCAACTAGAA-1-H0015_apex	CD4+T_cytox
GCTGAATCACCTGCAG-1-H0015_apex	NC1
GCTGAATGTGACTATC-1-H0015_apex	vCM1
GCTGAATGTGATGGCA-1-H0015_apex	EC2_cap
GCTGAATTCCTGATAG-1-H0015_apex	vCM5
GCTGCAGAGATGCTAA-1-H0015_apex	FB2
GCTGCAGCAAACACCT-1-H0015_apex	vCM2
GCTGCAGCAGAAATTG-1-H0015_apex	EC4_immune
GCTGGGTCACGGGCTT-1-H0015_apex	PC1_vent
GCTGGGTCAGACCAAG-1-H0015_apex	vCM4
GCTGGGTGTGACACGA-1-H0015_apex	SMC1_basic
GCTGGGTGTGATACTC-1-H0015_apex	FB2
GCTGGGTTCACCTTAT-1-H0015_apex	vCM3
GCTTCACAGCACTTTG-1-H0015_apex	NC1
GCTTCACAGTACCCTA-1-H0015_apex	SMC1_basic
GCTTCACAGTTGCATC-1-H0015_apex	PC3_str
GCTTCACCACCCAACG-1-H0015_apex	EC6_ven
GCTTCACCACCCTATC-1-H0015_apex	vCM2
GCTTCACCAGCAGTGA-1-H0015_apex	EC5_art
GCTTCACGTGCCTGAC-1-H0015_apex	vCM1
GCTTCACTCAAGCCCG-1-H0015_apex	vCM4
GCTTCACTCATTACTC-1-H0015_apex	EC7_atria
GCTTGGGCAATAGTGA-1-H0015_apex	Adip1
GCTTGGGCACTACTTT-1-H0015_apex	SMC1_basic
GCTTGGGGTACGTGTT-1-H0015_apex	EC1_cap
GCTTGGGTCCGGACGT-1-H0015_apex	vCM2
GCTTTCGAGCACGTCC-1-H0015_apex	PC3_str
GCTTTCGAGGCTAAAT-1-H0015_apex	PC4_CMC-like
GCTTTCGCACCAGGTC-1-H0015_apex	PC4_CMC-like
GCTTTCGGTAGACGTG-1-H0015_apex	FB1
GGAACCCCAGTCAACT-1-H0015_apex	SMC1_basic
GGAACCCGTATAGGAT-1-H0015_apex	EC1_cap
GGAACCCGTGATACCT-1-H0015_apex	EC3_cap
GGAATGGAGACATATG-1-H0015_apex	SMC1_basic
GGACGTCAGCGTCAGA-1-H0015_apex	EC1_cap
GGACGTCTCAGGCGAA-1-H0015_apex	EC8_ln
GGACGTCTCCATCTAT-1-H0015_apex	EC2_cap
GGAGAACTCGACGCGT-1-H0015_apex	vCM2
GGAGATGAGGCTCCCA-1-H0015_apex	SMC1_basic
GGAGCAAAGGGCCTCT-1-H0015_apex	PC1_vent
GGAGCAAGTCAGGAGT-1-H0015_apex	EC1_cap
GGAGGATAGTCAATCC-1-H0015_apex	EC3_cap
GGAGGATAGTGGAAGA-1-H0015_apex	vCM2
GGAGGATCACCTCAGG-1-H0015_apex	EC9_FB-like
GGAGGATTCCTTCAGC-1-H0015_apex	vCM5
GGAGGTACAGGCTACC-1-H0015_apex	FB1
GGAGGTACATACCATG-1-H0015_apex	vCM2
GGAGGTATCATCACAG-1-H0015_apex	SMC1_basic
GGAGGTATCCACAGCG-1-H0015_apex	vCM2
GGATCTATCCTAGCTC-1-H0015_apex	LYVE1+MØ3
GGATGTTAGGATTCAA-1-H0015_apex	PC3_str
GGCACGTAGTCTGCGC-1-H0015_apex	vCM1
GGCAGTCAGATGATTG-1-H0015_apex	Adip2
GGCAGTCGTGGCTTGC-1-H0015_apex	FB5
GGCGTCACACACCGCA-1-H0015_apex	vCM3
GGCGTCACATTCAGGT-1-H0015_apex	vCM2
GGCGTCATCGTAACAC-1-H0015_apex	vCM2
GGCTGTGTCAGGTGTT-1-H0015_apex	FB1
GGCTTGGAGCCATTGT-1-H0015_apex	EC2_cap
GGCTTGGTCTGAGCAT-1-H0015_apex	CD8+T_tem
GGCTTTCAGTTACTCG-1-H0015_apex	vCM2
GGCTTTCTCAACGAGG-1-H0015_apex	FB6
GGGAAGTAGAATTGCA-1-H0015_apex	EC1_cap
GGGAAGTGTAAGATTG-1-H0015_apex	PC1_vent
GGGAAGTTCCATCAGA-1-H0015_apex	FB1
GGGACAAGTACCTAGT-1-H0015_apex	Adip1
GGGACAATCTGACCCT-1-H0015_apex	EC6_ven
GGGACCTAGCCGATTT-1-H0015_apex	PC4_CMC-like
GGGACCTCACTTGAGT-1-H0015_apex	CD8+T_tem
GGGAGATAGCCGGATA-1-H0015_apex	EC2_cap
GGGAGATAGTTCACTG-1-H0015_apex	EC10_CMC-like
GGGAGTAAGCTAAACA-1-H0015_apex	vCM3
GGGAGTACAAATGCTC-1-H0015_apex	EC5_art
GGGAGTACAACAGCTT-1-H0015_apex	PC1_vent
GGGAGTACAGCCTATA-1-H0015_apex	PC3_str
GGGAGTACATAGATCC-1-H0015_apex	FB7
GGGAGTATCTAATTCC-1-H0015_apex	vCM2
GGGATCCCACACACTA-1-H0015_apex	EC5_art
GGGATCCGTGGTCTGC-1-H0015_apex	EC5_art
GGGATGAAGCCGATTT-1-H0015_apex	LYVE1+MØ2
GGGATGAAGGCAGTCA-1-H0015_apex	EC6_ven
GGGATGATCAGATTGC-1-H0015_apex	PC1_vent
GGGCCATAGCTGACAG-1-H0015_apex	EC2_cap
GGGCGTTAGACCAGAC-1-H0015_apex	PC3_str
GGGCTACCAAACGTGG-1-H0015_apex	EC3_cap
GGGCTACTCGCTCTAC-1-H0015_apex	vCM1
GGGCTACTCTGTGCGG-1-H0015_apex	NC1
GGGCTCACAACGTATC-1-H0015_apex	vCM3
GGGCTCACAGATTCGT-1-H0015_apex	vCM2
GGGCTCAGTAGCGCCT-1-H0015_apex	PC1_vent
GGGTAGAAGCACAAAT-1-H0015_apex	FB3
GGGTAGAAGGGTTAGC-1-H0015_apex	PC1_vent
GGGTAGACAATCGCAT-1-H0015_apex	EC5_art
GGGTAGATCACTGGGC-1-H0015_apex	PC2_atria
GGGTATTGTTACCCAA-1-H0015_apex	FB6
GGGTATTTCTGGTGGC-1-H0015_apex	vCM2
GGGTCACAGCTTGTTG-1-H0015_apex	FB3
GGGTCACAGGAATGTT-1-H0015_apex	FB3
GGGTCACCAACTCGTA-1-H0015_apex	vCM2
GGGTCACCATCCTGTC-1-H0015_apex	vCM2
GGGTCACGTCGATGCC-1-H0015_apex	Mast
GGGTCACTCCCTGTTG-1-H0015_apex	SMC1_basic
GGGTGAAGTGACAGGT-1-H0015_apex	PC2_atria
GGGTGTCAGTTGTCGT-1-H0015_apex	SMC1_basic
GGGTTATGTTACACTG-1-H0015_apex	vCM3
GGGTTATTCAACCTCC-1-H0015_apex	vCM2
GGGTTATTCCACTGGG-1-H0015_apex	EC6_ven
GGGTTATTCGACGAGA-1-H0015_apex	EC8_ln
GGGTTTACATCCGAGC-1-H0015_apex	EC6_ven
GGGTTTAGTCTGTCAA-1-H0015_apex	vCM2
GGGTTTAGTGGATTTC-1-H0015_apex	PC3_str
GGGTTTATCAAGTCTG-1-H0015_apex	PC1_vent
GGTAACTCATAGTCGT-1-H0015_apex	vCM3
GGTAACTCATTCCTCG-1-H0015_apex	EC1_cap
GGTAACTTCGTCCTTG-1-H0015_apex	EC1_cap
GGTAATCAGTACAGAT-1-H0015_apex	EC7_atria
GGTAATCGTGGACCTC-1-H0015_apex	SMC2_art
GGTAGAGAGAGGTCGT-1-H0015_apex	vCM2
GGTAGAGTCGTTGTTT-1-H0015_apex	EC1_cap
GGTCACGAGATGCGAC-1-H0015_apex	LYVE1+MØ2
GGTCACGAGGCCTTCG-1-H0015_apex	PC3_str
GGTCACGAGGTAGTAT-1-H0015_apex	FB1
GGTCTGGGTACCGCGT-1-H0015_apex	EC8_ln
GGTCTGGGTTGCTAGT-1-H0015_apex	CD8+T_tem
GGTCTGGGTTGGGACA-1-H0015_apex	Mast
GGTGAAGCAGGAAGTC-1-H0015_apex	PC3_str
GGTGAAGGTTTCAGAC-1-H0015_apex	FB2
GGTGATTCACCCTCTA-1-H0015_apex	Adip1
GGTGATTGTGCCTGCA-1-H0015_apex	vCM2
GGTGGCTCAGAGATGC-1-H0015_apex	vCM4
GGTGGCTCATACCGTA-1-H0015_apex	FB2
GGTGTCGAGGAGAGTA-1-H0015_apex	EC7_atria
GGTGTCGAGGTCTGGA-1-H0015_apex	vCM2
GGTGTCGGTCTTTATC-1-H0015_apex	vCM2
GGTGTCGGTTGGAGAC-1-H0015_apex	EC3_cap
GGTGTTACAATATCCG-1-H0015_apex	vCM2
GGTTCTCAGGATTCCT-1-H0015_apex	FB1
GGTTCTCCACACGCCA-1-H0015_apex	EC4_immune
GGTTCTCGTTCCGCTT-1-H0015_apex	EC3_cap
GGTTGTAAGGTACTGG-1-H0015_apex	NC1
GGTTGTACATTACGGT-1-H0015_apex	NC2
GGTTGTAGTAGGGTAC-1-H0015_apex	SMC1_basic
GTAACCATCAAGGACG-1-H0015_apex	vCM3
GTAAGTCGTATTGCCA-1-H0015_apex	PC3_str
GTAAGTCGTTCCTACC-1-H0015_apex	EC1_cap
GTAATCGAGACGATAT-1-H0015_apex	EC5_art
GTAATCGGTACAGTAA-1-H0015_apex	FB2
GTAATGCAGGCTTCCG-1-H0015_apex	FB2
GTAATGCCAACGGCCT-1-H0015_apex	SMC1_basic
GTAATGCCATAGCACT-1-H0015_apex	vCM2
GTAATGCGTCGCTCGA-1-H0015_apex	EC3_cap
GTAATGCTCGACATTG-1-H0015_apex	FB6
GTACAACAGAAACTCA-1-H0015_apex	EC3_cap
GTACAACGTTCGTACA-1-H0015_apex	EC3_cap
GTACAACTCATCACAG-1-H0015_apex	Mast
GTACAACTCTGGCCAG-1-H0015_apex	Mast
GTACAGTCATAAGCAA-1-H0015_apex	vCM2
GTACAGTTCACTAGCA-1-H0015_apex	DOCK4+MØ1
GTACAGTTCCCTATTA-1-H0015_apex	Adip1
GTAGAAAAGCCGTAAG-1-H0015_apex	EC3_cap
GTAGAAAAGTTGGACG-1-H0015_apex	Mo_pi
GTAGAAATCGTCAACA-1-H0015_apex	EC7_atria
GTAGAGGTCCAGGACC-1-H0015_apex	vCM2
GTAGAGGTCCCAATAG-1-H0015_apex	FB3
GTAGATCCAAAGGCAC-1-H0015_apex	vCM2
GTAGCTATCGCCATAA-1-H0015_apex	vCM3
GTAGGAGAGCGGATCA-1-H0015_apex	FB1
GTAGGAGAGTATCCTG-1-H0015_apex	vCM2
GTAGGAGCAATCCAGT-1-H0015_apex	EC3_cap
GTAGGAGTCGAGAGAC-1-H0015_apex	vCM2
GTAGGTTAGTCCGCCA-1-H0015_apex	vCM4
GTAGGTTGTACAAGTA-1-H0015_apex	LYVE1+MØ2
GTAGGTTGTCAAGCCC-1-H0015_apex	FB1
GTAGGTTTCGTGCACG-1-H0015_apex	LYVE1+MØ3
GTAGTACAGTCTTCGA-1-H0015_apex	FB1
GTAGTACGTGGTATGG-1-H0015_apex	EC5_art
GTATTGGCACTACCCT-1-H0015_apex	EC2_cap
GTATTGGTCGCCAGAC-1-H0015_apex	PC1_vent
GTATTGGTCGCTACAA-1-H0015_apex	vCM4
GTATTGGTCTACTGCC-1-H0015_apex	FB1
GTATTTCCATTATGCG-1-H0015_apex	EC7_atria
GTATTTCGTCGGTAAG-1-H0015_apex	vCM4
GTATTTCTCTAGTTCT-1-H0015_apex	NC1
GTCAAACCACTCCTTG-1-H0015_apex	PC2_atria
GTCAAACTCAGAGCGA-1-H0015_apex	FB2
GTCACGGAGTGCTAGG-1-H0015_apex	FB1
GTCACGGTCAGCAGAG-1-H0015_apex	PC4_CMC-like
GTCACGGTCTGCGAGC-1-H0015_apex	vCM4
GTCACTCAGGTGAGAA-1-H0015_apex	SMC1_basic
GTCACTCCAGGCGTTC-1-H0015_apex	Mast
GTCAGCGAGAGAATCT-1-H0015_apex	FB5
GTCAGCGAGCCTGAGA-1-H0015_apex	Mast
GTCAGCGAGGAACTAT-1-H0015_apex	EC5_art
GTCAGCGCACTTGGGC-1-H0015_apex	Mast
GTCAGCGGTAGGAGTC-1-H0015_apex	EC3_cap
GTCAGCGGTATTCCTT-1-H0015_apex	vCM1
GTCAGCGGTCGAGCTC-1-H0015_apex	PC2_atria
GTCAGCGTCGTCGACG-1-H0015_apex	vCM2
GTCATCCAGCGAGAAA-1-H0015_apex	FB4
GTCATCCCATCGTCCT-1-H0015_apex	vCM1
GTCATCCGTGACGTCC-1-H0015_apex	vCM1
GTCATCCGTGGGTTGA-1-H0015_apex	CD4+T_cytox
GTCATGACAGCTCGGT-1-H0015_apex	vCM4
GTCATGAGTTGTGCAT-1-H0015_apex	vCM1
GTCATGATCTAATTCC-1-H0015_apex	PC1_vent
GTCCACTAGCTAAACA-1-H0015_apex	FB6
GTCCACTAGGAATTAC-1-H0015_apex	FB2
GTCCACTGTTCGGCGT-1-H0015_apex	EC5_art
GTCCACTTCCCGGTAG-1-H0015_apex	Adip2
GTCCACTTCCTTATGT-1-H0015_apex	EC3_cap
GTCCCATAGAGAGTTT-1-H0015_apex	FB1
GTCCCATCAAACTGCT-1-H0015_apex	NC1
GTCCCATCACGCGTGT-1-H0015_apex	EC5_art
GTCCTCACACAGCATT-1-H0015_apex	EC7_atria
GTCGAATCAGAGGCTA-1-H0015_apex	vCM1
GTCGAATTCTTGCGCT-1-H0015_apex	FB6
GTCGCGAGTGTCTCCT-1-H0015_apex	Adip1
GTCGCGAGTTCGAACT-1-H0015_apex	PC4_CMC-like
GTCGCGATCAATGTCG-1-H0015_apex	EC2_cap
GTCGTAAAGAACGCGT-1-H0015_apex	vCM2
GTCGTAACATATGAAG-1-H0015_apex	Adip1
GTCGTAACATCCGTGG-1-H0015_apex	EC7_atria
GTCGTAAGTCAACACT-1-H0015_apex	FB2
GTCGTAATCAACTGAC-1-H0015_apex	EC3_cap
GTCGTTCGTCTGTAAC-1-H0015_apex	vCM5
GTCGTTCTCATACGAC-1-H0015_apex	EC3_cap
GTCTACCAGAGTCAAT-1-H0015_apex	PC3_str
GTCTACCCATCCCACT-1-H0015_apex	NC1
GTCTACCGTTCGGCGT-1-H0015_apex	PC1_vent
GTCTACCTCTCGACGG-1-H0015_apex	FB2
GTCTAGACAGGTAGTG-1-H0015_apex	FB1
GTCTAGAGTACGGCAA-1-H0015_apex	PC3_str
GTCTCACCACATTCGA-1-H0015_apex	EC6_ven
GTCTCACCAGCATCTA-1-H0015_apex	NC2
GTCTGTCAGATGAAGG-1-H0015_apex	vCM2
GTCTGTCAGGCTGAAC-1-H0015_apex	vCM2
GTCTGTCCACTTCCTG-1-H0015_apex	EC1_cap
GTCTTTAAGCGACTAG-1-H0015_apex	FB2
GTCTTTATCTATGTGG-1-H0015_apex	EC1_cap
GTGACGCAGCTATCCA-1-H0015_apex	vCM3
GTGACGCTCCGTATAG-1-H0015_apex	FB6
GTGACGCTCTCAGAAC-1-H0015_apex	Mast
GTGAGCCCAGCAGATG-1-H0015_apex	SMC2_art
GTGAGCCTCCGTACGG-1-H0015_apex	EC5_art
GTGAGCCTCGATTTCT-1-H0015_apex	vCM1
GTGAGCCTCTTCCACG-1-H0015_apex	EC6_ven
GTGAGGAAGCCATATC-1-H0015_apex	Adip2
GTGAGGAAGCCTCTGG-1-H0015_apex	SMC1_basic
GTGAGGACACGGCCAT-1-H0015_apex	EC1_cap
GTGAGGAGTTCGGCGT-1-H0015_apex	SMC1_basic
GTGAGGATCCCATAAG-1-H0015_apex	EC5_art
GTGAGGATCGGACGTC-1-H0015_apex	EC4_immune
GTGAGTTGTACCCAGC-1-H0015_apex	EC7_atria
GTGATGTAGTCGCCAC-1-H0015_apex	CD4+T_cytox
GTGATGTCACCTGATA-1-H0015_apex	FB1
GTGATGTTCTGAGATC-1-H0015_apex	Mast
GTGCACGGTTAGGCTT-1-H0015_apex	PC1_vent
GTGCAGCAGTAGGAAG-1-H0015_apex	PC1_vent
GTGCAGCGTATGTCTG-1-H0015_apex	EC7_atria
GTGCAGCTCCAACACA-1-H0015_apex	EC3_cap
GTGCGTGTCGCCGTGA-1-H0015_apex	SMC1_basic
GTGCTGGCAAATGGTA-1-H0015_apex	Adip2
GTGCTGGCACTTGGCG-1-H0015_apex	Adip1
GTGCTGGCAGTAGAGC-1-H0015_apex	Adip1
GTGCTTCCAGTTAGGG-1-H0015_apex	EC2_cap
GTGCTTCGTACTGACT-1-H0015_apex	PC3_str
GTGCTTCTCAAGATAG-1-H0015_apex	vCM1
GTGGAAGAGTGGGAAA-1-H0015_apex	vCM2
GTGGAAGCAACAAGAT-1-H0015_apex	EC2_cap
GTGGAGACATCGGATT-1-H0015_apex	EC3_cap
GTGGAGATCCTATTTG-1-H0015_apex	vCM2
GTGGCGTCAGACAAAT-1-H0015_apex	FB3
GTGGCGTGTCCTGTCT-1-H0015_apex	PC3_str
GTGGCGTGTTCTCTCG-1-H0015_apex	vCM2
GTGGGAAGTCAGATTC-1-H0015_apex	EC8_ln
GTGGGAAGTTGCGGCT-1-H0015_apex	vCM1
GTGGTTAAGAGGACTC-1-H0015_apex	vCM2
GTGTAACAGCTCTGTA-1-H0015_apex	FB2
GTGTAACCAACAAAGT-1-H0015_apex	vCM3
GTGTAACCAGCAGTAG-1-H0015_apex	NC1
GTGTAACCAGGAATCG-1-H0015_apex	vCM1
GTGTCCTAGCTGCCTG-1-H0015_apex	Mo_pi
GTGTCCTCAGCGTAGA-1-H0015_apex	FB3
GTGTCCTGTATACGGG-1-H0015_apex	EC5_art
GTGTGATCAAGGCGTA-1-H0015_apex	EC3_cap
GTGTGATGTCGAATGG-1-H0015_apex	EC2_cap
GTGTGATTCCCTTGGT-1-H0015_apex	vCM2
GTGTGGCAGGCAGGTT-1-H0015_apex	CD8+T_tem
GTGTGGCGTAGGAAAG-1-H0015_apex	vCM1
GTGTGGCTCTGACCCT-1-H0015_apex	EC5_art
GTGTTAGAGTTCACTG-1-H0015_apex	NC2
GTGTTAGTCTACAGGT-1-H0015_apex	FB5
GTGTTCCAGGGTTGCA-1-H0015_apex	FB2
GTGTTCCCACTGTCCT-1-H0015_apex	EC4_immune
GTGTTCCGTCATACCA-1-H0015_apex	vCM4
GTTACAGAGAAGTGTT-1-H0015_apex	Mast
GTTACAGAGTCACTAC-1-H0015_apex	CD4+T_cytox
GTTACAGGTGTCTTGA-1-H0015_apex	FB1
GTTACAGTCAACACCA-1-H0015_apex	PC4_CMC-like
GTTACAGTCAAGTCGT-1-H0015_apex	PC3_str
GTTACAGTCAGTGATC-1-H0015_apex	vCM2
GTTACCCTCTTGAGCA-1-H0015_apex	EC1_cap
GTTACGATCTGACCCT-1-H0015_apex	Mast
GTTAGACTCATTACCT-1-H0015_apex	PC3_str
GTTAGACTCCAATCCC-1-H0015_apex	CD8+T_tem
GTTAGACTCCTTATCA-1-H0015_apex	FB5
GTTAGTGGTATTCCTT-1-H0015_apex	EC5_art
GTTATGGGTTATGACC-1-H0015_apex	PC2_atria
GTTATGGTCTGAATCG-1-H0015_apex	vCM2
GTTCATTCACGTAACT-1-H0015_apex	EC1_cap
GTTCATTGTTCAATCG-1-H0015_apex	EC2_cap
GTTCATTTCACCGGGT-1-H0015_apex	NC1
GTTCATTTCATGGAGG-1-H0015_apex	vCM1
GTTCATTTCCACTAGA-1-H0015_apex	LYVE1+MØ2
GTTCCGTCAAGGCTTT-1-H0015_apex	SMC1_basic
GTTCCGTGTGCATCTA-1-H0015_apex	PC3_str
GTTCCGTTCGCTGATA-1-H0015_apex	EC4_immune
GTTCCGTTCGTTGTTT-1-H0015_apex	vCM1
GTTCTATGTTCCTAAG-1-H0015_apex	EC3_cap
GTTGAACCACAGTCCG-1-H0015_apex	PC3_str
GTTGAACTCGCCTATC-1-H0015_apex	DC
GTTGCGGAGGTGGTTG-1-H0015_apex	CD8+T_tem
GTTGCGGAGGTTGAGC-1-H0015_apex	EC2_cap
GTTGCGGCAACGAGGT-1-H0015_apex	SMC1_basic
GTTGCGGTCCGATGTA-1-H0015_apex	NC1
GTTGCTCGTCTTCGAA-1-H0015_apex	vCM1
GTTGTAGGTAGGGAGG-1-H0015_apex	NC1
GTTGTAGTCAGTCACA-1-H0015_apex	PC3_str
GTTGTCCCAGTATACC-1-H0015_apex	EC6_ven
GTTGTCCGTAATCAGA-1-H0015_apex	EC3_cap
GTTGTCCGTTGCATGT-1-H0015_apex	EC1_cap
GTTGTCCTCATTCTTG-1-H0015_apex	CD8+T_cytox
GTTGTCCTCCATTTAC-1-H0015_apex	PC1_vent
GTTGTCCTCCCTTGGT-1-H0015_apex	FB2
GTTGTGACACCTGCAG-1-H0015_apex	EC4_immune
GTTGTGACACGTTCGG-1-H0015_apex	FB1
GTTTACTAGCTTAAGA-1-H0015_apex	EC7_atria
GTTTACTGTGTTTGCA-1-H0015_apex	EC9_FB-like
GTTTACTTCTCAGTCC-1-H0015_apex	vCM2
GTTTACTTCTGGCTGG-1-H0015_apex	vCM2
GTTTGGAAGGCTAACG-1-H0015_apex	vCM1
GTTTGGACAGTGACCC-1-H0015_apex	EC3_cap
GTTTGGAGTGTTGCCG-1-H0015_apex	FB5
GTTTGGAGTTGGTACT-1-H0015_apex	EC3_cap
GTTTGGATCGTAGTGT-1-H0015_apex	vCM2
TAACACGGTTTACGAC-1-H0015_apex	EC5_art
TAACCAGAGTAACCGG-1-H0015_apex	EC3_cap
TAACCAGAGTTTCTTC-1-H0015_apex	FB3
TAACCAGCAAACACGG-1-H0015_apex	EC4_immune
TAACCAGGTTAGTTCG-1-H0015_apex	FB7
TAACCAGTCCATGCAA-1-H0015_apex	EC4_immune
TAACGACCAATGTTGC-1-H0015_apex	FB1
TAACGACTCCAAGCAT-1-H0015_apex	EC2_cap
TAACGACTCGTCGACG-1-H0015_apex	PC3_str
TAACTTCAGAGTCAAT-1-H0015_apex	EC7_atria
TAACTTCAGGCCATAG-1-H0015_apex	PC2_atria
TAAGCACAGCACTTTG-1-H0015_apex	vCM2
TAAGCACCAGGTTCGC-1-H0015_apex	PC4_CMC-like
TAAGCACCAGTAGTTC-1-H0015_apex	EC3_cap
TAAGCCACACCTAAAC-1-H0015_apex	NC1
TAAGCCAGTACAAGTA-1-H0015_apex	vCM2
TAAGCCATCAAGCCTA-1-H0015_apex	vCM4
TAAGCGTAGACCATTC-1-H0015_apex	FB6
TAAGCGTAGAGAGCAA-1-H0015_apex	vCM2
TAAGCGTCAGACCAAG-1-H0015_apex	vCM3
TAAGTCGCAGATCCTA-1-H0015_apex	PC3_str
TAATCTCAGCGACTTT-1-H0015_apex	vCM1
TAATCTCCAGTCGCTG-1-H0015_apex	EC1_cap
TAATTCCCACCAAATC-1-H0015_apex	EC2_cap
TAATTCCCATCGTGGC-1-H0015_apex	vCM1
TACAACGCAGAGGTTG-1-H0015_apex	EC10_CMC-like
TACACCCCATCCGTTC-1-H0015_apex	Adip2
TACACCCTCCACGTAA-1-H0015_apex	EC7_atria
TACACCCTCGATGCTA-1-H0015_apex	vCM2
TACAGGTCACGTTCGG-1-H0015_apex	Adip2
TACAGGTGTAACACGG-1-H0015_apex	EC4_immune
TACAGGTTCGGTCATA-1-H0015_apex	EC1_cap
TACATTCAGCGACTAG-1-H0015_apex	PC4_CMC-like
TACATTCCACACGTGC-1-H0015_apex	EC3_cap
TACATTCCAGTGACCC-1-H0015_apex	vCM1
TACATTCGTACAAACA-1-H0015_apex	vCM5
TACATTCTCCACTGGG-1-H0015_apex	vCM2
TACATTCTCTTAGCTT-1-H0015_apex	vCM2
TACCCACAGCGGATCA-1-H0015_apex	EC5_art
TACCCACAGCGTCGAA-1-H0015_apex	EC2_cap
TACCCACAGTCACTGT-1-H0015_apex	PC2_atria
TACCCACCATCTGTTT-1-H0015_apex	vCM4
TACCCACTCATACGAC-1-H0015_apex	PC4_CMC-like
TACCCGTCAGAACCGA-1-H0015_apex	PC4_CMC-like
TACCCGTTCGGCTATA-1-H0015_apex	PC2_atria
TACCGAAAGGAATTAC-1-H0015_apex	FB2
TACCGAAAGTAGTCTC-1-H0015_apex	PC2_atria
TACCGAACAATGGCCC-1-H0015_apex	EC2_cap
TACCGAACACTGCGTG-1-H0015_apex	EC1_cap
TACCGGGCATGTTTGG-1-H0015_apex	EC4_immune
TACCGGGTCAGACAAA-1-H0015_apex	EC4_immune
TACCTCGAGTCTGTAC-1-H0015_apex	FB7
TACCTCGTCAAGCGTT-1-H0015_apex	SMC2_art
TACGCTCAGTCCTACA-1-H0015_apex	vCM4
TACGCTCGTGGCTTAT-1-H0015_apex	FB2
TACGGGCTCATAAGGA-1-H0015_apex	PC4_CMC-like
TACGGTATCCATTTGT-1-H0015_apex	vCM2
TACGGTATCTACTTCA-1-H0015_apex	Adip1
TACGTCCAGGTCACAG-1-H0015_apex	DOCK4+MØ1
TACGTCCAGTGCTACT-1-H0015_apex	SMC1_basic
TACGTCCTCTGATGGT-1-H0015_apex	vCM2
TACTGCCAGAAGTCAT-1-H0015_apex	PC1_vent
TACTGCCCAGTTGAAA-1-H0015_apex	EC3_cap
TACTGCCGTATAATGG-1-H0015_apex	FB6
TACTTACCAGGTGAGT-1-H0015_apex	EC2_cap
TACTTACGTACCTGTA-1-H0015_apex	PC1_vent
TACTTACGTAGCGTTT-1-H0015_apex	Mast
TACTTACGTTAAACCC-1-H0015_apex	SMC1_basic
TACTTACGTTACCCAA-1-H0015_apex	EC6_ven
TACTTACTCAATCTTC-1-H0015_apex	vCM2
TACTTACTCAGGACGA-1-H0015_apex	EC10_CMC-like
TACTTCACATAGGTAA-1-H0015_apex	FB1
TACTTCATCAAGTCTG-1-H0015_apex	vCM2
TACTTCATCGTGTCAA-1-H0015_apex	EC2_cap
TACTTGTAGCAGCCCT-1-H0015_apex	FB2
TACTTGTCACCGTGAC-1-H0015_apex	EC6_ven
TACTTGTCACTGTCGG-1-H0015_apex	PC1_vent
TACTTGTGTCTGCGCA-1-H0015_apex	vCM2
TAGACCACACGGTGCT-1-H0015_apex	PC2_atria
TAGACCATCGCAGATT-1-H0015_apex	PC4_CMC-like
TAGACTGGTACTGACT-1-H0015_apex	EC1_cap
TAGACTGGTACTGCCG-1-H0015_apex	PC2_atria
TAGACTGTCAAGAGGC-1-H0015_apex	FB5
TAGACTGTCAGCAGAG-1-H0015_apex	FB2
TAGACTGTCGCGTCGA-1-H0015_apex	vCM2
TAGAGTCAGAGTCAAT-1-H0015_apex	SMC1_basic
TAGAGTCCAACTGGTT-1-H0015_apex	EC7_atria
TAGAGTCCAGTTAGGG-1-H0015_apex	EC10_CMC-like
TAGAGTCTCACCTCTG-1-H0015_apex	vCM2
TAGATCGAGGTCGTAG-1-H0015_apex	NC1
TAGATCGAGTCTGCGC-1-H0015_apex	Adip2
TAGATCGGTCACGTGC-1-H0015_apex	FB6
TAGCACAAGTCTTGGT-1-H0015_apex	DOCK4+MØ1
TAGCACATCCCGTAAA-1-H0015_apex	EC3_cap
TAGGAGGTCCTCACGT-1-H0015_apex	FB1
TAGGGTTAGGGATGTC-1-H0015_apex	vCM4
TAGGGTTCACTTCATT-1-H0015_apex	vCM1
TAGGGTTCATTGACAC-1-H0015_apex	EC5_art
TAGGGTTGTCCAGCCA-1-H0015_apex	FB1
TAGGTACCATCCTATT-1-H0015_apex	EC3_cap
TAGGTACGTGTGCCTG-1-H0015_apex	EC3_cap
TAGGTACGTTATGTGC-1-H0015_apex	CD8+T_tem
TAGGTACTCAAGCTTG-1-H0015_apex	vCM4
TAGGTTGCAGAGATGC-1-H0015_apex	NC1
TAGGTTGCAGAGTGAC-1-H0015_apex	FB1
TAGGTTGCATATCGGT-1-H0015_apex	vCM1
TAGGTTGGTGCCGGTT-1-H0015_apex	FB1
TAGTGCACAACCGGAA-1-H0015_apex	EC2_cap
TAGTGCACATGCAGGA-1-H0015_apex	NC2
TATACCTCACAGTATC-1-H0015_apex	FB1
TATACCTGTCTCAAGT-1-H0015_apex	SMC1_basic
TATATCCAGCTCCGAC-1-H0015_apex	vCM2
TATATCCGTAAGCTCT-1-H0015_apex	EC5_art
TATATCCTCTATCGCC-1-H0015_apex	SMC1_basic
TATATCCTCTTACCGC-1-H0015_apex	PC4_CMC-like
TATCAGGCAGGACGAT-1-H0015_apex	EC5_art
TATCAGGCATCGGCCA-1-H0015_apex	vCM2
TATCAGGGTGGTAATA-1-H0015_apex	SMC1_basic
TATCCTAGTCCCAAAT-1-H0015_apex	EC6_ven
TATCCTATCGTGTTCC-1-H0015_apex	EC2_cap
TATCGCCCAACCGATT-1-H0015_apex	vCM2
TATCGCCTCTCAGTCC-1-H0015_apex	PC4_CMC-like
TATCTGTAGCACTAAA-1-H0015_apex	vCM4
TATCTGTAGCGACAGT-1-H0015_apex	EC2_cap
TATCTGTTCCTTTAGT-1-H0015_apex	NC1
TATCTTGAGAGCTGCA-1-H0015_apex	FB2
TATCTTGCAAATGGCG-1-H0015_apex	EC3_cap
TATCTTGGTACGAGTG-1-H0015_apex	vCM3
TATGTTCCACGCTGTG-1-H0015_apex	PC1_vent
TATGTTCTCGTGGACC-1-H0015_apex	PC3_str
TATGTTCTCTTAGCCC-1-H0015_apex	vCM1
TATTGGGTCGAGTGAG-1-H0015_apex	FB2
TATTTCGGTCCAGTTA-1-H0015_apex	PC4_CMC-like
TATTTCGGTTTCACTT-1-H0015_apex	EC10_CMC-like
TATTTCGTCTGTACAG-1-H0015_apex	FB6
TCAAGACAGCGGTAGT-1-H0015_apex	EC3_cap
TCAAGCAAGGGTAATT-1-H0015_apex	NC1
TCAAGCAAGTCCCAGC-1-H0015_apex	EC3_cap
TCAAGCACACTGTGTA-1-H0015_apex	vCM1
TCAAGCATCATCTCTA-1-H0015_apex	vCM2
TCAAGCATCCGCACTT-1-H0015_apex	PC4_CMC-like
TCAAGTGGTGAATGTA-1-H0015_apex	EC6_ven
TCAAGTGTCCGTGCGA-1-H0015_apex	FB2
TCAAGTGTCGATGCTA-1-H0015_apex	vCM1
TCAATCTCACATTACG-1-H0015_apex	EC1_cap
TCAATTCCACCCTGTT-1-H0015_apex	vCM2
TCACAAGAGTGGATAT-1-H0015_apex	Adip2
TCACACCCACGTCGTG-1-H0015_apex	EC2_cap
TCACACCGTAGGAGTC-1-H0015_apex	EC2_cap
TCACACCTCGACGCGT-1-H0015_apex	vCM5
TCACATTCAGTTTCGA-1-H0015_apex	EC3_cap
TCACATTGTATGACAA-1-H0015_apex	PC1_vent
TCACATTGTCCCTGTT-1-H0015_apex	CD8+T_cytox
TCACATTTCCAATCTT-1-H0015_apex	PC3_str
TCACGGGAGGGACAGG-1-H0015_apex	vCM2
TCACGGGGTAGGCTCC-1-H0015_apex	EC3_cap
TCACTATCACTCTAGA-1-H0015_apex	EC1_cap
TCACTATTCTAACACG-1-H0015_apex	vCM2
TCAGCAAAGATGACCG-1-H0015_apex	FB5
TCAGCCTCAAGCCTGC-1-H0015_apex	EC2_cap
TCAGCCTCAAGTGATA-1-H0015_apex	NC1
TCAGCCTGTGAGCCAA-1-H0015_apex	PC4_CMC-like
TCAGCCTTCGGTCGAC-1-H0015_apex	vCM4
TCAGGGCAGCATCTTG-1-H0015_apex	PC2_atria
TCAGGGCTCCTTTGAT-1-H0015_apex	EC1_cap
TCAGGTACATTGAAAG-1-H0015_apex	EC5_art
TCAGTCCAGGTACAGC-1-H0015_apex	vCM2
TCAGTCCCAATGCAGG-1-H0015_apex	FB5
TCAGTCCTCATGCATG-1-H0015_apex	PC1_vent
TCAGTCCTCCATTGTT-1-H0015_apex	Adip1
TCAGTCCTCGGTGTTA-1-H0015_apex	FB2
TCAGTGAAGGTTCATC-1-H0015_apex	FB5
TCAGTGAAGTCACGCC-1-H0015_apex	EC3_cap
TCAGTGACAGCGAACA-1-H0015_apex	FB1
TCAGTGATCGATGCAT-1-H0015_apex	EC1_cap
TCAGTGATCGGACTTA-1-H0015_apex	NC1
TCAGTTTAGTGATGGC-1-H0015_apex	vCM1
TCAGTTTCACCCAATA-1-H0015_apex	vCM1
TCAGTTTCAGATACCT-1-H0015_apex	EC9_FB-like
TCATACTCACCTCAGG-1-H0015_apex	EC4_immune
TCATACTGTCCAGTTA-1-H0015_apex	vCM1
TCATACTGTGGTCCGT-1-H0015_apex	NC1
TCATATCCAGGACATG-1-H0015_apex	PC1_vent
TCATATCTCAAAGAAC-1-H0015_apex	PC3_str
TCATCATAGGAACGAA-1-H0015_apex	PC1_vent
TCATCATAGGATACGC-1-H0015_apex	vCM2
TCATCATCAAGCGCTC-1-H0015_apex	EC2_cap
TCATCATCATGTTCGA-1-H0015_apex	PC2_atria
TCATCATGTCGTCTCT-1-H0015_apex	SMC1_basic
TCATCATGTCTGATCA-1-H0015_apex	EC5_art
TCATCATGTGAATTGA-1-H0015_apex	EC3_cap
TCATCATGTGCCGTAC-1-H0015_apex	EC9_FB-like
TCATCATTCCGTGTCT-1-H0015_apex	vCM1
TCATCCGAGTTGCATC-1-H0015_apex	EC1_cap
TCATCCGCAATGAGCG-1-H0015_apex	Mast
TCATGAGAGCTGGTGA-1-H0015_apex	vCM4
TCATGCCAGTCGCCAC-1-H0015_apex	NC1
TCATGGAAGGTCATAA-1-H0015_apex	PC3_str
TCATGGACATTCGATG-1-H0015_apex	EC3_cap
TCATGTTAGCCGAATG-1-H0015_apex	EC5_art
TCATGTTAGTAGGGTC-1-H0015_apex	FB5
TCATTACCACGGAAGT-1-H0015_apex	FB1
TCATTCATCGCTCATC-1-H0015_apex	Mast
TCATTGTAGTAATTGG-1-H0015_apex	EC7_atria
TCATTGTAGTTGAATG-1-H0015_apex	FB6
TCATTGTGTGTCTTAG-1-H0015_apex	EC3_cap
TCATTTGAGGTCGAGT-1-H0015_apex	FB1
TCATTTGGTACTGCCG-1-H0015_apex	EC5_art
TCATTTGGTATCGCTA-1-H0015_apex	EC5_art
TCATTTGGTATTAAGG-1-H0015_apex	Adip2
TCCACCATCGATCCAA-1-H0015_apex	NC1
TCCACGTAGAGCATAT-1-H0015_apex	EC3_cap
TCCACGTCATGGACAG-1-H0015_apex	PC1_vent
TCCACGTGTATGAGGC-1-H0015_apex	EC3_cap
TCCAGAATCATGCTAG-1-H0015_apex	SMC1_basic
TCCATCGAGCGACTTT-1-H0015_apex	vCM2
TCCATGCAGCTGAAGC-1-H0015_apex	Adip1
TCCATGCAGGACGGAG-1-H0015_apex	FB1
TCCATGCCAGCTTCGG-1-H0015_apex	EC3_cap
TCCATGCGTAGGTCAG-1-H0015_apex	vCM2
TCCCACAAGCACCGAA-1-H0015_apex	EC5_art
TCCCACAAGTTGGAGC-1-H0015_apex	EC5_art
TCCCACACAAGATGGC-1-H0015_apex	SMC2_art
TCCCAGTCAATGCTCA-1-H0015_apex	vCM4
TCCCAGTGTCGAATTC-1-H0015_apex	PC1_vent
TCCCATGAGTATAACG-1-H0015_apex	PC4_CMC-like
TCCGAAAAGCCGAATG-1-H0015_apex	vCM1
TCCGAAACACAAGCAG-1-H0015_apex	EC5_art
TCCGAAATCTCCCAAC-1-H0015_apex	CD8+T_tem
TCCGATCAGGTGTGAC-1-H0015_apex	PC1_vent
TCCGATCTCTGTGTGA-1-H0015_apex	vCM1
TCCTAATAGCACGTCC-1-H0015_apex	vCM2
TCCTCGACACAAAGTA-1-H0015_apex	EC4_immune
TCCTCGACACTACAGT-1-H0015_apex	Mast
TCCTCTTAGGAAAGAC-1-H0015_apex	EC1_cap
TCCTCTTGTAAGGCTG-1-H0015_apex	PC3_str
TCCTGCAAGAGCATCG-1-H0015_apex	EC2_cap
TCCTGCAAGCACACAG-1-H0015_apex	vCM2
TCCTGCAGTGTGTGTT-1-H0015_apex	FB5
TCCTGCATCACGTCCT-1-H0015_apex	vCM2
TCCTGCATCACTGTCC-1-H0015_apex	SMC1_basic
TCCTTCTTCAAGTCTG-1-H0015_apex	SMC1_basic
TCCTTTCCACAGTCGC-1-H0015_apex	EC1_cap
TCCTTTCGTATCACCA-1-H0015_apex	vCM2
TCCTTTCGTGAACTAA-1-H0015_apex	vCM1
TCCTTTCTCAAAGAAC-1-H0015_apex	FB2
TCGAACAAGGTCTACT-1-H0015_apex	EC5_art
TCGAACATCTCACTCG-1-H0015_apex	vCM5
TCGAAGTCAAATTAGG-1-H0015_apex	Mast
TCGAAGTTCATTACTC-1-H0015_apex	vCM2
TCGACCTCACAAAGTA-1-H0015_apex	vCM2
TCGACGGAGGATCACG-1-H0015_apex	FB1
TCGACGGGTCGACTGC-1-H0015_apex	FB1
TCGATTTAGTAACGTA-1-H0015_apex	DC
TCGATTTCAGTTGGTT-1-H0015_apex	EC4_immune
TCGATTTGTCGCTCGA-1-H0015_apex	FB1
TCGCACTCACGCGGTT-1-H0015_apex	vCM2
TCGCACTCAGATCATC-1-H0015_apex	FB7
TCGCACTGTAATCAGA-1-H0015_apex	vCM2
TCGCACTGTACAAACA-1-H0015_apex	Adip1
TCGCACTGTAGCCCTG-1-H0015_apex	vCM2
TCGCACTGTCGTTGCG-1-H0015_apex	EC2_cap
TCGCAGGAGAATTCAG-1-H0015_apex	vCM1
TCGCAGGAGGTGCATG-1-H0015_apex	FB1
TCGCAGGTCATCCTAT-1-H0015_apex	EC8_ln
TCGCTCAGTAGTCTGT-1-H0015_apex	vCM1
TCGCTCAGTGGGCTTC-1-H0015_apex	NC1
TCGCTTGCAACTTCTT-1-H0015_apex	PC1_vent
TCGCTTGGTCACTACA-1-H0015_apex	vCM1
TCGGATACAGAGTGTG-1-H0015_apex	FB1
TCGGATAGTATACCCA-1-H0015_apex	CD16+Mo
TCGGATATCAGTGATC-1-H0015_apex	EC2_cap
TCGGGACCAAATGATG-1-H0015_apex	vCM4
TCGGGACGTAGTCACT-1-H0015_apex	NC1
TCGGGTGCACCAGTTA-1-H0015_apex	EC4_immune
TCGGGTGCACTGCGAC-1-H0015_apex	PC1_vent
TCGGGTGGTTCGGCCA-1-H0015_apex	PC4_CMC-like
TCGGTCTAGAATGTTG-1-H0015_apex	EC3_cap
TCGTAGAAGACCAAGC-1-H0015_apex	EC5_art
TCGTAGACAAGTTCGT-1-H0015_apex	vCM2
TCGTAGAGTGACAGCA-1-H0015_apex	Mast
TCGTAGAGTTGTTGTG-1-H0015_apex	PC1_vent
TCGTCCAAGGGAGGTG-1-H0015_apex	vCM1
TCGTCCAAGTTGGCGA-1-H0015_apex	EC5_art
TCGTCCACACTGGACC-1-H0015_apex	vCM2
TCGTCCATCCGTGACG-1-H0015_apex	EC3_cap
TCGTGCTTCTCTAAGG-1-H0015_apex	NC1
TCGTGGGAGGGAGATA-1-H0015_apex	EC2_cap
TCGTGGGCAAATACAG-1-H0015_apex	vCM2
TCTAACTAGTTGAAAC-1-H0015_apex	Adip1
TCTACATCAAGGTCGA-1-H0015_apex	SMC1_basic
TCTACATGTACTTCCC-1-H0015_apex	FB1
TCTACATGTATGCGTT-1-H0015_apex	SMC1_basic
TCTACCGAGGAAAGGT-1-H0015_apex	FB1
TCTATACCAAGCAGGT-1-H0015_apex	CD4+T_cytox
TCTATACGTGACCGAA-1-H0015_apex	vCM1
TCTATCATCTCGTGAA-1-H0015_apex	vCM4
TCTCACGGTACGTACT-1-H0015_apex	SMC1_basic
TCTCACGGTAGTCTGT-1-H0015_apex	FB1
TCTCAGCCAGCGAGTA-1-H0015_apex	CD8+T_tem
TCTCAGCGTACTAACC-1-H0015_apex	FB1
TCTCTGGAGAAGAGCA-1-H0015_apex	Mast
TCTCTGGGTAGGTCAG-1-H0015_apex	vCM2
TCTCTGGGTGCTCTCT-1-H0015_apex	Mast
TCTCTGGTCGAGATAA-1-H0015_apex	vCM1
TCTGCCACATCGTCCT-1-H0015_apex	vCM2
TCTGCCAGTCCATCTC-1-H0015_apex	NC1
[truncated: 57,007 more rows]

## Sheet: Asp2019_sc
	original
[truncated: 3,702 more rows]

## Sheet: Asp2019_ST
	original
[truncated: 1,515 more rows]
