# Supplementary material for: Probe set selection for targeted spatial transcriptomics
Source: Nat Methods. 2024 Nov 18;21(12):2260–70. doi: 10.1038/s41592-024-02496-z (PMC11621025; doi:10.1038/s41592-024-02496-z)
Supplement: Supplementary file 7 — SCRINSHOT expression data. [file 41592_2024_2496_MOESM7_ESM.xlsx]

## Sheet: intra-lobar count data
	Cell	roi	Area	NREP	ZG16B	CD9	TFF3	MUC5B	CENPF	CDC20B	S100A2	MUC5AC	CAPS	RGS5	TAGLN	DCN	RNASE1	CXCL17	ALDH1A3	LCN2	CST3	SCGB1A1	FOS	NAPSA	CYB5A	AGER	CPA3	CCL5	IFITM1	SCGB3A1	BTG1	CD69	IL7R	FABP4	SRGN	IGFBP7	HPGD	RGCC	KRT15	S100A4	LGALS1	MSLN	PBK	SCGB1A1a	TIMP1	RPS29	PLD5	VIM	ZFP36L2
0	7736	7736-2159	422	1	2	2	0	1	1	2	1	6	6	10	2	1	5	4	0	15	0	6	8	0	1	1	1	0	17	8	4	7	0	0	5	2	0	7	4	1	0	1	5	7	1	7	0	0	1
1	7045	7045-1979	703	1	3	2	0	0	0	1	1	1	0	5	0	1	12	1	0	0	2	14	9	0	2	1	1	2	6	4	1	2	1	0	0	0	0	4	5	3	1	0	1	12	1	3	2	2	0
2	5981	5981-1658	608	0	1	2	1	0	4	1	4	3	3	3	1	0	2	2	0	1	0	11	8	0	3	0	0	0	10	1	6	4	0	1	8	0	0	7	1	2	0	1	6	3	0	5	0	0	0
3	7428	7428-2070	446	2	1	3	0	0	1	1	2	3	8	2	0	1	0	1	0	6	1	2	6	0	3	0	1	1	5	4	3	1	0	0	3	3	0	6	4	0	0	0	3	3	2	2	0	2	0
4	6930	6930-1943	614	2	0	4	0	0	0	1	0	1	0	5	2	0	18	4	0	0	1	14	9	1	6	0	2	0	13	2	4	7	2	1	7	0	0	6	4	3	0	0	3	10	3	9	1	1	0
5	7580	7580-2122	735	0	1	1	0	0	0	0	0	0	1	3	1	4	13	3	0	0	0	7	10	0	5	1	0	1	7	20	3	2	1	0	2	0	0	2	3	0	0	0	2	8	1	9	1	3	0
6	5858	5858-1630	723	1	0	2	0	0	0	1	0	2	2	2	1	0	4	2	0	0	0	10	6	0	3	0	1	0	8	12	1	1	0	0	3	1	0	3	1	3	0	0	4	11	0	4	1	1	1
7	5794	5794-1610	563	1	4	5	0	0	3	0	2	3	6	8	2	0	7	3	2	0	3	10	13	0	5	1	1	0	9	1	3	12	0	2	6	5	1	5	5	2	0	0	7	5	1	7	2	5	1
8	3908	3908-1028	603	4	0	2	0	0	1	1	2	2	4	2	1	0	3	1	0	0	2	4	8	0	2	0	1	0	9	4	4	4	1	0	4	2	0	6	0	0	4	2	1	1	0	4	0	2	1
9	4790	4790-1323	501	0	2	5	0	0	1	0	0	2	8	3	4	2	7	4	1	1	1	10	12	0	4	0	1	2	6	3	2	5	1	1	3	3	0	3	3	1	1	2	2	5	3	9	0	3	1
10	8159	8159-2300	569	0	0	2	0	0	1	1	0	2	1	4	1	0	7	1	2	0	0	6	6	1	4	0	0	1	1	3	1	2	0	0	1	1	0	1	2	0	0	0	0	9	0	4	0	0	1
11	6953	6953-1951	772	2	1	2	0	0	0	2	0	2	1	2	0	1	12	1	0	1	0	4	8	0	2	1	1	0	6	8	2	3	0	0	4	1	0	4	1	0	2	0	1	3	0	5	0	1	0
12	8241	8241-2319	325	1	1	3	0	0	0	0	0	3	6	3	1	1	3	1	0	0	0	1	5	0	0	1	0	0	7	8	1	6	0	1	1	1	1	7	4	0	1	0	1	1	4	5	0	2	0
13	3820	3820-0998	523	0	0	1	0	0	0	0	0	0	0	0	0	0	7	1	1	0	2	7	5	0	3	0	0	0	5	12	2	0	0	2	2	0	0	5	0	1	0	0	0	5	0	3	0	2	1
14	7657	7657-2143	491	2	1	1	0	1	0	2	2	2	3	2	1	1	0	2	1	4	1	1	1	0	2	0	0	1	9	1	4	3	1	0	4	3	0	3	4	3	0	0	2	2	1	5	2	1	0
15	7778	7778-2168	472	4	1	3	1	0	2	0	0	2	3	5	0	0	4	2	0	4	2	3	3	0	4	0	0	0	5	4	4	3	0	1	4	8	1	7	2	4	2	0	0	2	0	2	1	0	1
16	8029	8029-2251	674	1	1	1	0	0	1	1	0	3	3	1	1	2	5	1	0	0	1	3	3	0	0	1	0	0	7	7	1	3	1	0	2	0	1	7	0	0	0	0	3	2	1	2	2	1	0
17	3812	3812-0994	610	1	1	3	1	0	0	2	2	0	0	5	0	0	7	1	0	0	1	6	9	0	4	0	0	0	5	9	0	4	0	0	1	0	0	7	1	1	1	0	1	7	1	8	0	1	0
18	7156	7156-2002	678	1	2	2	0	0	0	1	1	6	2	4	1	0	5	3	0	1	0	2	8	0	1	0	0	1	18	1	8	2	0	1	5	1	0	3	2	3	0	0	3	2	0	0	2	2	0
19	7621	7621-2131	489	1	3	2	0	0	0	0	1	3	0	2	4	0	2	0	0	0	0	6	6	0	0	0	0	0	8	4	3	1	0	0	2	0	0	2	0	0	0	0	3	5	1	4	0	1	1
20	6959	6959-1950	293	1	0	4	0	0	0	0	1	1	4	1	0	0	4	3	1	2	1	6	4	0	1	0	1	0	2	3	1	1	0	1	3	3	0	5	2	0	0	0	0	3	1	6	0	1	0
21	8332	8332-2357	1056	7	1	4	1	0	0	2	2	4	3	6	0	0	5	2	0	2	2	8	13	0	3	1	4	1	9	4	5	13	3	1	5	1	1	9	5	1	4	1	3	5	2	5	0	3	0
22	5856	5856-1629	615	1	3	4	0	1	1	1	0	6	19	5	2	1	2	3	0	0	2	3	4	1	1	0	0	0	15	1	2	2	0	0	10	1	0	3	4	0	0	3	3	3	2	5	1	1	0
23	7448	7448-2082	661	1	1	5	0	1	0	0	1	2	11	2	2	0	4	2	0	7	0	3	3	0	1	0	0	0	12	6	3	4	2	1	2	5	0	6	3	0	0	0	1	3	0	7	0	1	0
24	6266	6266-1748	766	1	4	1	0	0	0	1	0	3	3	4	3	0	2	1	0	1	1	5	11	1	2	0	1	0	5	4	6	4	0	1	4	0	1	4	1	0	0	0	4	7	0	4	1	0	0
25	7524	7524-2105	837	1	1	5	0	0	0	0	0	2	0	0	0	2	12	1	0	0	2	13	12	0	1	1	2	0	7	5	3	3	0	0	4	0	0	6	2	1	0	0	1	11	3	7	0	3	0
26	7770	7770-2173	882	2	3	0	0	0	0	3	0	4	0	4	2	0	4	0	0	0	2	9	10	0	1	1	0	0	13	4	3	3	0	3	2	0	0	5	0	1	0	0	2	10	1	4	1	1	0
27	6873	6873-1925	429	1	2	1	0	0	0	3	0	1	4	8	1	1	11	0	1	0	1	5	2	0	5	0	0	0	2	1	1	6	0	0	4	2	1	1	2	1	2	0	0	5	1	5	0	1	0
28	7251	7251-2028	630	2	0	0	0	0	0	0	0	3	0	5	2	0	3	0	1	0	0	1	4	0	2	0	0	1	5	0	2	2	0	0	2	0	0	0	0	0	0	0	0	1	0	1	0	0	0
29	4769	4769-1312	598	1	1	8	0	0	0	2	1	5	8	5	2	1	4	0	1	5	4	6	7	0	4	1	1	0	5	6	2	7	1	1	3	1	0	3	3	2	0	0	2	1	0	9	0	2	1
30	7486	7486-2089	401	2	0	2	0	1	0	0	0	3	1	1	0	0	4	0	0	0	0	4	4	0	3	0	0	0	8	4	3	4	0	0	1	0	0	5	0	1	0	0	3	4	0	8	1	1	0
31	6005	6005-1669	844	4	0	3	1	1	2	3	1	0	3	8	2	1	8	2	0	2	2	7	14	0	4	2	1	1	14	4	5	8	0	1	6	1	0	3	1	3	0	2	4	8	4	6	1	1	0
32	3621	3621-0934	888	1	1	4	0	0	0	0	0	5	1	1	0	1	4	2	0	1	0	1	5	0	6	0	0	0	8	0	1	4	0	1	1	2	0	7	2	3	1	0	3	1	2	6	0	2	0
33	8127	8127-2290	393	0	0	1	1	0	0	0	0	2	1	0	0	0	1	0	0	0	0	2	1	0	1	1	0	0	2	0	0	3	0	0	1	2	0	0	1	0	0	1	0	2	0	3	0	0	0
34	5790	5790-1607	554	1	0	2	0	0	0	1	1	1	1	2	1	1	8	0	0	0	1	6	3	0	2	1	0	0	4	3	2	1	1	0	5	0	0	5	0	1	1	0	2	4	0	1	1	2	0
35	3505	3505-0893	720	0	0	0	0	0	0	0	1	0	0	2	1	0	2	0	0	0	0	6	5	2	0	0	0	0	5	3	3	2	0	0	1	0	0	4	0	0	0	0	2	7	0	4	0	0	1
36	4191	4191-1128	813	0	0	4	0	0	0	3	1	3	3	0	1	0	4	2	0	0	0	17	13	0	8	0	0	0	4	4	3	1	1	1	1	0	0	1	0	0	0	0	3	10	0	4	1	0	0
37	6633	6633-1857	276	1	0	1	0	0	0	1	0	0	2	1	0	0	5	1	0	0	0	7	7	0	3	0	1	0	6	0	3	1	0	0	2	0	0	5	0	1	0	0	0	7	0	1	0	0	0
38	7391	7391-2070	870	0	0	0	0	0	0	1	1	1	2	2	1	0	5	3	0	2	3	5	2	0	0	0	0	1	5	0	0	6	0	0	6	0	0	2	0	0	0	2	1	1	0	0	0	0	0
39	4865	4865-1339	167	0	0	1	0	0	0	0	1	0	1	1	0	0	2	0	0	2	1	0	3	0	1	0	0	1	3	1	0	3	0	0	1	0	0	1	3	1	0	0	1	0	0	3	0	1	1
40	3875	3875-1017	674	2	1	1	0	0	0	1	0	3	1	5	2	0	4	2	2	0	0	2	6	0	2	0	0	0	8	1	5	5	0	1	1	0	0	3	1	1	0	0	3	1	0	2	0	0	0
41	3716	3716-0965	752	0	6	3	0	1	0	2	0	0	2	1	0	1	4	1	1	0	1	8	4	2	9	0	0	0	5	6	2	2	0	0	1	2	0	5	1	1	0	0	2	7	1	13	1	3	0
42	7459	7459-2081	481	2	1	2	0	0	0	0	0	2	1	1	3	1	6	1	0	0	0	4	9	0	2	1	0	0	3	10	4	4	0	0	2	0	0	5	3	0	1	0	2	3	0	5	0	2	0
43	6893	6893-1938	648	0	4	2	1	0	1	0	1	2	8	6	1	1	10	0	1	2	0	4	3	0	4	0	1	6	4	3	1	3	3	0	6	3	2	2	4	3	0	0	2	2	2	6	1	0	0
44	5566	5566-1553	680	0	3	4	1	0	0	2	2	2	13	4	2	0	9	2	2	1	0	11	10	0	6	1	0	2	5	6	1	3	1	2	7	1	0	3	2	1	0	2	0	5	2	8	0	2	0
45	7964	7964-2229	764	0	2	5	0	0	0	0	1	4	4	2	0	0	10	0	1	0	0	11	13	0	4	1	0	1	9	4	1	5	0	1	10	0	0	2	1	2	1	0	1	8	0	6	0	2	0
46	3794	3794-0987	530	0	0	4	0	0	0	0	0	0	0	1	0	0	8	0	0	0	0	2	8	0	5	1	1	0	2	5	2	5	0	0	3	0	0	2	0	1	1	0	0	2	0	5	0	2	0
47	3837	3837-0999	426	1	0	2	0	0	0	0	0	0	0	2	0	0	7	0	0	0	0	0	2	0	4	0	0	1	2	2	0	1	0	1	1	0	0	2	0	1	0	0	0	0	0	5	0	0	0
48	6997	6997-1964	641	1	2	2	0	0	1	0	0	2	4	4	0	0	6	3	0	0	0	6	2	0	3	0	0	0	12	1	2	2	0	2	2	0	0	3	1	2	0	0	1	3	2	5	0	1	1
49	3898	3898-1030	813	2	2	3	0	0	1	1	0	0	7	0	2	1	12	1	0	1	2	6	4	0	1	0	0	0	7	10	3	2	0	1	7	2	0	6	4	0	0	0	3	4	0	4	0	2	0
50	7682	7682-2147	576	0	0	2	0	0	0	1	0	1	0	0	2	0	2	0	0	1	0	4	6	0	1	0	0	0	2	9	1	1	0	0	0	0	0	1	0	2	1	0	0	6	1	2	2	0	0
51	7953	7953-2217	250	0	2	0	0	0	0	0	0	2	2	1	2	0	5	0	0	0	0	2	2	0	3	0	0	0	6	2	4	2	1	0	0	1	0	4	2	0	0	0	0	2	0	2	0	0	0
52	8285	8285-2335	686	1	0	3	0	0	0	2	4	1	6	2	1	0	9	2	1	0	1	8	4	1	4	0	0	1	4	2	0	10	0	3	5	1	0	8	1	3	2	1	5	4	3	15	3	4	2
53	3906	3906-1034	961	0	0	5	1	0	0	2	0	3	0	5	2	2	11	0	0	0	0	10	6	0	1	0	0	0	13	6	3	5	0	0	3	0	0	7	0	2	0	0	0	6	2	5	0	0	1
54	4466	4466-1217	721	0	1	6	0	0	0	1	0	2	2	1	5	0	6	2	0	1	3	8	5	1	6	0	2	0	6	12	2	5	0	0	7	1	0	2	1	1	1	1	2	8	3	3	1	0	0
55	7979	7979-2226	274	0	0	0	0	0	0	0	0	0	9	0	0	1	2	1	0	0	1	0	5	0	3	0	0	3	2	4	6	1	0	1	0	1	0	1	3	2	0	1	0	0	1	0	0	0	0
56	3615	3615-0925	642	1	0	2	0	0	0	0	0	2	0	0	3	0	3	1	1	0	0	5	5	1	3	0	0	0	5	1	2	4	1	0	2	0	0	6	0	0	1	0	0	3	0	3	0	2	0
57	6582	6582-1841	424	0	0	1	0	0	0	2	1	1	2	1	0	1	4	0	0	1	0	6	9	0	5	0	0	1	0	0	3	2	0	0	1	0	1	1	3	0	0	0	3	5	1	1	0	2	0
58	3854	3854-1008	200	0	0	1	0	0	0	0	0	0	0	0	0	0	3	2	0	0	0	0	4	0	0	0	0	0	4	3	2	2	0	0	2	0	0	0	1	0	0	0	1	0	0	2	0	3	0
59	3935	3935-1035	383	0	0	1	0	0	0	0	0	0	1	0	0	0	0	0	0	0	0	2	1	0	1	0	0	0	3	1	0	1	0	1	1	1	0	2	0	1	0	0	0	1	0	2	0	1	0
60	7172	7172-2005	721	0	1	2	0	0	0	1	1	2	4	7	1	1	7	2	0	0	2	1	7	2	3	0	2	1	21	2	5	5	0	2	5	1	0	8	2	3	0	0	3	1	0	2	1	0	2
61	5736	5736-1589	308	0	0	4	1	0	0	0	0	2	1	4	0	0	2	0	0	0	1	5	3	0	2	0	0	0	5	2	2	3	0	0	0	0	0	4	0	0	0	1	1	4	1	1	1	0	0
62	6312	6312-1762	423	0	1	2	0	0	0	2	0	1	3	1	2	1	6	1	0	0	0	6	13	0	2	0	0	0	2	5	1	4	0	0	4	0	0	1	3	1	1	0	2	6	0	6	1	0	0
63	7236	7236-2022	489	1	0	3	0	0	0	3	0	1	7	1	2	0	4	1	0	0	1	0	4	0	0	1	1	0	15	1	1	6	1	0	2	3	0	3	1	0	3	0	2	1	0	3	0	1	0
64	8189	8189-2304	260	2	1	1	0	3	1	0	0	1	3	3	1	2	1	2	0	0	0	2	5	0	1	0	0	0	3	3	3	2	1	1	1	1	0	4	1	0	1	0	1	3	1	3	1	2	0
65	5406	5406-1505	416	1	0	3	0	0	0	2	0	2	4	0	1	1	3	1	0	1	1	4	2	0	0	1	0	0	7	0	2	3	0	0	0	0	0	2	0	0	0	0	0	4	0	2	1	0	0
66	8309	8309-2344	429	0	2	1	0	3	1	2	0	3	0	3	1	0	5	2	0	0	0	0	4	0	3	0	1	1	7	0	2	7	2	3	6	0	1	2	3	2	1	0	2	0	1	2	2	0	0
67	4851	4851-1338	278	0	2	5	0	0	0	0	0	0	4	3	0	0	5	1	0	0	1	4	5	1	4	0	0	0	10	1	2	4	0	1	1	1	0	4	1	1	0	0	1	3	0	3	0	0	1
68	8194	8194-2308	336	1	1	3	0	0	0	0	0	0	1	2	1	0	4	0	0	0	0	3	1	1	1	0	0	0	3	6	1	3	0	0	0	2	0	1	1	1	0	0	0	3	0	1	1	2	0
69	6905	6905-1939	554	3	0	3	0	0	1	0	1	2	5	1	0	1	6	1	0	1	2	2	3	0	2	0	0	1	3	1	1	5	0	1	5	8	0	1	4	3	3	0	1	3	1	7	4	0	1
70	6371	6371-1777	528	1	1	0	0	0	0	4	1	4	0	4	2	0	5	1	1	1	1	4	6	0	1	0	0	2	9	0	4	11	1	1	6	0	1	3	2	1	0	0	1	1	1	1	0	0	0
71	4846	4846-1342	363	2	0	3	0	0	0	1	0	1	4	0	1	0	3	1	0	1	0	9	1	0	3	2	0	0	3	3	0	2	0	0	3	0	0	2	1	1	1	1	0	1	0	3	0	6	1
72	4933	4933-1358	190	1	0	2	0	0	0	0	1	1	1	2	0	0	0	0	1	0	0	1	5	0	2	1	0	0	3	1	2	1	0	0	0	1	0	1	2	0	0	0	1	1	1	4	0	1	0
73	6072	6072-1683	356	1	1	3	0	0	0	2	1	0	5	4	0	1	1	1	0	0	0	4	7	0	1	1	0	1	2	3	0	4	2	0	6	0	0	3	2	1	1	0	0	1	0	1	2	0	0
74	7209	7209-2013	779	4	0	0	0	1	0	0	1	2	9	5	3	1	1	4	0	0	2	5	2	0	0	0	0	0	15	0	3	5	0	1	7	1	0	7	1	2	1	0	1	7	2	0	0	0	0
75	5735	5735-1596	570	1	2	6	0	0	0	0	1	2	17	1	1	0	2	2	0	0	0	3	4	0	2	0	0	1	4	0	2	7	0	3	4	5	0	1	1	0	1	0	3	2	2	7	2	1	0
76	7348	7348-2057	968	5	6	6	0	0	0	2	3	3	6	11	2	2	2	2	1	5	2	2	11	0	3	0	0	1	15	4	6	11	1	3	5	1	0	6	8	3	1	2	4	2	0	4	0	0	4
77	3543	3543-0899	606	3	2	3	1	0	0	0	1	4	2	4	1	0	5	2	0	1	1	9	4	0	1	0	1	0	8	5	3	4	0	0	2	1	0	4	2	1	0	0	3	8	2	2	0	0	0
78	4493	4493-1217	426	0	0	1	0	0	0	0	1	2	6	1	0	1	1	3	0	0	0	8	0	0	4	0	0	0	3	6	1	3	0	0	1	0	0	1	0	0	0	1	1	6	0	2	0	1	1
79	3952	3952-1033	203	2	0	2	0	0	0	0	0	0	1	0	0	0	1	0	0	0	0	2	0	0	0	0	0	0	1	0	0	0	0	0	0	1	0	0	0	0	1	0	1	0	0	2	0	0	0
80	7512	7512-2103	738	3	0	2	0	0	0	1	0	1	2	5	1	0	21	2	0	0	0	3	6	1	4	2	0	0	13	18	3	6	0	1	3	0	0	4	3	0	1	0	2	4	2	7	0	1	1
81	6921	6921-1943	660	1	0	5	0	0	0	0	2	1	4	4	0	0	11	2	1	4	1	7	2	0	6	1	1	0	7	11	1	1	0	2	2	1	0	3	2	1	0	0	4	6	1	6	0	1	0
82	3552	3552-0906	845	1	0	5	0	0	0	0	0	1	2	3	1	0	5	1	1	0	1	6	3	0	2	1	0	0	3	10	2	5	0	0	4	0	0	4	0	2	0	2	3	4	1	3	0	0	0
83	6229	6229-1732	615	1	1	5	0	0	0	2	0	0	3	3	1	0	9	0	0	1	1	6	6	1	7	0	0	0	0	12	3	3	0	0	0	0	0	1	8	2	0	0	0	8	1	9	1	1	0
84	8311	8311-2345	454	2	1	1	0	0	1	2	1	1	5	2	1	0	6	0	1	0	1	3	4	0	0	0	3	0	5	5	1	5	0	1	4	0	0	1	0	2	2	1	2	2	4	7	1	5	0
85	8369	8369-2375	738	1	0	1	0	0	0	1	2	7	9	3	4	2	5	0	1	0	1	8	11	0	1	1	1	3	7	3	5	4	0	1	6	0	0	4	0	1	1	0	0	5	2	5	1	2	0
86	3915	3915-1025	734	2	2	10	3	0	0	1	1	0	3	3	2	0	12	1	0	2	0	4	9	0	3	1	0	0	5	15	2	3	0	1	5	0	0	5	1	2	0	2	2	1	1	10	0	0	0
87	8214	8214-2319	508	1	0	4	1	2	1	4	0	3	11	3	1	1	10	2	1	0	0	1	1	0	2	1	0	0	12	0	12	4	2	0	2	3	0	0	2	1	0	0	2	0	0	8	0	1	0
88	7326	7326-2048	568	2	2	1	0	0	0	0	0	4	7	3	2	1	2	0	0	0	1	1	5	0	2	1	1	0	12	0	3	2	0	0	3	0	0	1	4	2	0	1	1	1	1	6	0	1	2
89	8302	8302-2338	295	0	2	2	0	1	0	0	1	1	4	1	0	0	3	1	0	0	1	3	7	0	2	0	0	1	8	11	2	4	1	0	3	1	2	4	1	2	2	0	1	2	1	8	0	1	0
90	7587	7587-2123	519	1	1	1	0	1	0	0	0	4	9	3	2	0	8	0	0	0	0	2	4	0	1	0	0	1	9	2	2	6	0	0	4	1	0	0	0	0	0	0	2	2	2	6	0	2	0
91	6287	6287-1756	954	1	1	4	0	0	0	1	0	1	1	0	2	0	5	2	0	0	1	16	9	1	7	0	3	0	14	13	0	2	0	2	3	0	0	5	0	0	0	0	3	17	2	4	1	0	0
92	7235	7235-2022	375	0	0	7	0	0	0	0	0	0	5	0	1	0	5	1	0	0	0	10	7	0	2	0	0	0	1	4	1	2	1	0	2	0	0	1	0	0	0	0	0	9	1	10	0	0	0
93	6672	6672-1873	440	0	1	3	0	0	0	0	1	4	3	4	1	1	5	2	0	1	1	1	5	0	1	0	0	1	9	10	0	4	0	0	3	1	0	4	1	0	0	0	3	0	0	3	0	0	0
94	8074	8074-2271	597	0	4	2	0	0	0	1	0	5	4	0	0	1	9	0	0	7	0	3	9	0	3	0	1	1	15	3	5	3	0	2	2	1	0	10	2	2	1	0	1	7	0	11	0	1	1
95	5779	5779-1608	520	0	2	3	0	0	0	0	0	1	2	7	2	0	4	1	1	1	0	8	6	0	5	0	1	2	4	10	3	2	0	1	2	0	0	1	2	0	0	1	2	4	0	3	0	0	0
96	3967	3967-1039	346	0	0	2	0	0	0	0	0	0	1	0	0	0	3	0	0	0	0	0	2	0	1	0	0	0	2	10	2	1	0	0	0	0	0	1	1	2	0	0	0	0	0	3	0	5	0
97	3700	3700-0958	598	0	0	0	0	0	0	0	0	1	0	2	0	0	3	0	0	0	0	4	3	0	4	0	0	2	0	13	1	1	0	1	3	2	0	1	0	0	0	0	1	0	0	5	0	1	0
98	3997	3997-1055	557	1	0	9	0	0	0	2	0	1	7	0	1	0	10	0	0	0	1	8	7	0	9	0	3	2	1	2	2	1	1	1	3	0	0	1	0	0	0	0	3	5	0	4	0	2	4
99	8102	8102-2280	481	1	3	0	0	0	0	0	0	1	1	2	2	2	4	0	0	0	1	6	8	0	3	0	0	1	8	10	0	5	1	1	1	0	0	3	4	1	0	0	2	5	1	2	0	2	1
100	4966	4966-1375	500	2	3	4	0	0	0	1	1	3	4	3	0	0	3	0	0	0	0	10	7	0	6	0	0	0	7	5	2	2	0	0	3	2	0	4	2	1	0	0	1	9	1	9	0	0	1
101	6250	6250-1743	391	2	2	2	0	0	0	0	0	2	3	3	1	0	6	3	2	0	0	7	7	0	2	1	0	0	6	4	4	5	0	0	5	2	0	5	0	0	0	0	1	3	1	4	0	0	1
102	7477	7477-2092	518	1	0	1	0	0	0	0	0	3	5	2	1	0	5	0	0	0	1	6	2	0	1	0	0	0	2	5	0	3	1	1	2	0	0	0	2	1	0	0	2	6	0	4	2	1	0
103	5717	5717-1583	250	2	1	2	0	0	0	1	1	2	0	5	1	1	3	2	0	0	0	4	0	0	0	0	1	0	4	4	1	6	0	1	4	0	0	2	0	2	0	0	1	4	0	3	0	0	0
104	6083	6083-1685	309	0	2	4	0	0	0	1	0	1	1	5	3	0	4	2	0	0	6	5	2	0	2	0	0	0	7	5	4	4	1	2	2	0	0	1	1	0	0	0	1	4	1	3	1	0	0
105	6756	6756-1898	579	0	0	0	0	0	0	0	0	1	0	0	0	0	3	1	0	0	0	3	1	0	3	1	0	0	5	1	1	3	0	0	0	0	0	2	2	0	0	0	0	3	0	1	0	0	0
106	6051	6051-1677	348	3	1	5	0	0	0	3	1	0	4	4	1	1	3	2	1	0	0	0	5	0	4	0	0	0	2	2	0	2	0	1	6	1	1	4	3	2	1	0	2	0	1	0	0	0	0
107	4024	4024-1072	659	2	0	6	0	0	0	1	0	6	8	2	5	0	2	1	1	0	0	4	1	0	3	0	0	1	4	2	2	6	2	4	7	0	0	6	1	3	1	0	1	0	1	4	1	0	2
108	6328	6328-1769	970	1	2	2	0	0	2	1	2	2	3	6	3	0	5	1	1	1	2	0	11	0	2	1	0	1	12	0	5	5	2	1	8	0	0	7	2	1	0	0	2	0	1	1	3	0	1
109	8185	8185-2302	219	1	0	1	0	0	1	1	0	2	1	1	2	0	3	0	0	0	0	1	7	0	3	0	2	0	5	2	1	3	1	1	1	0	0	2	4	4	1	0	0	1	1	2	0	1	0
110	3784	3784-0988	613	0	0	0	0	0	0	0	0	1	0	0	1	0	1	1	0	0	0	6	0	0	1	0	0	0	2	0	4	0	0	0	2	0	0	3	0	0	0	0	1	4	0	0	0	0	0
111	6426	6426-1804	415	2	3	6	0	0	0	2	0	0	7	4	0	0	7	2	0	1	0	6	3	0	5	2	0	1	13	0	0	4	0	2	3	1	1	5	6	1	0	0	2	8	1	7	0	1	1
112	8253	8253-2329	405	0	1	3	0	0	0	0	0	2	10	4	2	0	1	0	0	0	0	1	2	0	0	0	1	0	13	6	3	1	0	0	4	2	0	4	3	0	0	0	1	2	3	5	0	0	0
113	8195	8195-2307	313	1	0	1	0	0	0	1	0	2	4	3	3	1	1	1	0	0	2	2	6	0	1	0	0	0	6	0	2	0	0	0	3	0	0	1	0	0	0	0	0	1	0	7	0	1	1
114	4085	4085-1091	385	1	2	6	0	0	0	1	0	2	5	1	0	0	2	5	0	0	1	5	1	0	1	1	0	1	1	3	1	5	0	0	8	0	0	4	2	0	2	0	2	4	0	6	1	1	0
115	6793	6793-1905	215	2	0	2	0	0	0	0	2	1	2	2	0	0	8	0	0	1	0	3	1	0	1	0	0	0	0	0	0	1	0	0	2	0	0	0	0	0	0	0	0	1	0	1	0	1	0
116	7620	7620-2126	237	0	0	0	0	0	1	0	0	0	2	0	0	0	2	0	0	0	0	0	1	0	1	0	0	0	1	5	1	0	0	0	2	0	0	0	0	0	0	0	1	0	1	3	0	0	0
117	3522	3522-0904	887	1	0	1	0	0	0	0	0	2	0	1	0	0	3	2	1	0	0	6	8	0	0	0	2	0	5	0	2	2	0	0	2	0	0	3	0	0	0	0	1	6	0	4	0	0	1
118	8551	8551-2418	637	0	0	0	0	0	0	1	0	1	4	2	1	0	2	1	0	0	1	5	3	0	1	1	0	0	7	1	0	1	0	0	1	0	0	0	0	3	1	1	0	5	1	1	0	0	0
119	7063	7063-1977	538	3	0	3	0	0	0	1	0	2	6	8	1	1	8	0	1	0	2	3	1	0	1	0	0	0	13	0	6	5	1	1	7	2	0	7	2	4	0	0	3	2	3	2	0	0	0
120	8207	8207-2311	664	0	2	2	0	0	1	0	1	1	7	3	0	0	4	3	0	1	1	3	5	0	2	0	1	0	11	0	5	7	3	1	2	1	0	6	0	2	0	1	5	2	1	6	2	2	0
121	8097	8097-2280	587	1	4	4	1	0	0	0	0	2	4	5	0	1	2	2	1	0	0	5	9	1	1	0	2	0	7	2	4	3	0	0	1	1	0	6	5	2	0	0	3	3	3	6	2	0	0
122	5698	5698-1588	547	0	1	2	0	0	1	2	1	3	4	1	1	1	1	1	0	0	3	0	1	0	0	0	0	0	5	1	5	3	0	1	2	2	0	2	5	2	1	0	0	0	2	1	0	0	1
123	8643	8643-2443	382	1	0	3	0	0	0	0	0	3	4	2	9	0	0	1	1	0	1	1	2	0	4	0	0	3	5	0	0	3	0	3	1	4	0	1	0	1	2	0	2	0	1	4	1	1	0
124	6160	6160-1708	304	2	2	0	0	0	0	1	0	0	10	2	0	1	4	1	3	0	0	0	1	0	0	0	2	2	2	6	1	3	1	1	5	1	0	3	2	1	0	0	1	2	1	3	0	0	0
125	3590	3590-0928	1261	0	2	1	0	0	0	0	1	5	2	3	0	1	5	0	0	0	0	15	7	0	7	1	0	0	8	6	1	4	0	2	2	0	0	0	0	0	1	0	1	11	3	6	1	0	1
126	4826	4826-1325	176	1	1	4	0	0	0	0	0	2	3	2	0	0	6	0	0	0	0	5	1	0	3	0	0	0	3	3	0	2	0	0	1	0	0	2	2	0	0	0	0	4	0	3	0	0	1
127	7990	7990-2232	239	0	0	1	0	0	0	0	0	0	3	1	1	1	2	0	0	0	0	1	1	0	1	0	0	0	2	1	0	2	0	0	1	0	0	2	0	1	0	0	1	2	1	4	1	0	0
128	3980	3980-1056	1103	2	0	2	0	0	1	1	1	2	3	2	1	0	6	2	0	0	0	11	5	0	7	0	2	0	3	8	9	8	0	2	7	1	0	11	0	0	4	0	5	11	0	5	0	0	1
129	7284	7284-2038	396	1	0	2	0	0	0	3	0	1	7	0	1	0	7	0	0	0	0	4	1	0	2	0	0	0	10	4	3	5	0	2	2	2	0	1	0	1	0	0	0	1	2	4	1	0	0
130	6870	6870-1926	351	1	0	4	0	0	0	1	0	1	5	3	0	0	1	2	0	2	3	9	1	0	1	0	0	1	2	6	1	2	0	1	2	4	0	2	0	0	3	0	1	6	1	3	2	0	0
131	7068	7068-1998	1861	6	0	3	1	1	0	1	0	1	1	2	2	0	2	0	0	0	0	0	4	0	2	1	0	0	8	0	1	2	1	0	5	0	0	4	2	4	2	0	2	0	0	6	0	2	0
132	8171	8171-2300	579	1	0	0	0	0	0	0	0	0	0	0	0	0	1	0	0	0	1	8	3	0	1	0	0	0	4	0	1	1	0	0	0	0	0	0	0	2	0	0	0	9	0	0	0	1	0
133	7283	7283-2039	508	1	1	3	0	0	1	1	0	4	3	1	0	1	2	1	1	0	1	4	6	0	3	0	0	2	5	1	2	2	1	1	3	2	0	3	2	0	5	0	3	4	1	5	0	0	1
134	4185	4185-1133	868	3	2	3	0	0	0	1	0	5	4	2	2	2	1	0	1	0	0	6	6	0	1	0	0	0	7	0	3	6	0	0	3	0	0	12	0	0	0	2	3	6	1	4	0	1	1
135	7029	7029-1972	708	1	3	2	0	0	0	0	0	2	3	1	1	0	2	1	0	0	1	1	4	0	2	0	0	1	5	0	1	0	0	0	3	3	0	2	2	1	1	0	0	2	0	4	0	1	0
136	6038	6038-1670	271	1	2	2	0	0	1	0	1	2	5	3	0	1	2	0	1	1	1	1	9	1	0	1	0	0	5	2	1	4	0	0	3	0	1	2	2	0	2	0	1	2	0	5	1	0	0
137	4034	4034-1076	457	0	0	0	0	0	0	0	0	0	2	0	1	0	0	0	0	0	0	2	0	0	0	0	0	2	0	0	1	1	0	0	0	0	0	0	3	0	0	0	0	0	0	4	0	1	0
138	6718	6718-1886	414	0	0	0	0	0	0	0	0	0	0	2	0	0	3	0	1	2	1	5	2	0	1	1	0	0	4	0	0	2	0	0	0	0	0	4	0	0	0	0	0	5	0	3	1	0	0
139	3788	3788-0993	1104	1	5	5	0	0	0	2	2	6	5	4	0	1	11	1	1	0	1	13	11	0	6	0	0	2	11	13	6	11	0	1	3	1	1	11	3	1	0	0	1	14	1	1	0	1	2
140	8213	8213-2314	573	3	0	0	0	0	2	0	0	5	2	9	2	2	1	0	1	1	0	0	6	1	0	0	2	0	13	4	1	9	0	0	6	1	1	5	3	1	0	1	7	0	2	6	2	2	0
141	6638	6638-1860	371	2	0	4	0	1	0	0	0	2	1	7	0	0	4	2	1	0	0	7	7	0	3	0	0	0	2	0	2	2	0	0	6	0	0	0	0	2	0	0	0	10	0	5	0	1	0
142	5783	5783-1603	158	0	1	0	0	0	0	1	0	1	3	1	0	0	1	1	0	1	0	2	1	0	1	0	1	0	1	1	0	2	0	0	0	0	0	0	0	1	1	0	0	1	0	1	0	0	0
143	5957	5957-1648	270	0	0	0	0	0	1	0	0	2	0	2	1	0	4	1	0	0	0	3	3	0	0	0	0	0	1	1	0	1	1	0	1	0	0	0	1	0	0	0	3	3	1	2	0	0	0
144	3491	3491-0885	631	1	0	0	0	0	0	0	0	0	0	1	0	0	3	0	0	0	0	1	4	0	0	1	0	0	4	1	0	2	0	0	1	0	1	0	1	0	0	0	0	1	0	1	0	1	0
145	8190	8190-2305	212	0	3	0	0	1	0	1	1	3	2	2	1	0	4	2	0	1	0	0	6	0	0	0	0	1	5	1	1	6	0	0	6	0	0	1	2	1	3	0	0	0	0	1	0	2	0
146	5784	5784-1616	763	0	0	3	0	0	0	0	3	2	3	5	1	0	5	3	0	0	0	11	4	0	4	2	0	0	12	3	6	3	0	2	3	0	0	2	1	0	0	0	1	11	0	4	1	0	0
147	5004	5004-1375	224	0	0	1	0	0	0	0	2	1	3	1	1	0	1	1	0	2	0	3	5	0	2	0	0	0	3	1	2	1	0	0	1	2	0	3	0	1	0	0	0	2	0	1	0	1	0
148	3825	3825-1001	689	2	0	5	0	0	0	2	0	2	6	0	3	0	1	0	0	0	1	0	0	1	3	0	0	1	11	1	0	4	0	1	5	1	0	6	3	1	4	0	2	0	2	5	0	0	0
149	6722	6722-1881	215	0	2	0	0	1	0	1	0	1	2	5	1	0	5	1	1	0	0	0	2	0	0	0	2	0	5	1	0	5	0	0	0	0	0	3	3	0	0	2	2	0	0	0	1	1	0
150	8094	8094-2271	109	0	1	1	0	0	0	0	0	0	0	1	1	0	0	0	0	0	0	3	2	0	1	0	0	0	1	1	1	0	0	0	0	1	0	0	0	0	0	0	1	2	0	0	0	0	0
151	6009	6009-1660	205	0	0	1	0	0	0	0	0	0	3	0	1	0	1	0	0	0	0	0	1	0	0	0	0	0	2	0	0	1	0	0	1	0	0	2	0	0	1	0	1	0	0	1	0	0	0
152	4047	4047-1071	181	0	0	0	0	0	0	0	0	1	1	0	0	0	0	0	0	0	0	0	0	0	0	0	0	0	0	4	0	2	0	0	0	0	0	0	0	0	1	0	0	0	0	1	0	0	0
153	4035	4035-1070	453	0	0	0	0	0	0	0	0	0	0	0	1	0	2	0	0	0	0	1	0	0	0	0	0	0	1	0	0	0	0	0	0	0	1	0	0	0	4	0	1	0	0	1	0	3	0
154	5914	5914-1642	329	1	2	4	0	0	1	2	1	3	2	8	3	2	3	1	1	0	1	0	3	0	2	0	1	0	5	0	1	7	0	4	4	0	0	4	1	1	0	1	2	1	0	2	1	2	1
155	8342	8342-2364	1276	2	3	1	0	0	2	0	3	6	0	14	0	0	13	4	0	2	0	0	12	19	5	1	2	0	15	1	10	9	1	0	6	2	1	2	0	7	0	3	5	0	1	6	1	1	1
156	4412	4412-1200	912	0	0	3	0	0	1	0	1	2	1	2	2	1	5	1	0	0	0	0	8	1	3	0	0	1	5	0	3	8	1	1	5	0	0	3	4	3	0	0	3	0	2	9	0	0	3
157	7988	7988-2232	493	0	0	3	0	1	0	1	2	2	0	2	1	1	0	2	0	0	1	6	2	0	0	0	0	0	2	7	1	2	0	0	1	1	0	2	3	0	0	1	0	10	1	1	0	1	0
158	5988	5988-1659	330	1	0	2	0	1	0	1	0	2	3	2	0	1	4	0	3	0	1	0	1	0	0	0	0	2	10	2	2	5	1	0	2	2	0	1	4	0	0	0	1	0	0	2	1	1	0
159	6232	6232-1730	227	0	2	1	0	0	0	0	2	1	6	2	1	0	0	0	0	0	0	2	1	0	2	2	0	0	5	1	2	2	1	1	4	4	0	2	4	3	0	1	1	0	0	3	0	1	0
160	6042	6042-1685	1216	2	3	8	0	2	0	1	0	7	1	3	3	0	4	2	0	0	0	1	4	0	0	0	0	0	15	2	7	2	0	1	10	1	0	7	3	6	1	0	2	1	1	11	0	11	0
161	6564	6564-1842	776	3	6	11	0	0	1	2	3	7	10	11	1	0	5	2	0	0	4	0	8	1	2	0	4	0	12	0	3	14	0	2	6	3	0	5	4	5	0	1	5	0	1	9	1	3	0
162	5066	5066-1400	655	1	1	1	0	0	0	0	0	1	0	2	3	1	0	0	0	0	0	0	0	0	0	0	0	1	2	0	1	0	0	0	2	1	0	0	1	1	0	0	1	0	2	2	0	0	0
163	7771	7771-2166	217	0	0	0	0	0	0	0	0	1	0	1	0	0	2	1	0	0	1	0	3	0	1	0	0	0	7	0	1	7	1	0	3	2	0	2	2	0	1	0	2	0	0	2	0	2	0
164	7167	7167-2004	459	3	3	0	0	1	0	1	0	5	1	6	3	1	6	1	0	1	1	4	6	0	0	0	0	0	12	2	5	7	0	3	1	0	0	4	0	2	2	1	1	3	2	2	0	0	1
165	5690	5690-1576	364	1	0	2	0	0	0	0	0	1	7	3	0	0	0	0	0	0	0	0	2	0	1	0	0	0	4	2	0	0	0	1	3	2	0	0	0	0	0	0	1	0	1	2	0	1	0
166	3947	3947-1034	307	0	0	0	0	0	0	0	0	0	0	1	0	0	0	0	0	0	0	0	1	3	1	0	0	0	2	0	0	4	0	1	0	0	0	0	0	0	0	2	0	0	0	0	0	0	1
167	3669	3669-0945	526	1	1	2	0	0	0	0	0	2	8	3	0	2	2	0	0	0	2	4	1	0	1	0	0	1	3	2	2	2	0	1	5	1	0	1	1	1	3	0	1	3	0	7	0	0	0
168	3593	3593-0919	581	2	1	5	0	0	0	0	1	2	5	2	2	0	4	1	0	0	0	0	1	0	0	1	0	0	16	1	6	5	0	0	1	2	0	5	1	2	4	1	1	0	1	3	0	0	0
169	5500	5500-1526	215	0	1	1	0	0	0	2	0	1	3	2	0	1	3	2	0	1	0	1	1	0	1	0	0	0	4	0	0	3	0	0	0	1	0	3	0	1	0	1	0	0	0	1	0	0	2
170	6537	6537-1836	1217	0	1	4	0	0	0	0	0	3	0	0	0	1	5	3	0	0	0	0	7	8	0	0	0	0	6	0	1	3	0	0	3	0	0	5	1	4	0	2	4	0	1	2	0	1	0
171	8331	8331-2351	538	2	1	6	0	0	0	0	1	1	11	3	2	0	4	0	0	0	0	6	4	1	4	0	0	1	6	3	1	3	0	1	8	5	1	3	5	2	0	2	1	1	0	7	0	2	0
172	3736	3736-0967	266	0	0	2	0	0	0	1	0	0	2	1	1	0	2	1	0	0	0	0	0	0	0	0	0	0	1	0	2	2	0	1	3	2	0	1	0	0	0	0	2	0	1	2	0	0	0
173	6808	6808-1913	515	1	2	2	0	0	0	0	0	3	0	2	0	1	6	4	0	1	1	7	6	0	3	0	0	2	5	0	1	2	1	0	6	0	0	5	1	2	0	0	1	8	1	6	2	0	0
174	4619	4619-1257	634	0	0	1	0	0	0	1	0	2	0	1	1	0	1	0	0	1	0	0	0	0	0	1	0	1	0	0	2	1	0	1	4	0	0	2	0	2	0	0	0	0	0	2	1	1	1
175	6708	6708-1880	264	0	1	1	0	0	0	1	0	3	1	1	0	0	3	1	0	0	0	1	4	0	0	0	0	0	6	0	1	0	2	0	1	0	0	3	0	0	1	0	2	1	0	0	1	0	2
176	5764	5764-1592	153	1	0	3	0	0	1	0	0	0	2	1	0	0	1	2	0	0	0	1	2	0	2	0	0	0	0	0	0	0	0	0	1	0	0	0	1	0	0	0	1	2	0	1	0	0	0
177	5420	5420-1508	388	1	0	3	0	1	0	0	0	1	8	2	0	0	2	2	1	0	0	0	0	0	0	1	0	0	5	2	2	1	0	0	1	2	0	3	0	0	1	0	1	1	0	2	0	2	0
178	8083	8083-2266	118	0	1	0	0	0	0	1	1	0	0	1	2	0	3	0	0	0	0	4	3	0	0	1	0	0	5	5	2	0	0	0	1	0	0	1	0	2	0	0	2	2	0	1	0	3	0
179	7368	7368-2061	440	1	0	1	0	0	0	2	0	0	1	2	0	0	1	2	0	0	0	0	1	0	0	0	0	0	6	0	2	4	0	1	0	0	0	1	0	0	1	0	2	0	0	3	0	2	0
180	4389	4389-1192	894	2	1	4	0	0	0	0	0	3	0	0	8	0	0	0	1	0	0	0	0	0	0	0	0	1	2	0	6	4	7	0	6	1	0	5	0	0	6	0	1	0	0	5	0	9	4
181	4127	4127-1114	734	1	0	3	0	0	0	0	1	1	0	0	0	0	1	0	0	0	0	0	1	0	0	0	0	0	1	0	1	0	0	0	2	1	2	2	2	0	8	0	2	0	0	1	0	4	1
182	3896	3896-1020	555	1	1	1	0	0	0	1	0	3	0	2	3	0	4	0	0	1	0	0	6	14	6	2	1	0	6	0	7	5	0	1	0	0	0	5	0	0	3	1	5	0	1	6	1	4	0
183	8629	8629-2441	605	0	0	0	0	0	0	0	0	1	0	0	3	0	1	0	0	0	0	0	1	0	0	1	0	0	2	0	4	1	0	0	0	1	0	2	0	2	1	0	0	0	1	1	0	2	0
184	4295	4295-1158	529	0	3	1	0	0	1	1	0	0	0	0	2	0	2	1	0	0	0	0	2	3	0	0	0	0	8	0	3	4	0	1	5	2	0	4	3	1	5	0	0	0	3	2	0	3	0
185	4067	4067-1089	849	1	2	2	0	0	0	1	0	1	1	1	1	0	1	2	0	0	2	0	8	0	0	0	2	0	4	0	5	1	2	9	5	3	0	2	0	8	4	1	7	0	0	5	1	12	0
186	3579	3579-0917	944	0	4	1	0	1	0	1	2	4	0	4	1	1	3	3	0	1	2	0	6	19	2	1	0	1	4	0	3	6	0	1	1	0	1	3	0	0	0	1	3	0	1	9	0	1	1
187	6033	6033-1671	815	0	0	0	0	0	0	1	0	0	0	0	10	0	2	1	0	0	0	0	1	0	1	0	2	0	3	0	1	2	2	1	3	2	0	3	3	1	0	1	4	0	0	2	1	1	0
188	6060	6060-1686	1036	0	3	0	0	0	0	0	2	3	0	2	5	0	0	0	3	0	0	0	2	0	1	0	2	0	3	0	2	4	2	0	5	2	0	2	2	0	0	0	4	0	0	4	1	3	0
189	7226	7226-2036	1602	2	1	8	1	0	0	0	2	4	0	7	3	1	11	4	2	1	1	0	6	1	1	22	4	2	14	0	5	9	1	0	3	2	0	4	3	7	1	7	5	0	2	1	2	0	1
190	5453	5453-1517	450	2	2	1	0	0	0	1	0	1	1	7	0	0	0	1	0	0	1	0	2	0	0	1	3	0	6	0	4	6	4	0	5	0	2	2	0	2	0	0	2	0	4	3	1	3	0
191	6119	6119-1698	400	1	0	0	0	0	0	0	0	0	0	2	2	0	0	0	0	0	1	0	1	0	0	0	0	0	7	0	1	3	0	0	4	0	0	1	0	0	1	0	0	0	0	2	0	2	0
192	7564	7564-2119	448	1	0	1	0	1	0	3	1	1	2	2	2	0	2	2	0	6	0	1	4	0	0	0	1	0	9	1	3	6	3	0	5	0	0	6	3	0	0	0	2	1	1	4	0	0	0
193	4585	4585-1250	507	1	0	3	0	0	0	1	0	1	1	0	2	0	0	0	0	0	0	0	1	0	0	0	0	1	2	1	3	1	0	0	4	3	1	1	0	1	2	0	3	0	0	5	0	3	1
194	4146	4146-1111	437	1	0	0	0	0	0	0	1	2	0	1	0	0	1	0	0	0	0	0	0	0	0	0	0	0	0	0	5	1	3	0	3	4	0	1	0	2	0	0	1	0	0	2	0	0	4
195	8209	8209-2321	1231	4	2	7	1	0	0	0	2	9	0	8	3	0	18	9	1	5	2	0	9	15	7	1	0	2	16	0	6	10	2	2	6	1	0	3	2	3	0	3	5	0	1	7	3	1	1
196	8470	8470-2395	743	4	4	3	0	0	0	3	2	3	1	4	0	1	0	3	0	0	1	2	4	0	1	0	0	0	16	0	6	5	1	0	6	0	0	7	0	1	1	1	5	2	3	4	0	1	0
197	6099	6099-1691	151	0	1	4	0	0	0	0	0	0	2	1	2	0	0	1	0	0	0	0	2	0	1	0	2	0	4	0	0	3	0	1	1	1	0	1	1	1	0	0	3	2	0	2	0	0	0
198	5229	5229-1452	891	3	3	4	0	2	0	3	1	3	12	4	0	1	5	3	1	3	1	2	5	0	2	1	0	2	19	0	3	8	0	1	4	2	1	6	1	1	0	2	6	3	2	7	0	0	0
199	3627	3627-0922	294	0	0	1	0	0	0	0	0	2	0	0	1	0	0	1	0	0	0	0	2	0	0	1	0	0	0	0	0	1	0	0	3	1	0	2	0	0	1	0	1	0	0	0	0	3	1
200	6395	6395-1793	1075	0	1	1	0	0	0	1	0	1	0	3	2	1	4	0	0	0	0	0	2	0	0	1	0	0	3	0	1	5	0	0	3	0	0	7	1	0	2	0	4	0	1	0	0	4	0
201	8168	8168-2298	386	0	0	0	0	0	0	0	0	0	0	1	0	0	1	0	0	0	1	0	0	0	0	0	0	0	1	0	1	1	0	0	2	2	0	0	0	0	0	1	0	0	1	2	0	0	1
202	5943	5943-1649	346	0	0	0	0	0	0	0	0	0	0	1	1	1	3	0	0	0	0	0	0	0	0	0	0	0	2	0	3	1	0	0	2	0	0	0	2	0	0	0	3	0	2	0	0	1	0
203	8176	8176-2305	1003	2	1	6	1	0	0	1	1	3	2	4	13	2	3	1	1	0	2	0	7	22	9	4	0	1	11	1	7	8	1	0	8	0	0	12	7	4	1	6	2	0	0	14	1	8	1
204	5395	5395-1496	478	1	1	1	0	1	0	2	1	5	4	2	1	0	0	0	1	0	0	0	4	0	1	1	2	1	7	0	2	2	0	1	0	2	0	3	1	2	3	0	1	0	1	2	2	0	0
205	3660	3660-0939	367	1	2	1	0	0	0	1	1	0	0	2	0	0	1	0	1	0	1	0	4	0	0	0	0	0	4	0	2	2	0	2	2	1	1	6	0	1	0	0	1	0	1	0	0	4	0
206	5479	5479-1527	391	0	1	2	0	0	0	0	0	0	0	2	1	0	1	0	0	0	0	0	0	0	1	0	0	0	1	0	0	2	0	0	2	0	0	0	1	0	1	0	1	0	0	1	0	1	1
207	7952	7952-2219	166	0	0	1	0	0	0	1	0	1	2	2	0	0	1	0	0	1	0	0	6	0	3	0	1	0	3	0	1	3	2	1	5	0	0	2	1	2	0	0	0	0	0	3	1	1	0
208	8560	8560-2428	1107	5	4	6	1	0	1	3	0	0	0	4	2	0	5	5	0	0	0	0	10	30	3	3	0	1	5	0	4	2	0	0	2	0	1	4	2	3	0	0	6	0	3	13	0	0	1
209	5150	5150-1427	866	1	3	3	0	0	0	0	0	0	2	4	0	0	4	3	1	0	1	0	7	0	3	1	0	0	9	1	2	6	0	3	10	2	0	3	1	0	0	0	5	0	0	2	1	1	0
210	6447	6447-1805	516	2	0	8	0	0	0	1	0	0	12	8	0	2	2	6	0	0	2	0	6	0	3	2	0	3	6	0	7	11	2	2	5	4	0	3	8	2	0	1	2	0	1	5	3	0	0
211	7843	7843-2191	287	2	0	1	0	0	0	0	1	1	7	5	0	0	2	0	1	0	0	0	1	0	0	0	0	1	8	0	6	2	0	0	4	1	0	2	1	1	0	0	3	0	1	5	0	0	0
212	5399	5399-1498	365	2	2	1	0	1	0	0	0	0	8	2	0	1	1	1	0	0	0	0	1	0	1	1	0	0	9	0	0	1	0	1	4	0	0	2	0	1	1	0	1	0	1	2	0	1	0
213	4207	4207-1139	431	0	0	0	0	0	0	0	0	0	0	0	1	0	0	0	0	0	0	0	2	0	0	1	0	1	1	0	4	0	0	0	3	0	0	1	0	0	0	0	2	0	0	2	0	2	0
214	7561	7561-2116	398	0	1	1	0	0	0	0	0	2	1	2	0	0	1	2	0	0	0	3	2	0	0	0	2	0	8	0	3	4	0	1	6	1	0	1	1	0	0	0	2	3	1	0	0	1	1
215	6323	6323-1765	656	1	4	0	0	0	0	1	0	1	0	6	2	1	4	5	0	0	1	0	8	0	0	0	1	0	4	0	0	5	0	2	2	0	0	6	1	2	1	1	4	0	0	2	1	0	2
216	6411	6411-1800	768	2	4	6	0	0	1	3	3	2	9	4	3	1	7	2	0	0	3	2	3	0	5	0	1	1	10	1	4	5	2	1	8	5	0	6	2	1	0	0	6	0	4	7	5	4	2
217	5870	5870-1624	270	2	2	3	1	0	0	0	1	4	0	4	0	0	1	0	0	0	1	0	0	0	0	2	0	0	3	0	0	1	0	2	3	0	1	1	1	2	0	0	1	0	0	5	0	3	0
218	6938	6938-1946	313	0	0	0	0	0	0	0	0	0	8	0	0	0	0	1	0	1	0	4	4	0	0	0	0	0	1	2	0	1	0	0	0	0	0	2	3	3	0	0	1	2	0	4	0	3	0
219	6792	6792-1907	522	3	1	4	0	1	1	1	1	1	7	4	0	0	4	3	0	0	2	9	8	0	3	2	2	0	12	11	5	4	1	0	5	2	0	4	2	2	0	0	1	3	0	10	0	0	0
220	7257	7257-2030	492	0	0	0	0	0	1	0	0	5	2	1	1	1	5	0	0	1	0	0	7	0	1	0	1	0	6	1	2	3	0	0	6	0	0	1	2	3	0	0	1	0	2	4	1	1	1
221	4329	4329-1174	1073	0	1	4	0	1	0	0	0	4	2	4	1	2	4	1	1	0	0	0	4	0	0	1	0	0	2	0	7	3	1	3	6	0	0	8	0	4	4	0	4	0	2	3	0	9	0
222	7552	7552-2114	392	1	1	0	0	1	1	1	1	1	4	5	0	1	3	1	1	2	0	2	5	0	0	0	2	0	4	2	1	4	0	0	6	0	0	3	2	1	0	0	4	1	0	3	0	0	0
223	8122	8122-2290	368	0	1	0	0	0	1	1	1	1	4	7	1	0	4	1	1	0	1	0	3	0	0	0	2	0	7	5	2	4	1	1	4	0	0	4	5	6	2	1	3	0	0	2	4	2	0
224	7387	7387-2063	563	0	0	1	0	0	0	0	0	2	0	0	0	0	0	3	0	0	0	0	1	0	0	0	0	0	5	0	1	1	1	0	1	0	0	2	0	0	0	0	1	0	1	1	0	0	0
225	5999	5999-1660	272	1	0	2	0	0	0	1	0	0	4	3	1	0	3	1	0	0	0	2	0	0	2	0	0	0	7	0	3	6	1	0	2	0	0	4	0	1	0	0	4	1	0	2	0	0	1
226	7985	7985-2235	681	0	1	2	0	0	0	1	0	4	1	0	17	0	1	1	0	0	0	0	4	0	0	0	0	1	3	0	0	0	0	0	1	2	0	0	1	4	1	0	1	0	0	2	1	1	0
227	5188	5188-1434	355	1	0	0	0	0	1	0	0	1	0	1	4	0	0	0	0	0	0	0	1	0	0	0	0	0	1	0	0	1	0	0	0	0	0	0	0	0	1	0	0	0	0	0	0	1	0
228	3756	3756-0978	442	0	1	3	0	0	0	0	0	6	0	4	0	0	4	0	0	0	0	0	4	0	1	0	1	0	6	0	2	2	1	1	1	0	0	4	0	1	0	0	8	0	2	2	0	1	0
229	4163	4163-1129	871	3	0	0	0	1	1	0	0	1	3	1	3	0	0	0	0	1	4	0	3	0	0	0	0	0	7	0	1	4	0	1	5	2	0	11	2	2	0	0	6	0	2	4	0	3	2
230	6591	6591-1844	536	0	0	6	1	1	1	0	1	0	0	2	1	0	2	3	0	0	0	0	0	0	0	0	2	0	7	0	0	1	0	0	0	0	0	0	2	2	0	0	1	0	0	1	0	2	0
231	7838	7838-2187	537	2	2	8	0	0	0	1	2	5	14	3	1	1	3	3	1	0	3	0	8	0	3	0	1	2	14	0	5	9	2	1	7	9	0	8	3	2	1	0	3	0	2	5	3	0	0
232	8457	8457-2393	436	4	2	2	0	0	0	0	1	4	8	4	1	0	1	1	1	0	0	1	3	1	2	0	0	0	5	0	2	5	1	2	5	4	0	2	6	1	0	1	2	0	0	8	0	1	1
233	8509	8509-2407	502	1	0	0	0	0	0	1	0	4	1	1	3	0	0	1	0	0	0	0	2	0	1	0	0	0	6	0	0	1	1	0	1	1	0	1	0	0	1	0	0	0	1	2	0	1	0
234	3454	3454-0877	851	0	0	2	0	1	2	2	0	3	0	6	0	0	5	2	0	0	0	0	6	0	0	1	0	0	8	0	2	7	0	0	2	0	0	10	1	1	0	1	4	0	4	3	0	3	0
235	7180	7180-2006	494	1	0	1	0	0	0	1	0	1	1	6	1	0	4	0	1	0	2	0	4	1	0	0	2	0	11	0	5	6	0	0	2	0	0	4	1	2	0	0	4	0	0	0	0	0	0
236	5902	5902-1635	357	0	1	2	1	0	0	0	0	1	1	1	0	0	3	0	0	0	0	0	1	0	2	1	1	0	4	0	1	0	0	0	1	0	0	0	2	2	0	0	2	0	1	3	1	0	1
237	4736	4736-1306	1399	3	1	8	0	1	0	0	1	2	0	3	2	0	9	3	1	2	3	0	7	21	3	1	1	0	6	0	3	6	0	0	3	0	0	1	4	1	2	6	4	0	4	6	3	2	0
238	4283	4283-1157	473	1	2	2	0	0	2	0	1	0	10	2	1	0	3	1	0	0	1	0	1	0	3	0	1	2	7	0	2	2	1	0	4	6	1	3	2	2	2	0	2	0	1	1	2	1	0
239	6058	6058-1679	362	0	1	0	0	1	2	3	0	2	1	1	1	0	4	0	0	0	0	2	1	1	2	0	0	0	7	1	3	4	0	0	3	1	1	3	2	1	0	0	4	0	0	0	0	0	0
240	6299	6299-1758	471	3	4	2	0	0	0	0	2	1	10	5	1	0	2	2	0	2	5	3	3	0	0	0	3	0	5	0	1	9	0	0	4	7	0	3	1	3	0	0	3	4	1	6	3	2	0
241	4822	4822-1329	468	0	0	1	0	0	0	0	0	2	4	1	0	0	3	2	0	0	0	2	0	0	1	0	0	1	7	2	3	4	0	0	1	0	0	4	1	1	1	0	1	3	0	4	0	2	0
242	4898	4898-1348	327	1	0	2	0	0	0	2	0	2	0	0	1	0	0	3	1	0	0	1	2	0	1	0	4	1	6	0	4	1	0	2	2	1	0	5	1	1	0	0	2	1	0	2	0	1	0
243	8034	8034-2251	262	2	0	5	1	0	1	0	1	2	4	6	1	0	1	0	0	0	0	0	1	0	0	0	0	1	4	0	1	1	0	1	0	1	0	2	0	1	1	0	2	0	0	3	1	0	0
244	7641	7641-2139	263	0	1	0	0	1	0	4	0	3	2	0	0	2	1	3	2	2	4	0	2	0	0	0	0	1	6	1	1	1	0	0	1	0	0	4	3	1	1	0	2	0	1	2	0	0	0
245	8249	8249-2325	550	2	0	1	0	0	0	1	0	3	0	0	0	0	0	0	1	0	0	0	0	0	0	0	1	0	4	0	0	3	0	0	3	0	1	3	2	1	1	0	1	0	0	1	0	1	1
246	7370	7370-2055	354	1	1	0	1	0	0	0	0	1	0	1	0	0	0	0	0	0	0	0	0	0	0	0	0	0	2	0	0	3	0	1	2	0	0	0	0	0	0	0	0	0	2	0	0	0	0
247	7748	7748-2161	135	0	0	0	0	1	0	0	0	0	0	0	1	0	1	1	0	4	0	1	0	0	0	0	0	0	1	1	1	0	0	0	1	1	0	0	0	1	0	0	1	2	1	0	0	0	0
248	7154	7154-2004	742	0	2	0	0	0	0	0	1	1	0	1	0	0	2	0	1	0	0	0	0	0	0	0	0	0	7	0	2	2	0	1	1	0	0	2	0	0	0	0	0	0	1	2	0	0	0
249	4821	4821-1327	259	1	0	0	0	1	0	1	0	2	1	1	1	0	1	0	0	0	2	2	1	0	1	0	1	0	8	0	1	4	2	0	2	0	0	4	1	1	0	0	1	0	1	2	1	0	0
250	4854	4854-1337	250	0	0	0	1	0	0	1	0	0	1	0	0	0	0	1	0	0	0	0	2	0	0	0	0	0	2	0	0	0	0	1	0	0	0	1	0	0	0	0	1	0	0	2	1	4	1
251	7250	7250-2034	808	0	0	0	0	0	0	0	0	2	0	0	0	0	0	0	0	0	0	0	0	0	0	0	1	0	1	1	0	0	0	0	2	0	0	1	0	1	0	0	0	0	0	2	1	0	0
252	6641	6641-1863	429	1	1	6	0	0	0	0	0	1	10	3	1	0	3	3	1	0	0	1	2	0	1	1	0	0	0	0	1	5	0	2	1	2	1	1	3	1	0	0	2	2	0	8	1	2	0
253	5503	5503-1536	564	0	0	6	1	0	0	2	0	0	0	0	2	0	2	0	0	0	0	0	2	1	0	5	0	0	4	0	1	2	0	0	3	0	0	3	0	9	1	8	1	0	0	4	0	0	0
254	8075	8075-2266	340	1	0	5	0	1	2	1	0	3	6	3	1	1	3	4	1	3	0	0	5	0	1	0	0	1	7	0	6	6	1	0	6	3	0	4	4	0	0	0	2	0	0	1	0	0	0
255	4886	4886-1349	364	0	2	2	0	0	0	0	2	2	9	2	2	0	3	2	0	0	1	0	3	0	2	0	0	0	5	0	1	6	1	1	2	3	0	8	1	1	1	1	4	0	0	1	0	0	0
256	6010	6010-1665	551	1	1	1	0	0	0	2	0	0	1	0	1	0	2	0	1	0	0	0	2	0	0	5	0	1	3	0	0	3	0	1	1	0	0	3	3	1	1	2	3	0	1	1	0	5	0
257	7033	7033-1962	74	0	1	0	0	0	0	0	0	0	2	0	1	0	1	0	0	0	1	0	0	0	0	0	1	0	0	1	0	0	0	0	0	0	0	0	0	0	0	0	0	0	0	4	0	0	0
258	4193	4193-1141	967	1	2	2	0	2	0	3	0	0	3	2	2	0	4	3	0	1	0	5	14	0	8	1	0	0	3	12	1	4	0	0	5	0	0	2	1	0	1	0	1	10	1	4	1	0	2
259	6855	6855-1916	71	0	0	0	0	0	0	0	0	0	3	0	0	0	0	1	0	1	0	1	0	0	1	0	1	0	1	0	0	1	0	0	0	0	0	0	0	0	0	0	0	1	1	3	0	0	0
260	6819	6819-1908	121	0	0	2	0	0	1	0	0	0	3	1	0	0	1	0	0	0	0	1	2	0	0	0	0	0	2	1	0	1	0	0	2	1	0	0	1	0	0	1	1	0	0	1	0	0	0
261	6747	6747-1892	243	0	0	0	0	0	0	0	0	0	0	1	0	0	0	0	0	0	0	0	0	0	0	0	0	0	5	0	1	1	0	0	1	0	0	2	0	0	0	1	0	0	0	0	0	0	0
262	3772	3772-0979	263	0	0	0	0	0	0	0	0	0	0	1	1	0	1	0	0	0	0	0	5	0	0	0	1	0	2	0	2	0	0	1	2	0	1	0	1	0	0	0	3	0	1	4	0	2	1
263	8244	8244-2323	198	0	2	0	0	0	0	0	0	1	0	0	0	0	1	0	0	1	1	6	3	0	2	0	0	0	0	6	0	2	0	1	0	0	0	1	1	0	0	0	0	7	2	3	0	0	3
264	8115	8115-2284	431	0	1	1	0	0	0	1	1	0	0	1	2	0	0	0	0	1	0	0	0	0	0	2	0	1	1	1	0	0	0	0	0	0	0	1	0	0	1	0	1	0	1	1	0	0	0
265	4321	4321-1163	203	0	0	0	0	0	0	0	1	1	1	0	1	0	0	0	0	0	0	0	2	0	1	0	0	0	2	1	3	2	0	0	0	0	0	1	0	2	0	1	1	0	1	0	0	0	0
266	8567	8567-2419	239	0	0	0	0	0	0	0	1	0	1	0	0	0	1	0	2	0	0	0	0	0	0	0	0	0	1	0	1	0	0	0	0	0	0	1	0	0	0	0	0	0	0	1	0	1	0
267	3950	3950-1036	309	1	0	2	2	0	0	0	1	0	6	0	0	0	1	0	0	0	1	4	2	0	1	0	0	1	3	2	2	4	0	0	2	3	0	4	2	1	0	0	2	3	0	1	2	1	0
268	4442	4442-1207	453	2	0	5	0	0	0	0	0	1	2	0	0	0	3	2	0	0	0	3	3	0	5	1	0	0	2	7	1	2	0	0	3	1	0	2	1	0	0	0	1	0	1	1	1	1	0
269	3525	3525-0888	116	0	0	0	0	0	0	0	0	2	0	0	1	0	1	0	0	0	0	0	0	0	1	0	0	0	3	0	0	1	1	0	0	0	0	0	0	0	0	0	0	0	0	0	0	0	0
270	4688	4688-1277	331	0	0	0	0	0	0	1	1	1	0	0	0	1	0	0	0	0	0	0	1	2	0	0	0	0	1	0	2	0	0	1	1	1	0	2	0	1	0	0	0	0	0	2	0	1	0
271	6482	6482-1814	515	0	1	4	0	0	0	1	0	0	5	2	1	1	1	1	1	1	1	1	1	0	2	0	0	0	4	0	0	4	1	0	0	1	0	2	0	0	0	0	2	4	0	1	0	2	0
272	6714	6714-1884	205	0	0	1	0	0	0	0	0	0	1	2	0	0	3	0	0	0	1	4	2	0	2	0	0	0	0	0	0	2	0	0	1	0	0	1	0	1	0	1	0	2	1	2	0	1	0
273	8637	8637-2437	310	0	0	0	0	0	0	0	0	0	0	0	0	0	0	0	0	0	0	0	0	0	0	0	0	0	0	0	0	1	0	0	1	0	0	0	0	0	0	0	0	0	0	0	0	0	0
274	3603	3603-0916	358	0	0	0	0	0	0	0	0	0	0	0	0	0	0	0	0	0	0	0	0	0	1	0	0	0	0	0	0	0	0	0	0	0	0	0	0	0	0	0	0	0	0	0	0	0	0
275	4285	4285-1147	117	0	0	1	0	0	0	0	0	0	1	0	0	0	0	1	0	0	0	0	0	0	0	0	0	0	0	0	0	0	0	0	1	1	0	1	0	0	0	0	0	0	0	1	1	0	0
276	8588	8588-2434	1316	0	1	0	0	0	0	0	2	0	0	0	0	0	0	0	0	0	0	0	1	1	1	0	0	0	0	0	1	0	0	0	1	0	0	1	0	0	0	2	0	0	0	0	1	0	0
277	3955	3955-1030	61	0	0	0	0	0	0	0	0	0	0	0	0	0	0	0	0	0	0	0	1	0	0	1	0	0	0	0	1	0	0	0	0	1	0	1	0	0	0	0	0	0	0	0	0	1	0
278	8050	8050-2260	628	1	2	0	0	0	1	1	2	5	0	7	1	1	3	1	0	0	1	4	7	0	0	1	0	0	9	9	2	6	0	1	3	1	0	3	4	2	1	0	3	5	2	7	3	4	0
279	6104	6104-1699	843	0	1	3	0	0	0	3	1	3	2	5	1	1	7	1	0	0	1	12	10	0	5	0	0	0	15	14	10	1	0	1	6	1	0	10	0	1	2	0	5	11	1	4	0	1	2
280	5027	5027-1388	406	1	2	3	0	0	0	1	1	2	3	2	2	1	2	3	0	0	0	8	3	0	5	2	1	0	5	5	1	2	1	0	2	3	0	4	0	0	0	0	2	5	0	6	0	3	0
281	8279	8279-2337	588	2	1	5	0	0	0	0	0	4	2	4	3	0	1	0	0	1	0	6	8	0	6	0	1	1	12	11	6	5	0	0	4	1	0	5	3	2	1	0	3	7	1	3	0	0	1
282	8103	8103-2284	746	1	1	3	0	0	1	0	0	2	6	6	0	0	4	2	0	1	0	11	3	0	5	1	0	0	6	12	4	7	0	0	5	2	0	3	3	0	2	1	2	10	3	7	2	2	0
283	6463	6463-1803	339	0	0	0	0	0	0	0	0	1	5	2	0	0	8	1	0	1	0	4	2	0	2	0	0	0	2	1	0	0	0	0	2	0	0	1	0	0	0	0	3	2	0	3	0	0	0
284	6335	6335-1764	543	3	4	6	0	0	1	0	1	3	6	7	4	0	6	1	3	1	2	2	9	0	7	1	1	0	2	10	6	5	2	1	2	0	0	1	7	1	2	1	1	3	2	11	1	4	0
285	6421	6421-1796	627	3	3	7	0	0	0	1	2	1	3	3	1	1	8	2	0	0	7	10	10	0	8	0	0	1	11	7	7	7	0	2	5	0	0	6	0	0	0	0	2	5	2	7	1	3	0
286	8621	8621-2438	808	1	0	2	0	0	1	1	0	2	1	3	0	0	0	0	0	0	1	6	3	0	5	0	0	0	5	1	0	6	0	0	0	0	0	2	1	2	0	0	1	2	0	2	1	1	0
287	8143	8143-2295	389	1	1	4	0	0	0	2	1	1	4	4	0	0	3	1	0	0	0	1	3	0	4	1	0	0	5	14	2	4	0	0	3	1	0	2	1	1	0	0	1	1	0	6	1	1	0
288	8324	8324-2351	771	0	0	2	0	0	0	1	0	5	0	2	0	0	0	0	0	0	2	10	9	0	1	1	1	0	8	0	0	3	0	0	3	0	0	3	1	0	0	1	4	9	1	2	0	2	2
289	8294	8294-2341	957	2	1	11	2	1	1	1	2	6	1	9	3	0	10	1	1	1	1	6	11	0	5	1	3	0	16	15	4	9	0	1	8	0	0	7	2	0	2	0	6	8	2	14	0	2	1
290	7954	7954-2222	530	0	1	1	0	0	0	1	0	0	3	6	0	0	6	0	1	0	0	5	3	0	3	1	0	0	16	0	2	2	0	1	4	0	0	1	1	0	0	0	3	5	1	7	0	2	0
291	6068	6068-1689	890	3	3	8	0	0	0	0	1	1	2	2	0	0	6	0	1	0	0	8	9	0	5	0	0	0	9	11	2	5	0	1	2	0	0	2	2	1	0	0	1	4	1	7	1	0	1
292	5875	5875-1635	670	0	1	6	0	0	0	0	0	1	5	4	3	0	2	0	0	0	1	9	5	0	5	0	1	0	7	15	0	3	0	0	4	1	0	0	1	0	1	0	1	5	0	4	0	0	0
293	3754	3754-0979	658	0	0	4	0	0	0	2	1	0	1	0	0	0	7	2	0	0	1	7	7	0	3	0	1	0	3	3	0	2	0	0	1	3	0	1	0	0	0	0	1	5	3	7	0	0	0
294	6723	6723-1890	675	4	3	3	0	0	0	0	1	3	4	4	2	0	6	2	0	2	2	5	9	0	2	1	0	0	18	12	4	6	0	0	2	1	0	5	1	1	0	1	2	5	0	6	2	1	0
295	6074	6074-1688	605	1	1	1	0	0	1	0	0	2	2	1	0	1	2	3	0	0	0	2	7	0	4	0	3	1	5	6	1	4	0	1	3	0	0	1	2	1	2	0	4	4	0	9	0	0	0
296	8454	8454-2389	392	0	1	4	0	1	3	0	1	2	7	1	1	0	3	2	0	0	0	0	6	0	2	0	1	1	5	1	2	0	1	0	3	1	0	1	2	1	1	0	1	0	1	6	0	1	2
297	5886	5886-1633	472	0	2	3	0	0	0	2	1	2	5	3	0	0	4	1	0	0	1	7	1	0	2	0	1	0	8	0	3	1	0	0	4	3	0	5	2	1	0	1	2	4	1	1	0	3	0
298	3766	3766-0983	905	1	0	1	0	0	0	0	0	3	0	2	0	0	4	3	1	1	0	14	11	1	1	0	3	0	8	6	1	5	0	4	3	0	0	4	0	2	1	0	3	12	0	8	0	0	1
299	7558	7558-2110	305	0	1	4	0	0	0	0	0	0	0	1	2	0	1	1	0	0	0	6	1	0	0	0	0	0	5	4	0	1	0	0	0	0	0	0	0	2	0	0	1	4	0	2	0	3	0
300	8305	8305-2347	521	0	0	2	0	1	0	1	1	5	6	5	2	0	3	1	0	0	2	1	4	0	2	0	0	0	15	4	5	3	1	1	3	1	0	2	1	2	2	1	2	2	0	4	1	5	0
301	4003	4003-1061	797	0	0	6	0	0	1	0	0	0	0	0	0	0	2	1	0	0	0	2	1	6	1	0	0	0	0	7	1	0	0	0	4	0	0	1	0	0	0	0	2	1	0	2	0	0	0
302	6062	6062-1683	644	1	1	4	0	1	0	1	1	1	0	3	2	0	2	8	2	1	1	9	9	0	3	0	0	0	4	11	1	5	2	1	3	1	1	5	3	1	1	0	1	9	0	6	0	1	1
303	6442	6442-1802	736	0	1	4	2	0	2	0	0	1	3	6	1	0	5	2	0	0	0	5	6	0	3	0	0	1	4	13	3	7	0	1	5	1	0	2	2	1	1	0	3	5	1	4	0	0	1
304	6168	6168-1718	626	2	2	1	0	0	0	0	0	1	3	6	0	0	6	0	0	0	1	7	12	0	3	0	1	0	8	2	2	7	0	0	4	1	0	1	2	0	0	0	2	6	2	1	0	0	0
305	7034	7034-1976	487	1	0	1	0	0	0	0	0	1	4	3	1	0	4	1	1	0	0	2	6	0	2	0	0	2	2	6	1	4	0	0	4	0	0	3	1	2	0	0	0	2	0	0	0	0	0
306	7160	7160-2000	387	1	0	0	0	0	1	1	0	0	1	0	0	0	6	0	0	0	0	1	1	0	2	0	0	0	3	1	3	4	0	0	3	0	0	1	0	0	1	1	1	2	0	7	0	1	0
307	6139	6139-1704	324	0	2	2	0	0	0	0	0	1	4	6	3	1	0	1	0	0	0	6	3	0	3	2	0	0	1	8	1	3	0	0	0	2	0	4	4	1	0	0	2	4	0	4	1	0	0
308	8383	8383-2368	320	0	0	0	0	0	0	0	0	0	4	3	0	0	1	0	1	0	0	4	0	0	0	0	0	0	3	1	0	1	1	0	1	2	0	3	0	1	3	0	0	4	2	1	0	0	0
309	3832	3832-0995	217	0	0	1	0	0	0	0	0	3	2	1	0	0	0	0	0	0	1	0	2	0	3	1	0	0	4	7	1	1	1	0	2	3	0	1	1	0	0	0	0	0	2	4	0	0	1
310	7645	7645-2141	597	0	3	2	0	0	0	0	1	4	6	5	1	0	6	2	0	0	1	2	3	0	0	0	0	0	9	4	2	3	0	1	6	1	0	0	1	2	1	0	3	1	0	5	1	3	0
311	3604	3604-0918	643	0	2	4	0	0	0	0	1	2	9	3	3	1	5	0	1	0	0	3	5	0	0	3	1	0	10	4	3	5	1	2	3	2	0	6	0	1	0	1	2	3	1	4	1	0	0
312	8245	8245-2316	94	0	0	1	1	0	1	0	1	0	0	1	0	0	0	1	0	0	2	0	1	0	2	0	0	1	2	6	1	1	0	0	0	0	0	0	0	0	0	0	1	0	0	0	0	0	0
313	4068	4068-1089	782	2	2	2	0	0	0	0	0	4	13	3	1	0	0	2	1	1	1	2	2	0	3	0	0	4	2	3	9	4	2	2	8	6	2	5	5	5	4	0	2	0	1	9	1	2	1
314	6067	6067-1691	351	1	0	5	0	0	0	0	0	2	3	2	1	0	4	1	1	0	0	3	2	0	2	0	0	0	3	8	0	1	0	2	3	2	0	1	1	0	0	0	1	3	1	2	0	2	2
315	6615	6615-1846	268	2	2	3	0	0	0	0	1	1	3	3	2	0	3	1	0	0	0	0	3	0	2	0	1	0	11	7	4	4	0	2	4	0	0	3	0	0	0	0	0	0	0	2	1	1	0
316	6586	6586-1840	334	0	0	0	0	0	0	0	0	0	5	1	3	0	2	1	0	0	0	2	0	0	2	0	1	0	4	1	2	0	2	0	0	0	0	1	0	0	0	0	0	2	0	3	1	0	1
317	8126	8126-2292	377	4	0	4	0	0	0	0	0	1	3	2	1	1	2	1	1	0	0	1	5	0	1	0	0	0	6	2	1	3	0	1	7	2	0	1	1	0	1	0	2	1	0	7	0	0	0
318	8406	8406-2372	245	1	1	1	0	0	0	0	0	0	3	2	0	0	2	0	0	1	0	0	3	0	0	0	0	0	3	0	1	1	0	0	0	0	0	0	1	0	0	0	2	0	0	2	0	0	0
319	5991	5991-1662	475	0	1	2	0	0	0	1	1	1	3	3	3	1	0	1	1	0	0	2	7	0	5	0	1	1	5	4	2	2	1	1	5	0	1	1	2	2	0	0	2	2	0	0	2	0	0
320	4639	4639-1261	364	0	1	6	0	0	0	0	0	2	5	3	1	0	5	1	0	0	0	4	2	0	3	0	0	0	6	2	2	2	0	0	1	0	0	5	0	1	1	0	1	3	0	4	0	0	1
321	8218	8218-2318	501	2	2	3	0	1	0	1	0	2	2	8	2	1	2	1	0	0	0	1	9	0	2	0	0	0	10	5	3	2	0	3	0	4	0	3	3	4	1	0	2	2	1	7	0	1	0
322	4057	4057-1079	372	1	0	0	0	0	0	0	0	2	7	0	1	0	3	0	0	1	0	3	3	0	0	1	0	0	0	12	0	2	0	0	3	2	0	2	0	1	3	0	2	1	2	7	0	3	0
323	8136	8136-2295	459	1	0	1	0	0	0	0	0	1	5	4	1	1	3	0	0	0	3	2	8	0	3	1	1	0	8	4	1	7	1	1	4	2	0	2	1	1	0	1	4	3	1	5	1	2	0
324	3916	3916-1028	684	0	4	4	0	0	0	0	0	5	4	1	1	0	3	1	0	0	0	0	5	0	6	0	1	0	6	11	5	3	0	1	3	8	0	5	1	3	9	0	2	0	0	7	0	0	3
325	8408	8408-2371	276	1	0	0	0	0	0	1	0	1	4	0	0	0	2	0	0	0	0	0	4	0	0	0	0	1	10	0	1	4	0	0	4	0	0	5	0	0	1	0	0	1	0	0	0	0	0
326	8405	8405-2372	370	1	0	2	0	0	1	0	2	1	4	2	1	0	1	0	0	0	0	0	5	0	2	0	0	0	6	0	2	6	0	1	2	4	0	2	3	3	0	0	0	0	2	8	0	0	0
327	8270	8270-2334	396	0	4	0	1	0	0	3	2	2	3	2	2	0	4	1	0	0	0	5	1	0	3	1	1	0	5	3	0	4	0	0	4	0	0	1	1	3	2	0	0	6	2	6	0	0	0
328	6000	6000-1664	437	1	0	4	0	0	0	0	0	4	0	1	2	0	8	2	0	3	0	2	3	0	2	0	3	2	1	13	2	4	0	1	4	1	0	3	0	1	0	1	0	5	0	3	1	0	2
329	3934	3934-1029	357	2	2	3	0	0	0	0	1	0	0	1	0	0	6	0	0	0	1	0	3	0	6	0	0	2	3	3	2	3	0	0	1	0	0	2	2	0	0	0	0	0	0	1	0	0	0
330	3975	3975-1050	549	0	0	3	0	0	0	0	0	3	1	0	2	0	2	0	0	0	0	0	1	0	2	0	3	1	1	2	3	2	0	1	4	0	0	1	2	3	3	0	0	0	0	5	0	2	2
331	4419	4419-1200	660	1	1	4	0	0	0	0	0	0	4	0	0	0	2	1	0	1	0	3	5	0	2	0	0	0	3	3	0	1	0	0	0	2	0	1	0	1	0	0	2	2	0	4	0	1	0
332	4339	4339-1175	373	1	0	2	0	0	0	0	0	3	5	2	3	0	1	0	0	1	0	3	1	1	3	0	0	0	2	0	1	1	0	1	1	2	0	2	1	1	0	2	0	3	0	7	0	1	2
333	5456	5456-1518	432	0	2	1	0	0	0	0	0	0	3	5	0	1	1	0	0	0	3	7	2	0	0	0	1	0	3	6	1	0	0	0	3	0	0	2	0	0	0	0	1	8	1	1	0	1	0
334	7754	7754-2163	181	1	0	1	0	0	0	0	0	0	0	0	0	0	1	0	0	0	1	1	0	0	2	0	0	0	1	3	0	0	0	0	3	1	0	1	0	0	0	0	0	0	0	2	0	0	0
335	7829	7829-2186	377	1	1	0	0	0	0	0	0	2	6	1	0	0	1	0	0	0	1	3	5	0	3	0	1	0	2	7	2	3	0	0	1	0	0	3	0	0	1	0	1	5	0	1	0	0	0
336	8071	8071-2268	787	1	2	3	0	0	2	1	0	4	5	3	0	0	4	0	0	0	1	10	9	1	4	2	0	0	10	8	3	4	0	0	3	1	0	7	1	1	0	1	5	10	0	10	0	1	0
337	3986	3986-1049	312	0	0	0	0	0	0	0	0	0	1	0	0	0	0	0	0	0	0	4	0	0	0	1	0	0	1	3	1	0	0	0	0	0	0	0	0	0	0	0	0	0	2	6	0	5	0
338	3979	3979-1054	755	0	5	7	0	1	0	3	2	2	11	8	1	0	2	5	0	1	1	2	3	0	6	0	0	1	11	4	5	5	2	2	1	3	0	3	4	4	2	0	2	4	0	5	1	1	0
339	5934	5934-1645	329	0	0	2	0	2	0	1	1	4	5	2	0	0	6	1	1	0	1	2	6	0	1	0	0	0	6	3	2	2	0	1	2	1	0	5	0	0	0	0	2	3	0	3	0	0	0
340	7989	7989-2237	631	1	2	4	0	0	0	0	1	1	8	3	0	0	5	0	0	0	0	3	6	0	4	1	0	0	8	0	3	3	0	2	4	3	0	3	3	1	1	0	1	3	1	8	0	0	1
341	3762	3762-0980	711	2	2	0	0	0	1	1	0	2	1	0	0	0	1	1	0	0	0	3	3	1	1	0	1	0	1	10	1	4	0	0	0	0	0	4	3	1	0	1	0	1	1	10	1	1	0
342	8059	8059-2271	881	1	3	6	1	2	1	0	0	2	6	4	4	0	11	6	1	1	2	1	5	1	1	3	1	2	25	0	1	12	0	0	5	1	0	5	0	3	1	0	9	0	0	5	0	2	0
343	8359	8359-2366	640	3	1	3	0	1	1	2	1	9	9	3	0	1	1	5	0	0	0	1	4	0	3	1	1	1	19	1	2	3	0	1	4	3	0	2	5	0	1	0	5	0	0	5	1	1	1
344	4819	4819-1328	154	0	0	1	0	0	0	0	0	0	2	0	0	0	0	0	0	1	1	0	1	0	1	0	0	0	2	3	0	0	0	0	1	0	0	3	0	0	0	0	1	0	0	2	1	0	0
345	4266	4266-1144	258	1	0	2	0	0	0	0	0	0	1	1	1	0	3	0	0	0	0	0	3	0	4	1	0	0	1	6	2	1	0	0	2	0	0	0	0	0	0	0	0	0	0	3	1	1	0
346	6151	6151-1709	458	2	1	2	0	0	1	1	0	4	5	2	2	0	6	0	3	0	2	5	9	0	6	0	3	0	9	7	4	5	0	0	2	0	1	7	0	1	0	0	0	7	0	3	1	1	0
347	8073	8073-2264	204	0	0	2	0	1	0	0	1	2	0	1	3	0	5	1	0	0	0	4	1	0	0	0	0	0	2	7	2	4	0	1	4	0	0	1	1	0	0	0	3	5	2	3	0	0	1
348	5992	5992-1657	249	0	0	2	0	0	0	0	0	1	3	0	0	1	3	0	0	0	1	1	2	0	0	0	0	1	2	7	0	0	0	1	0	0	0	0	0	0	0	0	0	0	0	4	1	0	0
349	5990	5990-1657	566	1	2	2	0	0	2	0	6	2	6	2	0	0	2	0	0	1	1	5	4	0	3	0	0	0	3	9	6	4	0	1	2	1	0	1	2	0	0	0	0	2	3	8	1	0	1
350	4636	4636-1272	643	1	0	1	0	0	0	0	1	1	5	0	1	0	1	1	0	0	1	5	1	0	1	0	0	1	1	6	0	0	0	0	0	0	0	1	0	0	0	0	3	4	0	4	0	0	0
351	7547	7547-2108	392	0	1	0	0	0	0	0	1	0	0	0	0	0	7	1	0	0	0	4	4	1	5	0	0	0	2	4	3	1	0	1	1	0	0	1	0	2	0	0	0	2	1	0	0	2	0
352	8455	8455-2390	404	1	1	0	0	0	0	0	0	3	2	1	0	0	2	3	1	0	1	1	1	0	0	0	0	0	7	0	1	2	0	2	2	0	0	0	2	0	1	0	0	0	0	3	0	0	1
353	4268	4268-1151	863	0	0	2	0	0	0	1	0	0	1	0	1	0	2	0	0	0	0	2	0	0	2	1	0	3	2	1	4	1	1	0	2	0	0	3	2	2	2	0	4	0	0	8	0	6	2
354	4226	4226-1133	261	1	1	0	0	0	0	1	0	0	4	0	2	0	0	1	0	0	0	1	2	1	0	0	0	0	2	5	0	1	0	0	1	0	0	1	0	2	0	0	0	0	1	4	1	0	0
355	8246	8246-2329	624	2	0	5	1	0	0	0	0	1	13	3	1	0	3	2	0	1	0	2	4	0	0	0	0	1	13	2	2	4	0	2	5	3	1	3	0	1	1	0	0	0	0	6	1	0	0
356	6073	6073-1689	393	2	3	4	0	0	0	0	0	1	12	6	1	0	5	1	1	0	0	5	3	1	6	1	0	1	6	11	3	8	0	2	2	2	0	2	4	0	2	0	4	3	1	5	0	0	0
357	8358	8358-2361	332	0	0	1	0	0	0	0	1	1	1	3	2	0	0	0	0	0	0	6	4	0	0	0	0	0	4	0	0	1	1	0	3	0	0	4	2	0	0	0	0	5	0	4	0	0	1
358	8600	8600-2428	243	0	0	0	0	0	0	0	0	1	2	2	1	0	2	0	1	0	0	5	0	0	0	0	0	0	3	0	0	3	1	0	4	2	0	1	1	2	0	1	1	1	0	4	1	0	0
359	6209	6209-1727	569	2	0	0	0	0	0	0	0	3	10	1	0	0	3	1	1	0	0	6	1	0	1	0	0	1	2	6	2	3	1	2	5	4	0	1	0	1	0	1	1	5	0	5	2	2	1
360	8569	8569-2428	312	0	0	0	0	0	0	1	0	1	8	4	1	0	1	2	0	1	0	3	6	0	2	1	0	1	3	5	0	7	1	1	3	3	0	0	3	1	0	0	0	3	1	4	1	2	1
361	7807	7807-2184	760	1	0	6	0	1	1	0	2	5	9	4	1	0	2	3	0	0	1	0	9	0	1	0	0	0	16	2	5	5	1	2	5	4	0	3	3	0	3	0	3	0	1	2	0	0	0
362	7943	7943-2219	121	1	0	4	0	0	0	0	0	1	3	1	0	1	4	1	2	0	1	2	2	0	0	0	0	2	1	3	2	1	1	0	3	1	0	0	0	1	1	0	0	3	0	2	0	1	0
363	6626	6626-1860	748	2	0	4	0	1	0	0	0	3	2	2	1	0	2	0	0	0	2	3	3	0	4	3	0	0	16	10	12	5	0	0	5	0	1	6	0	1	1	0	3	5	1	8	0	1	0
364	6260	6260-1748	890	2	2	2	0	0	0	2	2	3	2	7	1	3	6	3	5	0	1	2	6	0	1	1	3	1	12	0	2	8	2	2	3	0	0	11	3	1	1	2	4	2	2	0	1	1	1
365	7028	7028-1976	790	1	0	1	0	0	0	1	0	4	6	2	4	0	11	4	1	0	2	3	9	0	2	0	1	0	10	3	4	4	1	2	5	0	0	4	2	1	1	0	1	5	0	1	1	2	0
366	6687	6687-1873	246	1	1	1	0	0	0	0	0	1	3	2	0	1	6	1	1	0	0	0	3	0	1	0	1	0	1	2	2	4	0	0	3	0	0	2	1	2	2	0	0	0	1	2	0	0	0
367	5740	5740-1596	497	0	2	4	0	0	0	1	0	2	7	1	0	0	2	0	1	1	1	3	2	0	6	0	0	1	12	3	4	1	0	0	4	2	0	2	1	4	5	2	3	5	0	6	0	1	0
368	5978	5978-1653	268	1	2	1	0	0	0	0	0	4	2	2	2	0	4	1	0	2	0	3	2	0	1	0	2	1	8	2	2	4	0	2	3	1	0	2	1	0	0	0	2	1	0	2	0	0	0
369	3459	3459-0871	690	3	1	3	0	0	0	0	0	0	0	1	0	2	1	0	0	0	3	2	9	0	3	0	0	0	11	3	3	2	0	1	3	0	0	5	0	1	3	0	5	5	0	0	0	0	0
370	8232	8232-2318	203	0	0	2	0	0	0	0	0	2	2	1	0	0	0	0	0	0	1	1	0	0	0	0	0	0	5	3	0	1	0	0	1	1	0	3	0	2	1	0	0	2	0	3	0	0	0
371	5974	5974-1651	141	1	2	2	0	0	0	0	1	1	2	1	0	0	1	0	0	0	0	2	2	0	0	2	0	0	3	5	1	1	0	1	0	2	0	2	0	2	0	0	2	0	0	3	0	0	0
372	8343	8343-2354	230	1	2	0	1	0	0	0	1	0	4	5	0	0	2	0	2	0	1	2	3	0	2	0	0	0	8	2	1	3	1	2	6	1	0	3	1	2	0	2	0	1	1	2	0	1	0
373	6001	6001-1670	956	0	1	2	0	2	0	1	0	1	4	4	1	0	8	2	1	1	0	9	7	0	5	4	2	0	4	15	1	9	0	1	3	0	0	4	0	0	1	1	0	8	0	8	0	1	0
374	5455	5455-1511	254	0	0	2	0	0	0	0	1	1	2	0	2	1	1	2	0	0	0	3	1	1	0	0	0	1	5	1	1	2	0	0	0	0	0	2	2	2	1	0	0	1	0	0	0	2	1
375	3933	3933-1033	688	1	0	6	0	0	0	0	0	2	3	1	1	0	4	4	0	0	0	4	3	0	3	0	0	1	5	2	4	4	0	0	4	2	0	3	3	0	0	0	1	2	0	2	4	0	0
376	8556	8556-2415	415	1	1	1	1	0	0	0	1	0	2	7	1	0	1	2	0	1	0	2	1	0	0	0	0	1	11	0	3	5	0	0	2	1	1	6	2	0	0	0	1	1	0	5	0	0	0
377	5565	5565-1549	480	1	2	3	0	0	0	0	0	1	3	3	3	1	7	1	1	0	1	0	4	0	1	0	1	1	1	5	0	6	0	0	7	1	1	3	2	1	1	0	2	0	1	4	0	0	0
378	3701	3701-0953	284	0	1	1	0	0	0	0	0	1	2	0	0	1	0	0	0	0	0	3	1	0	3	0	0	0	1	2	0	1	0	0	2	0	0	0	0	0	1	0	1	0	0	3	0	0	0
379	7409	7409-2067	286	0	0	1	0	0	0	0	0	0	0	1	0	0	0	0	0	0	0	3	1	0	0	0	0	0	0	0	0	0	0	0	1	0	0	0	0	1	0	1	0	2	0	1	0	0	0
380	7811	7811-2176	136	1	2	1	0	0	0	2	2	2	4	0	0	0	1	0	0	0	0	0	2	0	0	0	0	0	2	0	0	0	0	0	0	1	0	0	2	0	3	0	1	1	0	4	0	0	0
381	6779	6779-1895	116	0	0	0	0	0	0	0	0	0	2	2	1	0	0	0	0	0	1	0	1	0	0	0	0	0	1	3	0	0	1	0	0	1	0	0	0	1	0	0	0	0	1	1	0	0	0
382	3620	3620-0919	229	0	0	3	0	1	0	1	0	0	0	1	0	0	1	0	0	0	0	1	3	0	2	0	0	0	2	3	0	1	0	0	0	2	0	3	0	1	1	0	1	3	0	2	1	0	0
383	3671	3671-0941	375	0	0	1	0	0	0	0	0	0	0	1	0	0	3	0	0	0	0	0	0	0	1	0	0	1	1	2	0	0	0	0	0	0	0	2	0	0	0	0	0	0	0	0	1	0	0
384	6466	6466-1803	244	0	1	0	0	0	0	1	0	1	3	2	0	0	5	1	0	1	0	1	2	0	4	0	0	0	2	2	0	2	0	0	2	1	0	0	1	0	0	0	1	2	0	5	1	1	0
385	7149	7149-1997	309	0	1	0	0	0	1	0	0	0	1	1	0	0	1	2	1	0	0	0	2	0	0	0	0	0	3	0	2	6	0	0	1	0	0	1	0	0	0	0	1	0	0	2	0	0	0
386	7696	7696-2147	189	1	0	1	0	0	0	1	0	0	2	0	0	0	2	0	0	0	0	0	0	0	0	0	1	0	0	2	1	0	0	0	1	0	0	2	1	1	1	0	1	1	1	2	0	1	0
387	3730	3730-0965	272	0	0	1	0	0	0	0	0	1	0	0	0	0	1	1	0	0	0	3	0	0	0	1	0	0	1	2	0	0	0	1	1	0	0	4	0	1	0	1	0	5	0	0	0	0	0
388	8535	8535-2419	973	0	1	0	0	0	0	0	1	4	1	3	1	1	1	2	1	0	0	0	5	0	0	0	0	1	5	0	0	3	1	2	3	5	1	2	4	3	0	0	1	0	1	3	1	3	0
389	6239	6239-1737	664	4	3	3	0	1	0	4	0	3	0	8	3	2	2	2	2	0	1	1	4	1	1	0	1	1	16	0	4	4	3	1	7	0	0	5	4	7	1	5	6	2	0	2	2	0	0
390	6565	6565-1836	466	0	1	2	0	0	0	0	0	1	1	4	1	0	1	1	0	0	0	2	6	0	1	1	0	0	5	5	1	2	0	1	2	0	0	2	2	4	0	0	2	2	0	5	0	1	0
391	5589	5589-1554	458	0	1	1	0	0	1	0	0	1	8	0	0	0	0	1	0	0	0	1	1	1	3	0	0	1	7	3	0	2	0	1	5	1	0	2	0	0	0	0	2	2	2	9	0	2	0
392	5646	5646-1561	252	0	0	0	0	0	0	0	0	0	1	0	1	0	1	0	0	0	0	3	0	0	0	0	0	0	1	1	0	1	0	0	0	0	0	2	0	0	0	0	0	2	1	0	0	0	0
393	5655	5655-1566	379	1	2	2	0	0	0	0	0	1	6	3	1	0	2	0	1	0	0	0	0	1	1	1	0	0	4	1	0	3	0	0	3	1	0	1	0	1	0	0	3	0	0	2	1	0	0
394	8617	8617-2433	187	0	0	2	0	1	0	0	0	1	1	1	1	1	0	0	0	0	0	0	2	0	0	0	1	0	6	0	1	1	0	0	1	3	0	0	1	0	0	0	1	0	0	3	0	0	0
395	8442	8442-2387	311	3	2	0	0	0	0	0	1	0	2	1	0	1	1	1	0	0	0	4	0	0	1	0	2	0	11	1	6	5	0	2	3	1	0	3	0	0	0	1	2	1	1	0	1	0	1
396	7008	7008-1958	244	0	0	1	0	0	0	1	0	1	2	5	1	1	2	3	0	1	1	4	2	0	2	0	0	0	4	4	0	3	0	0	2	0	0	1	1	0	0	0	2	2	1	1	0	1	0
397	5625	5625-1563	424	0	2	3	1	0	0	0	0	1	8	3	0	0	2	0	0	1	0	2	3	0	0	0	0	0	4	0	2	2	0	0	3	4	0	5	1	3	0	0	0	3	0	4	2	1	0
398	3625	3625-0931	782	0	0	1	0	0	0	0	0	2	4	3	0	0	2	1	0	1	2	3	4	0	3	0	0	0	7	1	3	4	0	2	4	3	2	5	1	0	0	0	1	2	0	2	0	1	0
399	8123	8123-2287	279	0	1	2	0	0	0	0	0	0	2	1	0	1	1	0	0	0	0	0	1	0	3	0	0	0	0	1	0	0	0	0	0	2	0	0	4	0	2	0	0	0	1	1	0	1	0
400	6195	6195-1721	397	0	3	3	0	0	0	0	1	2	6	3	0	0	2	1	0	1	3	4	2	0	0	0	0	1	4	0	1	3	0	1	4	3	0	1	4	0	1	0	4	4	0	4	0	0	0
401	5015	5015-1383	157	0	0	3	0	0	0	1	0	0	3	3	0	0	3	0	0	0	0	1	4	0	2	0	0	0	2	1	3	0	0	1	2	0	0	2	0	0	0	0	2	2	1	3	0	0	0
402	4608	4608-1256	440	0	0	0	0	0	0	0	0	1	0	0	0	0	0	0	0	0	0	3	2	0	1	0	0	0	1	7	2	2	0	1	3	0	0	2	1	0	0	0	0	0	0	1	0	2	1
403	6684	6684-1875	493	0	0	3	0	1	0	0	0	2	1	2	2	0	0	0	0	2	1	7	8	0	0	0	1	0	3	2	2	0	1	0	3	1	0	3	6	0	0	1	1	6	5	6	0	0	0
404	8524	8524-2402	239	1	0	1	0	0	0	0	0	2	2	1	0	0	1	1	0	0	0	5	4	0	0	1	0	0	3	0	4	3	0	0	1	0	0	3	1	2	1	0	0	3	0	5	0	0	0
405	7896	7896-2205	269	0	0	0	0	0	0	0	0	2	1	2	1	0	3	0	0	0	1	0	1	0	1	0	0	0	7	1	3	3	0	1	4	1	0	0	0	1	0	1	0	0	0	1	0	0	0
406	7329	7329-2046	197	1	1	1	0	0	0	0	1	1	2	3	0	0	2	0	0	0	0	0	3	0	1	0	1	0	2	0	1	3	0	0	2	0	0	2	2	0	0	0	2	0	2	1	0	0	1
407	3838	3838-0999	226	0	1	4	0	0	0	0	0	0	3	0	0	1	4	1	0	0	0	8	0	0	1	0	0	1	1	4	0	0	0	0	1	0	0	2	0	1	2	0	1	3	1	4	0	2	0
408	3936	3936-1024	154	0	0	0	0	0	0	0	0	0	2	0	0	1	0	0	0	0	0	1	3	0	0	0	0	0	1	2	0	1	0	0	0	0	0	0	0	0	0	0	0	0	1	1	0	0	1
409	5728	5728-1585	336	0	1	2	0	0	0	0	0	0	2	1	1	0	1	0	0	0	0	4	4	0	1	0	0	1	2	3	3	2	0	0	1	1	0	2	0	2	0	0	1	2	0	2	0	0	0
410	4029	4029-1069	477	0	0	5	1	0	0	2	1	2	7	1	2	1	0	1	0	0	0	1	0	0	1	0	0	0	5	5	2	8	2	0	4	1	0	5	1	3	0	0	0	1	0	4	3	0	0
411	4158	4158-1114	285	2	0	2	0	0	0	0	0	7	2	2	1	1	0	0	0	0	0	0	3	0	1	0	0	0	2	1	3	2	0	0	0	2	0	3	1	0	1	0	0	0	1	1	0	2	1
412	4640	4640-1271	557	1	0	5	0	1	0	0	2	0	4	1	0	0	0	1	0	0	0	0	2	0	3	0	0	0	2	2	2	3	2	0	3	0	0	0	0	1	3	0	1	1	0	5	0	0	0
413	3850	3850-1005	302	0	0	1	0	0	0	0	0	1	1	2	0	0	0	0	0	0	3	0	4	0	1	0	0	0	2	2	3	1	0	0	2	2	0	1	1	2	0	0	2	0	1	5	0	4	1
414	3940	3940-1031	277	0	1	0	0	0	0	0	0	0	0	3	2	0	3	0	0	0	0	0	4	0	2	0	0	0	1	5	2	4	0	0	2	0	0	0	0	0	0	0	1	0	0	0	0	0	1
415	3694	3694-0957	857	0	0	0	0	0	0	1	0	0	1	6	1	2	2	1	3	0	0	7	3	0	3	1	0	0	1	1	5	5	1	0	3	0	0	5	1	1	0	0	3	6	0	5	0	1	0
416	5241	5241-1448	166	0	0	1	0	0	0	0	0	0	0	1	0	0	0	0	0	0	0	4	0	0	0	1	0	0	3	1	1	0	0	0	0	0	0	1	0	0	0	0	0	7	0	0	0	1	0
417	8494	8494-2395	127	0	0	1	0	0	0	0	0	1	0	0	0	0	0	0	0	0	0	5	0	0	0	0	0	0	0	0	0	0	0	0	1	0	0	0	0	0	0	0	0	3	0	3	0	0	0
418	8118	8118-2283	296	2	1	3	0	0	0	0	0	1	3	1	0	0	4	0	0	0	0	2	1	0	0	0	0	0	4	0	0	4	0	0	0	0	0	0	0	0	0	0	0	2	2	3	0	0	1
419	3949	3949-1037	512	0	0	0	0	0	0	0	2	0	0	2	0	0	4	0	0	0	0	3	4	0	2	0	0	0	2	3	1	0	1	0	2	0	1	1	2	0	0	0	0	3	0	9	0	0	0
420	4435	4435-1199	202	1	0	3	0	0	0	0	0	0	1	0	0	0	1	0	0	0	0	4	0	0	1	0	0	0	1	4	0	0	0	0	0	1	0	1	1	0	0	0	0	2	0	4	0	1	0
421	5868	5868-1627	311	0	1	2	0	1	0	1	0	2	6	3	1	1	2	2	0	0	0	2	5	0	0	1	1	1	5	2	5	2	0	1	1	3	0	2	0	0	0	0	0	2	0	4	1	1	0
422	4535	4535-1232	411	0	0	0	0	0	0	0	0	0	2	0	0	0	0	0	0	0	0	5	4	0	3	0	0	0	2	5	1	0	0	0	0	1	0	0	0	1	0	0	0	4	0	4	0	0	0
423	3717	3717-0960	341	1	0	2	0	0	0	0	1	1	1	0	0	0	1	1	0	0	1	1	0	0	0	0	1	0	7	1	3	1	0	0	1	0	1	3	0	0	0	0	1	0	0	1	0	1	0
424	3918	3918-1021	259	0	0	1	0	0	0	0	0	0	0	0	0	0	1	0	0	0	0	0	1	1	1	1	0	0	0	0	0	0	0	0	0	0	0	0	0	0	0	0	0	0	0	1	0	0	0
425	4022	4022-1065	527	0	0	1	0	0	0	0	0	1	0	0	0	0	3	1	0	0	0	4	0	0	0	0	0	3	0	2	0	4	6	0	3	1	0	1	0	4	3	0	0	1	0	2	0	2	0
426	6186	6186-1723	815	1	3	4	0	0	0	0	0	2	5	0	1	0	4	0	3	0	1	5	5	1	1	0	2	0	4	4	2	4	1	1	6	0	1	1	7	2	1	0	2	3	0	8	0	1	1
427	7057	7057-1977	642	2	2	5	0	1	2	1	3	6	5	7	1	1	4	2	0	3	1	2	9	1	1	0	0	1	6	1	1	11	1	0	4	1	0	5	5	1	2	1	4	0	3	7	2	0	0
428	5952	5952-1651	714	1	7	11	0	1	1	0	1	3	3	6	3	4	4	3	1	1	0	2	10	0	1	1	2	0	9	1	1	8	1	0	5	4	2	3	8	5	1	0	5	0	1	6	2	0	0
429	8227	8227-2318	391	1	3	4	0	0	1	0	1	2	8	4	1	0	1	0	0	1	0	4	5	0	5	0	1	0	5	0	1	6	0	1	4	4	1	1	6	2	1	0	2	4	2	6	2	0	0
430	3657	3657-0940	766	3	0	4	0	0	1	1	1	4	8	6	2	1	5	0	1	0	1	5	5	1	4	0	1	0	7	0	0	7	0	2	3	4	0	7	2	5	0	0	5	3	1	5	0	1	0
431	7775	7775-2167	325	0	0	3	0	0	0	0	0	2	3	1	3	0	0	1	0	0	0	2	1	0	1	0	2	0	3	1	0	2	0	0	4	0	0	3	1	0	0	0	0	2	0	7	0	3	1
432	7779	7779-2170	325	0	0	5	0	0	1	0	0	0	3	0	1	1	1	0	0	0	0	0	1	0	0	0	0	0	6	0	4	2	0	0	3	2	0	4	0	1	0	0	0	0	0	4	0	0	0
433	8039	8039-2254	309	1	2	2	1	0	0	0	1	2	2	3	2	0	1	1	0	0	0	0	2	0	0	1	0	0	1	0	1	2	1	2	2	1	0	0	0	0	0	0	2	0	0	5	0	0	0
434	6405	6405-1784	448	0	3	2	0	0	0	1	2	1	7	2	0	0	2	0	0	0	0	5	3	1	1	0	3	0	5	7	1	3	0	2	4	1	0	4	3	1	0	0	2	6	1	9	0	1	0
435	4064	4064-1082	593	1	2	2	1	0	0	1	0	2	6	1	0	0	3	0	0	0	2	0	3	1	2	0	2	0	2	2	6	1	0	2	4	7	0	0	1	2	1	2	5	0	2	5	0	0	4
436	8441	8441-2387	261	1	1	2	0	0	0	0	1	4	3	2	0	0	1	0	0	0	0	0	0	0	1	0	0	1	9	1	1	1	0	0	1	1	0	2	0	0	3	0	1	0	0	3	1	0	1
437	8033	8033-2247	187	0	1	2	0	0	0	1	0	0	0	2	0	0	0	0	0	0	0	3	5	0	2	0	0	0	4	7	1	2	0	0	0	0	0	2	1	1	0	0	0	1	0	0	1	0	0
438	8557	8557-2419	628	1	1	0	0	0	0	0	1	5	2	5	1	0	2	0	0	0	0	1	0	0	1	1	1	0	12	0	2	2	0	1	6	1	0	5	1	2	0	0	0	1	1	2	1	2	3
439	7720	7720-2158	398	0	0	0	0	0	0	1	1	0	2	0	2	0	0	1	2	0	0	1	4	0	1	0	0	1	2	2	3	2	0	1	2	0	0	2	3	0	1	0	2	2	2	5	0	0	0
440	3937	3937-1028	327	0	0	4	0	0	0	0	0	0	1	1	2	0	0	0	0	0	0	0	0	0	4	0	0	1	4	3	2	1	0	0	1	0	0	1	0	2	0	0	1	1	0	3	0	2	0
441	6416	6416-1796	887	2	1	6	0	0	0	2	1	5	6	6	0	0	5	3	2	0	1	2	8	1	3	0	0	4	12	2	3	5	1	3	5	1	0	4	4	2	2	0	4	3	2	12	3	2	0
442	8152	8152-2291	230	0	1	1	1	0	0	0	0	0	2	2	0	0	1	2	0	0	0	0	3	0	1	0	0	1	3	3	1	1	0	1	4	0	0	2	1	1	1	0	2	0	0	2	1	1	1
443	7861	7861-2199	503	1	1	4	0	0	0	2	3	3	4	0	1	1	3	3	0	0	4	0	2	1	1	1	3	1	11	4	2	2	0	0	3	3	1	2	0	1	2	1	4	0	2	1	0	1	0
444	8273	8273-2332	183	3	0	0	0	0	0	0	0	1	4	1	1	0	1	0	0	1	0	0	1	0	3	0	0	0	5	3	0	3	0	1	3	0	0	2	2	1	0	0	0	0	0	0	0	0	0
445	7088	7088-1980	184	1	0	0	0	0	0	0	0	2	1	2	2	1	1	0	0	0	1	1	3	0	2	0	1	0	4	0	3	1	0	1	0	0	0	2	0	1	0	0	0	3	0	2	0	0	0
446	4932	4932-1357	204	0	1	1	0	0	0	0	0	1	0	2	0	0	0	1	1	0	0	1	4	0	1	0	0	1	1	0	1	3	0	0	5	2	0	2	0	0	0	0	0	1	0	2	1	3	1
447	8238	8238-2320	254	2	1	2	0	0	0	3	2	3	6	3	3	0	0	1	0	0	0	3	5	0	1	0	0	0	9	1	3	1	0	0	3	3	2	4	2	0	0	0	0	2	1	5	0	2	0
448	4172	4172-1121	432	0	1	4	0	0	0	0	0	1	0	1	3	0	8	0	0	0	0	7	4	0	2	1	2	0	6	7	1	6	0	0	2	0	0	0	0	0	0	0	3	7	0	7	0	0	0
449	6382	6382-1780	424	1	3	7	0	0	0	0	1	2	5	3	3	1	4	1	1	0	0	2	2	0	2	0	1	1	9	0	1	6	0	2	3	0	0	5	3	1	1	1	7	1	0	7	0	0	2
450	4577	4577-1241	321	0	3	1	0	0	0	0	1	2	1	2	0	0	5	1	0	0	0	4	3	0	1	0	0	1	1	0	2	2	0	0	3	1	0	1	0	1	2	0	0	6	0	3	0	0	0
451	7616	7616-2130	394	0	0	3	0	0	0	1	0	3	1	1	0	0	1	1	0	0	1	5	4	0	0	0	0	0	6	2	3	2	0	0	2	0	1	3	0	0	0	0	0	3	1	4	1	0	0
452	4770	4770-1312	226	2	1	1	0	0	1	0	1	2	3	2	1	0	1	1	1	3	0	1	2	0	0	0	0	1	4	2	0	0	0	0	1	3	0	0	0	1	0	0	4	1	1	2	0	0	0
453	4518	4518-1227	336	2	0	1	0	0	0	0	1	1	0	0	0	0	2	1	0	0	0	3	5	1	1	1	0	0	0	0	2	1	0	0	2	1	0	2	2	0	3	0	2	3	1	4	0	0	0
454	6138	6138-1706	187	0	0	2	0	0	0	0	1	1	2	1	0	0	1	0	0	0	0	1	1	0	1	0	1	0	3	0	1	2	1	0	3	1	0	4	0	2	1	0	0	0	3	3	1	0	0
455	7421	7421-2068	582	0	0	2	0	0	0	1	0	1	10	2	1	0	3	0	0	0	0	0	6	0	1	2	0	1	9	1	3	3	1	1	1	2	1	4	5	0	0	1	1	0	1	4	2	0	1
456	8563	8563-2422	206	0	3	4	0	0	0	1	0	0	4	6	1	1	1	0	1	1	0	0	1	0	0	0	0	0	2	1	0	2	0	2	2	3	0	3	2	0	0	0	0	0	0	3	0	0	0
457	8077	8077-2274	504	2	0	1	0	0	0	1	1	3	0	4	0	0	2	0	0	0	1	3	5	0	3	0	2	0	7	4	1	3	1	0	2	0	0	2	2	3	0	0	3	1	0	1	0	1	0
458	8260	8260-2329	308	0	0	2	0	0	0	0	1	3	8	1	0	0	1	0	1	2	1	4	1	0	2	0	0	0	4	3	2	3	0	0	2	3	0	8	2	2	0	0	1	3	0	11	0	4	0
459	5609	5609-1559	604	1	0	4	0	0	0	1	1	3	2	2	1	2	0	1	0	0	0	0	6	0	1	1	0	0	3	1	2	1	0	0	2	0	0	4	1	3	0	2	1	1	0	4	1	1	0
460	4354	4354-1185	782	1	1	2	0	0	0	0	0	0	6	2	0	0	2	0	0	0	1	6	4	1	3	0	2	0	8	1	3	2	0	0	5	1	0	8	0	0	0	0	3	5	0	6	1	1	1
461	6192	6192-1722	623	0	2	5	0	1	0	0	0	2	5	3	1	0	10	3	0	0	2	10	4	0	3	1	1	1	8	4	1	6	0	2	5	1	0	4	1	2	1	0	3	11	2	4	2	0	0
462	6496	6496-1814	234	0	0	3	0	0	0	1	1	1	0	0	1	0	2	1	0	0	1	4	4	0	3	0	0	0	0	1	0	3	0	1	1	1	0	0	1	0	0	0	0	1	0	5	0	0	0
463	7917	7917-2210	298	0	0	0	0	0	0	0	2	1	0	0	1	0	0	0	0	2	0	0	7	0	1	0	0	0	4	1	3	2	1	0	2	0	0	3	3	1	0	0	3	0	0	1	0	0	0
464	8252	8252-2322	181	0	0	2	0	0	0	0	0	0	3	1	1	0	1	0	0	0	0	1	2	0	0	0	0	0	3	3	0	2	0	0	1	0	0	0	1	2	1	0	2	1	0	5	0	0	0
465	7679	7679-2144	338	0	1	3	0	0	0	0	0	3	6	0	0	1	2	0	1	0	0	2	7	0	1	0	1	0	5	4	3	3	0	0	1	2	0	0	0	1	2	0	4	3	2	1	0	0	0
466	4196	4196-1130	392	1	1	2	0	1	0	0	2	2	7	3	0	0	7	1	1	0	0	4	1	0	2	0	0	0	6	0	1	4	2	1	3	0	0	5	0	1	0	1	0	3	3	5	2	1	0
467	6360	6360-1774	815	0	3	6	0	0	1	2	0	2	0	3	1	2	3	1	0	0	1	10	1	1	1	1	0	0	3	3	1	4	0	0	3	0	0	3	1	3	0	0	2	11	0	3	0	0	0
468	7948	7948-2223	302	1	2	1	0	0	0	0	1	0	4	2	0	0	1	0	0	1	0	0	6	0	1	0	2	0	5	0	2	4	0	0	0	0	0	2	3	1	2	1	5	0	1	4	0	1	0
469	5708	5708-1579	310	1	0	1	0	0	0	0	0	2	9	1	0	0	4	1	0	2	0	0	1	0	0	1	0	0	4	0	3	1	0	0	2	2	0	1	0	0	1	0	0	0	0	3	0	0	0
470	3892	3892-1014	242	0	0	0	0	0	0	0	0	0	0	1	0	0	3	0	1	0	0	2	1	0	1	0	0	0	3	4	1	0	0	0	0	0	0	1	0	0	0	0	0	1	1	1	0	1	0
471	7215	7215-2011	165	1	1	1	0	0	1	0	0	1	0	1	0	0	3	0	0	0	1	1	1	0	0	1	0	0	4	1	0	1	0	0	1	0	1	1	0	0	0	0	0	1	0	3	0	0	0
472	6161	6161-1706	331	2	0	3	0	0	0	0	1	1	0	1	1	0	2	0	0	0	0	4	4	0	1	1	0	0	7	8	1	1	0	0	1	1	0	3	0	1	0	0	1	5	1	3	1	1	0
473	3879	3879-1016	279	0	0	0	0	0	0	2	0	0	1	0	1	0	1	0	0	0	0	2	2	0	0	0	0	0	6	3	0	1	0	1	2	1	0	0	1	1	0	0	0	0	0	3	0	0	0
474	3994	3994-1051	575	4	1	2	0	0	1	1	0	2	4	1	0	0	4	0	0	0	0	9	0	2	2	0	0	0	1	4	2	1	0	0	4	2	0	2	4	0	0	0	0	6	1	5	0	0	0
475	6101	6101-1693	395	5	2	3	0	0	0	0	0	4	1	4	0	0	9	2	0	1	2	0	7	0	2	1	1	3	6	2	0	7	0	0	7	3	0	1	7	3	0	1	1	0	1	5	0	2	0
476	5965	5965-1645	299	0	0	1	0	0	0	0	0	1	0	1	0	0	2	0	0	1	0	6	1	0	2	0	0	0	4	10	0	2	0	0	0	0	0	1	0	0	0	0	1	6	1	1	0	0	0
477	3648	3648-0942	696	1	2	1	2	0	0	0	0	1	2	0	0	0	0	0	0	1	1	1	0	0	0	0	0	0	3	3	2	5	0	0	2	0	0	3	4	2	1	0	1	1	2	4	0	0	1
478	3855	3855-1004	177	0	0	2	0	0	0	0	0	0	3	0	0	0	3	0	0	0	0	0	3	0	1	0	0	0	2	5	2	1	0	0	0	0	0	0	1	2	0	0	0	0	0	2	1	2	0
479	6208	6208-1718	223	0	0	0	0	0	0	0	0	0	3	1	0	0	2	0	0	0	0	4	1	0	2	0	0	0	2	7	0	0	0	0	2	1	0	0	1	0	0	0	0	4	0	3	0	0	0
480	4568	4568-1239	276	0	0	2	0	0	0	0	0	0	3	0	0	0	0	0	0	0	0	4	2	0	2	0	0	0	0	5	0	0	1	0	0	0	0	1	0	0	0	0	0	3	0	5	0	0	0
481	4149	4149-1108	135	0	0	0	0	0	0	0	0	1	1	0	0	0	0	1	0	0	0	0	0	0	2	0	0	0	0	7	0	0	0	0	0	0	0	1	0	0	0	0	0	2	0	0	0	0	0
482	3729	3729-0963	405	1	1	0	0	0	0	0	0	2	0	0	0	0	1	1	0	0	0	3	5	0	1	0	0	0	1	5	0	0	0	0	1	0	0	0	0	0	0	0	1	0	0	1	0	1	0
483	3535	3535-0904	444	0	0	2	0	0	1	0	1	1	1	0	0	0	0	0	0	0	0	4	0	0	0	0	0	0	2	2	0	0	0	0	2	0	0	3	0	1	0	1	2	4	0	4	0	0	0
484	5710	5710-1587	509	0	0	1	0	0	1	0	0	3	0	2	1	0	0	1	0	1	0	2	4	0	0	0	0	0	6	0	4	0	0	2	4	0	0	1	2	2	0	0	3	7	1	1	0	0	0
485	3852	3852-1008	440	0	0	3	0	0	0	0	0	1	0	1	1	0	7	1	0	0	0	2	2	0	0	0	0	0	4	6	2	4	0	0	3	0	0	1	1	1	0	0	1	0	1	4	0	0	1
486	5686	5686-1574	168	0	1	1	0	0	0	0	1	1	2	1	0	0	1	0	0	0	0	4	0	0	0	0	0	0	0	0	0	2	1	0	2	1	0	0	1	1	0	0	0	5	0	1	0	0	0
487	6693	6693-1873	227	0	0	0	0	0	0	0	0	0	0	1	0	0	2	0	0	0	0	0	2	0	0	0	0	0	2	0	0	1	0	0	0	0	0	0	0	0	0	0	0	0	0	1	0	0	0
488	3742	3742-0975	724	1	0	0	0	0	0	0	0	0	0	3	0	1	1	0	0	0	0	0	3	0	1	0	0	0	8	0	0	2	0	1	2	1	0	4	1	1	0	0	5	0	2	0	0	0	0
489	3563	3563-0903	315	0	1	1	0	0	0	0	0	0	0	1	0	0	2	0	1	0	0	0	0	0	2	1	0	0	2	0	1	2	0	0	0	0	0	0	1	0	0	0	1	0	1	3	0	0	0
490	3960	3960-1032	79	0	0	1	0	0	0	0	0	0	0	0	0	0	0	0	0	0	0	0	0	0	0	0	0	1	0	1	0	1	0	0	0	0	0	0	1	0	0	0	0	0	0	1	0	1	0
491	4076	4076-1088	292	0	1	0	0	0	0	0	0	0	2	1	0	0	1	0	0	0	0	3	0	0	1	0	0	2	1	1	3	0	3	0	2	0	1	1	1	0	0	1	0	3	0	5	0	1	0
492	3869	3869-1020	764	5	3	8	2	0	0	2	1	7	0	0	0	1	5	1	0	1	1	0	7	3	2	1	0	0	8	0	3	7	0	0	5	1	1	3	1	2	5	6	5	0	4	2	2	6	2
493	4053	4053-1081	977	3	2	5	1	1	0	1	1	8	0	2	3	0	7	3	1	1	1	0	6	22	5	0	2	2	6	3	5	6	0	2	5	0	0	9	6	3	4	6	4	0	3	9	1	8	2
494	4651	4651-1262	261	0	0	0	0	0	0	0	0	1	0	1	0	1	0	0	1	0	0	0	0	0	0	0	0	0	2	3	0	1	0	0	2	0	0	3	1	0	3	0	0	0	0	2	0	1	0
495	5822	5822-1618	558	1	1	5	1	0	0	1	2	0	0	2	3	1	3	0	0	0	1	5	4	0	4	0	1	2	11	3	3	9	0	1	3	0	1	0	2	2	0	0	3	6	0	0	0	0	1
496	6715	6715-1887	747	1	1	1	0	0	0	0	3	3	0	4	0	1	5	2	0	0	1	6	8	0	0	0	0	0	6	2	2	9	0	2	2	0	1	2	7	2	1	0	1	6	2	1	1	1	0
497	7852	7852-2199	762	3	0	0	0	0	0	1	0	4	3	2	1	1	3	2	0	0	0	0	1	0	0	0	1	0	9	0	3	3	2	1	4	0	0	6	1	2	0	0	2	0	0	4	0	2	0
498	6031	6031-1673	748	2	0	0	0	0	0	2	1	2	6	1	1	0	5	1	0	0	0	3	1	0	1	0	0	0	12	0	1	7	1	2	3	2	0	5	2	0	0	1	1	4	0	1	0	1	0
499	6052	6052-1681	683	2	1	1	0	0	0	0	1	1	8	4	1	0	1	1	1	0	0	0	7	0	4	0	0	2	16	1	1	3	1	0	3	3	2	6	1	0	0	0	3	2	5	1	0	0	2
500	8418	8418-2384	416	1	1	4	0	0	0	2	1	1	6	4	0	1	1	3	0	0	0	0	0	0	4	3	2	0	8	0	3	8	0	1	6	3	0	4	2	1	1	1	1	0	0	5	2	2	1
501	6135	6135-1706	331	1	1	1	1	1	0	2	0	0	1	2	1	2	1	2	2	3	2	0	1	0	0	0	1	1	3	1	1	6	3	2	2	0	0	3	4	3	0	0	2	0	1	0	2	0	0
502	3978	3978-1050	601	1	2	2	0	1	0	0	2	3	0	1	1	0	0	0	0	0	0	0	0	0	0	0	1	0	1	0	2	5	2	0	9	2	0	5	0	1	1	0	3	0	0	1	1	3	0
503	8286	8286-2338	381	1	1	1	0	0	0	0	0	1	0	0	2	0	0	0	0	0	0	0	1	0	0	0	1	0	7	0	1	1	0	0	1	2	0	1	1	0	0	0	2	0	0	2	1	3	0
504	8131	8131-2290	411	1	2	3	0	0	0	1	0	1	7	2	2	0	3	2	0	0	0	2	6	0	1	0	4	0	6	12	1	4	0	1	2	3	0	5	2	0	1	0	3	1	0	2	2	0	1
505	7085	7085-1983	585	2	0	1	0	0	0	0	0	3	6	1	0	0	1	4	0	2	0	2	4	0	5	0	0	0	5	2	0	1	1	1	5	0	0	3	2	1	1	2	2	2	0	12	0	0	0
506	6162	6162-1716	462	0	0	3	0	0	0	0	2	0	8	2	2	0	2	0	0	0	0	0	4	1	0	0	0	0	0	3	1	0	0	0	4	1	0	4	1	1	0	1	2	1	1	1	0	0	0
507	6709	6709-1888	1016	0	1	3	1	0	0	1	0	5	4	7	2	0	6	1	2	1	0	1	7	0	2	0	0	0	15	0	4	2	0	0	6	1	0	3	1	0	0	0	3	1	2	9	1	0	1
508	5516	5516-1532	333	0	1	2	0	0	0	0	0	1	2	1	0	0	1	0	0	0	0	1	0	1	1	0	0	3	1	0	4	1	1	0	3	0	0	3	1	0	0	0	1	1	0	2	0	0	0
509	4864	4864-1340	228	1	1	3	0	0	0	0	0	2	5	2	0	1	2	0	0	1	1	1	2	0	1	0	1	0	4	6	0	1	0	1	0	2	0	1	0	1	0	0	0	0	0	2	0	0	0
510	5096	5096-1402	219	1	2	3	0	0	1	0	0	1	2	2	0	0	3	1	0	0	0	4	2	0	2	0	0	0	1	7	0	3	0	0	0	0	1	1	1	0	0	0	0	1	0	3	2	0	2
511	6124	6124-1704	819	2	2	2	0	0	0	0	0	1	1	2	1	0	4	3	0	0	1	4	9	0	5	0	0	0	7	1	0	1	0	0	1	0	0	5	1	0	0	1	2	4	0	2	0	0	0
512	5882	5882-1627	183	0	0	1	0	0	0	0	0	0	3	1	1	1	2	3	1	0	0	0	0	0	1	0	0	0	2	1	2	1	2	0	1	0	0	0	2	1	1	0	2	0	2	3	1	0	0
513	6102	6102-1692	429	1	0	0	0	0	0	1	1	3	4	1	0	0	1	1	0	0	1	1	2	1	0	0	0	0	4	0	2	4	1	0	4	0	0	1	0	2	0	0	3	0	0	2	0	0	0
514	3900	3900-1022	314	0	0	0	0	0	0	0	0	2	0	0	0	0	1	2	0	1	0	3	0	0	1	0	0	0	3	2	0	3	0	0	2	1	0	6	1	0	0	0	0	0	0	4	0	0	0
515	5951	5951-1642	254	1	0	2	0	0	1	0	1	0	1	3	2	1	1	0	1	0	0	0	1	0	1	0	0	0	3	1	1	2	0	1	1	2	0	2	5	2	0	0	2	0	1	1	0	0	0
516	3783	3783-0979	155	1	0	3	0	0	0	1	0	0	0	0	1	0	2	0	0	0	0	0	2	0	1	0	0	0	4	4	0	1	0	0	0	0	0	1	0	0	0	1	0	0	0	2	0	0	0
517	6095	6095-1692	559	3	1	1	0	1	0	1	0	3	1	4	1	0	6	1	0	0	1	2	5	0	1	0	1	0	10	0	3	6	0	1	2	2	0	5	1	2	0	0	2	1	0	0	4	0	0
518	4109	4109-1104	406	2	0	5	0	0	0	0	0	0	8	3	1	0	3	2	1	1	2	1	1	0	2	0	1	1	6	5	0	2	1	1	2	4	0	2	3	2	0	0	2	1	1	6	1	0	2
519	3677	3677-0951	538	0	1	3	0	0	0	0	0	1	3	2	0	0	4	1	0	0	0	5	3	0	3	0	0	0	6	0	2	2	2	1	2	2	0	6	0	1	0	0	1	6	2	6	0	0	0
520	6207	6207-1724	435	0	0	1	0	0	0	0	0	1	1	5	0	1	2	0	0	0	0	1	4	0	0	0	1	1	3	3	2	2	0	0	0	0	0	3	0	1	0	0	2	4	0	1	0	0	2
521	5908	5908-1634	215	1	2	0	0	0	0	0	0	1	5	1	1	0	2	1	0	0	0	3	1	0	0	0	0	0	5	1	0	2	0	0	0	0	0	4	0	2	0	0	0	3	0	1	0	0	0
522	6078	6078-1689	397	3	1	2	1	0	0	0	1	1	3	8	1	0	3	1	1	1	2	1	2	0	1	0	1	1	1	2	1	3	2	1	5	2	0	5	6	3	4	2	2	3	1	1	2	0	3
523	8219	8219-2316	507	0	1	1	0	0	0	0	0	1	7	3	0	0	1	1	0	0	0	0	4	0	0	1	0	1	11	1	2	3	0	0	4	1	0	2	4	2	2	1	1	0	0	5	0	0	2
524	3596	3596-0916	410	0	1	3	0	0	0	0	0	0	1	0	1	0	3	0	0	0	0	0	6	0	1	0	0	1	0	1	3	3	0	0	2	0	0	0	0	1	0	0	1	0	1	2	1	0	0
525	3856	3856-1020	738	1	0	5	0	0	0	0	0	3	1	2	0	1	1	1	0	0	0	0	1	6	3	1	0	0	6	1	9	5	2	0	4	0	0	8	1	0	0	3	0	0	0	7	1	2	1
526	6487	6487-1815	368	0	0	0	0	0	0	0	1	2	0	1	0	0	0	2	0	0	0	0	3	0	0	0	0	0	2	0	2	2	0	0	0	0	0	1	1	3	0	1	0	0	1	1	0	0	0
527	8606	8606-2429	523	2	6	3	1	0	0	0	1	3	9	14	2	1	3	2	1	2	4	3	4	0	5	0	1	1	10	3	1	12	3	1	11	6	0	7	3	2	1	0	1	3	5	5	1	0	0
528	3757	3757-0977	672	0	2	6	0	0	3	0	0	2	2	2	1	2	1	1	0	1	0	1	2	0	0	0	0	0	10	4	2	4	1	1	3	1	0	2	2	0	0	0	0	1	1	2	0	2	0
529	7415	7415-2071	837	0	1	2	0	0	0	0	0	2	9	1	1	0	1	0	1	1	0	0	3	0	2	0	0	1	7	2	1	2	3	0	5	1	0	3	3	2	0	0	3	0	0	2	1	1	1
530	8605	8605-2430	361	1	0	1	0	0	0	0	1	1	1	0	1	0	0	1	0	0	1	0	0	0	1	0	0	1	5	0	1	1	0	1	1	0	0	1	0	0	0	0	0	0	0	3	0	1	0
531	4151	4151-1114	166	0	0	1	0	0	0	0	0	1	4	0	0	2	0	1	0	0	2	3	1	0	2	0	2	0	0	5	0	0	0	0	0	1	0	0	0	2	0	0	0	2	0	4	0	0	1
532	5665	5665-1575	591	0	2	4	0	0	0	2	0	4	3	2	2	2	2	2	2	0	0	4	3	1	3	0	1	0	8	1	2	4	0	0	2	2	0	6	0	0	0	0	3	4	1	2	0	1	0
533	8618	8618-2432	383	1	1	0	0	0	0	1	0	1	1	0	6	0	0	0	0	0	0	0	1	0	0	0	0	0	1	1	4	2	1	0	1	1	0	2	1	0	0	0	0	0	0	3	0	0	0
534	6640	6640-1857	295	0	2	1	0	1	0	0	2	1	2	1	0	0	3	0	0	0	1	5	4	0	2	0	0	0	3	6	2	3	1	0	2	0	0	2	3	0	0	0	1	7	0	2	0	0	0
535	5576	5576-1549	511	0	1	2	0	1	0	0	2	2	11	3	1	0	1	1	0	0	0	2	3	0	0	0	0	0	13	3	4	2	0	1	3	2	0	5	2	1	1	0	2	1	1	6	1	0	1
536	6767	6767-1902	443	1	1	2	0	0	0	2	0	0	4	7	1	1	8	1	0	0	3	3	5	0	3	0	0	3	6	6	0	5	0	0	4	1	1	5	0	0	0	0	3	2	0	2	0	1	0
537	8135	8135-2285	211	0	0	0	0	1	0	0	0	1	1	3	2	0	1	1	0	0	1	0	1	0	2	0	0	0	1	5	0	0	0	1	2	0	0	0	4	1	0	0	0	0	1	2	0	2	0
538	5796	5796-1609	420	1	1	2	0	0	0	0	1	1	9	2	0	0	1	0	0	0	3	2	3	0	1	0	0	0	1	0	0	0	0	0	4	2	0	1	3	0	0	0	1	2	1	5	0	0	0
539	8353	8353-2355	237	0	1	1	0	0	1	0	2	1	0	3	1	0	3	0	0	1	0	0	1	0	0	0	0	0	6	2	0	1	1	0	2	1	0	2	2	0	1	0	0	0	0	2	0	1	0
540	4757	4757-1306	366	0	0	0	0	0	0	0	1	0	0	0	1	0	0	0	1	0	0	0	1	0	0	0	0	0	1	0	1	0	0	0	0	0	0	4	0	0	0	0	0	0	0	1	0	0	0
541	5136	5136-1418	407	0	2	2	0	0	0	0	0	4	4	3	0	0	4	0	0	0	0	2	1	0	2	0	0	0	6	0	3	4	0	0	4	4	0	2	5	6	1	0	3	4	1	5	2	1	0
542	7799	7799-2176	437	1	1	2	0	0	0	1	0	1	2	4	1	0	0	0	0	0	0	0	5	0	2	0	0	0	10	0	4	1	0	0	4	2	0	5	2	0	0	1	2	0	1	5	0	0	2
543	5826	5826-1610	83	0	0	1	0	0	0	0	0	0	3	1	0	0	0	0	0	0	1	1	0	0	1	0	0	0	0	2	1	0	0	0	1	0	0	0	0	0	0	0	0	1	0	0	1	0	0
544	8295	8295-2334	184	1	0	0	0	0	0	0	0	0	8	1	0	0	1	0	1	0	0	0	2	0	1	0	0	0	3	0	0	1	0	0	6	1	0	2	1	0	0	1	1	0	0	3	0	0	0
545	7717	7717-2158	730	0	1	0	0	0	0	0	0	2	1	2	3	1	1	0	0	0	0	0	2	0	0	0	0	0	5	0	1	5	0	1	3	1	0	3	1	0	0	0	1	0	0	4	1	0	1
546	4214	4214-1136	456	0	0	0	0	0	0	0	0	0	1	1	1	0	1	0	0	0	0	3	1	0	0	0	0	0	0	0	0	0	1	0	1	0	0	1	0	0	0	0	1	1	0	2	0	0	0
547	4161	4161-1112	134	1	1	1	0	0	0	2	0	0	5	0	0	0	1	0	0	0	0	0	0	0	1	1	0	0	2	0	0	3	0	0	1	3	1	0	1	0	0	0	0	0	0	1	0	0	0
548	7693	7693-2147	315	2	0	0	0	0	1	0	0	1	2	0	0	0	0	0	0	0	0	0	2	0	0	0	0	0	1	0	1	0	0	0	5	1	0	2	3	1	0	0	1	0	0	2	0	0	0
549	8511	8511-2403	361	3	0	1	0	0	0	0	0	0	0	0	0	0	2	0	0	0	0	1	3	0	2	1	0	0	6	0	1	3	0	1	0	0	0	1	2	1	1	0	0	2	1	2	0	1	0
550	7737	7737-2159	190	0	0	0	0	0	0	0	0	1	3	1	0	0	2	0	0	0	0	0	1	0	1	0	0	0	6	2	1	2	0	0	0	0	0	0	0	0	0	0	1	0	0	2	1	1	0
551	3725	3725-0975	938	0	0	4	0	0	0	2	1	3	0	2	1	1	9	3	0	0	0	0	7	11	0	0	3	0	14	0	4	3	0	3	1	0	0	5	1	3	1	0	5	0	0	11	1	2	1
552	3743	3743-0973	539	0	0	6	0	0	0	0	0	0	0	1	0	1	6	0	0	1	0	3	9	0	5	0	0	0	6	3	2	1	0	0	3	1	0	7	0	1	1	0	0	5	3	4	0	2	0
553	7879	7879-2199	400	0	0	0	0	0	0	1	1	0	0	1	2	0	3	0	0	0	0	0	0	0	0	1	0	2	8	0	2	2	0	1	2	0	0	2	0	1	0	0	1	0	0	2	1	0	1
554	6238	6238-1729	176	0	1	2	0	0	0	0	1	0	0	0	1	0	2	1	0	0	0	5	3	0	1	0	0	1	4	1	0	0	0	0	0	0	0	0	0	3	0	0	1	3	0	1	0	1	0
555	6259	6259-1742	480	0	1	0	0	0	0	1	0	2	2	2	0	0	2	2	0	0	0	1	1	0	1	0	0	0	1	1	0	2	0	0	3	0	0	1	0	0	0	1	1	0	1	2	0	0	0
556	4096	4096-1093	478	1	1	0	0	0	0	0	0	0	3	1	0	0	1	0	1	0	0	0	0	0	4	0	0	0	7	3	3	4	1	3	7	0	0	6	5	0	0	0	1	1	1	2	0	0	0
557	3922	3922-1025	287	0	2	3	0	1	0	0	0	0	2	0	2	0	1	0	0	1	0	0	1	0	5	0	1	0	4	1	1	4	0	0	3	0	0	2	3	0	2	0	0	0	0	4	0	1	0
558	6493	6493-1812	197	0	0	0	0	0	0	0	0	3	2	1	0	0	2	0	0	0	0	1	2	0	1	0	0	0	1	2	2	1	0	0	1	0	0	0	1	0	0	1	1	1	0	1	0	1	0
559	4017	4017-1071	775	0	0	0	0	1	0	0	1	0	0	1	0	0	0	2	0	0	0	0	0	0	2	0	4	4	2	0	4	4	0	0	6	0	0	6	0	3	1	0	1	0	2	7	1	1	2
560	5775	5775-1605	479	0	0	4	0	0	1	2	0	2	7	3	1	0	1	0	0	0	0	0	2	0	0	0	0	2	11	1	1	3	0	0	3	1	0	2	1	1	0	0	1	0	0	4	0	0	0
561	3524	3524-0890	164	1	0	1	0	0	0	0	0	2	0	1	0	0	0	0	0	0	0	1	1	0	0	0	0	0	4	5	0	0	0	0	2	0	0	2	0	0	0	0	0	3	0	0	0	0	0
562	6787	6787-1898	126	0	0	0	0	0	0	0	0	0	2	0	0	0	0	0	0	0	0	5	0	0	0	0	0	0	0	1	0	0	0	0	0	1	0	1	2	0	0	0	0	2	0	0	0	0	0
563	8548	8548-2412	235	0	0	2	0	0	1	0	0	0	1	0	0	0	0	0	0	0	0	0	2	0	0	0	1	0	1	1	1	0	0	0	2	1	1	0	0	0	0	0	0	0	0	0	0	0	0
564	3943	3943-1039	993	1	0	7	0	0	0	0	0	1	2	1	0	0	1	2	0	1	0	13	7	0	2	0	0	5	8	11	4	2	2	0	8	0	1	5	1	0	0	0	5	6	0	6	1	3	0
565	3863	3863-1004	85	0	0	0	0	0	0	0	0	0	0	0	0	0	2	0	0	1	0	0	0	0	0	0	0	0	2	1	0	0	0	0	0	0	0	0	0	0	0	0	0	0	0	0	0	0	0
566	8148	8148-2289	130	0	0	3	0	0	0	0	0	0	4	1	0	0	0	0	0	0	1	3	1	0	0	0	0	1	1	5	0	3	0	0	0	0	0	0	0	0	0	0	0	2	0	1	0	1	0
567	6361	6361-1769	309	0	0	1	0	0	0	2	0	0	0	0	1	0	2	0	0	0	0	7	3	0	2	0	1	0	3	2	0	3	0	0	3	1	0	0	1	0	0	0	0	4	0	1	0	1	1
568	7181	7181-2005	310	0	0	2	0	0	0	1	1	1	1	1	0	1	4	0	0	0	0	1	2	0	1	0	0	0	3	0	0	1	0	1	2	0	0	0	1	1	1	0	0	1	0	5	0	0	0
569	3527	3527-0898	883	0	0	6	0	0	0	1	0	1	4	0	2	2	2	0	0	0	0	1	3	0	3	0	0	0	11	1	3	4	1	0	5	2	0	5	2	0	0	0	2	0	0	3	0	1	0
570	4571	4571-1240	467	1	1	1	1	0	0	0	2	3	0	2	2	1	3	0	1	0	0	0	5	0	0	0	1	1	6	1	3	2	0	0	7	0	0	12	1	2	1	0	1	0	2	4	0	5	0
571	8186	8186-2300	180	0	0	1	0	0	0	0	0	2	2	0	0	0	0	0	0	0	0	2	0	0	0	0	1	0	5	0	2	1	0	0	2	1	1	1	1	2	0	0	0	1	0	5	0	0	0
572	3951	3951-1035	248	0	0	2	0	0	0	0	0	0	1	1	0	0	0	0	0	0	0	0	0	0	3	0	0	0	0	2	1	1	0	0	0	0	0	2	0	1	0	0	0	0	0	2	0	2	0
573	7695	7695-2149	180	0	0	1	0	0	0	0	0	1	1	1	0	1	2	1	0	0	0	0	1	1	2	0	0	0	2	0	2	1	0	0	1	1	0	0	1	1	1	0	0	0	0	2	0	0	0
574	4584	4584-1253	1001	0	0	0	0	0	0	1	0	0	1	0	2	0	1	1	0	0	0	4	1	0	2	0	0	0	8	1	0	2	0	1	2	0	0	2	0	0	0	0	1	1	0	3	0	1	0
575	7749	7749-2159	190	0	0	0	0	0	0	0	0	1	0	0	0	0	0	0	0	0	0	1	0	0	2	0	0	0	3	1	1	2	0	1	0	2	0	1	1	0	0	0	1	0	0	0	0	0	0
576	3610	3610-0915	236	0	0	1	0	0	0	0	0	0	1	1	0	1	2	0	0	0	0	0	4	0	0	0	1	0	3	2	0	1	0	0	1	0	0	0	0	1	0	0	0	0	1	0	0	0	0
577	3834	3834-0994	131	1	0	1	0	0	0	0	0	0	0	0	0	0	0	0	0	0	0	0	1	0	0	0	0	0	0	0	0	0	0	1	1	0	1	0	0	0	0	0	0	0	0	2	1	0	0
578	6745	6745-1904	1192	0	0	5	0	0	0	1	0	0	1	3	0	0	12	5	1	0	0	0	4	19	3	0	2	3	4	0	0	5	1	2	8	0	0	4	6	2	2	0	1	0	2	11	0	8	0
579	4531	4531-1230	479	0	0	0	0	0	0	1	0	0	0	0	1	0	1	1	0	0	0	0	2	0	0	0	0	1	0	0	0	1	0	0	1	0	0	1	0	2	2	0	3	0	1	2	0	6	1
580	6814	6814-1914	407	1	0	1	0	0	0	3	0	0	0	1	0	1	3	1	0	0	0	0	6	1	0	0	0	0	1	0	1	0	0	0	4	1	0	1	1	2	1	0	1	0	0	1	0	5	1
581	6707	6707-1883	522	1	0	2	0	0	1	0	1	2	0	2	3	0	4	1	2	0	0	0	3	5	4	0	1	1	5	1	3	4	3	1	11	1	0	3	3	3	2	3	2	0	1	4	0	3	2
582	6659	6659-1872	416	1	0	2	0	0	0	0	2	1	0	3	1	0	2	0	1	0	0	0	2	1	0	0	1	1	3	0	1	1	0	0	1	0	0	0	1	3	0	1	2	0	1	3	0	4	0
583	6265	6265-1744	611	1	0	0	0	0	0	0	0	0	0	0	1	0	0	0	1	1	0	0	2	1	0	0	0	0	0	0	0	0	0	0	1	2	0	2	1	0	4	0	1	0	2	0	0	1	0
584	5528	5528-1538	657	0	0	0	0	0	0	0	0	0	0	1	0	0	1	0	0	0	0	0	0	0	0	0	0	0	2	0	3	1	1	0	1	0	0	4	1	1	2	0	1	0	0	1	0	2	0
585	4438	4438-1205	463	1	1	0	0	1	0	0	0	0	0	0	1	0	0	0	0	0	0	0	0	1	0	1	0	2	4	0	5	0	2	1	1	2	0	1	0	1	2	0	1	0	1	3	0	7	1
586	6843	6843-1924	871	4	5	7	0	2	2	1	1	3	13	6	2	2	7	6	1	0	3	4	4	0	9	2	0	2	21	0	4	14	0	1	6	0	0	11	4	5	2	2	9	1	6	12	0	6	3
587	6688	6688-1875	407	0	0	1	0	0	0	0	0	0	0	1	1	0	1	0	1	0	0	0	2	0	0	0	0	0	5	0	2	0	1	0	2	0	0	0	0	2	0	0	5	0	0	0	0	0	4
588	6612	6612-1849	337	1	0	2	0	0	0	0	0	0	0	0	4	0	1	0	0	0	0	0	0	0	1	0	0	1	1	0	2	1	0	0	0	5	0	0	0	0	3	0	0	0	2	1	0	3	1
589	5815	5815-1615	500	0	0	1	0	0	0	0	0	0	0	0	0	1	0	0	0	0	0	0	1	0	0	0	0	1	0	0	4	2	10	0	5	0	0	0	0	2	0	0	0	0	0	3	0	2	2
590	8544	8544-2423	798	0	0	2	0	0	5	0	1	0	0	6	0	0	2	1	0	0	0	0	4	0	1	3	0	1	6	0	3	6	2	0	1	0	0	2	0	0	1	0	0	0	2	0	0	0	0
591	5924	5924-1646	745	1	2	6	0	1	0	3	0	6	1	5	1	1	3	1	1	0	3	0	3	0	1	1	1	1	6	0	2	5	0	1	8	0	0	0	3	3	0	0	5	1	2	2	3	0	0
592	5810	5810-1616	958	4	2	5	0	0	0	1	0	5	3	2	2	0	10	1	1	0	1	0	4	22	4	0	0	1	11	1	4	8	6	1	5	0	1	8	3	2	3	1	6	0	1	5	1	3	0
593	6025	6025-1675	605	1	1	0	0	0	0	0	0	0	1	2	0	0	3	0	1	0	0	0	0	0	0	0	1	0	0	0	4	4	1	0	3	3	0	1	3	2	1	0	1	0	1	1	0	9	1
594	6034	6034-1675	481	0	0	1	0	1	0	0	0	1	0	0	0	1	0	0	1	0	1	0	2	1	0	0	0	1	2	0	3	0	8	0	2	0	0	4	0	0	1	0	1	0	0	3	0	2	1
595	4275	4275-1161	792	1	3	5	0	0	1	0	1	3	5	3	4	1	2	1	2	0	0	5	2	0	3	0	0	0	4	3	2	2	0	0	5	3	0	4	2	1	5	1	2	4	1	5	1	2	1
596	6524	6524-1821	259	0	2	2	0	0	0	1	0	0	1	1	1	0	1	1	0	0	1	3	8	0	3	1	0	0	0	8	0	2	0	1	2	0	0	1	0	1	0	0	0	3	0	2	1	0	0
597	6676	6676-1871	140	0	0	0	1	0	0	0	0	0	0	0	0	0	0	0	1	0	0	0	1	0	0	0	0	0	1	0	0	0	2	0	0	1	0	0	0	0	3	0	0	0	1	2	0	1	0
598	3501	3501-0891	784	3	3	4	1	0	0	1	1	11	2	2	1	0	0	3	0	0	1	0	0	0	2	2	0	2	14	0	2	6	0	1	3	5	1	8	2	2	2	0	6	0	2	2	1	6	0
599	6171	6171-1712	403	0	2	0	0	0	1	0	1	2	0	0	0	0	2	1	0	0	0	5	3	0	0	0	0	1	2	2	1	1	0	0	2	0	0	1	1	2	0	0	1	4	0	1	0	0	0
600	6199	6199-1724	722	2	0	1	1	0	0	2	0	2	1	2	2	0	4	2	0	0	0	0	3	1	3	0	2	1	5	0	2	9	1	1	9	0	0	1	1	1	0	0	1	0	1	2	0	4	0
601	6987	6987-1968	799	2	0	0	0	0	1	0	0	0	3	3	2	1	3	2	1	0	0	0	4	0	1	0	2	0	3	0	1	5	1	1	2	0	0	5	2	2	0	0	4	0	0	0	0	0	1
602	4542	4542-1233	699	3	4	4	0	0	1	1	2	3	12	5	0	1	5	1	1	2	0	0	2	0	3	1	1	3	13	0	0	9	0	1	6	5	1	8	1	1	2	0	9	0	1	8	0	0	1
603	3851	3851-1007	520	1	1	2	0	0	0	0	0	3	1	2	1	0	5	3	0	0	1	5	14	0	3	1	0	0	9	6	4	7	0	0	1	0	0	3	1	1	0	0	2	0	2	2	0	0	3
604	8348	8348-2362	552	0	1	1	0	0	0	0	0	3	0	0	0	0	0	1	0	0	0	1	0	0	1	0	0	0	2	0	1	0	0	0	1	0	0	0	0	0	0	1	0	2	0	0	0	1	0
605	5813	5813-1612	385	1	1	0	0	0	0	1	0	4	3	5	1	2	4	1	1	0	0	0	2	0	1	0	1	1	2	1	2	5	0	0	0	1	0	2	0	1	0	0	2	0	1	1	0	0	0
606	6056	6056-1681	548	0	2	3	0	0	0	0	0	5	2	8	1	1	4	1	1	0	1	3	3	0	2	0	0	1	7	4	2	4	0	1	3	1	0	0	1	1	0	0	2	6	2	5	0	0	0
607	5867	5867-1628	276	0	0	1	0	0	0	0	0	3	1	6	0	1	1	1	0	0	0	1	1	0	1	0	0	0	6	0	1	1	1	1	0	2	1	3	1	1	0	0	2	0	1	4	0	0	0
608	3665	3665-0941	650	1	0	0	0	0	0	1	0	4	0	2	0	0	4	0	0	0	0	0	2	2	0	4	1	0	3	0	0	4	0	0	1	0	0	1	1	1	0	0	0	0	0	3	0	1	0
609	3897	3897-1018	283	1	0	1	0	0	1	0	0	3	0	1	0	0	0	0	0	0	0	0	4	0	0	0	0	0	4	2	1	3	0	0	4	0	0	2	0	1	0	0	1	0	0	6	0	1	4
610	4569	4569-1244	516	1	0	0	0	1	0	0	0	1	1	1	0	0	1	1	0	0	0	0	1	0	0	0	2	0	7	0	2	1	0	0	0	0	0	1	1	2	0	0	0	0	0	1	0	3	0
611	7469	7469-2090	467	1	0	1	0	0	0	0	0	3	0	0	0	0	0	0	0	0	0	0	0	0	0	0	0	0	1	0	3	0	0	0	2	0	0	4	0	2	0	0	0	0	1	1	0	1	0
612	4563	4563-1241	423	0	0	0	0	0	0	0	0	0	0	0	1	0	0	0	0	0	0	0	0	0	0	0	0	0	2	0	2	4	6	0	1	0	0	1	0	1	2	0	1	0	0	2	0	2	1
613	3536	3536-0900	609	0	0	1	0	1	0	0	0	3	1	3	0	1	0	0	0	0	0	0	0	0	0	0	0	0	10	0	3	3	0	0	1	2	1	2	0	0	1	1	8	0	0	1	1	1	0
614	5956	5956-1654	384	1	1	1	0	0	0	1	2	1	4	3	0	1	3	1	1	0	0	0	0	0	4	0	0	0	5	1	2	4	0	0	4	0	0	2	1	1	0	0	0	0	0	4	2	0	0
615	6300	6300-1748	247	0	1	2	0	0	0	1	0	0	2	2	0	0	3	0	0	0	2	0	1	0	0	0	0	0	2	1	0	4	1	0	1	0	0	0	1	0	0	0	1	0	0	3	0	0	0
616	7042	7042-1972	277	1	1	3	0	0	1	0	0	0	6	2	1	0	1	0	0	0	1	0	1	0	1	0	1	0	7	0	1	3	0	0	4	4	0	2	3	0	0	1	0	0	0	4	0	1	0
617	6264	6264-1748	989	1	1	0	0	0	0	0	0	7	0	3	1	0	3	0	2	1	0	4	9	0	2	0	0	1	9	4	1	3	0	0	3	0	0	3	0	2	1	1	3	5	0	1	0	0	2
618	5827	5827-1620	428	0	0	4	0	0	0	2	2	2	7	2	1	0	4	2	1	0	0	1	3	0	3	0	3	0	5	0	0	4	0	0	4	1	0	3	1	0	3	0	1	1	2	4	0	1	2
619	5828	5828-1622	406	0	0	2	0	0	0	1	0	1	0	4	1	0	2	2	1	0	0	1	3	1	2	0	1	0	6	0	1	4	0	0	2	1	1	0	3	0	0	0	0	0	1	1	0	0	0
620	6634	6634-1859	266	0	3	1	0	0	0	0	0	0	0	1	0	0	1	1	0	0	0	3	0	0	0	0	0	0	0	2	0	0	0	1	3	0	0	0	0	0	0	0	1	4	0	0	0	0	0
621	7622	7622-2131	308	0	0	0	0	0	0	0	0	0	3	2	0	0	2	0	0	0	0	1	0	0	0	0	0	0	1	0	1	1	0	0	2	0	0	2	1	0	2	1	1	1	0	3	0	2	0
622	6420	6420-1797	492	1	0	3	0	0	0	2	0	2	7	2	1	0	1	1	1	0	2	5	8	0	1	0	2	1	10	0	3	2	0	1	3	2	0	2	2	3	0	2	2	2	0	2	0	0	0
623	7640	7640-2135	368	1	0	1	0	0	0	0	0	2	1	4	1	0	3	1	0	1	0	1	4	0	0	0	0	1	6	0	1	5	0	0	2	0	1	1	0	0	0	0	1	0	1	2	2	0	0
624	8541	8541-2410	455	1	1	3	0	1	0	0	1	1	9	6	0	0	4	1	0	1	0	2	5	0	2	0	1	0	8	1	0	3	2	3	9	5	0	4	7	3	2	0	7	0	2	6	0	0	1
625	4289	4289-1155	347	0	0	2	0	0	0	2	0	1	0	1	0	0	0	1	0	2	0	0	1	0	1	0	0	0	3	0	1	1	1	1	1	1	0	0	1	0	1	1	1	1	0	6	1	3	0
626	5577	5577-1544	286	1	1	1	0	0	0	0	0	1	4	0	1	0	0	1	0	0	0	1	0	0	0	0	1	1	7	0	2	1	0	0	2	1	0	2	1	0	0	0	1	2	1	0	1	0	1
627	7491	7491-2090	419	0	0	1	0	0	0	0	0	0	7	4	0	0	0	0	0	1	0	4	7	0	2	1	0	0	1	5	1	1	0	1	6	0	0	0	3	0	0	0	1	0	1	6	0	0	0
628	6890	6890-1940	589	0	0	2	0	0	0	0	1	0	7	0	1	2	3	1	0	0	1	2	1	0	0	0	0	0	0	0	1	1	0	1	2	3	0	2	2	0	0	0	1	3	1	2	1	2	0
629	7872	7872-2202	641	2	1	1	0	0	0	1	2	1	12	5	0	2	3	3	0	2	1	2	2	0	0	0	0	1	12	0	7	5	2	0	7	1	1	4	3	2	1	0	4	2	0	9	3	2	0
630	6123	6123-1703	336	0	1	2	0	0	0	1	0	2	3	2	0	0	2	0	2	2	0	1	1	0	0	0	0	0	1	4	0	4	0	1	3	1	1	2	0	3	0	1	0	1	1	3	0	0	0
631	5511	5511-1531	260	0	0	0	0	0	0	1	0	1	3	2	0	0	0	0	0	0	0	0	0	0	0	0	1	0	3	0	0	1	0	1	1	1	0	3	0	1	0	0	2	1	1	3	2	0	0
632	8191	8191-2310	1038	1	4	5	0	0	0	1	1	0	1	3	2	1	6	4	1	0	0	0	2	3	2	15	1	0	2	0	3	10	0	0	11	1	0	5	8	5	3	5	3	0	4	2	0	5	0
633	6470	6470-1808	324	2	1	1	0	0	0	0	1	3	2	2	0	0	1	0	0	0	1	0	4	0	2	2	0	0	4	0	2	4	0	0	0	0	0	1	5	0	0	1	2	0	2	3	0	3	0
634	6198	6198-1722	328	0	0	0	0	0	0	0	0	0	0	2	0	0	0	0	0	0	0	0	0	0	0	0	0	0	3	0	0	2	0	0	1	5	0	0	2	1	0	0	1	0	1	0	0	3	0
635	5544	5544-1537	255	0	0	2	0	0	0	0	0	0	1	1	0	0	0	0	0	0	0	2	0	0	0	0	0	0	0	0	0	0	0	0	0	2	0	0	0	0	0	0	0	3	0	0	0	0	0
636	6587	6587-1844	486	2	1	2	0	0	0	1	0	0	5	2	0	0	5	2	0	1	0	4	6	0	2	0	1	0	5	0	1	2	0	0	1	0	0	5	2	1	0	0	2	2	3	6	0	0	0
637	8208	8208-2312	206	0	0	0	0	0	0	0	1	1	0	0	0	0	0	0	0	0	0	0	2	0	0	0	0	0	1	3	2	3	0	0	1	0	0	0	1	0	0	1	0	0	0	1	0	0	1
638	4762	4762-1303	298	1	0	0	1	0	0	0	0	3	8	2	0	1	1	0	0	1	0	1	0	0	0	0	0	2	4	0	3	4	0	0	2	1	0	5	1	3	1	1	4	0	1	1	0	0	0
639	5892	5892-1631	426	0	0	0	0	0	0	0	0	1	1	1	0	0	1	1	0	0	0	1	2	0	0	0	0	0	2	0	0	1	2	0	0	0	0	1	1	0	1	0	4	1	0	3	0	0	0
640	3816	3816-0997	658	1	1	4	0	0	0	0	0	4	3	4	2	1	2	3	2	0	1	2	3	0	2	0	0	0	13	1	2	9	0	0	1	0	0	5	2	2	1	0	4	1	1	4	1	0	2
641	6646	6646-1869	794	1	1	2	0	0	0	0	0	2	1	4	8	0	4	0	0	0	0	0	2	0	0	1	6	2	6	0	3	6	3	0	1	0	0	1	1	0	2	1	1	0	1	5	0	0	0
642	5860	5860-1625	609	1	0	1	0	0	0	0	0	3	0	6	0	1	3	1	1	0	1	0	3	0	0	1	0	1	3	0	0	2	0	1	5	0	0	3	0	1	0	1	2	0	1	5	0	3	3
643	6768	6768-1900	640	0	4	0	0	0	0	0	0	3	1	3	2	0	1	3	0	0	0	0	4	0	0	0	0	0	7	0	1	2	0	0	1	0	0	1	0	0	3	0	0	0	2	1	0	2	0
644	4994	4994-1396	1180	1	1	0	0	1	0	0	1	2	1	3	15	2	3	0	0	0	2	0	2	0	0	0	0	0	8	0	1	4	0	0	0	5	0	1	2	2	0	0	1	0	0	2	2	0	0
645	8619	8619-2439	575	0	2	1	0	0	0	0	0	1	0	1	0	0	0	1	0	0	0	0	2	0	0	0	0	0	3	0	0	2	1	0	2	3	0	0	2	2	0	0	1	0	1	3	0	1	0
646	5750	5750-1598	640	0	3	3	0	0	0	0	0	1	2	3	0	0	2	0	0	1	0	0	0	0	0	0	1	0	3	0	3	0	0	1	3	5	0	0	3	1	0	0	2	0	4	4	0	3	0
647	5182	5182-1442	987	1	1	2	0	0	0	1	1	1	0	3	1	1	0	0	0	0	2	0	2	0	0	1	0	0	2	0	0	1	3	0	5	1	0	2	1	2	0	0	0	0	2	3	0	2	1
648	5922	5922-1648	643	0	0	1	0	0	0	1	0	5	0	2	0	1	0	1	0	0	0	0	0	3	0	0	0	0	1	0	3	3	3	0	6	0	0	2	0	0	0	0	4	0	0	5	1	8	0
649	3574	3574-0908	491	1	1	0	0	1	0	0	0	2	0	1	2	1	0	2	0	0	0	0	1	0	0	0	0	0	6	0	3	1	0	0	2	0	0	2	2	2	0	0	2	0	2	0	0	3	1
650	7205	7205-2014	473	3	1	0	0	1	0	0	1	4	0	3	5	0	4	1	0	0	0	0	2	1	0	1	0	3	11	0	1	4	0	1	4	0	0	3	1	1	0	1	1	0	0	2	0	1	1
651	7900	7900-2206	372	1	1	2	0	0	0	1	2	3	0	6	2	1	3	0	0	0	1	0	1	0	0	0	1	0	5	0	0	2	0	0	1	1	0	0	3	1	1	0	1	0	1	1	0	1	0
652	6820	6820-1910	271	3	1	0	0	0	0	0	0	1	0	0	2	1	1	1	0	0	1	0	0	0	0	0	0	0	2	0	0	0	0	0	1	0	0	0	0	0	0	0	1	0	0	3	0	0	1
653	3932	3932-1034	717	0	1	2	0	2	0	3	0	5	4	3	4	0	3	2	0	0	0	2	2	0	4	0	1	0	8	1	2	8	0	1	4	1	0	3	1	1	0	0	7	1	1	3	0	0	0
654	5195	5195-1441	427	0	1	1	0	0	0	1	0	1	0	1	5	0	2	2	1	0	1	0	3	0	0	0	0	0	3	0	3	2	0	0	3	1	0	1	0	0	1	0	0	0	0	2	1	3	0
655	8334	8334-2357	518	0	0	0	0	0	0	0	0	3	0	1	0	0	2	0	0	0	0	0	0	5	0	0	0	1	4	0	1	1	2	0	3	0	0	1	2	0	0	0	0	0	0	4	0	1	0
656	3490	3490-0890	745	0	1	4	0	0	0	1	2	3	1	4	0	0	2	0	0	0	0	0	4	0	3	0	1	0	6	1	1	4	0	1	4	1	1	3	0	1	1	0	1	2	3	3	0	1	0
657	7755	7755-2165	460	1	1	0	0	0	0	0	1	1	0	3	3	0	0	0	0	0	1	0	1	0	0	1	1	0	4	0	2	3	0	0	2	3	0	2	1	5	2	0	1	0	3	2	0	7	1
658	6281	6281-1754	777	2	3	3	0	0	1	0	1	2	2	4	2	1	6	0	1	1	3	7	5	0	5	0	0	1	7	14	3	6	0	2	2	1	0	1	2	2	0	0	3	8	0	7	1	1	0
659	7589	7589-2128	400	0	0	1	1	0	0	0	0	2	0	0	0	1	0	1	0	0	1	0	1	0	0	0	0	0	1	0	0	3	0	0	2	1	0	2	0	0	2	0	0	0	1	0	1	0	0
660	6022	6022-1665	260	0	1	1	0	0	0	0	0	2	1	5	0	0	4	3	0	0	0	2	1	0	0	0	0	1	3	3	2	2	0	2	1	0	0	2	1	0	1	0	1	3	1	0	1	1	0
661	4304	4304-1156	161	0	0	1	0	0	1	0	0	0	1	1	1	0	1	0	0	0	0	1	0	0	1	0	0	0	0	3	2	1	0	1	0	0	0	2	1	2	0	0	0	1	0	0	0	0	0
662	6544	6544-1831	288	0	2	3	0	0	0	0	0	1	3	2	0	0	0	1	0	0	0	3	3	0	2	0	0	0	8	2	0	1	1	0	2	0	0	0	0	1	1	1	0	2	1	2	0	0	1
663	7973	7973-2232	840	1	3	3	0	0	0	0	0	4	1	2	3	0	4	0	0	0	1	0	5	15	1	0	1	1	5	0	6	4	1	1	4	0	0	3	1	1	0	1	2	0	0	2	0	2	1
664	7555	7555-2123	906	5	1	0	0	1	0	0	0	3	1	1	1	1	0	2	0	0	0	0	0	0	0	0	2	0	4	0	0	5	0	0	3	1	0	4	0	1	0	0	2	0	2	1	0	2	0
665	7683	7683-2144	333	1	1	2	0	0	0	0	1	2	2	3	0	1	2	2	1	0	0	0	3	0	0	0	0	0	6	0	1	4	0	1	0	1	0	0	2	0	0	0	1	0	0	0	1	0	0
666	5848	5848-1625	621	0	0	5	0	0	0	1	1	1	2	2	3	0	3	0	0	0	0	0	2	24	3	0	0	0	5	0	0	3	2	0	4	0	0	2	0	0	0	6	5	0	1	9	0	1	0
667	6094	6094-1693	599	1	0	2	0	1	0	1	2	2	7	4	2	0	6	1	0	0	0	6	3	0	4	0	0	0	12	7	3	1	0	0	0	1	0	6	2	2	2	0	4	5	1	3	0	1	0
668	7802	7802-2181	518	1	0	1	0	0	0	1	0	1	0	0	4	0	1	0	0	0	0	0	1	0	0	0	0	1	3	0	1	2	0	0	0	1	0	0	1	0	0	0	1	0	0	1	0	1	0
669	3849	3849-1003	447	0	0	5	0	0	0	0	2	1	0	2	1	1	3	0	1	0	0	6	7	0	2	0	0	0	5	4	0	3	0	0	1	0	0	4	0	0	1	0	2	7	1	3	0	0	0
670	6327	6327-1761	245	0	1	1	1	0	0	0	0	0	2	1	0	0	1	2	0	1	1	2	1	0	1	0	0	1	2	0	0	0	0	3	2	2	0	1	4	1	1	0	3	2	0	3	1	1	0
671	4383	4383-1188	436	2	1	2	0	0	0	0	0	1	1	0	0	1	6	1	1	1	0	0	3	0	2	0	0	0	5	0	0	2	0	0	2	0	1	2	1	0	0	0	1	0	0	1	0	0	1
672	3684	3684-0943	176	1	0	3	0	0	0	0	0	0	1	1	0	0	1	0	0	0	0	0	2	0	1	0	0	0	2	0	1	1	0	0	1	1	0	1	0	1	0	0	0	0	0	0	0	0	0
673	6836	6836-1922	566	3	1	0	0	0	0	1	0	3	2	1	0	0	1	3	0	0	2	0	3	0	0	0	0	0	3	0	1	2	0	0	1	0	0	3	0	1	1	0	4	0	1	1	0	2	0
674	8030	8030-2250	383	0	2	1	0	0	0	0	0	4	6	3	2	0	2	3	3	0	0	0	4	1	2	1	0	0	9	0	1	3	0	1	2	3	0	3	1	2	1	0	1	0	1	3	0	2	0
675	5732	5732-1594	565	1	0	4	0	0	0	1	2	4	6	6	1	0	2	1	0	0	1	2	1	0	2	0	1	1	4	0	5	4	0	0	3	2	0	3	4	0	0	1	1	1	4	5	0	0	1
676	7386	7386-2061	347	0	1	2	0	0	0	0	2	2	1	1	0	0	2	0	0	0	1	0	4	0	0	0	0	1	11	0	4	2	0	0	0	1	0	4	1	0	0	0	0	0	0	0	1	0	1
677	5780	5780-1601	380	0	0	1	0	0	0	0	0	1	5	2	0	0	0	1	0	0	0	4	1	0	2	0	0	0	0	2	0	0	1	0	0	1	0	0	0	0	1	0	1	3	0	2	0	0	0
678	5621	5621-1559	321	2	1	1	0	0	0	0	0	3	7	3	1	0	1	0	0	0	0	0	1	0	0	0	0	0	4	0	7	2	1	0	0	0	0	4	1	0	0	0	1	0	0	0	0	0	0
679	6525	6525-1832	665	0	0	1	0	0	0	0	0	0	0	1	1	1	1	0	0	0	0	0	3	0	0	0	0	0	5	0	0	1	0	1	2	2	0	2	1	0	0	0	0	0	0	3	0	6	1
680	4943	4943-1363	398	1	1	0	0	0	0	1	0	2	4	2	0	1	1	2	0	0	1	1	1	0	0	0	0	0	4	0	2	3	0	1	2	3	0	5	1	0	3	1	2	1	0	1	0	0	0
681	4823	4823-1336	458	0	1	0	0	0	0	0	1	0	0	0	3	0	0	0	0	0	0	0	0	0	0	0	0	0	0	0	2	0	0	0	2	0	0	0	0	0	0	0	1	0	0	0	0	2	0
682	7009	7009-1971	527	1	2	0	0	0	0	3	1	1	2	1	1	0	3	3	0	0	1	0	3	0	0	1	0	1	13	0	4	5	0	0	2	0	0	3	1	0	2	0	1	0	0	3	0	0	0
683	4997	4997-1376	297	1	1	2	0	0	0	0	0	1	5	6	1	2	2	0	1	0	0	0	1	0	0	0	0	0	9	0	0	2	0	0	1	1	0	8	2	0	0	0	1	0	0	1	0	1	0
684	3864	3864-1006	260	0	0	0	0	0	0	0	0	1	0	0	1	0	0	0	0	0	0	1	0	1	0	0	0	0	1	0	0	0	0	0	1	1	0	1	0	1	0	0	0	0	0	1	0	1	0
685	4784	4784-1310	245	0	0	1	0	0	1	1	1	1	4	0	1	0	1	1	0	0	0	2	1	0	1	0	0	1	7	0	3	3	1	0	1	0	1	0	0	1	0	0	1	2	0	1	0	0	0
686	7350	7350-2061	904	0	1	4	0	1	0	0	1	0	6	2	0	0	3	0	0	0	0	1	1	0	2	0	1	0	11	0	1	5	0	1	2	1	0	4	3	1	0	0	2	1	0	6	0	1	1
687	4231	4231-1131	68	0	0	1	0	0	0	0	0	0	0	0	0	0	1	0	0	0	0	1	1	0	2	0	1	0	0	1	1	0	0	0	0	0	0	0	0	0	0	0	0	1	0	1	0	0	0
688	8257	8257-2324	218	0	0	0	0	0	0	0	0	4	4	1	1	0	1	0	0	0	0	0	3	0	2	0	0	1	8	2	0	1	1	1	1	3	0	2	1	3	0	0	1	0	0	3	1	0	0
689	4353	4353-1179	413	2	3	3	1	0	0	1	0	1	0	1	0	1	4	0	1	0	0	1	7	0	1	0	0	0	2	0	2	4	1	0	3	1	0	1	1	1	0	0	1	1	2	4	0	0	1
690	5508	5508-1525	123	0	0	1	0	0	0	0	0	0	1	0	0	0	0	0	0	1	0	2	0	0	1	0	0	0	0	0	0	0	0	0	0	0	0	0	0	1	0	0	0	2	0	0	0	0	0
691	6185	6185-1721	538	0	0	0	0	0	0	0	0	0	0	0	0	0	0	0	0	0	0	3	1	0	1	0	0	0	5	2	2	1	0	0	1	1	0	1	0	0	1	0	1	3	0	0	0	0	0
692	6413	6413-1787	191	0	3	1	0	0	0	0	0	0	5	2	1	0	1	0	1	1	0	0	0	0	0	0	0	0	1	1	1	1	0	0	5	1	0	0	0	1	0	0	1	0	0	2	1	0	0
693	8357	8357-2358	429	0	1	5	0	1	0	1	0	2	5	8	1	0	4	2	0	0	1	4	2	0	2	0	0	0	15	5	4	6	0	0	8	4	0	7	2	2	1	1	2	3	1	6	1	2	0
694	6233	6233-1734	539	2	0	0	0	0	0	0	1	2	5	2	1	0	3	1	0	1	1	6	0	0	1	0	0	0	6	0	1	3	0	1	5	0	0	1	2	1	0	0	2	6	0	3	0	0	0
695	3844	3844-0997	183	2	1	5	0	0	0	0	0	1	0	1	0	0	1	0	1	0	0	0	2	0	0	0	0	1	1	2	2	2	0	0	4	0	0	2	1	0	0	0	0	0	0	2	0	3	0
696	6184	6184-1721	675	2	3	4	0	0	0	0	1	2	10	3	2	1	3	0	0	1	1	1	3	0	0	0	2	0	4	3	1	2	0	0	3	2	0	3	4	2	2	0	0	1	0	3	0	0	0
697	6032	6032-1667	366	0	1	1	0	0	0	1	0	3	3	3	2	2	3	1	1	0	2	0	0	0	1	0	0	1	11	0	2	2	0	1	3	0	0	3	0	1	0	2	2	0	0	1	1	0	0
698	8546	8546-2409	263	0	1	1	1	1	0	1	0	1	0	4	1	1	3	2	0	0	0	3	1	0	1	0	0	0	4	0	3	2	0	0	1	0	0	1	3	1	0	0	2	3	0	1	0	0	0
699	4918	4918-1361	429	0	0	1	0	0	0	0	0	1	6	2	0	0	1	0	0	0	0	0	0	0	1	1	0	0	3	5	1	3	0	0	5	2	0	2	2	4	1	0	0	0	1	2	2	0	0
700	6844	6844-1913	97	1	0	1	0	0	0	0	1	0	0	1	0	0	0	1	0	0	0	0	0	0	0	0	0	0	1	0	0	0	0	0	0	0	0	1	0	0	0	0	0	0	1	0	0	0	0
701	6966	6966-1951	362	0	1	1	0	0	0	0	0	0	2	2	0	1	0	0	0	0	0	0	2	0	3	0	0	1	6	0	1	1	1	0	2	1	0	1	0	1	1	0	1	0	1	4	0	0	1
702	3693	3693-0951	528	1	0	1	0	0	0	0	0	0	2	0	0	0	2	1	0	0	0	2	1	6	2	0	0	0	2	0	0	2	0	2	0	0	0	0	3	0	0	0	1	0	0	3	0	2	0
703	7745	7745-2161	225	1	0	2	0	0	2	1	1	0	3	2	2	0	3	1	0	1	0	0	1	0	0	0	1	0	4	1	0	4	0	0	2	0	0	1	1	0	1	0	1	0	0	3	0	0	0
704	4309	4309-1169	882	0	0	1	0	0	0	0	0	0	1	0	0	0	0	0	1	0	0	4	3	0	2	0	0	0	8	3	5	4	2	0	2	3	0	6	0	0	0	0	1	6	2	1	1	0	0
705	6318	6318-1756	144	1	0	2	0	0	0	0	0	0	1	0	1	0	0	0	1	1	0	1	1	0	1	0	1	0	1	1	1	2	0	0	0	0	0	1	0	0	0	0	0	2	0	0	0	0	0
706	3995	3995-1051	308	1	2	6	0	0	0	0	1	1	2	0	0	0	0	2	0	0	1	0	0	0	0	0	0	0	0	0	3	6	0	0	3	2	0	1	2	0	0	0	0	0	1	2	0	1	2
707	8315	8315-2346	396	0	0	3	0	0	0	0	0	0	1	1	0	0	1	1	0	3	0	0	0	1	0	0	0	0	1	0	2	1	0	0	2	0	0	0	0	0	0	1	1	0	0	1	0	1	0
708	7447	7447-2091	1516	1	0	2	0	0	0	0	0	2	0	0	0	0	0	0	0	0	0	0	1	0	0	0	0	1	2	0	0	0	0	0	1	0	0	0	0	0	1	0	0	0	0	0	0	0	0
709	6082	6082-1682	172	1	0	3	0	0	1	0	2	0	6	0	1	1	0	0	1	1	0	0	0	0	1	0	1	0	2	0	2	0	0	0	0	1	0	3	1	4	0	0	3	0	0	4	0	0	0
710	3587	3587-0918	899	3	1	3	0	0	0	2	0	4	0	3	0	0	5	0	0	0	0	0	7	8	2	1	0	1	10	0	5	5	0	0	2	1	0	4	0	0	0	0	3	0	1	5	0	0	0
711	5805	5805-1611	234	0	2	1	0	0	0	0	2	2	1	0	0	0	2	0	1	0	1	1	0	0	0	1	1	1	4	0	0	1	0	0	0	2	0	2	1	1	0	0	1	0	0	0	0	0	0
712	6277	6277-1745	215	0	0	0	0	0	0	0	1	1	2	1	1	0	1	0	0	0	0	0	0	0	0	0	0	0	8	0	1	1	0	0	1	1	0	1	0	0	0	0	0	0	0	0	0	0	0
713	8200	8200-2316	576	1	1	3	0	0	0	0	2	3	2	0	1	0	4	0	1	0	0	0	2	0	0	0	0	0	6	0	0	2	0	0	1	1	0	1	0	0	2	0	1	0	0	3	0	0	1
714	3680	3680-0952	959	0	0	5	1	0	0	0	2	2	0	4	2	0	5	1	0	0	0	3	9	0	4	0	0	1	3	6	2	2	0	0	3	0	0	7	0	0	1	1	2	3	0	4	0	1	0
715	8042	8042-2252	178	1	0	0	0	0	0	0	1	2	0	4	1	1	0	0	0	1	1	1	2	0	0	0	0	1	2	2	1	0	0	0	0	0	0	1	0	0	0	0	0	0	0	1	0	0	0
716	6896	6896-1933	551	0	1	1	0	0	0	1	1	1	2	0	0	1	3	0	0	0	1	0	2	0	0	0	0	0	16	0	6	6	0	1	2	1	0	3	0	1	0	0	1	0	0	4	0	0	1
717	6799	6799-1899	39	0	0	0	0	0	0	0	0	1	1	0	1	0	1	0	0	0	0	2	0	0	0	0	0	0	0	0	0	0	0	0	0	0	0	0	0	0	0	0	0	2	0	0	0	0	0
718	7035	7035-1975	328	0	1	1	0	0	0	0	0	2	4	6	0	0	8	0	2	0	1	0	0	0	2	0	0	0	1	0	0	5	0	0	4	3	0	3	4	0	0	0	3	0	0	3	1	0	0
719	8467	8467-2389	234	0	0	2	0	0	0	1	0	2	2	2	0	1	1	1	0	0	0	5	3	0	1	0	0	0	5	0	0	3	1	0	1	0	0	3	1	0	0	0	0	5	3	2	0	0	0
720	5590	5590-1549	128	0	0	1	0	0	0	0	1	1	2	3	1	0	1	0	0	0	0	0	0	0	0	0	0	1	3	0	0	1	0	0	2	0	0	0	0	0	0	0	1	0	0	2	0	0	0
721	6165	6165-1716	276	0	1	2	0	0	0	0	0	1	4	1	0	0	0	0	0	0	0	0	2	0	0	0	0	0	4	0	4	2	0	0	1	1	0	1	1	0	2	0	1	0	1	3	0	0	0
722	6566	6566-1831	152	0	0	1	0	0	0	0	0	0	4	2	2	0	1	1	0	0	0	1	2	0	0	1	0	0	2	1	1	2	0	0	0	2	0	0	2	0	0	0	0	0	0	2	0	1	0
723	4411	4411-1196	300	0	0	4	0	0	0	0	1	1	1	1	0	0	1	0	0	0	0	2	3	0	3	0	0	0	2	0	0	2	0	0	3	2	1	0	0	0	0	0	0	2	0	3	1	0	0
724	6859	6859-1920	171	0	0	0	0	0	0	1	0	0	1	1	2	0	1	0	0	0	0	1	1	0	1	0	0	0	2	0	0	1	0	0	1	0	0	0	3	1	0	0	1	2	1	0	0	0	0
725	3692	3692-0958	1336	0	2	3	0	0	0	0	0	5	0	4	2	0	8	1	2	0	1	0	2	0	2	1	0	3	6	0	3	5	0	0	4	0	0	2	1	1	0	1	5	0	1	3	1	3	0
726	6148	6148-1703	134	0	1	0	0	0	0	1	0	0	0	2	0	0	1	0	1	0	0	0	0	0	1	0	0	1	3	6	0	1	0	1	1	0	0	1	0	1	0	0	0	0	0	1	0	0	0
727	8112	8112-2273	60	1	0	0	0	0	0	0	0	2	0	1	0	0	1	0	0	0	0	0	2	0	0	0	0	0	0	0	0	2	0	0	1	0	0	0	0	0	0	0	0	0	0	0	0	0	0
728	7270	7270-2038	877	2	0	0	0	0	0	0	0	0	0	4	0	0	3	0	0	0	0	0	0	0	1	0	0	0	2	0	0	1	0	0	0	0	1	0	1	0	1	0	0	0	0	0	0	1	0
729	5935	5935-1654	945	4	0	1	0	0	0	0	0	1	0	3	0	0	3	1	0	0	1	2	3	0	1	0	0	0	10	1	2	7	0	0	2	0	0	4	0	0	1	0	2	3	0	3	1	0	0
730	6771	6771-1902	236	0	1	2	1	2	0	0	0	1	2	2	1	0	0	1	0	0	0	5	1	0	2	0	0	0	3	6	2	0	0	0	1	1	1	1	2	1	0	0	1	5	0	3	0	2	0
731	4454	4454-1206	189	1	0	1	0	0	0	0	0	0	1	1	0	1	1	0	1	0	0	0	1	0	0	1	0	0	4	0	1	2	0	1	0	0	0	1	0	1	0	0	1	0	0	1	0	3	0
732	4604	4604-1263	1156	1	0	0	0	0	0	0	0	4	0	0	3	0	1	0	0	0	0	0	1	0	0	0	0	0	2	0	1	0	0	1	2	0	0	0	1	0	0	0	0	0	0	0	0	1	2
733	8007	8007-2244	442	3	1	3	0	1	0	0	0	1	0	0	1	0	6	3	1	0	0	0	2	14	2	0	0	0	6	2	2	0	0	0	3	1	0	3	0	1	0	0	4	0	1	3	0	0	0
734	8021	8021-2250	667	0	0	0	0	0	0	1	0	3	0	2	0	0	1	0	0	0	0	0	2	0	0	0	2	1	0	0	1	1	0	1	2	0	0	1	0	0	0	0	0	0	0	1	0	1	0
735	5823	5823-1623	689	1	0	2	0	0	0	0	0	0	1	2	6	0	0	1	1	0	0	0	2	0	0	1	0	0	5	0	2	4	0	0	3	0	0	3	1	2	0	1	1	0	0	2	0	5	0
736	4983	4983-1379	397	1	0	3	0	0	0	0	0	2	10	1	0	0	4	2	0	0	0	1	0	0	0	1	0	0	0	1	1	2	0	0	0	0	0	2	1	3	0	0	1	0	0	2	0	2	0
737	5331	5331-1479	397	0	0	1	0	0	0	0	0	1	6	0	0	0	2	0	0	0	0	0	0	0	2	0	0	0	1	0	1	0	0	0	0	2	0	0	2	0	0	0	0	0	1	1	0	0	1
738	3705	3705-0953	263	1	0	2	0	0	0	0	0	0	0	1	0	0	1	0	1	0	0	5	2	0	0	1	0	0	2	2	1	1	0	0	1	2	0	1	0	1	1	0	1	5	1	4	0	0	0
739	3972	3972-1040	242	0	0	2	0	0	1	0	0	1	2	0	0	0	1	0	2	0	0	1	1	0	0	0	0	1	0	1	0	2	0	0	1	2	0	1	1	0	0	0	2	2	2	0	2	0	0
740	7487	7487-2092	430	0	0	2	0	0	0	0	0	2	3	3	1	0	2	1	0	0	1	0	2	0	2	0	0	0	6	0	5	1	1	0	4	0	0	4	0	4	0	0	1	0	0	2	0	0	0
741	3800	3800-0983	174	0	0	0	0	0	0	0	0	1	0	1	0	0	2	0	1	0	1	2	0	0	0	0	0	0	4	1	1	3	1	0	0	0	0	3	0	1	1	0	1	0	0	0	0	0	0
742	3985	3985-1047	264	0	0	1	0	0	0	0	0	0	0	0	0	0	1	0	0	0	0	0	0	0	1	0	1	0	1	0	1	2	0	0	0	0	0	0	0	1	0	0	0	0	0	1	0	0	0
743	3801	3801-0982	197	0	0	0	0	0	0	0	0	0	0	0	0	0	0	0	0	0	0	0	1	0	0	1	0	0	0	0	0	0	0	0	0	0	0	1	0	0	0	0	0	0	0	1	0	0	0
744	4629	4629-1253	185	0	0	1	0	0	0	0	0	0	0	2	0	0	0	0	0	0	0	0	0	0	0	2	0	0	0	0	0	0	0	0	0	0	0	1	0	0	0	2	1	0	0	0	0	2	0
745	6144	6144-1699	204	0	1	2	0	0	0	0	1	3	3	2	0	3	1	0	0	0	0	0	0	0	1	2	0	1	6	0	3	2	0	0	3	0	0	3	0	0	1	0	2	0	3	1	0	1	0
746	5693	5693-1580	314	1	1	2	0	0	0	0	0	1	5	2	1	1	1	0	0	0	0	0	1	0	1	0	0	0	1	1	1	1	0	1	2	0	0	2	0	1	0	0	0	0	0	3	0	1	0
747	4968	4968-1363	124	1	0	0	0	0	0	0	0	0	1	0	0	0	0	0	0	0	0	1	0	0	0	1	0	0	0	0	0	0	0	0	0	2	0	1	1	0	1	0	0	0	0	2	0	0	0
748	4867	4867-1338	215	0	0	0	0	0	0	1	0	1	0	0	0	0	0	0	0	1	0	2	0	1	0	0	0	0	5	2	2	0	0	0	1	0	0	3	0	0	0	0	0	1	0	0	0	0	0
749	6110	6110-1693	138	1	1	1	0	0	0	1	0	0	6	1	0	0	1	0	0	1	0	3	1	0	1	0	0	1	2	2	1	3	0	1	0	0	0	1	2	1	0	0	0	4	0	4	0	1	0
750	8438	8438-2381	255	2	1	0	0	0	0	0	1	3	2	4	0	0	2	0	1	0	0	4	5	0	0	0	0	1	7	0	0	4	0	0	3	0	0	2	1	2	2	0	1	2	0	2	1	0	0
751	4054	4054-1082	496	0	0	0	0	0	0	0	0	0	1	1	0	0	0	0	0	0	0	0	0	2	0	0	0	0	0	0	0	0	0	0	0	0	0	0	0	0	0	0	0	0	0	0	0	0	0
752	8598	8598-2426	299	0	0	1	0	0	0	0	0	1	0	2	4	0	0	0	0	0	0	0	0	0	0	0	0	0	2	0	0	2	1	0	1	0	0	1	0	0	0	0	0	0	0	1	0	1	0
753	8384	8384-2367	356	0	0	0	0	0	0	0	1	1	1	2	0	0	0	0	0	0	0	0	1	0	0	1	0	0	1	0	2	0	0	0	0	0	0	1	0	0	0	0	0	0	0	1	0	0	0
754	6444	6444-1798	145	0	0	2	0	0	0	0	0	0	1	2	2	0	2	0	0	0	0	0	1	0	0	0	0	0	0	2	0	1	0	0	0	1	0	0	2	0	0	1	0	0	0	1	0	0	0
755	7759	7759-2162	197	0	0	2	1	0	0	0	0	2	3	3	1	0	5	1	1	0	1	0	4	0	1	0	1	0	2	4	0	4	0	0	3	1	0	0	1	1	2	0	5	0	1	1	0	1	0
756	6455	6455-1798	179	0	0	3	0	0	0	0	0	0	5	1	0	0	0	0	0	0	1	0	0	0	1	0	0	0	1	3	2	2	0	0	1	1	0	0	0	0	0	0	0	0	0	2	1	0	0
757	7760	7760-2160	135	1	0	0	0	0	0	0	0	0	3	3	0	0	1	0	0	0	1	0	2	0	1	0	0	0	3	0	0	0	0	0	1	0	0	1	0	0	0	0	1	0	0	0	0	0	0
758	7712	7712-2148	137	0	0	2	0	0	0	0	0	0	0	3	1	0	0	0	0	0	0	0	1	0	0	0	0	0	0	0	0	0	0	0	2	0	0	2	0	0	0	0	1	0	0	1	0	0	0
759	6269	6269-1742	348	0	0	1	0	0	0	0	0	0	0	1	0	0	0	0	0	0	0	0	0	0	0	0	0	0	1	0	0	1	0	0	0	0	0	0	0	0	0	0	0	0	0	0	0	0	0
760	4130	4130-1104	273	0	0	2	0	0	1	0	0	0	2	0	0	0	1	0	0	0	0	5	2	0	1	0	0	0	2	0	0	0	0	0	0	0	0	6	2	0	0	0	0	2	1	1	0	1	1
761	4347	4347-1171	58	0	0	0	0	1	0	0	0	1	0	0	0	0	0	0	0	0	0	1	0	0	0	0	0	0	3	1	0	1	0	0	1	0	0	0	0	0	0	0	1	0	0	2	0	0	0
762	3983	3983-1051	602	0	0	0	0	0	0	0	0	1	0	0	1	0	0	0	0	0	0	0	0	0	0	0	0	0	0	0	0	0	1	0	0	0	0	0	0	0	0	0	0	0	0	1	0	1	0
763	3624	3624-0926	604	1	1	1	0	0	0	0	0	3	3	1	0	0	1	2	0	0	0	1	4	0	2	1	0	0	3	0	3	3	1	0	3	1	0	2	0	0	1	0	1	1	0	4	1	0	0
764	8574	8574-2421	200	0	0	0	0	0	0	0	0	1	0	0	0	0	1	0	0	0	0	0	0	0	0	0	0	0	0	0	0	1	0	0	1	0	0	0	0	0	0	1	1	0	0	0	0	1	1
765	8206	8206-2315	412	0	0	1	0	1	0	0	0	0	0	0	0	0	0	0	1	0	0	0	1	0	0	0	0	0	0	0	1	1	0	0	2	0	0	1	0	0	0	0	0	0	0	0	1	1	0
766	4089	4089-1090	387	1	1	2	0	0	0	0	0	1	2	0	0	0	0	0	0	0	0	0	0	0	0	0	0	0	2	0	0	0	0	1	4	2	0	0	0	0	1	0	0	0	0	0	0	2	0
767	3923	3923-1018	134	0	0	0	0	0	0	0	0	0	0	0	0	0	0	0	0	0	0	0	0	0	0	0	0	0	0	0	1	0	0	0	1	0	0	0	0	0	0	0	0	0	0	2	0	0	0
768	4009	4009-1058	251	0	0	0	0	0	0	0	0	0	0	0	0	0	1	0	0	0	0	0	0	2	0	1	0	0	2	0	1	0	0	0	0	0	0	0	0	0	0	0	0	0	0	0	0	2	0
769	4018	4018-1065	224	0	0	0	0	0	0	0	0	0	1	0	0	0	0	0	0	0	0	2	0	0	2	0	0	0	1	1	0	0	0	0	0	0	0	0	0	0	0	0	0	0	0	0	0	1	0
770	4131	4131-1104	199	0	0	0	0	0	0	0	0	0	2	0	0	0	1	0	0	0	0	0	0	0	0	0	0	0	0	0	0	0	0	0	1	0	0	0	0	0	0	0	0	0	1	2	0	0	0
771	4241	4241-1142	421	0	0	0	0	0	0	0	0	0	2	1	1	0	1	1	0	0	0	1	2	0	1	1	0	0	2	0	3	1	0	1	0	1	0	0	0	0	0	0	2	0	0	3	0	2	0
772	4315	4315-1164	478	0	0	3	1	0	0	0	0	0	4	0	0	0	0	0	0	1	0	1	2	0	1	0	0	0	2	0	1	1	1	0	2	0	0	2	0	0	0	0	0	0	0	2	0	0	0
773	5381	5381-1496	765	0	0	3	0	0	0	0	0	0	0	2	1	0	0	0	0	0	0	0	5	0	0	0	0	0	1	0	0	0	1	0	2	1	0	1	0	1	3	0	0	0	0	6	0	9	2
774	5976	5976-1656	890	3	0	4	0	0	0	1	0	4	0	2	0	0	1	1	0	0	0	0	1	0	1	1	0	0	7	0	3	4	1	0	3	0	0	5	1	2	6	0	1	0	1	6	0	14	2
775	6047	6047-1679	969	2	4	3	0	0	0	0	0	8	0	4	6	0	0	1	0	0	1	0	8	0	0	1	1	1	6	0	7	4	4	2	6	3	0	8	0	2	2	0	7	0	5	6	1	9	3
776	4259	4259-1150	841	1	0	1	0	0	0	0	0	0	0	1	1	0	0	0	0	0	2	0	0	0	0	0	1	0	6	0	0	0	8	0	0	0	0	0	0	0	2	0	1	0	0	7	0	10	3
777	6761	6761-1905	877	0	0	2	0	0	0	0	0	0	0	3	2	0	0	1	0	0	0	0	3	0	0	0	2	0	5	0	1	0	1	0	7	0	0	1	0	1	2	0	1	0	0	5	0	13	4
778	6140	6140-1713	1437	5	5	4	1	0	0	0	2	8	1	5	9	2	1	4	1	0	0	0	6	0	0	0	1	3	11	0	2	6	1	1	8	5	2	7	1	4	4	1	9	0	2	6	0	10	0
779	4312	4312-1163	535	0	1	0	0	0	0	0	1	1	0	1	6	0	0	0	0	0	0	1	3	0	0	0	2	0	1	0	1	1	0	0	4	0	0	0	1	1	8	0	0	0	1	2	0	15	3
780	6554	6554-1840	1031	2	0	4	0	0	0	1	0	6	0	1	0	0	0	1	0	0	0	0	2	0	0	0	0	1	3	0	1	1	1	1	2	0	0	1	1	0	2	0	3	0	1	7	0	10	0
781	5167	5167-1434	763	0	0	2	0	0	0	1	0	0	0	0	0	0	0	0	0	0	0	0	3	1	0	0	0	0	2	0	0	0	0	0	5	0	0	1	0	0	3	0	0	0	0	3	0	6	2
782	6258	6258-1741	534	0	0	2	0	0	0	0	0	0	0	0	0	0	1	0	0	0	0	0	2	0	0	0	0	0	0	0	0	2	0	0	2	0	0	0	0	0	4	0	0	0	0	0	0	2	2
783	6004	6004-1666	735	1	1	1	0	1	0	0	0	2	0	4	0	3	0	1	0	0	1	0	3	0	0	0	0	0	5	0	5	2	1	0	4	0	0	5	0	1	3	0	4	0	15	6	1	16	1
784	4570	4570-1242	637	0	0	1	0	0	0	0	0	0	0	0	0	0	0	0	0	0	0	0	1	0	1	0	0	0	0	0	1	0	2	0	3	0	0	0	1	0	2	0	1	0	0	8	0	6	2
785	5671	5671-1576	949	0	0	3	0	0	1	0	0	0	0	1	0	1	2	0	0	0	0	0	0	0	1	0	0	2	4	0	3	4	5	0	4	0	0	0	0	1	1	0	2	0	0	8	0	7	3
786	6159	6159-1716	651	0	0	3	0	0	0	1	0	1	0	0	1	0	0	1	0	0	0	0	1	0	1	0	0	0	3	0	1	1	0	0	2	0	0	3	0	0	0	0	0	0	3	1	0	7	0
787	4351	4351-1178	643	1	1	2	0	0	0	0	0	3	0	0	0	1	1	1	0	0	0	0	0	0	0	0	2	4	0	0	5	2	1	0	3	1	0	0	2	1	3	1	1	0	0	8	0	5	2
788	5555	5555-1541	489	0	0	0	0	0	0	0	0	0	0	1	0	0	0	0	0	0	0	0	2	0	0	0	0	0	0	0	1	1	0	0	0	0	0	0	0	1	5	0	0	0	0	0	0	5	3
789	5545	5545-1546	867	3	0	0	0	0	0	0	0	3	0	1	1	1	1	0	0	0	1	0	2	0	0	0	0	0	1	0	0	2	0	0	1	0	0	5	0	1	2	0	1	0	1	1	0	6	0
790	6107	6107-1699	747	0	2	4	0	0	0	1	0	3	0	1	5	1	3	1	0	1	1	0	2	0	0	0	1	0	3	0	2	7	0	2	4	4	0	4	0	0	2	0	0	0	1	2	0	6	0
791	6576	6576-1841	577	0	0	2	0	0	0	0	0	3	0	0	3	0	0	0	0	0	0	0	1	3	1	0	0	0	3	0	0	1	0	0	5	1	1	4	1	1	1	2	1	0	2	2	0	3	0
792	3516	3516-0893	478	0	0	2	0	0	0	0	0	1	1	1	0	0	2	1	0	0	0	0	2	0	0	0	0	0	4	0	2	2	1	0	3	0	0	3	0	0	3	1	1	0	1	0	0	3	0
793	6090	6090-1693	847	0	0	2	0	0	0	1	2	3	0	2	1	0	4	1	0	0	0	1	3	0	0	0	0	1	7	0	3	4	3	0	5	0	0	5	1	1	2	0	3	1	1	1	1	10	0
794	8611	8611-2435	524	0	0	0	0	0	0	1	0	1	1	1	0	1	0	2	0	0	0	0	2	0	0	0	0	0	1	0	1	0	0	0	1	1	1	0	0	1	1	0	4	0	0	2	0	5	1
795	3911	3911-1023	453	0	4	5	0	0	0	0	0	1	0	1	1	0	2	1	0	0	0	0	2	2	0	1	1	0	4	0	2	1	0	2	3	0	2	3	0	1	2	0	0	0	0	3	0	12	0
796	4675	4675-1277	848	0	1	0	0	0	0	0	0	2	0	0	1	1	0	0	0	0	0	0	4	0	1	0	0	1	4	0	2	3	3	1	2	0	0	2	0	1	1	0	2	0	1	5	0	9	0
797	5785	5785-1610	773	2	0	0	0	0	0	0	0	0	0	1	2	0	0	2	0	0	0	0	4	0	0	0	0	0	4	0	0	1	0	0	3	0	0	0	1	1	2	0	0	0	1	0	0	6	2
798	5979	5979-1662	1161	1	2	1	0	0	0	0	0	2	0	0	2	0	1	1	0	0	1	0	6	0	2	1	0	2	1	0	0	0	1	0	2	0	0	0	1	0	5	0	2	0	1	2	0	9	2
799	5918	5918-1642	664	1	0	1	0	0	0	0	0	0	0	2	0	0	0	0	2	0	0	0	2	0	0	0	0	0	5	0	2	0	2	0	4	0	0	1	0	0	4	0	1	0	1	4	0	5	2
800	5987	5987-1663	644	1	1	3	0	0	0	2	0	1	0	1	1	0	3	2	0	1	0	0	4	0	0	0	0	0	3	0	0	2	1	0	3	1	0	4	1	1	1	0	2	0	2	6	0	7	2
801	6027	6027-1671	466	0	0	0	0	0	0	2	0	2	0	2	0	1	2	0	0	0	0	0	0	0	1	0	0	0	1	0	2	2	3	0	3	3	0	0	1	0	0	0	2	0	0	0	0	2	1
802	5375	5375-1498	771	1	1	1	0	1	0	2	1	3	1	1	8	1	1	1	1	0	0	0	0	0	0	0	0	2	2	0	3	1	0	1	2	6	1	6	0	0	0	0	0	0	0	2	0	5	0
803	6595	6595-1854	497	1	0	1	0	0	0	0	0	1	0	0	1	0	1	2	0	0	0	0	1	0	0	0	0	0	1	0	0	0	0	0	1	0	0	1	0	0	5	0	2	0	0	3	1	5	1
804	4657	4657-1272	594	0	0	1	0	0	0	0	0	0	0	0	1	0	0	0	0	0	0	0	0	0	0	0	0	4	1	0	1	1	4	0	1	0	0	1	0	1	1	0	1	0	1	5	0	6	4
805	7698	7698-2155	668	0	0	0	0	0	0	0	0	0	0	0	0	0	0	1	0	0	0	0	0	0	0	0	0	0	0	0	0	2	0	1	3	0	0	0	0	0	0	0	0	0	0	0	0	0	0
806	5869	5869-1635	873	1	0	0	1	1	2	0	0	1	0	0	1	0	0	1	1	0	0	0	0	0	0	0	0	4	4	0	1	1	3	0	6	1	0	1	0	1	3	0	2	0	0	3	0	0	3
807	4108	4108-1097	239	0	1	1	0	0	0	0	0	0	0	0	0	0	0	0	0	0	0	0	2	0	0	0	0	0	0	0	0	0	0	0	0	0	0	1	0	0	3	0	1	0	0	0	0	1	3
808	5261	5261-1462	519	0	0	0	0	0	0	0	0	0	0	0	0	0	0	0	0	0	0	0	0	0	0	0	0	1	0	0	1	0	3	0	4	1	0	0	0	0	6	0	0	0	0	3	0	6	0
809	5734	5734-1592	892	0	0	0	0	0	0	0	0	1	0	2	0	0	1	0	0	0	2	0	1	0	0	0	0	4	1	0	1	7	5	0	1	0	0	2	0	0	5	0	0	0	0	2	0	5	1
810	6665	6665-1874	610	1	1	2	0	0	1	0	0	2	0	2	3	1	2	0	0	0	1	0	0	0	1	0	0	0	4	0	1	1	0	0	4	0	0	5	1	1	3	0	2	0	0	3	0	11	1
811	4331	4331-1175	460	0	0	3	1	0	1	0	0	0	0	2	0	0	2	0	0	0	0	0	2	0	1	0	1	0	2	0	0	3	0	0	5	1	0	1	2	3	2	0	2	0	1	4	0	6	1
812	4303	4303-1160	497	0	0	3	0	0	0	0	0	0	0	1	0	0	0	0	0	0	0	0	0	1	0	0	0	0	3	0	1	2	0	0	3	1	0	3	0	3	5	0	0	0	1	8	1	9	0
813	5894	5894-1632	494	1	1	1	0	0	0	2	0	1	0	3	1	1	6	1	1	0	0	0	6	2	1	1	0	1	1	0	2	3	1	1	1	0	0	4	1	2	4	5	3	0	2	4	0	3	3
814	4439	4439-1203	412	0	0	0	0	0	0	0	0	0	0	1	0	0	0	0	0	0	0	0	1	0	1	0	0	0	0	0	1	2	1	0	1	0	0	0	1	2	2	0	0	0	0	1	0	2	1
815	4630	4630-1260	327	0	1	2	0	0	0	0	0	0	0	0	0	0	0	0	0	0	0	0	0	0	0	0	0	0	1	0	2	0	4	0	1	0	0	1	0	0	4	0	1	0	0	3	0	5	1
816	4256	4256-1141	313	0	0	1	0	0	0	0	0	0	0	1	0	0	0	0	0	0	0	0	0	0	0	0	0	0	1	0	0	0	0	0	2	1	0	1	0	0	1	0	0	0	0	8	0	7	0
817	3785	3785-0990	505	0	0	0	0	0	0	1	0	0	0	3	2	1	0	0	0	0	0	0	1	0	1	0	0	0	6	1	2	0	0	0	5	0	0	4	0	1	1	0	0	0	1	1	1	9	1
818	5834	5834-1619	419	0	0	0	0	0	0	0	0	0	0	0	2	0	0	0	0	1	0	0	1	0	0	0	0	0	2	0	0	0	1	0	2	0	0	0	0	0	3	0	0	0	0	0	0	0	1
819	4167	4167-1129	679	1	0	3	0	0	0	0	1	1	0	2	1	0	2	0	0	0	0	0	0	0	1	0	0	1	4	0	1	3	5	0	1	0	0	3	1	0	0	0	1	0	9	11	0	6	1
820	5776	5776-1600	348	0	0	0	0	0	0	1	0	1	0	2	0	0	1	0	1	0	0	0	2	0	0	0	0	0	0	0	1	1	0	0	0	0	0	2	1	1	2	1	1	0	0	5	0	7	0
821	5529	5529-1533	204	0	0	0	0	0	0	0	0	0	0	0	1	0	0	0	0	0	0	0	0	0	0	0	1	0	0	0	0	0	0	0	2	0	0	1	0	0	1	0	0	0	0	2	0	1	1
822	5372	5372-1487	344	0	0	0	0	0	0	0	0	1	0	2	0	0	1	0	0	0	0	0	4	0	0	0	0	0	1	0	0	1	0	0	2	0	0	0	1	1	0	0	0	0	0	0	0	4	2
823	5189	5189-1439	603	0	0	3	0	0	0	0	0	0	0	0	0	0	0	0	0	0	0	0	0	0	0	0	0	1	1	0	0	0	1	0	1	0	0	0	0	0	2	0	0	0	0	1	0	0	0
824	4616	4616-1252	356	0	0	3	0	0	0	0	0	0	1	1	0	0	1	0	0	0	2	0	1	0	0	1	0	0	1	0	1	0	0	0	1	0	0	0	0	0	1	0	0	0	0	1	0	2	2
825	5631	5631-1558	443	0	0	0	0	0	0	0	0	0	0	1	1	0	0	2	0	0	0	0	0	0	0	0	2	0	2	0	1	0	0	0	2	0	0	0	0	0	3	0	0	0	0	1	0	4	1
826	4991	4991-1382	1166	1	2	1	0	0	0	0	1	5	0	5	3	0	1	0	0	1	0	0	2	0	1	0	0	1	3	0	2	1	1	0	9	6	0	0	3	1	2	0	2	0	6	14	2	5	2
827	6530	6530-1832	642	0	1	0	0	0	0	0	0	0	0	0	0	0	0	1	0	0	0	0	1	0	0	0	0	0	2	0	1	1	0	0	3	3	0	3	0	0	3	0	3	0	0	2	0	4	0
828	5691	5691-1580	1005	2	0	2	1	0	0	0	0	3	0	2	1	0	2	0	0	0	0	0	7	0	0	0	0	1	3	0	3	2	1	0	5	1	0	1	1	4	0	0	0	0	2	4	0	4	2
829	5552	5552-1542	732	1	1	1	0	0	0	0	0	0	0	1	4	0	0	1	0	0	0	0	1	0	1	0	0	8	2	0	6	2	0	0	1	2	0	6	2	4	1	0	2	0	0	8	0	5	4
830	7663	7663-2148	1088	0	4	10	0	0	1	0	1	4	0	4	6	0	2	1	1	1	0	0	15	1	2	1	1	4	4	0	1	4	0	9	8	0	1	6	4	8	3	1	3	0	2	5	0	17	0
831	4222	4222-1137	397	1	1	2	0	0	0	0	1	0	0	1	1	0	0	0	0	0	0	0	0	0	0	0	0	1	0	0	0	1	1	0	2	0	0	1	0	0	0	0	0	0	2	6	0	6	2
832	4759	4759-1309	616	0	0	2	0	0	0	0	0	0	0	0	1	0	1	0	0	0	0	0	0	0	0	0	0	0	0	0	1	1	6	0	2	0	0	1	0	1	6	0	0	0	1	4	0	8	1
833	4001	4001-1063	845	0	0	1	0	0	0	1	0	0	1	0	0	0	0	1	0	0	0	0	2	0	0	0	0	0	7	0	0	0	0	0	5	0	0	7	0	0	2	0	2	0	0	1	0	6	1
834	5000	5000-1386	527	0	1	0	0	0	0	0	0	0	0	0	0	0	0	0	0	0	0	0	1	0	0	0	0	0	2	0	1	1	0	0	1	0	0	1	0	1	2	0	0	0	0	3	0	5	2
835	5936	5936-1650	893	1	0	2	0	0	0	0	0	0	0	2	2	0	0	0	0	0	0	0	1	0	0	0	0	2	1	0	5	2	10	0	1	1	0	1	1	0	4	0	1	0	1	6	0	6	6
836	4710	4710-1289	660	0	0	2	0	0	0	0	0	1	1	1	2	0	2	0	0	0	4	0	3	0	0	0	1	0	3	0	2	5	0	1	3	0	0	4	2	3	2	0	0	0	0	4	1	11	2
837	5477	5477-1524	492	0	0	0	0	0	0	0	0	0	0	1	0	0	1	0	0	0	1	0	2	0	0	0	0	0	0	0	1	0	0	1	1	0	0	1	0	1	1	0	0	0	0	3	0	7	6
838	5947	5947-1646	673	1	0	0	0	0	0	0	0	0	0	1	0	0	1	0	0	0	0	0	3	0	0	0	0	0	0	0	2	1	0	0	0	1	0	1	1	0	0	0	0	0	0	9	1	9	1
839	6061	6061-1683	488	1	0	2	0	0	0	0	0	1	0	0	0	0	0	0	0	0	0	0	3	0	0	0	0	0	1	0	0	0	0	0	1	0	0	1	0	0	1	0	0	0	0	1	0	1	0
840	5396	5396-1500	698	1	0	0	0	1	0	0	0	1	1	1	0	0	3	1	0	0	0	0	6	0	0	0	0	0	3	0	0	3	0	0	1	0	0	4	0	0	3	0	0	0	0	2	0	5	0
841	4267	4267-1159	788	0	2	1	0	0	0	2	0	1	0	1	2	0	1	0	0	0	0	2	4	0	1	0	0	0	7	0	3	0	0	1	2	1	0	2	0	0	2	0	1	0	1	3	0	4	0
842	4028	4028-1069	752	1	0	0	0	0	0	0	0	2	0	2	0	0	1	0	0	0	0	0	0	0	0	0	0	0	3	0	5	7	2	0	6	0	0	3	0	1	2	0	0	0	0	3	0	8	2
843	4279	4279-1154	471	0	0	0	0	0	0	0	0	0	0	0	1	0	0	0	0	0	0	0	0	0	0	0	0	0	1	0	3	3	0	0	2	0	0	0	1	1	1	0	1	0	0	0	0	1	2
844	6849	6849-1918	311	0	0	2	0	0	0	0	0	1	0	1	0	0	0	1	0	0	0	0	2	1	1	0	0	2	3	0	1	2	0	1	2	0	0	1	0	1	0	0	2	0	0	1	0	4	2
845	6342	6342-1766	277	0	0	1	0	0	0	0	0	1	0	0	0	0	1	0	0	0	0	0	1	0	0	0	0	0	0	0	1	3	0	0	0	0	0	0	0	1	1	0	0	0	0	2	0	3	1
846	4899	4899-1356	715	2	0	0	0	0	0	0	0	1	0	0	0	0	0	0	0	0	0	0	0	0	0	0	1	0	2	0	0	2	0	0	0	0	0	2	0	0	0	0	0	0	0	5	0	2	1
847	5781	5781-1601	414	0	1	0	0	0	0	0	0	0	0	0	0	0	0	0	0	0	0	0	0	0	0	0	0	0	1	0	1	0	2	0	0	0	0	0	0	1	1	0	0	0	0	2	0	3	1
848	6601	6601-1857	409	0	1	0	0	1	0	1	0	3	0	0	0	1	0	1	0	0	0	0	0	0	0	0	0	0	5	0	2	1	0	0	1	0	0	2	0	0	2	0	0	0	0	4	0	4	1
849	5850	5850-1627	625	0	2	1	0	0	0	0	1	3	0	0	0	1	1	0	0	0	0	0	2	0	0	1	0	0	5	0	4	1	0	0	5	5	0	1	1	0	0	0	2	0	1	3	0	8	1
850	4177	4177-1129	683	1	0	0	0	0	0	0	0	0	0	0	3	0	2	0	1	0	0	0	0	0	0	0	0	0	3	0	5	2	0	1	1	1	0	5	0	0	3	0	0	0	2	1	0	5	2
851	6807	6807-1911	560	0	0	0	0	0	0	0	0	0	0	0	0	0	0	0	0	0	0	0	0	0	0	0	0	0	1	0	0	0	3	0	0	1	0	1	0	2	0	0	0	0	0	2	1	3	1
852	4982	4982-1380	667	2	1	1	0	1	0	1	1	1	0	1	1	0	4	1	1	1	0	0	2	0	0	2	0	0	5	0	3	4	1	1	2	0	0	1	0	1	1	0	4	0	1	5	0	1	0
853	3899	3899-1023	569	0	0	4	0	0	0	1	0	4	0	3	4	1	3	0	0	0	0	0	3	1	0	0	0	0	6	0	1	4	0	1	0	1	0	3	1	1	2	0	0	0	1	3	1	4	1
854	4502	4502-1222	383	0	0	1	0	0	0	0	0	0	0	0	0	0	0	0	0	0	0	0	1	0	0	0	0	1	2	0	0	0	2	0	0	0	1	2	0	2	0	0	0	0	0	2	0	3	0
855	5670	5670-1569	385	0	0	1	0	0	0	0	0	0	0	0	0	0	0	0	0	0	0	0	2	0	1	0	0	0	0	0	1	2	0	1	1	2	0	3	0	0	0	0	1	0	0	2	0	5	0
856	4455	4455-1211	845	0	0	0	0	0	0	1	0	0	2	1	3	0	0	0	1	0	0	0	0	0	0	0	0	4	1	0	2	2	2	0	0	1	1	0	0	2	2	0	2	0	0	3	0	8	0
857	7982	7982-2233	872	0	0	5	0	0	0	0	0	2	0	5	2	0	1	1	0	0	0	0	3	1	1	1	2	1	4	0	2	4	1	0	8	1	0	1	0	3	0	0	2	0	0	2	0	2	0
858	4377	4377-1192	804	1	0	0	1	0	0	0	1	1	1	4	0	1	2	1	0	1	1	0	0	0	0	1	0	2	3	0	6	2	6	0	5	0	0	1	0	0	1	0	1	0	1	7	0	4	0
859	5959	5959-1649	438	1	0	1	0	0	0	2	0	0	0	3	2	0	0	0	0	0	1	0	1	1	1	1	0	0	2	0	1	0	1	1	1	1	0	0	0	0	0	0	0	0	3	2	0	6	0
860	3964	3964-1041	688	4	0	2	0	0	0	1	0	2	0	0	5	0	0	1	0	1	0	0	0	1	0	0	0	2	2	0	5	2	0	0	0	0	0	6	1	3	0	3	3	0	2	7	0	2	2
861	3841	3841-1008	681	2	2	2	0	0	0	0	2	4	0	3	1	0	4	1	0	0	3	0	5	1	1	4	2	0	10	0	4	9	0	0	4	0	0	4	2	2	3	1	2	0	0	1	2	3	0
862	5829	5829-1610	190	0	0	2	0	0	0	0	0	0	0	0	0	0	0	0	0	0	0	0	1	0	0	0	0	0	0	0	0	0	0	0	0	0	0	0	0	1	1	0	0	0	0	0	0	2	1
863	6348	6348-1773	754	0	0	0	0	0	0	0	0	0	0	1	0	0	1	0	0	0	0	0	1	0	0	0	0	0	2	0	0	1	0	0	2	0	0	3	0	0	3	0	0	0	0	0	0	3	2
864	6515	6515-1825	606	0	0	0	0	0	1	0	0	2	0	2	2	0	1	1	0	0	0	0	1	0	0	1	0	0	1	0	2	1	0	0	3	2	0	2	0	0	4	0	0	0	1	1	0	4	1
865	6632	6632-1860	431	2	0	5	0	0	0	3	0	3	0	1	1	0	0	2	1	0	0	0	0	1	0	1	0	0	6	0	1	2	0	0	4	0	0	4	0	1	1	1	3	0	0	4	1	5	2
866	6019	6019-1675	1029	1	1	3	0	0	0	1	2	3	1	0	1	1	4	1	0	1	2	0	1	0	0	1	0	0	7	0	2	5	1	0	5	5	0	2	0	0	0	0	2	0	1	3	0	4	3
867	4775	4775-1317	1052	0	1	0	0	0	0	0	2	0	0	0	14	0	0	1	0	0	2	0	0	0	0	1	0	0	2	0	2	3	0	2	3	5	0	0	1	1	1	0	1	0	2	5	0	8	1
868	3738	3738-0983	801	0	0	2	1	0	1	1	0	2	0	2	12	0	1	0	1	0	0	0	7	0	0	0	0	0	5	0	2	4	0	1	2	6	0	4	1	2	2	0	2	0	1	2	0	3	2
869	4031	4031-1073	890	3	0	7	0	0	0	1	1	3	1	2	1	0	7	1	0	4	1	0	4	14	1	6	2	0	8	0	4	6	0	0	10	0	0	7	2	3	0	5	1	0	1	9	2	7	0
870	4984	4984-1378	829	0	2	0	0	0	0	0	0	0	0	0	1	0	2	0	0	0	0	0	0	0	0	1	0	3	1	0	5	0	3	0	1	0	0	1	1	2	1	0	2	0	0	2	0	2	2
871	7776	7776-2172	317	1	0	3	0	0	0	0	0	1	0	3	1	0	0	0	0	0	0	0	1	0	1	0	1	1	3	0	1	2	0	0	6	0	0	2	3	2	0	0	3	0	0	1	0	8	0
872	6257	6257-1745	888	0	0	0	0	0	0	0	0	1	0	1	1	0	0	1	0	0	1	0	0	0	0	0	0	3	2	0	2	3	8	0	2	0	0	3	1	2	4	1	3	0	1	3	0	6	1
873	6223	6223-1737	895	2	0	1	0	0	0	0	0	1	1	1	0	0	0	0	0	0	1	0	0	0	0	0	0	1	3	0	2	2	2	1	3	1	0	2	0	1	1	0	1	0	0	3	0	4	3
874	6380	6380-1788	934	1	1	2	0	0	0	0	0	0	0	0	4	1	1	0	1	0	0	0	1	0	1	0	0	0	3	0	0	3	2	0	2	2	0	2	0	2	2	3	2	0	0	4	0	1	2
875	5887	5887-1633	564	0	0	0	0	0	0	0	0	2	1	0	0	0	1	1	0	0	0	0	0	0	1	0	0	0	1	0	0	2	2	0	1	0	0	2	0	1	1	0	0	0	0	2	0	5	1
876	4378	4378-1184	250	0	0	2	0	0	0	0	0	1	1	0	0	0	0	0	0	0	0	0	0	0	0	0	0	0	3	0	0	0	0	0	1	0	0	1	0	0	3	0	1	0	1	2	0	5	0
877	4593	4593-1246	275	0	0	0	0	0	0	0	0	0	0	1	1	0	1	0	0	0	0	0	1	0	0	0	0	0	0	0	1	1	1	1	0	0	0	1	0	0	2	0	0	0	0	1	0	4	1
878	4296	4296-1159	710	3	0	6	0	2	0	0	0	1	2	1	0	0	2	0	0	0	2	0	4	0	2	0	1	1	7	0	4	2	1	4	9	1	0	4	1	5	4	0	6	0	15	8	0	17	4
879	3573	3573-0914	732	3	4	1	0	0	1	2	1	4	1	3	1	0	3	2	1	0	1	0	2	0	1	2	0	0	8	0	2	7	0	2	6	0	0	4	0	5	3	1	4	0	2	0	0	5	0
880	5518	5518-1537	737	0	0	1	0	0	1	0	0	0	0	0	0	0	0	0	0	0	0	0	1	0	0	1	9	0	0	0	4	1	0	0	3	0	0	0	0	2	1	0	1	0	1	1	0	4	1
881	7609	7609-2131	773	0	0	2	0	0	0	0	2	1	0	1	1	0	0	0	0	0	0	0	3	0	0	0	0	1	3	0	1	1	0	1	3	0	0	0	0	4	3	0	0	0	2	2	0	6	2
882	6065	6065-1688	738	0	2	3	0	0	0	0	0	2	0	0	1	0	2	0	0	0	0	0	2	0	0	0	0	0	0	0	3	7	0	0	3	0	0	3	1	3	0	0	3	0	2	4	0	3	1
883	7756	7756-2174	664	0	1	5	0	0	1	0	0	0	0	5	5	0	1	0	0	0	2	0	10	0	0	0	1	0	2	0	3	4	0	3	4	0	0	7	0	6	5	0	8	0	1	1	0	14	2
884	5021	5021-1383	532	0	0	4	0	0	0	0	0	0	0	0	1	0	1	0	1	0	0	0	2	1	0	3	0	0	1	0	0	1	0	0	0	0	0	2	0	2	0	2	0	0	0	1	0	2	0
885	4649	4649-1268	1135	2	2	7	0	0	0	1	0	2	0	4	3	0	0	1	1	0	0	0	3	0	0	0	3	3	8	0	4	5	0	0	9	3	1	1	1	8	5	0	2	0	3	6	0	16	0
886	6372	6372-1774	260	1	0	0	0	0	0	0	0	0	0	0	0	0	1	0	0	0	0	0	1	0	0	0	0	0	1	0	1	1	0	0	1	0	0	0	0	0	0	0	0	0	0	0	0	1	0
887	7121	7121-1993	728	1	1	1	0	0	0	1	0	3	3	5	1	0	2	1	0	1	1	1	2	0	0	0	1	0	12	0	4	8	0	1	3	0	1	3	1	4	1	0	4	0	0	2	0	1	0
888	6202	6202-1724	576	0	0	3	0	0	0	0	0	0	0	0	5	0	0	0	0	0	0	0	2	0	0	0	0	0	0	0	0	1	0	0	2	0	1	0	0	0	4	0	1	0	0	3	0	6	1
889	4931	4931-1360	589	3	0	3	0	0	0	2	1	0	0	2	1	1	1	0	0	0	0	0	2	0	0	0	0	0	0	0	0	1	0	1	1	0	0	0	2	1	0	0	0	0	0	0	0	2	1
890	6289	6289-1750	389	0	0	0	0	0	0	0	0	0	0	0	1	0	1	0	1	0	0	0	6	0	0	0	0	0	0	0	0	0	0	0	1	0	0	0	1	0	0	0	2	0	0	1	0	3	2
891	6200	6200-1719	381	0	0	0	0	0	0	0	0	0	0	1	0	0	0	1	0	0	0	0	0	0	0	0	0	0	2	0	0	0	0	0	1	1	0	0	0	1	0	0	0	0	0	1	0	4	0
892	5400	5400-1503	805	0	0	1	0	0	0	0	0	1	0	1	3	0	1	0	0	0	0	0	0	0	0	0	0	0	3	0	2	2	6	0	5	0	0	2	0	2	4	0	0	0	0	5	0	3	3
893	6295	6295-1752	731	1	0	0	0	0	0	0	0	0	0	1	0	0	4	0	0	0	0	0	4	0	0	0	0	0	1	0	0	3	0	0	4	0	0	0	1	0	1	0	0	0	1	0	2	2	0
894	4498	4498-1220	343	0	0	1	0	0	0	0	0	0	0	0	0	0	0	1	0	0	0	0	1	0	0	0	0	0	1	0	1	0	0	0	2	0	0	1	0	0	2	0	0	0	0	0	0	2	0
895	4040	4040-1073	412	0	0	2	0	0	0	0	0	1	0	0	0	0	1	0	0	0	0	0	0	0	0	0	0	0	1	0	0	0	0	0	0	0	0	0	0	0	2	0	2	0	0	0	0	3	1
896	6593	6593-1839	160	0	0	0	0	0	0	1	0	1	0	0	1	0	0	0	0	0	0	0	1	0	0	0	0	0	1	0	0	0	2	0	0	0	0	0	0	0	0	0	0	0	0	2	0	3	0
897	6911	6911-1942	393	2	0	1	0	0	0	1	0	0	0	0	0	0	0	1	0	0	0	0	0	0	0	0	0	1	0	0	0	1	0	0	1	0	0	2	0	1	1	1	1	0	0	1	0	2	2
898	8510	8510-2406	646	2	0	0	0	0	0	0	1	2	1	1	0	0	0	2	0	0	0	0	0	0	0	0	0	0	3	0	0	1	0	1	0	0	0	0	0	2	1	0	1	0	0	0	0	1	1
899	4380	4380-1190	493	0	0	0	0	0	0	0	0	0	0	0	3	0	2	0	0	0	0	0	0	0	0	0	0	0	2	0	2	1	0	0	3	0	0	0	2	0	1	0	3	0	0	2	0	5	3
900	7090	7090-1981	380	0	0	0	0	0	0	0	0	0	0	0	0	0	0	0	0	0	0	0	0	0	0	0	0	1	1	0	2	2	1	0	1	0	0	0	0	1	3	1	0	0	0	1	0	4	0
901	5873	5873-1627	499	1	0	0	0	0	0	0	0	2	0	0	0	0	0	1	0	0	0	0	1	0	1	0	0	2	2	0	0	2	5	1	5	0	0	1	1	1	0	1	2	0	0	1	0	1	2
902	5291	5291-1475	587	0	0	2	0	0	0	0	0	0	0	0	1	0	0	0	0	0	0	0	0	0	0	0	1	2	1	0	1	3	2	0	1	1	0	2	0	0	0	0	0	0	0	3	0	3	3
903	5275	5275-1458	129	0	0	0	0	0	0	0	0	0	0	0	0	0	0	0	0	0	0	0	0	0	0	0	0	0	0	0	0	1	0	0	0	0	0	0	0	0	0	0	0	0	0	0	0	2	1
904	4358	4358-1178	219	0	0	0	0	0	0	0	0	0	0	0	0	0	0	0	0	0	0	0	0	0	0	0	0	0	1	0	1	0	0	0	0	0	0	3	0	0	2	0	0	0	0	4	0	7	0
905	5074	5074-1404	698	0	0	1	0	0	0	0	0	1	1	1	0	0	1	1	0	0	0	0	0	0	0	0	0	0	3	0	2	3	1	0	3	0	0	2	0	0	5	0	0	0	0	1	0	1	2
906	7914	7914-2209	309	2	1	3	0	0	0	1	2	1	6	5	1	0	3	1	0	5	3	11	6	0	4	0	0	1	4	7	1	2	0	1	3	0	0	2	3	0	0	0	2	7	1	4	3	1	0
907	4702	4702-1285	814	3	5	0	0	0	0	2	1	3	1	5	2	1	3	0	1	0	1	0	0	0	1	0	0	3	10	0	2	4	1	2	7	8	0	0	3	1	0	0	3	0	3	7	0	10	4
908	4635	4635-1270	811	2	2	0	1	1	0	0	1	4	0	4	1	0	1	0	0	0	0	0	1	0	0	0	0	0	8	0	0	4	0	1	4	1	0	8	3	1	1	0	1	1	1	6	0	1	2
909	4247	4247-1147	668	1	1	0	0	0	0	0	0	2	0	0	4	0	0	0	1	0	0	0	1	0	0	0	2	0	1	0	3	1	1	0	5	2	0	7	2	2	2	0	2	0	0	1	0	3	3
910	6903	6903-1948	1129	1	2	2	1	1	1	0	2	1	0	2	3	0	4	5	0	1	0	0	5	2	1	0	1	0	11	0	4	10	1	2	7	0	0	5	0	1	2	0	4	0	0	8	0	4	1
911	4836	4836-1334	360	0	0	2	0	0	0	2	0	1	0	1	1	0	3	0	0	1	0	1	1	0	0	0	0	0	2	0	2	1	0	0	4	7	0	0	3	0	1	1	0	2	0	1	0	1	0
912	7617	7617-2130	387	0	1	0	0	0	1	0	0	1	0	1	0	0	1	1	1	0	0	0	0	0	0	0	0	0	3	0	3	1	1	0	4	0	0	2	2	1	0	1	2	0	2	2	1	3	1
913	4935	4935-1366	584	1	0	3	0	0	0	0	0	2	0	2	1	0	3	2	0	0	2	0	3	1	0	0	0	0	7	0	3	6	5	0	5	5	0	1	3	2	0	0	1	0	3	5	0	4	1
914	4556	4556-1237	471	0	1	2	0	0	0	1	0	0	0	0	1	0	1	1	0	0	0	0	3	0	0	0	0	0	2	0	1	4	1	3	6	0	0	4	0	1	3	0	2	0	1	1	0	6	0
915	3523	3523-0895	592	1	0	1	0	0	0	0	0	0	0	2	1	0	2	1	0	0	0	0	4	0	0	1	0	0	2	0	0	2	0	0	1	0	0	0	0	0	2	0	1	0	0	1	0	1	0
916	6356	6356-1776	798	1	0	0	0	0	2	0	0	1	0	1	1	2	2	0	0	0	0	0	0	0	0	0	0	1	1	0	2	2	0	0	4	1	0	1	0	0	0	0	1	0	0	6	0	7	0
917	8490	8490-2408	1272	2	0	2	0	0	0	3	0	3	1	3	5	0	5	0	0	0	0	0	6	0	1	1	0	0	0	0	1	8	0	0	3	4	1	3	0	2	1	0	1	0	2	2	0	3	0
918	6423	6423-1798	1197	1	0	0	0	0	0	0	0	2	0	6	2	0	0	0	0	0	0	0	0	0	1	0	1	0	0	0	2	1	0	0	3	0	1	5	1	0	0	0	2	0	0	2	0	2	0
919	4912	4912-1365	595	1	1	2	0	0	0	0	0	1	1	0	0	0	1	1	0	0	1	0	1	0	0	0	0	1	3	0	1	1	0	0	5	3	0	0	3	0	0	0	1	0	0	6	0	7	0
920	4603	4603-1254	565	3	4	2	0	0	0	1	0	3	1	4	5	2	1	4	0	0	0	0	2	0	0	0	0	0	4	0	4	1	1	1	5	2	0	5	0	1	4	0	4	0	2	0	0	4	2
921	4495	4495-1219	310	1	0	0	0	0	0	0	0	0	0	1	0	0	0	1	0	0	0	0	0	0	0	0	0	0	1	0	1	0	1	0	1	2	0	1	0	1	1	0	1	0	2	3	0	3	1
922	3796	3796-0986	206	1	0	0	0	1	0	0	0	0	0	0	0	0	1	1	0	0	0	0	0	0	0	0	0	0	0	0	1	0	0	0	0	0	0	0	0	0	1	0	1	0	0	2	0	2	0
923	4717	4717-1295	773	6	4	3	0	0	0	1	2	2	1	2	1	1	5	4	2	0	3	0	4	9	3	0	2	2	7	0	1	3	0	0	9	0	0	1	2	4	0	1	7	0	1	6	0	1	0
924	5373	5373-1497	794	0	0	0	0	0	0	0	0	2	1	0	0	0	0	1	0	0	0	0	0	0	0	0	0	0	5	0	7	1	0	1	6	0	0	0	0	1	1	0	3	0	0	6	0	11	2
925	4532	4532-1226	233	1	0	0	0	0	0	0	0	0	0	0	0	0	0	0	0	0	0	0	0	0	0	0	0	0	0	0	0	1	0	0	0	1	0	2	0	0	1	0	1	0	0	1	0	0	0
926	7341	7341-2054	618	0	0	2	0	0	1	0	0	3	2	3	1	0	3	0	0	0	0	0	3	0	0	0	0	0	6	0	3	5	0	0	2	0	2	3	0	1	0	0	3	0	0	0	0	1	0
927	8393	8393-2374	446	0	0	2	0	1	0	2	0	0	0	2	1	0	2	1	0	0	0	0	1	9	1	0	0	0	1	0	0	0	0	0	1	1	0	0	2	0	0	0	0	0	0	5	0	1	0
928	5739	5739-1589	374	1	0	0	0	0	0	1	0	1	0	1	0	0	0	0	0	0	0	0	1	0	0	0	0	0	2	0	1	0	1	0	3	0	0	0	0	0	0	0	4	0	0	1	2	1	0
929	6150	6150-1706	430	1	0	0	0	0	0	0	0	0	0	2	4	0	0	0	0	0	0	0	0	0	0	0	0	0	0	0	3	1	1	0	1	1	0	0	0	0	2	0	0	0	0	2	0	0	1
930	6884	6884-1938	720	5	6	5	0	0	0	5	0	6	0	3	2	2	2	5	0	0	3	0	5	2	1	1	1	1	7	0	3	6	2	1	4	0	0	1	1	2	1	1	3	0	3	9	3	3	0
931	4273	4273-1155	416	0	0	2	1	0	0	0	0	1	0	1	2	0	0	0	0	0	0	0	2	0	0	0	0	0	0	0	0	2	0	1	2	1	0	5	0	1	1	0	2	0	1	0	0	3	0
932	4087	4087-1097	455	1	0	0	0	0	0	0	0	1	0	1	1	1	1	0	0	0	0	0	1	0	0	0	0	3	2	0	2	0	2	0	4	0	0	2	1	0	0	0	2	0	0	2	0	5	3
933	6801	6801-1911	812	2	0	1	0	0	0	2	0	1	1	1	0	1	2	2	0	0	0	0	1	0	0	0	0	0	6	0	4	4	0	0	2	0	1	1	1	0	0	0	3	0	1	1	0	0	0
934	5466	5466-1519	502	1	1	0	0	0	0	0	1	4	0	3	5	0	2	1	1	0	0	0	4	0	0	0	0	1	4	0	0	3	0	0	3	1	1	6	3	0	3	0	4	0	1	2	0	6	2
935	4355	4355-1175	347	0	0	0	0	0	0	0	0	0	1	1	0	0	0	0	0	0	0	0	0	0	1	0	0	0	0	0	0	2	5	0	3	0	0	1	0	1	0	0	0	0	0	5	0	4	1
936	8293	8293-2350	925	2	1	2	0	0	0	1	1	3	1	1	0	0	5	2	0	2	1	0	4	16	4	2	0	1	7	1	1	8	0	1	3	0	0	3	0	1	1	2	6	0	2	10	1	1	0
937	5632	5632-1563	767	1	1	0	0	0	1	0	0	2	0	0	2	0	1	1	0	0	0	0	2	0	0	0	0	3	4	0	1	2	5	0	3	0	1	2	4	3	2	0	3	0	0	6	1	9	1
938	6782	6782-1902	263	1	0	0	0	0	0	0	0	0	0	0	0	0	2	0	0	0	0	0	0	4	1	0	0	0	0	0	2	1	0	0	3	0	0	0	0	0	2	3	1	0	0	5	0	2	0
939	6108	6108-1693	396	0	0	1	0	0	0	0	0	0	0	0	1	0	1	0	0	0	0	0	1	0	0	0	0	1	1	0	0	1	2	1	1	0	0	0	1	0	2	0	1	0	1	4	0	5	1
940	5450	5450-1513	273	0	0	0	0	0	0	0	0	1	0	0	0	1	0	0	0	0	0	0	0	0	0	0	0	0	4	0	0	1	0	1	0	0	0	4	1	0	2	0	0	0	0	0	0	4	0
941	7455	7455-2085	718	1	0	3	0	0	1	0	0	0	0	0	2	0	1	2	0	0	0	0	3	0	1	1	0	0	3	0	0	2	0	2	2	0	0	3	2	3	0	0	1	0	1	0	0	9	0
942	5018	5018-1386	1059	1	2	0	0	0	0	0	0	0	1	1	3	0	2	0	0	0	0	0	0	1	0	0	1	1	5	0	1	2	2	1	6	1	0	0	0	1	0	0	1	0	8	1	0	3	0
943	6059	6059-1679	376	0	0	1	0	0	0	0	0	2	0	1	6	0	0	0	0	0	0	0	0	0	0	0	1	2	4	0	4	2	4	0	3	1	0	4	1	2	1	0	1	0	0	2	0	2	2
944	4269	4269-1158	943	1	1	0	0	1	0	0	0	2	1	1	1	0	2	1	0	0	0	0	1	0	1	0	0	2	2	0	3	4	8	0	4	0	0	1	0	3	1	0	1	0	2	5	1	6	0
945	4758	4758-1307	578	0	0	0	0	0	0	0	0	0	0	1	4	1	0	0	0	0	0	0	3	1	1	0	0	1	1	0	1	1	0	0	0	2	0	3	0	0	3	0	2	0	0	6	0	5	0
946	5436	5436-1514	592	1	2	2	0	0	0	0	1	0	0	2	0	0	0	0	0	0	0	0	2	0	0	0	0	2	6	0	0	1	1	0	7	0	0	2	0	1	2	0	2	0	0	2	0	4	1
947	4433	4433-1198	290	0	0	0	0	0	0	0	0	1	0	0	0	1	1	0	0	0	0	0	0	0	1	2	0	0	1	0	1	0	0	0	0	0	0	0	0	0	1	0	0	0	0	0	0	4	0
948	4652	4652-1264	511	0	0	1	0	0	0	1	0	0	0	0	0	1	0	0	0	0	0	0	3	0	0	0	0	0	0	0	1	0	2	0	2	0	0	0	0	0	4	0	1	0	0	2	0	6	1
949	4791	4791-1319	357	0	0	1	0	0	0	0	0	0	0	0	3	0	0	0	0	0	0	0	3	0	0	0	0	1	2	0	1	0	0	0	3	0	0	3	0	1	3	0	0	0	1	3	0	5	1
950	6218	6218-1722	253	0	0	0	0	0	0	1	0	0	0	1	1	0	1	2	0	0	0	0	2	0	0	0	0	0	1	0	4	0	0	0	1	0	0	2	0	0	0	0	1	0	0	1	0	1	1
951	4288	4288-1159	366	0	0	1	0	0	0	0	0	1	0	0	0	0	0	0	0	0	0	0	0	0	0	0	0	0	2	0	2	0	0	0	1	1	0	3	2	1	0	0	2	0	1	7	0	1	1
952	5075	5075-1396	314	0	0	0	0	0	0	0	1	0	0	0	0	0	1	0	0	0	0	0	2	0	0	0	0	0	1	0	0	0	0	0	0	0	0	0	1	0	0	0	1	0	0	1	0	0	0
953	5633	5633-1555	218	0	0	0	0	0	0	0	0	0	0	0	0	0	0	0	0	0	0	0	0	0	0	0	0	0	0	0	1	0	0	0	1	0	0	0	0	0	0	0	0	0	0	0	0	2	0
954	4253	4253-1151	603	0	2	1	0	0	0	1	0	1	0	1	0	0	0	0	1	0	1	0	1	0	0	0	0	0	3	0	1	1	0	0	2	0	0	1	0	0	2	0	0	0	0	2	0	4	1
955	7358	7358-2059	1003	1	0	0	0	0	0	1	0	1	0	0	1	0	1	0	0	1	0	0	1	0	1	0	0	0	1	0	0	2	0	1	6	0	1	1	0	0	0	0	1	0	0	1	0	2	0
956	7787	7787-2172	474	0	1	2	0	0	1	0	0	2	0	1	2	0	0	0	1	0	0	0	0	0	0	0	0	0	2	0	1	1	0	1	1	0	0	1	0	2	0	0	0	0	0	1	0	2	0
957	4838	4838-1331	279	0	0	1	0	0	0	0	0	0	0	0	0	0	0	0	0	0	0	0	1	0	0	0	1	0	0	0	0	1	1	0	2	0	0	1	0	0	0	0	0	0	0	1	0	2	0
958	4391	4391-1193	517	0	0	2	0	0	1	1	0	0	1	0	0	0	0	0	0	0	0	0	2	0	0	0	0	0	1	0	0	0	7	0	2	1	0	0	0	0	1	0	2	0	0	4	0	3	0
959	4612	4612-1254	335	0	0	0	0	0	0	0	0	0	0	0	0	0	0	0	0	0	0	0	0	0	0	0	0	1	2	0	1	0	1	0	2	0	0	2	0	0	3	0	2	0	0	1	0	0	1
960	4069	4069-1080	248	1	0	0	0	0	0	1	0	2	0	0	0	0	0	0	0	0	2	0	2	0	0	0	0	0	0	0	0	0	0	0	2	0	0	3	0	0	1	0	1	0	0	0	0	2	0
961	5016	5016-1381	408	1	0	1	0	0	0	0	0	0	1	0	0	0	0	0	0	0	0	0	1	0	0	0	0	1	1	0	0	2	2	0	1	0	0	1	0	1	2	0	1	0	0	1	0	5	1
962	6385	6385-1783	453	0	0	0	0	0	0	0	0	0	0	1	0	0	0	0	0	0	0	0	3	0	0	0	0	0	0	0	0	0	0	0	1	0	0	0	0	0	1	0	0	0	0	0	0	2	0
963	4328	4328-1169	489	0	0	2	0	0	0	0	0	0	0	0	0	0	0	0	0	0	0	0	1	0	0	0	0	0	2	0	0	0	1	0	3	0	0	0	0	1	0	0	1	0	0	0	1	0	0
964	5707	5707-1582	257	0	0	0	0	0	0	0	0	2	0	0	0	0	0	1	0	0	0	0	0	0	0	0	0	1	3	0	0	0	0	0	1	1	0	0	1	2	0	0	0	0	0	0	0	0	1
965	4140	4140-1109	566	0	0	1	0	0	0	0	0	0	0	1	1	0	0	0	0	0	0	0	0	0	0	0	0	0	0	0	0	1	0	0	1	0	0	4	0	1	1	0	0	0	0	2	0	2	0
966	4367	4367-1177	93	0	0	0	0	0	0	0	0	0	0	1	0	0	0	0	0	0	0	0	0	0	1	0	0	0	0	0	0	1	0	0	1	0	0	0	0	0	0	0	0	0	0	0	0	0	1
967	4277	4277-1153	572	1	0	1	0	0	0	0	0	0	0	0	0	0	0	0	0	0	0	0	0	0	1	0	0	0	0	0	3	0	4	0	1	0	0	0	0	1	0	0	0	0	1	3	0	4	0
968	5276	5276-1467	775	0	0	2	0	0	0	0	0	0	0	0	1	0	0	0	0	0	0	0	0	0	0	0	0	3	0	0	2	3	1	0	4	0	1	1	0	0	2	0	1	0	0	1	0	2	2
969	4187	4187-1120	151	0	0	0	0	0	0	0	0	0	1	0	0	0	0	0	0	0	0	0	0	0	0	0	0	0	1	0	0	0	1	0	0	0	0	1	0	0	2	0	0	0	0	0	0	1	0
970	4173	4173-1121	377	0	0	0	0	0	0	0	0	0	0	0	0	0	0	0	0	1	0	0	0	0	0	0	0	2	0	0	0	1	1	0	0	0	0	1	0	2	0	0	1	0	0	2	0	1	1
971	4219	4219-1133	251	1	0	0	0	0	0	0	0	0	0	0	0	0	0	0	0	0	0	0	0	0	0	0	0	0	0	0	0	0	0	0	1	0	0	0	0	0	1	0	0	0	1	2	0	4	0
972	7873	7873-2200	432	0	0	0	0	0	0	0	0	0	0	0	0	0	0	0	0	0	0	0	0	0	0	0	0	0	0	0	0	3	1	2	6	0	0	0	0	0	0	0	0	0	0	0	0	0	0
973	6197	6197-1725	909	1	0	0	1	0	0	0	1	8	0	3	2	1	1	3	0	0	0	0	3	0	1	0	0	2	12	0	7	4	1	0	4	0	0	5	0	2	1	3	6	0	1	2	3	2	0
974	4481	4481-1220	894	1	2	6	0	0	0	0	0	3	0	4	1	1	4	3	0	2	2	0	7	11	2	1	1	0	6	0	0	4	1	1	7	0	0	4	2	4	3	3	5	0	1	10	0	0	1
975	4715	4715-1295	1144	1	0	5	0	0	0	3	0	2	1	0	4	0	0	1	0	0	0	0	4	0	1	0	0	0	1	0	4	1	1	0	9	16	0	3	2	1	1	0	1	0	17	13	2	8	1
976	3566	3566-0907	512	1	2	1	0	1	0	0	2	1	1	3	0	0	2	1	1	1	0	0	1	1	0	2	0	2	3	0	1	6	1	1	3	0	0	2	0	0	1	1	1	0	0	1	0	1	0
977	4450	4450-1213	1092	1	0	1	1	0	0	1	2	4	1	2	3	1	1	2	1	0	0	0	1	0	0	0	0	2	10	0	1	3	4	0	9	3	0	7	0	0	1	0	1	0	11	5	0	2	0
978	4774	4774-1320	750	1	0	0	0	0	0	0	0	0	0	4	0	0	1	1	0	0	3	0	1	0	0	1	0	0	2	0	1	1	3	0	3	1	0	3	0	2	1	0	1	0	1	2	1	3	1
979	8183	8183-2314	1056	1	2	9	0	0	0	3	1	3	0	4	0	0	3	1	0	0	1	0	6	0	2	12	2	2	18	0	1	12	1	2	3	2	1	12	0	7	5	9	5	0	1	4	1	0	1
980	5968	5968-1656	1069	2	1	4	0	0	0	0	0	2	0	2	0	1	10	4	1	0	1	0	5	21	1	1	1	0	3	0	2	4	1	1	5	0	0	4	5	1	0	0	2	0	2	7	1	1	0
981	3971	3971-1045	863	4	1	4	0	0	0	3	0	6	1	4	7	2	2	1	0	1	0	0	2	3	1	0	2	0	11	0	3	11	2	0	8	3	3	16	3	3	4	2	5	0	3	2	0	5	3
982	8552	8552-2415	468	0	2	2	0	0	0	0	0	0	0	2	2	0	3	1	0	0	0	0	3	0	0	1	1	0	5	0	2	2	0	2	5	1	0	3	1	1	0	0	5	0	0	5	0	1	1
983	8550	8550-2427	1327	0	0	0	0	0	0	0	0	1	0	0	0	0	1	3	0	0	0	0	0	0	0	0	11	0	3	0	1	4	0	0	2	0	0	1	0	3	2	0	1	0	0	2	0	1	0
984	6945	6945-1968	1595	1	1	1	0	0	0	2	0	3	2	8	5	1	4	0	0	0	0	0	2	0	0	0	0	1	7	0	3	10	2	1	6	0	0	2	3	3	0	1	4	0	0	2	0	2	3
985	5778	5778-1607	523	1	0	1	0	0	0	0	0	3	1	0	3	0	2	1	0	0	0	0	2	0	0	1	0	0	3	0	2	3	0	0	1	0	0	1	0	0	1	0	1	0	1	4	0	2	0
986	8242	8242-2323	622	0	1	1	0	0	0	1	1	0	0	2	1	0	0	1	0	0	0	0	9	1	0	0	0	2	4	0	1	4	0	4	2	0	0	1	1	1	1	1	0	0	3	3	0	6	1
987	4716	4716-1300	908	0	0	0	0	0	0	0	2	1	0	3	1	0	1	0	0	0	0	0	2	0	1	0	1	0	4	0	1	3	0	2	2	0	0	3	0	3	1	0	0	0	1	1	0	2	0
988	6152	6152-1713	1291	0	2	3	0	0	0	0	0	5	1	2	2	0	1	3	0	0	3	0	1	0	2	0	0	0	13	0	2	1	0	1	6	4	0	2	3	6	2	0	5	0	3	8	0	8	1
989	4576	4576-1249	835	3	0	3	0	0	0	0	0	3	0	5	1	0	5	1	0	0	0	0	1	0	0	0	0	1	3	0	2	3	1	2	2	2	0	3	4	1	0	0	6	0	1	3	2	11	2
990	5993	5993-1669	976	0	0	1	0	0	0	0	0	1	0	2	3	0	4	2	2	1	0	0	4	0	1	0	0	0	7	0	3	3	3	0	6	9	0	1	3	1	0	0	1	0	3	13	0	8	5
991	6433	6433-1799	1024	1	0	2	0	0	0	0	0	0	0	4	3	0	3	1	0	0	2	0	2	0	0	0	1	0	4	0	2	2	2	2	6	3	0	0	3	0	0	0	1	0	7	5	0	8	0
992	4503	4503-1234	1246	1	2	3	0	1	1	1	1	1	0	1	15	0	3	0	0	0	0	0	0	0	0	0	0	3	3	0	4	5	0	3	6	12	0	2	2	0	3	0	2	0	0	4	0	5	1
993	6454	6454-1815	981	3	1	1	0	0	1	0	1	3	0	2	5	0	0	0	2	0	0	0	3	0	0	1	0	1	3	0	5	4	0	1	4	2	0	7	1	2	0	0	4	0	2	3	0	7	2
994	5675	5675-1573	273	0	0	0	0	0	0	0	0	1	1	0	4	0	1	0	0	0	0	0	0	1	0	0	0	0	0	0	1	1	1	0	1	2	0	0	0	0	1	0	0	0	0	0	0	1	0
995	3735	3735-0969	274	4	2	2	0	0	2	0	3	0	0	1	0	0	2	1	0	0	0	0	1	2	0	1	0	0	3	0	0	4	1	1	1	0	0	2	0	2	1	0	0	0	0	1	0	3	0
996	6081	6081-1683	256	0	0	1	0	0	0	0	0	0	0	0	0	0	0	0	0	0	0	0	0	0	0	0	0	1	2	0	0	0	1	0	1	2	0	0	0	0	0	0	0	0	0	2	0	1	1
997	7089	7089-1987	657	1	1	1	0	0	0	3	0	0	1	3	0	0	1	0	0	0	0	0	2	0	0	0	0	0	5	0	5	1	0	1	5	0	0	1	1	0	0	0	1	0	2	2	0	2	2
998	7175	7175-2004	409	0	1	0	0	0	0	0	0	0	0	0	0	0	1	0	0	0	0	0	0	0	0	0	0	0	0	0	0	0	0	0	1	0	0	0	0	0	0	0	0	0	0	0	0	0	0
999	3998	3998-1052	384	0	2	0	0	0	0	0	0	0	0	0	2	0	0	1	0	0	0	0	0	0	0	0	0	0	3	0	0	4	0	0	2	0	0	1	0	1	0	0	0	0	0	0	0	1	0
1000	3670	3670-0941	615	1	0	3	0	0	0	0	0	1	0	0	0	0	0	1	0	0	0	0	0	0	0	0	0	0	1	0	0	1	0	0	0	0	1	2	0	6	0	0	0	0	0	0	0	1	0
1001	5748	5748-1590	228	1	0	0	0	0	0	1	0	1	0	1	2	0	1	0	0	0	0	0	1	0	0	0	0	0	0	0	0	1	1	1	0	1	0	1	0	0	0	0	0	0	0	2	0	1	0
1002	3681	3681-0951	744	0	0	0	0	0	0	0	1	0	0	0	0	0	0	0	0	0	0	0	0	0	1	0	0	1	1	0	0	0	3	0	2	2	1	1	0	0	1	0	0	0	1	1	0	0	0
1003	7923	7923-2220	919	1	1	4	0	0	0	1	2	5	1	5	0	3	6	4	3	1	1	0	4	0	0	1	0	0	11	0	2	5	2	1	9	0	0	3	1	3	2	4	3	0	3	6	0	1	0
1004	8389	8389-2373	1060	2	0	8	0	0	0	0	3	4	0	4	2	1	14	3	0	0	1	0	2	5	1	13	0	0	6	0	3	9	1	0	4	2	1	4	2	4	1	11	4	0	1	7	0	3	0
1005	8220	8220-2315	313	0	0	0	0	0	0	0	0	1	0	2	0	0	0	0	0	0	0	0	0	0	0	0	0	0	0	0	1	1	0	0	0	1	0	1	0	1	0	0	0	0	1	1	0	0	0
1006	3634	3634-0931	475	3	1	1	0	0	0	2	0	2	3	3	1	0	6	1	0	1	0	0	1	1	0	4	0	1	10	0	2	7	0	1	3	0	0	12	0	3	1	3	4	0	2	6	0	6	0
1007	3965	3965-1045	685	1	0	2	1	0	0	0	0	1	0	3	0	1	0	0	0	0	0	0	1	2	0	1	0	0	2	0	1	4	0	0	6	0	1	0	0	0	0	0	1	0	0	2	0	5	0
1008	4858	4858-1347	443	1	0	1	0	0	0	0	0	2	0	2	1	1	3	1	0	0	0	0	2	0	1	0	0	0	3	0	2	4	0	0	4	0	0	6	0	0	3	0	1	0	5	0	0	3	3
1009	5738	5738-1594	545	0	0	1	0	0	0	1	0	2	1	3	0	0	1	0	0	0	0	0	2	0	0	0	3	1	4	0	3	2	0	1	1	3	0	3	0	2	0	0	2	0	1	1	1	1	0
1010	3870	3870-1018	672	2	1	1	0	4	0	1	0	2	0	2	0	0	0	4	1	0	0	0	2	1	0	0	1	3	5	0	3	6	5	1	4	0	0	2	0	1	1	0	5	0	2	7	0	5	1
1011	5753	5753-1600	614	1	1	1	0	0	0	0	0	2	0	1	2	0	1	0	0	0	0	0	2	0	0	0	0	1	3	0	0	2	0	0	5	1	0	5	0	6	3	0	0	0	2	6	1	3	1
1012	6483	6483-1812	316	0	0	0	0	0	0	0	0	0	0	0	1	0	1	0	0	0	1	0	0	0	0	0	0	0	1	0	2	1	0	0	0	0	0	1	0	0	1	0	1	0	0	1	0	2	0
1013	5279	5279-1468	507	0	0	0	0	0	0	0	0	0	0	1	0	1	1	0	0	0	0	0	0	0	0	0	0	0	0	0	2	0	0	0	4	1	0	1	1	0	0	0	1	0	4	1	0	1	1
1014	4232	4232-1153	1023	1	0	1	0	0	0	0	0	0	0	3	4	1	0	0	0	0	0	0	0	0	0	0	2	0	5	0	1	0	1	0	3	5	0	3	2	2	0	0	1	0	0	1	1	2	0
1015	7392	7392-2060	306	0	0	1	0	0	0	0	0	1	0	0	1	0	1	0	0	0	0	0	2	0	0	0	0	0	2	0	1	2	0	1	2	2	0	0	1	2	1	0	0	0	0	0	0	0	0
1016	4709	4709-1285	430	4	2	6	1	1	1	0	4	3	9	2	1	1	3	2	1	1	1	1	3	0	1	1	0	1	6	0	3	10	1	0	7	2	0	0	2	2	0	0	3	1	0	5	0	1	1
1017	4199	4199-1137	801	0	0	3	0	0	0	0	0	0	0	0	0	0	0	0	0	0	0	0	4	0	0	0	0	0	3	0	0	0	0	1	2	0	0	0	1	0	1	0	1	0	0	0	0	2	0
1018	4536	4536-1230	438	0	2	1	0	0	0	1	0	0	0	0	3	1	0	0	0	0	0	0	4	0	0	0	0	0	3	0	2	0	0	0	1	0	0	1	1	1	3	0	0	0	2	2	0	10	4
1019	5413	5413-1504	387	1	0	0	0	0	0	0	0	0	0	0	3	0	0	0	0	0	0	0	0	0	0	0	0	2	1	0	1	0	9	0	0	0	0	0	0	0	3	0	1	0	0	0	0	1	0
1020	8485	8485-2400	485	1	1	0	0	0	0	0	1	2	0	1	0	0	0	2	0	0	0	0	1	0	0	0	6	0	5	0	1	1	1	0	3	0	0	1	1	0	0	0	1	0	1	0	0	1	0
1021	6772	6772-1903	542	0	0	1	0	0	0	0	0	2	0	0	0	0	1	1	0	0	0	0	1	0	0	0	0	0	4	0	2	3	0	1	0	0	0	3	0	3	0	0	0	0	0	0	0	4	0
1022	4681	4681-1278	456	0	2	0	0	0	0	1	0	0	0	1	1	0	2	0	1	1	0	0	1	3	1	0	0	2	2	0	0	0	0	1	2	0	1	3	1	0	1	2	3	0	0	4	0	2	0
1023	3659	3659-0942	658	2	2	4	0	0	0	0	0	2	4	3	2	0	2	0	0	0	2	1	1	0	0	0	0	0	9	1	3	3	1	0	4	4	0	6	2	3	1	0	1	1	0	7	1	0	0
1024	4374	4374-1187	334	1	0	1	0	0	0	1	0	1	0	3	1	0	2	0	0	0	0	0	1	0	0	1	0	0	2	0	4	2	1	0	2	2	1	4	1	0	3	0	3	0	0	1	0	8	0
1025	4417	4417-1198	392	1	2	2	0	0	0	0	0	0	0	3	0	1	1	0	0	0	0	0	2	0	0	0	0	2	6	0	2	1	1	1	2	3	0	1	2	1	2	0	2	0	0	3	0	1	0
1026	4440	4440-1213	746	1	0	1	0	0	0	0	0	3	0	3	0	1	5	0	0	1	0	0	0	6	2	4	0	0	6	0	3	4	0	0	0	2	0	5	1	0	1	9	1	0	3	2	0	3	0
1027	6270	6270-1746	355	0	0	1	0	0	0	1	0	2	0	2	2	1	1	0	0	0	0	0	0	0	0	0	0	0	0	0	1	3	2	0	2	0	0	1	0	0	0	0	0	0	0	1	0	1	1
1028	4381	4381-1183	173	1	0	0	0	0	0	0	0	0	0	0	0	0	0	0	0	0	0	0	0	0	0	0	0	0	2	0	1	0	0	0	3	0	0	2	0	3	2	0	1	0	1	1	0	2	0
1029	3795	3795-0989	331	0	0	1	0	0	0	0	0	0	1	0	0	0	3	1	1	0	0	0	2	0	1	0	1	0	2	0	1	0	0	0	1	0	0	1	2	1	1	0	0	0	0	0	0	2	0
1030	5392	5392-1503	755	1	1	1	0	0	0	0	0	3	1	2	1	0	2	1	0	0	0	0	6	7	2	3	0	0	3	0	2	1	0	0	1	0	0	0	0	0	1	0	4	0	0	5	1	3	3
1031	4704	4704-1284	374	0	0	1	0	0	0	1	0	0	2	2	0	0	0	2	0	0	0	0	0	3	2	1	1	0	2	0	1	2	0	0	1	0	0	3	0	0	0	0	2	0	0	0	0	0	0
1032	3722	3722-0964	668	1	0	1	0	0	0	0	1	1	0	1	1	0	1	0	0	0	0	0	1	0	1	0	0	0	0	0	0	2	0	0	0	0	1	0	1	0	1	1	0	0	2	2	0	1	1
1033	7835	7835-2184	351	0	0	1	0	0	0	0	1	0	0	1	0	0	1	1	0	0	0	0	0	0	0	0	0	0	4	0	1	2	1	0	0	0	0	1	0	3	0	0	0	0	0	2	0	2	0
1034	5449	5449-1519	730	1	1	1	0	0	0	1	0	1	1	3	2	0	1	1	0	1	1	0	1	0	0	0	0	1	10	0	4	8	0	0	4	0	0	5	1	1	4	1	3	0	2	1	0	4	5
1035	5284	5284-1462	337	0	0	0	0	0	0	0	0	0	0	0	0	0	0	0	0	0	0	0	0	0	0	0	0	0	0	0	1	0	0	0	0	0	0	0	0	1	0	0	1	0	1	0	2	3	0
1036	6484	6484-1818	877	1	0	1	0	0	0	0	2	1	1	2	2	0	2	0	0	0	0	0	1	1	1	1	0	0	8	0	1	3	0	2	6	0	1	2	0	3	1	0	3	0	0	1	0	3	0
1037	6448	6448-1814	912	1	1	4	0	0	0	1	2	3	0	5	0	0	4	3	0	0	0	0	3	2	1	7	2	0	9	0	1	5	0	3	3	1	0	1	0	3	0	6	0	0	0	2	1	2	1
1038	8608	8608-2428	290	0	1	1	0	0	0	0	0	2	0	1	0	0	1	1	0	0	0	0	0	0	0	0	0	0	2	0	3	2	0	0	0	0	0	1	0	0	0	1	0	0	0	1	0	2	1
1039	5895	5895-1634	426	1	0	1	0	0	0	0	0	2	2	2	0	0	0	1	0	0	0	1	2	0	0	0	0	0	1	0	0	4	1	0	4	0	0	0	1	2	0	0	1	0	0	0	0	0	0
1040	6606	6606-1845	162	0	0	0	0	0	0	0	0	0	0	0	0	1	0	0	0	0	0	0	0	0	0	0	0	0	0	0	1	0	1	0	2	0	0	1	0	0	0	0	0	0	1	4	0	1	0
1041	7817	7817-2184	492	1	0	1	0	0	0	1	1	1	0	2	0	0	2	0	0	0	0	0	0	1	0	1	0	0	3	0	3	1	0	0	1	1	1	1	1	0	0	0	0	0	3	3	0	4	3
1042	6913	6913-1944	557	0	0	0	0	0	0	0	0	2	0	1	0	1	1	2	0	0	0	0	1	0	0	0	0	1	5	0	2	1	1	0	3	0	0	2	0	3	1	0	0	0	1	1	0	1	1
1043	6666	6666-1868	244	0	1	0	1	0	0	0	0	0	0	0	0	0	0	1	0	0	1	0	1	0	0	1	0	0	1	0	2	1	0	1	3	6	0	1	3	1	0	0	2	0	0	1	0	0	4
1044	4360	4360-1184	671	1	4	1	1	0	0	0	1	3	0	2	3	3	0	2	0	0	2	0	1	0	0	0	1	0	5	0	1	3	0	0	2	0	0	4	0	1	0	0	1	0	0	0	0	3	0
1045	4078	4078-1089	237	1	0	0	0	0	0	0	0	1	0	2	1	0	0	0	0	0	0	0	0	0	0	0	0	0	2	0	1	0	0	0	1	0	0	0	0	2	0	0	0	0	0	1	0	2	0
1046	6156	6156-1706	394	0	0	1	0	0	0	0	1	0	0	0	1	0	0	0	0	0	0	0	2	0	0	0	0	0	1	0	0	1	0	0	1	0	0	0	0	0	0	0	0	0	0	0	0	1	0
1047	7357	7357-2053	296	0	0	0	0	0	0	1	0	2	0	1	0	0	3	0	0	0	0	0	1	1	0	0	0	0	3	0	0	3	0	0	0	0	0	1	0	0	0	0	1	0	0	1	0	0	0
1048	6183	6183-1715	352	0	0	0	0	0	0	0	0	1	0	0	1	0	0	0	0	0	0	0	0	0	0	0	0	0	2	0	2	0	1	0	0	2	0	2	0	1	1	0	0	0	0	0	0	2	1
1049	7444	7444-2081	472	0	0	2	0	0	0	0	0	2	0	1	1	0	0	0	0	0	0	0	2	2	0	0	0	1	1	0	2	1	0	2	1	0	0	1	1	4	0	0	1	0	0	2	1	1	0
1050	7781	7781-2171	522	2	0	1	0	0	0	0	0	1	0	1	1	0	2	0	0	0	0	0	4	0	0	0	1	0	7	0	2	3	0	1	3	0	0	3	0	3	1	0	3	0	1	3	0	5	1
1051	6533	6533-1831	578	0	0	0	0	0	0	0	0	1	0	0	0	0	2	0	0	0	0	0	0	0	0	0	0	0	2	0	2	3	0	0	2	0	0	5	0	5	0	0	0	0	0	0	0	3	0
1052	6343	6343-1772	683	1	0	2	0	0	0	1	0	1	1	0	2	0	3	1	0	0	1	0	7	0	0	0	0	0	2	0	3	4	0	0	2	0	0	4	1	2	3	0	3	0	1	4	0	5	3
1053	4975	4975-1377	485	0	0	0	0	0	0	1	0	0	0	0	1	0	2	0	0	0	0	0	2	0	0	0	0	1	0	0	1	2	2	1	0	0	0	1	0	0	1	0	0	0	0	1	0	3	2
1054	5342	5342-1480	367	0	0	0	0	0	0	1	2	1	0	0	0	0	1	0	0	0	0	0	2	0	0	0	0	3	5	0	2	0	0	0	1	0	0	2	0	1	0	1	0	0	0	2	0	4	1
1055	4763	4763-1299	147	0	0	0	0	0	0	0	0	0	0	1	0	0	0	0	0	0	0	0	0	0	0	0	0	0	0	0	1	0	0	0	0	0	0	0	0	0	0	0	0	0	0	1	0	1	0
1056	8578	8578-2428	473	0	0	1	0	0	0	0	1	4	1	3	0	0	5	2	0	0	0	0	3	0	1	0	0	0	3	0	0	7	0	1	3	1	0	5	0	1	1	0	3	0	2	3	0	0	2
1057	5454	5454-1518	552	1	1	1	0	0	0	0	1	0	0	1	1	0	2	1	0	0	0	0	1	0	0	0	0	0	1	0	0	2	0	0	0	0	0	5	0	0	0	1	3	0	0	0	0	1	1
1058	8572	8572-2424	402	0	0	1	0	0	0	0	2	3	2	3	0	0	0	0	1	0	0	0	0	0	0	0	2	0	1	0	1	2	0	0	0	0	0	2	0	0	0	0	1	0	1	0	0	1	0
1059	4599	4599-1256	841	2	1	0	1	0	0	1	0	0	0	0	0	0	1	1	0	0	0	0	0	0	0	0	0	2	3	0	1	2	5	0	6	0	0	2	0	2	0	0	1	0	0	6	0	0	1
1060	6871	6871-1927	613	1	0	0	0	0	0	0	0	0	1	1	1	0	2	0	0	0	0	0	0	0	0	0	1	0	0	0	0	3	0	0	0	0	0	1	0	2	0	0	3	0	0	1	0	2	0
1061	4801	4801-1315	95	0	0	0	0	1	0	1	0	0	0	0	0	0	0	0	0	0	0	0	0	0	0	0	0	0	1	0	0	1	0	1	2	2	0	0	0	0	0	0	1	0	2	0	0	0	0
1062	3959	3959-1038	352	0	0	1	0	0	0	0	0	1	0	0	0	0	0	0	0	0	1	0	0	1	0	0	0	0	1	0	0	1	0	1	1	0	0	0	0	2	3	0	0	0	0	3	0	3	0
1063	7488	7488-2090	243	0	0	0	0	0	0	0	0	0	0	0	1	0	0	0	0	0	0	0	0	0	0	0	0	0	1	0	2	0	1	0	0	0	0	1	0	0	0	0	0	0	0	3	0	2	0
1064	3510	3510-0891	504	1	0	2	0	0	0	0	1	3	1	2	1	0	2	0	0	0	0	0	1	0	0	0	1	0	4	0	3	2	1	0	3	0	0	3	0	2	0	1	2	0	1	0	0	5	0
1065	5017	5017-1382	317	0	0	0	0	0	0	0	0	0	1	0	0	0	1	0	0	0	0	0	1	0	0	0	0	0	0	0	0	1	0	0	1	0	0	0	0	0	0	0	0	0	0	2	0	4	1
1066	4143	4143-1114	557	0	0	1	0	0	0	0	1	2	0	1	0	0	0	0	0	0	0	0	0	0	0	0	0	1	0	0	3	3	1	1	1	0	0	2	1	0	1	0	0	0	0	2	0	4	0
1067	6555	6555-1834	299	0	0	0	0	0	0	0	0	0	0	0	0	0	0	0	0	0	0	0	0	0	0	0	0	0	0	0	0	0	0	0	0	0	0	0	0	1	0	0	0	0	0	1	0	1	0
1068	4948	4948-1367	656	0	0	2	0	1	0	1	1	2	0	0	0	0	2	2	0	0	1	0	0	6	1	0	0	0	4	0	4	3	1	0	1	0	0	1	0	1	0	1	1	0	0	1	0	2	0
1069	4244	4244-1139	163	0	0	0	0	0	0	0	0	0	0	0	0	0	0	0	0	0	0	0	0	0	0	0	0	0	0	0	1	0	0	0	1	0	0	0	0	3	1	0	0	0	0	3	1	1	0
1070	4889	4889-1350	485	1	0	1	0	0	0	0	0	0	0	0	0	0	0	0	0	0	0	0	1	0	0	0	0	0	1	0	3	0	4	0	3	0	0	0	0	0	1	0	1	0	0	2	0	4	3
1071	5272	5272-1460	406	0	0	0	0	0	0	0	0	0	0	0	1	0	0	0	0	0	0	0	0	0	0	0	0	0	1	0	0	2	2	0	1	0	0	0	0	0	1	0	0	0	0	3	0	0	0
1072	4906	4906-1351	314	0	1	0	0	0	0	0	0	0	0	0	0	0	1	1	0	0	0	0	1	0	0	0	0	0	0	0	0	1	1	0	0	0	0	0	0	1	1	0	0	0	0	1	0	0	0
1073	6425	6425-1792	226	0	0	0	0	0	0	0	0	0	0	0	0	0	0	0	0	0	0	0	0	0	1	0	0	0	0	0	0	0	1	0	1	0	0	0	0	0	0	0	0	0	0	3	0	1	1
1074	6660	6660-1866	234	0	0	0	0	0	0	0	0	0	0	0	0	0	0	0	0	0	0	0	0	0	0	0	0	0	0	0	0	0	0	0	1	0	0	3	0	1	2	0	1	0	0	0	0	0	0
1075	5269	5269-1462	350	0	0	0	0	0	0	0	0	0	0	1	1	0	0	0	0	0	0	0	0	0	0	0	0	0	1	0	0	0	0	0	0	0	0	0	0	0	0	0	0	0	0	0	0	0	0
1076	5219	5219-1442	596	1	0	0	0	0	0	0	0	0	0	0	1	0	0	0	0	0	1	0	0	0	0	0	0	0	0	0	1	0	0	0	0	0	0	1	0	0	0	0	0	0	0	1	0	2	0
1077	3946	3946-1025	98	0	0	2	0	0	0	1	0	0	0	0	0	0	0	0	0	0	0	0	0	0	0	0	0	0	0	0	0	0	0	0	0	0	0	1	0	0	0	0	0	0	0	0	0	1	0
1078	6766	6766-1902	421	1	0	0	0	0	0	0	0	0	0	2	2	0	1	2	0	0	0	0	0	0	0	0	0	0	3	0	1	0	0	0	1	0	0	1	0	0	0	0	0	0	0	1	0	1	0
1079	4179	4179-1121	161	0	0	1	0	0	0	0	0	0	0	0	0	0	0	0	0	0	0	0	0	0	0	0	0	0	0	0	0	0	0	0	0	0	0	0	0	0	0	0	1	0	0	0	0	0	0
1080	5915	5915-1644	733	0	0	2	0	0	0	0	0	0	0	0	3	0	2	1	0	0	0	0	0	0	1	0	0	0	4	0	1	6	1	0	1	1	0	0	0	2	0	0	1	0	1	2	0	4	0
1081	5486	5486-1521	179	0	0	0	0	0	0	0	0	0	0	0	0	0	0	0	0	0	0	0	0	0	1	0	0	0	0	0	0	2	2	0	0	0	0	0	0	0	0	0	0	0	0	0	0	0	0
1082	7112	7112-1991	683	0	0	0	0	0	0	0	0	0	0	1	0	0	0	0	0	0	0	0	2	0	0	0	0	0	0	0	1	0	0	0	0	0	0	0	0	0	0	0	0	0	2	0	0	2	0
1083	7844	7844-2189	323	0	0	1	0	0	0	0	0	0	0	1	0	1	1	0	0	0	1	0	0	0	0	0	0	0	1	0	0	1	0	0	0	0	0	0	0	0	0	0	0	0	0	3	0	4	0
1084	5265	5265-1463	506	0	0	1	0	0	0	0	0	1	0	1	0	1	2	0	0	0	0	0	1	0	0	0	0	4	1	0	2	2	2	0	1	2	0	2	0	0	1	0	2	0	0	5	1	2	1
1085	4485	4485-1219	762	0	0	1	0	0	0	0	0	0	0	1	0	0	0	0	0	0	1	0	0	0	0	0	0	0	1	1	3	1	11	0	3	0	0	0	2	1	0	0	0	0	0	2	0	1	1
1086	3880	3880-1013	246	0	0	0	0	0	0	0	0	0	0	0	1	0	0	1	0	0	0	2	0	0	0	0	0	0	1	0	0	0	0	0	0	2	0	2	1	0	0	1	0	2	1	2	0	3	0
1087	4631	4631-1268	1376	3	7	5	0	0	0	2	2	4	1	5	2	0	6	7	1	0	2	0	8	15	0	1	2	0	10	0	1	6	2	1	8	2	0	7	2	2	0	6	11	0	1	7	1	1	1
1088	6678	6678-1876	479	2	0	0	0	0	0	0	0	0	1	1	1	0	1	1	0	0	0	0	2	0	0	0	2	0	1	0	0	1	1	0	0	0	0	1	0	0	0	0	0	0	0	0	0	0	0
1089	7340	7340-2054	808	3	5	0	0	0	0	1	0	6	3	2	1	0	3	2	5	5	3	14	10	0	0	1	6	1	9	17	3	3	0	4	7	1	1	3	4	2	0	0	1	9	1	3	1	2	1
1090	8298	8298-2337	388	0	3	3	1	0	0	0	0	1	3	2	1	0	4	1	0	1	0	3	3	0	0	0	0	1	11	1	3	4	1	0	1	3	0	4	2	0	0	2	1	2	1	2	1	0	0
1091	8005	8005-2246	715	2	1	7	0	0	0	2	1	6	15	3	0	0	3	1	1	0	1	0	6	1	3	0	0	0	14	0	2	7	0	0	3	2	1	7	3	3	2	1	2	0	2	7	0	0	0
1092	4900	4900-1358	1088	2	4	0	1	0	2	2	2	0	0	7	1	0	11	3	1	0	1	0	5	12	1	3	1	0	14	0	5	12	0	1	4	0	0	2	1	2	0	1	7	0	1	4	5	2	0
1093	4513	4513-1226	463	0	2	3	1	0	0	0	0	1	5	2	4	0	2	4	0	0	0	0	1	0	1	1	0	0	6	0	2	1	1	0	3	2	0	4	1	2	0	0	3	0	0	4	0	0	0
1094	4833	4833-1341	1160	4	0	0	1	0	0	1	3	4	0	2	3	1	0	3	0	0	0	0	3	0	1	0	0	1	5	0	2	4	1	0	0	1	0	1	0	2	1	0	4	0	2	3	0	1	1
1095	3469	3469-0878	866	1	3	1	0	0	0	0	2	3	3	2	0	1	4	0	2	0	0	0	2	0	1	0	0	0	13	0	4	7	1	0	4	0	1	3	0	1	2	0	4	0	2	4	0	7	1
1096	4471	4471-1219	868	1	0	2	0	0	0	0	2	3	1	0	0	0	0	3	0	0	0	0	1	0	1	0	0	2	3	0	2	0	0	0	3	0	0	1	2	0	0	0	2	0	1	0	1	1	0
1097	3655	3655-0949	1636	2	0	1	0	0	1	1	1	9	0	2	2	0	4	1	1	0	0	0	5	0	0	0	0	0	22	0	4	6	1	3	8	0	0	7	0	3	0	0	3	0	3	1	0	4	0
1098	7465	7465-2089	800	2	2	3	2	1	3	1	1	3	4	1	0	0	2	3	0	3	0	9	3	0	6	0	0	0	6	7	4	3	2	2	3	0	0	4	0	2	1	0	7	3	1	8	1	0	0
1099	5950	5950-1646	265	0	4	0	0	0	0	0	0	1	0	1	3	0	0	0	0	0	0	0	0	0	0	0	0	1	2	0	1	2	0	1	1	0	1	4	4	2	1	0	2	0	0	0	0	0	0
1100	7265	7265-2040	1245	1	1	1	0	1	1	0	0	5	0	6	0	0	1	3	0	0	1	0	3	2	1	1	2	1	11	0	5	8	0	1	2	0	0	6	0	3	0	2	8	0	1	5	0	1	0
1101	8133	8133-2291	537	2	1	4	1	2	0	0	0	6	13	9	1	1	0	6	0	0	1	0	4	0	6	1	0	3	14	0	3	2	0	2	6	5	0	5	3	5	1	0	4	0	0	9	0	0	0
1102	5967	5967-1653	366	3	2	3	1	0	1	0	2	2	16	2	5	0	2	1	3	1	0	0	1	0	2	1	0	5	6	4	5	4	0	0	4	2	0	5	5	3	1	1	4	0	1	5	2	3	3
1103	8093	8093-2279	743	0	1	0	0	0	0	3	0	2	1	0	1	0	1	3	0	0	0	0	4	0	0	0	0	0	10	0	1	3	0	3	6	0	0	2	0	1	0	1	0	0	0	0	1	2	0
1104	5838	5838-1632	854	3	1	0	0	0	0	1	3	2	1	5	2	0	6	1	1	0	0	0	6	5	1	1	0	0	13	0	3	5	1	0	1	0	0	7	0	2	0	3	4	0	0	3	0	0	1
1105	4705	4705-1289	751	0	1	0	0	0	0	0	0	2	0	2	6	0	1	0	0	0	0	0	1	0	1	0	0	0	6	0	3	2	0	0	2	2	1	3	1	0	1	1	0	0	1	7	0	1	0
1106	4745	4745-1305	595	0	0	2	0	0	0	2	0	1	0	4	0	0	2	0	0	1	0	0	2	3	0	1	0	0	6	0	2	3	1	0	3	1	0	3	1	4	0	0	4	0	1	3	0	0	0
1107	5122	5122-1414	494	0	0	1	0	1	0	0	1	3	8	3	2	0	4	4	2	0	0	0	2	0	1	0	1	1	13	0	7	4	0	3	1	4	0	1	0	1	2	1	3	0	1	3	0	1	0
1108	5006	5006-1377	249	1	1	0	0	1	0	0	1	0	2	1	0	0	4	0	0	0	0	1	0	0	1	1	2	0	3	0	4	2	0	1	3	1	0	6	1	1	0	1	0	0	0	6	0	0	0
1109	6904	6904-1941	415	1	3	2	1	0	0	0	0	2	8	6	2	0	0	1	0	1	2	0	3	0	2	0	3	0	4	0	1	3	1	0	2	1	0	3	3	2	0	0	3	0	1	3	1	1	0
1110	7676	7676-2142	374	1	3	3	0	0	0	1	1	1	8	5	1	0	2	3	1	0	1	0	3	1	3	0	0	0	1	1	2	4	2	0	3	4	0	2	2	2	2	0	2	0	1	7	1	0	1
1111	3492	3492-0893	1092	1	1	8	0	1	0	0	0	6	0	9	0	0	7	1	0	0	2	0	7	2	2	16	3	3	16	0	2	7	1	0	7	0	0	11	5	7	0	16	3	0	1	3	0	0	0
1112	3889	3889-1021	621	0	2	0	0	0	0	0	1	3	1	3	0	0	3	0	1	0	1	0	4	9	6	0	0	0	14	1	3	0	0	1	3	0	1	6	1	0	1	1	2	0	0	1	2	2	1
1113	6523	6523-1826	564	1	3	1	0	0	1	0	0	3	6	3	0	1	1	3	0	0	1	0	1	0	1	1	0	0	9	0	2	2	0	2	5	0	1	4	0	1	0	2	4	0	0	0	2	0	0
1114	6143	6143-1700	139	1	0	0	0	0	0	2	0	1	5	0	0	0	0	1	0	0	0	0	1	0	1	0	0	2	3	4	1	0	0	0	1	1	0	3	0	1	1	1	1	0	1	1	0	0	0
1115	5896	5896-1633	265	1	5	4	0	0	0	0	0	0	1	4	0	0	1	0	0	0	0	0	3	0	1	0	0	1	7	0	5	3	0	2	3	1	0	0	3	1	0	0	1	0	1	1	0	1	0
1116	4365	4365-1186	416	1	0	2	0	0	0	0	0	0	0	3	1	0	0	0	2	0	0	3	3	0	2	1	0	0	3	4	0	3	0	2	3	1	1	2	0	0	0	1	2	3	0	5	0	0	0
1117	4133	4133-1113	717	0	1	0	0	0	0	0	0	4	1	0	0	0	1	0	0	2	0	0	0	0	0	0	0	1	2	0	5	2	0	0	4	2	0	1	0	2	0	0	2	0	0	4	0	1	2
1118	6643	6643-1863	249	0	0	0	0	0	0	0	1	2	0	1	0	0	0	0	0	0	0	0	0	0	0	0	2	0	1	0	1	1	1	0	0	0	0	1	0	0	1	0	1	0	0	0	0	1	0
1119	3651	3651-0931	211	0	0	3	0	0	0	1	1	1	0	4	0	0	2	0	0	1	0	0	3	0	1	0	2	0	3	0	1	2	0	0	1	1	0	5	1	2	0	0	0	0	0	2	2	0	0
1120	8413	8413-2375	511	0	0	0	0	0	1	0	0	2	0	1	0	0	0	3	0	0	0	0	0	0	0	0	0	0	3	0	1	0	2	0	3	8	0	0	0	0	0	0	0	0	1	3	0	1	2
1121	7244	7244-2024	507	0	0	0	0	0	0	0	0	1	0	1	0	0	0	1	0	0	0	0	1	0	0	1	0	0	1	0	1	1	0	0	0	0	0	0	0	0	0	0	1	0	2	1	0	3	0
1122	8597	8597-2435	1012	4	3	1	0	0	0	2	2	3	3	6	1	1	5	4	0	1	3	0	3	0	2	0	3	3	21	0	8	9	2	3	2	0	2	14	3	4	0	0	5	0	2	1	0	3	0
1123	8101	8101-2283	1549	2	3	4	0	0	1	4	1	10	1	10	1	2	9	6	1	0	2	0	8	0	1	5	1	0	21	0	3	16	0	1	8	2	0	8	0	2	1	5	8	0	2	3	0	3	0
1124	3733	3733-0966	340	1	0	2	0	0	0	0	0	2	0	2	0	0	2	0	0	0	0	0	0	4	3	0	0	1	5	0	2	1	0	0	3	0	0	1	0	0	0	0	0	0	0	3	0	0	0
1125	5470	5470-1517	370	1	0	0	0	0	0	0	1	0	1	2	1	2	1	0	0	0	0	0	1	1	0	0	0	0	0	0	0	1	0	0	1	0	0	2	1	0	0	0	1	0	0	0	0	0	0
1126	7824	7824-2183	281	0	1	1	0	0	0	4	0	1	5	2	1	1	3	1	0	1	0	0	0	0	0	0	1	0	7	0	2	7	0	0	0	0	0	3	3	1	1	0	1	0	1	2	0	1	0
1127	5713	5713-1583	286	0	1	1	0	0	0	1	0	2	2	3	0	0	2	0	0	0	0	0	1	0	1	0	0	0	10	0	3	2	0	1	3	1	0	5	3	2	2	0	1	0	2	3	1	2	2
1128	5774	5774-1598	270	2	0	0	1	0	0	0	1	2	2	0	1	0	0	1	1	0	1	1	0	0	0	0	0	0	2	0	1	0	0	0	1	2	0	0	2	0	0	1	1	1	0	4	0	1	0
1129	6145	6145-1709	715	2	4	1	0	0	0	1	1	5	1	2	1	1	1	2	0	0	3	0	3	0	0	1	1	0	4	0	3	2	0	1	4	5	0	0	3	2	0	0	4	0	2	5	0	9	2
1130	5487	5487-1527	555	3	1	2	0	0	0	0	0	0	0	1	0	0	0	0	0	0	0	0	0	1	0	0	0	0	1	0	0	1	0	0	2	0	0	7	0	0	0	1	1	0	3	6	0	6	4
1131	6126	6126-1698	599	0	0	2	0	0	0	0	1	1	0	1	1	0	1	0	0	0	0	0	0	0	0	0	0	0	5	0	1	2	7	1	4	6	0	1	2	0	0	2	1	0	1	8	0	4	5
1132	7842	7842-2203	1228	1	1	1	0	0	0	0	2	2	0	2	0	0	7	1	0	1	0	0	1	8	1	1	0	1	5	1	1	7	1	0	6	0	0	8	3	2	1	2	3	0	3	6	0	4	2
1133	6757	6757-1895	590	0	1	1	0	0	1	1	1	0	0	3	9	0	1	0	0	0	0	0	2	0	1	0	0	0	4	0	2	2	2	0	1	2	1	1	0	0	0	0	2	0	0	2	0	1	0
1134	6573	6573-1839	403	1	0	0	0	0	0	0	0	1	0	0	1	2	2	0	0	0	0	0	0	0	0	0	0	0	3	0	1	2	0	0	3	0	0	0	0	0	0	0	0	0	0	0	0	2	0
1135	5123	5123-1415	860	0	0	0	0	0	0	0	1	1	0	1	1	0	1	2	0	0	0	0	3	0	0	1	0	0	3	0	0	2	1	0	7	3	0	1	0	0	2	0	1	0	3	5	0	6	2
1136	8104	8104-2277	443	1	0	2	0	0	0	0	2	2	0	1	1	0	0	0	0	0	0	0	0	0	0	0	0	1	2	0	0	1	0	1	2	0	0	1	1	0	0	0	0	0	0	1	1	1	0
1137	5421	5421-1508	692	2	4	0	0	0	0	1	0	3	0	3	1	0	3	0	0	0	0	0	1	0	0	0	0	0	6	0	0	3	0	1	0	0	0	1	0	1	0	0	1	0	0	1	0	0	0
1138	5337	5337-1485	734	1	1	3	0	0	0	0	0	0	1	0	0	0	1	0	0	0	0	0	2	0	1	0	0	0	4	0	2	1	0	0	0	2	1	7	0	2	0	0	2	0	1	1	0	2	0
1139	7427	7427-2077	1274	2	0	5	1	0	0	1	0	4	2	2	0	0	2	1	0	0	1	0	0	0	0	0	0	0	10	0	1	4	1	1	0	0	1	5	4	2	0	0	3	0	1	1	1	2	0
1140	3465	3465-0880	769	1	1	3	0	0	0	4	0	4	0	4	0	0	6	2	0	0	1	0	1	0	0	0	1	0	10	0	2	4	2	0	3	0	0	3	1	3	0	0	3	0	2	0	0	5	0
1141	6278	6278-1759	1103	1	1	1	0	0	0	1	0	1	0	1	8	0	1	1	1	1	0	0	3	0	0	1	0	1	10	0	1	5	1	1	5	7	1	10	0	1	2	0	1	0	1	0	2	4	3
1142	5256	5256-1459	515	0	1	0	0	0	1	0	0	0	0	0	1	1	1	0	0	0	0	0	0	0	0	1	0	0	2	0	2	2	0	1	3	3	1	2	0	2	0	0	0	0	0	0	0	1	0
1143	5523	5523-1539	584	2	0	0	0	0	0	0	0	0	0	2	0	0	3	1	0	0	0	0	0	0	1	0	0	0	8	0	1	3	8	0	1	2	0	0	0	1	0	0	0	0	1	1	0	4	2
1144	5966	5966-1650	403	0	2	0	1	0	0	0	0	0	0	0	3	1	1	0	0	0	0	0	2	0	0	0	0	0	0	0	0	2	0	0	3	0	0	1	4	0	0	0	1	0	0	1	1	0	0
1145	3646	3646-0928	120	1	0	1	0	0	0	0	0	0	0	0	0	0	1	0	0	0	0	0	1	2	0	0	2	0	2	0	1	0	1	0	1	0	1	0	0	1	0	0	1	0	0	0	0	1	0
1146	5977	5977-1658	379	0	0	0	0	0	0	0	0	0	0	0	1	1	0	0	0	0	0	0	1	2	0	0	0	0	2	0	1	1	0	0	1	1	0	2	0	0	0	0	2	0	5	5	0	1	2
1147	3572	3572-0925	1157	0	2	1	0	0	1	0	0	2	1	2	0	0	3	2	0	0	1	0	3	2	0	1	0	0	5	0	2	5	2	0	6	0	0	2	0	7	1	0	2	0	0	3	0	9	0
1148	8310	8310-2351	319	0	1	0	0	0	0	0	0	1	1	0	0	0	1	1	0	0	1	0	0	0	0	0	0	0	0	0	2	2	1	0	2	1	0	0	0	0	1	0	0	0	2	1	0	4	4
1149	5578	5578-1553	810	1	0	4	0	0	0	0	0	1	0	3	0	1	2	0	0	0	2	0	0	0	0	0	0	0	4	0	3	4	3	0	3	5	0	0	0	1	0	0	0	0	2	5	0	6	1
1150	4413	4413-1195	250	0	0	1	0	0	0	0	0	0	1	2	3	1	1	0	0	0	0	0	1	0	0	0	0	0	3	0	0	5	0	0	3	1	0	0	0	1	1	0	2	0	4	1	0	2	0
1151	5394	5394-1501	918	0	1	0	0	0	0	0	0	2	0	2	0	0	3	2	0	0	2	0	1	0	0	0	0	2	8	0	2	6	0	1	5	1	0	3	1	1	0	0	1	0	0	7	0	1	0
1152	5101	5101-1416	1018	1	0	0	0	1	0	1	0	5	1	3	3	0	6	2	0	0	0	0	3	0	0	1	0	0	7	0	4	7	0	0	3	1	0	0	3	0	1	0	3	0	1	2	0	0	0
1153	4749	4749-1306	847	1	1	1	0	0	1	0	0	0	0	0	2	2	2	0	0	0	0	0	0	0	0	0	0	0	8	0	3	1	4	0	10	4	0	3	1	1	0	0	2	0	4	2	0	4	0
1154	4990	4990-1374	389	2	1	0	0	0	0	0	0	0	0	0	4	0	0	0	0	0	0	0	0	0	0	0	0	1	0	0	0	1	0	0	0	6	0	2	0	0	0	0	0	0	0	1	0	4	0
1155	6240	6240-1734	365	0	0	0	0	0	0	0	0	0	0	2	0	0	1	1	0	0	0	0	2	0	1	0	0	0	0	0	0	0	0	0	1	1	0	1	0	0	0	0	4	0	2	0	0	1	0
1156	3813	3813-0996	569	0	0	1	0	0	0	0	0	2	0	0	0	0	1	0	0	0	0	0	0	1	0	0	2	0	3	0	0	1	0	0	2	0	0	4	0	0	3	0	0	0	0	1	0	1	0
1157	3777	3777-0986	428	0	0	0	0	0	0	0	0	0	0	0	0	1	0	0	0	0	0	0	0	0	0	1	0	0	0	0	1	0	0	0	1	0	0	0	0	0	1	1	1	0	0	0	0	0	0
1158	4404	4404-1195	194	1	0	0	0	0	0	0	0	0	0	0	1	0	1	0	0	0	0	0	0	0	0	0	0	0	1	0	1	2	0	0	3	0	0	1	0	2	0	0	0	1	0	2	0	2	0
1159	3905	3905-1019	364	0	0	1	0	0	0	0	0	0	0	0	0	0	0	0	0	0	0	0	0	0	0	0	0	0	1	0	1	0	0	0	3	0	0	0	0	1	0	0	2	0	0	0	0	2	0
1160	5082	5082-1398	180	0	0	0	0	0	0	0	0	0	0	0	0	0	0	0	0	0	0	0	1	0	0	0	0	0	1	0	0	0	1	0	0	0	0	0	0	2	0	0	1	0	0	3	0	1	0
1161	6489	6489-1819	496	1	2	0	0	0	0	1	0	3	0	4	2	1	1	0	1	0	0	0	1	0	0	0	0	0	4	0	4	1	0	0	2	3	0	2	1	0	0	0	2	0	1	2	0	3	2
1162	6253	6253-1737	293	0	0	0	0	0	0	0	0	0	0	0	3	1	0	0	0	0	0	0	0	0	0	0	0	0	2	0	0	1	1	0	0	2	0	0	1	2	0	0	0	0	1	2	0	3	0
1163	5761	5761-1593	188	0	0	1	0	0	0	0	0	0	0	0	0	0	1	0	0	0	0	0	0	1	0	0	0	0	1	0	0	1	0	0	2	1	0	1	0	0	0	0	0	0	1	0	0	0	0
1164	5933	5933-1652	824	5	1	6	0	0	1	1	0	3	0	1	1	0	5	3	0	0	2	0	8	11	4	1	3	2	8	0	2	2	0	0	4	0	0	4	3	1	0	2	2	0	0	11	0	1	1
1165	3495	3495-0891	548	2	1	1	0	0	0	1	0	2	1	3	1	0	1	0	0	0	0	0	1	0	0	0	0	1	5	0	0	4	0	0	2	0	0	0	0	1	0	2	3	0	0	3	0	5	0
1166	4171	4171-1129	1052	0	3	6	0	0	0	1	0	1	2	1	1	0	9	4	0	0	0	0	4	15	5	2	0	0	5	0	6	5	0	2	4	0	0	3	5	3	1	1	5	0	0	10	1	0	0
1167	4294	4294-1165	756	4	0	0	0	0	1	1	0	2	1	3	3	0	2	5	0	0	0	0	1	0	0	0	0	1	8	0	1	8	1	0	6	0	0	6	1	3	1	0	4	0	1	3	0	1	1
1168	4192	4192-1143	854	0	5	2	0	0	0	3	2	4	1	2	2	0	2	0	0	0	0	0	2	1	1	0	1	0	11	0	4	6	1	1	7	0	0	13	4	0	2	0	4	0	4	3	1	2	1
1169	8205	8205-2313	408	0	0	0	0	0	0	0	0	0	0	1	1	0	3	1	0	0	0	0	1	1	0	0	0	0	3	0	2	0	2	1	1	0	1	2	0	1	2	0	3	0	1	1	0	7	2
1170	5343	5343-1483	433	1	1	0	0	0	0	1	1	3	1	2	0	0	1	2	0	0	0	0	1	0	0	2	1	2	5	0	2	3	0	0	1	0	1	2	1	1	2	0	3	0	1	0	0	1	0
1171	8615	8615-2439	661	3	0	4	0	0	1	1	1	3	0	3	0	3	1	0	0	1	1	0	0	0	0	1	0	0	7	0	3	1	0	1	3	4	0	5	0	0	0	1	3	0	1	3	0	3	1
1172	4555	4555-1239	474	0	0	0	0	0	0	0	0	0	1	0	2	0	0	0	0	0	0	0	2	1	0	0	0	0	2	0	1	1	0	0	0	2	0	5	1	0	0	0	2	0	1	1	0	4	1
1173	4817	4817-1332	655	3	2	0	0	0	1	1	2	8	1	2	1	0	6	2	1	0	0	0	1	3	0	3	0	1	17	0	3	10	1	0	3	0	0	7	0	3	0	0	2	0	1	4	3	2	0
1174	5488	5488-1528	534	1	1	1	0	0	0	0	0	1	1	1	0	0	2	0	0	0	0	0	5	0	0	0	0	0	11	0	4	2	2	1	4	0	0	0	0	1	0	0	0	0	1	2	0	7	0
1175	6024	6024-1667	144	0	1	0	0	0	0	0	0	1	0	1	1	0	0	0	0	0	0	0	0	0	0	0	0	0	0	0	0	0	0	0	0	1	1	0	0	0	0	0	0	0	0	0	0	3	0
1176	5768	5768-1597	488	0	0	1	0	0	0	0	0	1	1	1	1	0	2	0	0	0	0	0	0	0	0	0	0	0	1	0	1	1	0	0	1	0	0	1	2	0	0	0	1	0	2	0	0	2	0
1177	5364	5364-1494	652	1	0	0	0	0	0	0	0	0	0	0	1	0	0	1	0	0	0	0	1	0	0	0	0	0	0	0	0	0	0	0	0	0	2	5	0	4	1	0	0	0	1	1	0	2	0
1178	7565	7565-2117	401	0	0	3	0	1	0	0	0	1	1	1	4	0	1	1	0	0	1	0	0	0	1	0	0	0	4	0	1	1	0	0	0	0	0	1	1	2	0	0	0	0	0	0	0	0	0
1179	5611	5611-1552	259	0	0	0	0	0	0	0	0	0	0	1	0	0	0	0	0	0	0	0	0	0	0	0	0	0	0	0	1	0	0	0	0	2	0	1	1	0	0	0	0	0	2	1	0	3	0
1180	7694	7694-2142	175	0	0	0	0	0	0	0	0	1	1	1	0	0	2	0	0	0	1	0	3	0	0	0	0	0	3	2	3	4	0	0	2	0	0	1	0	0	1	0	1	0	1	1	0	0	2
1181	5092	5092-1411	771	0	2	2	1	0	0	1	0	0	0	1	0	0	0	0	3	0	0	0	0	0	0	0	0	3	4	0	4	3	13	0	5	1	0	4	4	1	2	0	2	0	0	0	0	5	0
1182	3697	3697-0950	301	1	0	6	0	0	0	0	0	1	0	1	1	0	1	0	0	0	0	0	0	0	1	2	0	0	3	0	1	4	1	0	3	0	0	1	0	0	0	1	0	0	1	1	0	0	0
1183	5440	5440-1505	189	0	0	0	0	0	0	0	0	0	0	0	1	0	0	0	0	0	0	0	0	0	0	0	0	0	1	0	1	0	0	0	1	0	0	1	0	0	0	0	0	0	1	0	0	1	0
1184	4117	4117-1105	511	1	0	1	0	0	0	0	0	0	0	1	1	0	0	0	0	0	0	1	1	2	1	0	0	0	7	0	3	0	3	0	1	0	0	4	0	3	0	0	1	0	0	0	0	3	2
1185	4936	4936-1360	544	0	1	0	0	0	1	0	0	2	0	0	3	0	0	0	0	0	0	0	0	0	0	0	0	0	2	0	1	2	0	0	1	0	0	0	0	2	0	0	3	0	0	3	0	1	0
1186	4142	4142-1113	229	0	0	2	0	0	0	0	0	1	3	4	2	0	1	0	0	0	1	0	0	0	1	0	0	0	1	0	1	0	1	0	1	1	0	0	4	1	0	0	1	1	1	0	0	1	0
1187	5502	5502-1531	365	0	0	2	0	0	0	0	0	0	0	0	0	0	1	0	1	0	0	0	0	0	0	0	0	1	0	0	3	1	0	0	3	1	0	0	0	0	2	1	0	0	0	2	0	3	1
1188	3840	3840-1005	648	2	2	2	0	0	0	0	1	2	1	4	0	0	4	0	1	0	0	0	7	10	2	2	0	0	7	0	3	2	0	0	3	1	0	3	0	3	3	5	4	0	0	5	3	4	1
1189	7574	7574-2116	217	0	0	0	0	0	0	1	0	0	1	1	0	0	2	2	1	1	0	0	1	0	1	0	1	1	1	0	3	2	0	0	0	0	0	1	1	1	1	1	1	0	0	1	0	0	0
1190	7337	7337-2054	642	1	1	3	0	2	0	3	0	5	9	3	2	2	5	0	2	0	4	0	6	1	1	0	1	0	5	0	5	8	2	1	4	2	0	6	8	7	1	0	7	0	1	4	0	1	0
1191	7171	7171-2004	560	3	0	1	0	0	0	2	0	5	3	4	2	0	3	2	0	2	0	0	2	0	0	1	0	2	7	0	4	3	0	0	4	0	0	3	1	0	2	1	3	0	2	2	2	0	1
1192	8058	8058-2265	627	2	3	0	0	0	1	3	0	7	4	6	1	1	7	2	0	1	0	0	3	0	3	0	7	1	8	0	4	9	1	0	8	0	0	9	0	3	2	0	2	0	2	5	1	0	0
1193	6958	6958-1957	1098	3	2	2	0	0	0	1	0	2	0	3	1	2	7	7	0	1	0	0	5	4	2	1	2	3	10	0	1	9	1	1	4	0	1	3	6	3	1	0	6	0	2	4	3	1	0
1194	4423	4423-1206	819	1	2	0	0	2	0	3	2	4	0	2	1	0	3	1	2	0	1	0	0	2	0	0	1	1	9	0	0	6	1	0	4	0	1	4	2	0	0	0	3	0	4	3	0	3	0
1195	6297	6297-1751	391	2	0	3	0	0	0	0	0	1	7	0	2	0	1	0	1	0	0	1	3	0	2	0	0	0	3	0	4	3	0	0	2	1	0	2	0	2	2	0	2	1	0	2	0	0	0
1196	6464	6464-1804	205	0	4	1	0	0	0	0	0	0	4	2	0	0	0	1	0	0	0	0	1	1	0	0	0	0	1	0	1	0	1	0	1	3	0	0	4	0	0	0	0	0	1	0	0	0	0
1197	4072	4072-1093	570	0	0	8	0	0	1	0	0	0	5	0	0	0	5	1	0	0	0	2	1	1	3	0	0	0	4	4	8	2	2	0	1	0	0	0	2	0	2	0	2	2	2	3	1	0	0
1198	8364	8364-2368	924	0	2	0	0	1	0	1	1	4	0	5	1	0	3	1	1	0	1	0	5	11	3	1	3	1	15	0	4	9	1	2	4	0	0	6	1	0	0	0	7	0	2	11	2	1	0
1199	7968	7968-2237	1107	1	2	2	0	0	0	0	1	2	1	2	0	0	2	1	0	1	5	12	8	2	4	2	0	1	11	15	2	3	1	3	3	0	0	5	0	0	0	0	1	12	1	6	0	0	0
1200	3793	3793-0980	202	0	0	3	0	1	0	0	0	0	0	0	0	0	3	0	1	0	0	0	3	8	2	0	0	0	3	1	0	1	0	0	2	0	0	0	0	0	1	0	0	0	0	1	0	0	0
1201	8076	8076-2267	661	0	0	1	1	0	0	0	1	0	0	0	1	1	3	0	2	0	0	0	3	0	0	0	0	0	3	0	4	1	0	0	0	1	0	3	0	2	0	0	1	0	0	2	0	3	5
1202	7204	7204-2017	532	0	3	3	0	1	0	0	0	2	4	3	3	0	1	3	1	1	1	1	5	2	3	0	0	1	14	0	3	1	1	1	4	2	2	7	2	1	1	0	2	0	1	3	0	0	0
1203	5803	5803-1612	563	0	0	2	0	0	0	1	0	0	0	0	0	0	4	0	0	0	0	0	1	3	2	2	0	0	0	0	0	0	0	1	2	0	0	2	1	0	0	0	0	0	0	0	0	2	0
1204	6946	6946-1951	601	1	1	5	0	0	0	2	0	0	0	1	0	0	3	0	1	0	1	0	0	0	0	0	1	1	3	0	0	4	0	0	4	1	0	0	0	0	0	0	0	0	1	1	0	7	0
1205	4434	4434-1204	294	0	0	1	0	0	0	0	0	1	1	3	1	1	0	0	0	0	1	0	1	0	0	1	0	0	3	0	0	0	1	1	1	2	0	3	1	1	0	0	2	0	1	2	0	2	6
1206	5236	5236-1452	398	2	1	0	0	0	0	0	1	1	0	2	2	0	0	0	1	0	0	0	0	0	0	0	0	1	2	0	2	0	1	0	2	1	0	4	0	0	1	0	1	0	0	2	0	1	3
1207	4939	4939-1365	364	1	0	1	0	0	0	1	1	2	0	2	0	0	1	0	0	0	1	0	4	6	0	0	2	0	4	1	4	2	0	2	0	0	0	4	1	1	0	0	2	0	1	1	0	1	0
1208	8057	8057-2262	387	1	0	0	0	0	0	0	0	2	0	1	0	0	0	1	2	0	0	0	1	0	0	0	0	0	2	0	1	1	0	1	1	0	0	1	0	0	0	0	0	0	0	0	0	0	0
1209	8328	8328-2357	1003	4	0	5	0	0	0	0	1	1	0	2	0	1	1	3	0	1	1	0	6	32	4	5	0	1	2	0	4	3	1	1	3	0	0	2	2	0	0	0	3	0	1	4	0	2	0
1210	5408	5408-1503	571	1	0	0	0	0	0	0	0	1	1	1	7	0	0	2	0	0	1	0	0	0	0	0	0	0	1	0	1	0	2	0	1	3	0	1	0	1	1	1	0	0	0	0	0	5	1
1211	4541	4541-1234	621	0	0	0	0	0	0	1	1	0	0	1	0	0	0	0	0	0	0	0	1	0	0	0	0	0	1	0	3	1	0	0	4	0	0	0	0	1	0	0	2	0	0	0	0	3	0
1212	6111	6111-1701	443	0	0	2	0	0	2	1	0	1	4	2	2	0	5	2	0	0	2	3	1	0	2	0	1	0	11	2	1	2	0	0	1	1	0	3	0	1	0	0	4	3	0	4	0	0	1
1213	4272	4272-1159	1182	3	2	2	0	0	0	1	0	3	1	1	1	0	1	2	0	0	0	0	2	1	2	0	0	1	4	0	1	2	0	4	1	0	0	2	2	3	1	0	5	0	1	5	0	2	1
1214	4761	4761-1312	888	0	1	1	0	1	0	0	0	0	0	3	1	0	0	0	0	0	2	0	5	0	1	0	0	0	6	0	0	2	1	2	2	0	0	2	0	2	0	0	2	0	1	2	0	5	1
1215	3592	3592-0915	548	0	0	1	0	0	0	0	0	1	0	1	1	0	1	3	1	0	0	0	1	2	0	1	0	0	9	0	0	4	2	0	3	0	0	3	0	2	2	1	2	0	1	4	0	0	1
1216	3668	3668-0939	405	0	1	0	0	0	0	0	0	0	0	1	1	0	0	0	0	0	0	0	4	0	1	0	0	1	3	0	0	0	0	0	2	0	0	1	1	0	1	0	1	0	0	0	0	1	0
1217	8320	8320-2351	365	1	0	0	0	0	0	0	0	1	0	1	2	0	0	0	0	0	0	0	0	0	0	0	0	0	0	0	1	2	0	0	1	2	0	2	0	0	0	0	0	0	0	2	0	0	2
1218	5129	5129-1426	1147	2	4	8	0	0	0	0	2	5	1	5	0	0	9	4	0	1	1	0	3	3	0	10	0	2	6	0	2	6	0	1	11	0	1	7	3	7	1	10	4	0	0	3	0	3	0
1219	5223	5223-1452	830	0	0	1	0	0	0	0	0	0	0	0	0	0	1	0	0	0	1	0	1	0	0	0	0	1	0	0	0	1	0	0	1	0	0	1	0	0	0	0	2	0	0	1	0	0	0
1220	8527	8527-2409	753	2	0	0	0	0	0	0	1	1	0	0	0	0	0	1	0	0	0	0	0	0	0	0	0	1	0	0	0	2	0	0	2	0	0	1	2	0	0	0	0	0	0	0	0	0	1
1221	3703	3703-0958	584	1	1	1	0	0	0	2	0	1	0	1	1	0	1	0	0	0	0	0	1	0	0	0	0	0	1	0	2	0	1	1	2	0	0	1	2	1	3	0	1	0	0	1	1	0	2
1222	4082	4082-1092	405	0	0	1	0	0	0	0	0	1	0	0	0	0	0	2	0	0	0	0	0	0	0	0	0	0	2	0	5	2	2	1	1	0	0	1	0	0	0	0	0	0	0	1	0	2	0
1223	4257	4257-1147	676	0	0	0	0	0	0	0	0	0	0	1	1	0	0	0	0	0	0	0	1	0	0	0	0	0	1	0	0	2	0	0	3	0	0	3	1	0	0	0	1	0	1	1	0	0	0
1224	5192	5192-1439	945	0	0	0	0	0	0	0	0	1	0	1	3	0	0	0	0	0	0	0	0	0	0	0	0	2	2	0	2	3	4	0	1	2	0	2	0	0	1	0	0	0	0	4	0	5	1
1225	4598	4598-1260	717	0	3	0	0	0	0	0	0	0	1	0	0	0	1	1	0	0	0	3	0	0	0	0	0	1	1	1	2	1	1	0	2	1	0	2	1	1	1	0	1	0	0	4	0	3	1
1226	6607	6607-1849	835	0	0	1	0	1	0	0	0	0	0	0	2	0	0	0	0	0	0	0	0	0	0	0	1	2	4	0	2	2	8	0	4	1	0	3	0	1	2	0	0	0	1	11	1	3	0
1227	4735	4735-1296	680	1	0	0	0	0	0	0	0	0	0	2	0	0	4	1	0	0	1	0	5	1	0	0	2	0	5	0	3	5	0	0	7	0	0	0	0	0	0	0	0	0	1	4	0	9	4
1228	4444	4444-1206	235	1	2	0	2	0	0	0	0	1	0	0	2	0	0	0	0	0	0	0	0	0	0	0	4	0	0	0	2	1	0	0	1	1	0	3	0	0	2	0	1	0	0	2	0	2	1
1229	6696	6696-1872	187	0	0	0	0	0	0	0	0	0	0	0	0	0	0	0	0	0	0	0	0	0	0	0	0	1	2	0	0	3	0	0	1	0	0	0	0	0	1	0	1	0	2	0	0	3	1
1230	4479	4479-1214	259	0	0	0	0	0	0	0	0	0	0	0	0	0	1	0	0	0	0	0	0	0	0	0	0	0	1	0	2	0	0	0	2	0	1	0	0	1	0	0	1	0	0	1	0	0	0
1231	4515	4515-1221	238	0	0	0	0	0	0	0	0	0	0	1	0	0	0	0	0	0	0	0	0	2	0	0	0	0	1	0	0	0	1	0	0	0	0	0	0	0	0	0	0	0	0	0	1	0	0
1232	3715	3715-0960	346	0	1	1	0	0	0	2	0	1	0	3	1	0	0	0	0	0	0	0	1	0	1	0	1	0	4	0	0	2	0	0	0	0	0	1	0	0	1	0	1	0	2	2	0	3	0
1233	6516	6516-1824	805	0	0	1	0	0	0	1	0	0	0	0	0	1	3	1	0	0	0	0	2	0	0	0	0	0	2	0	1	7	0	0	4	0	0	4	0	2	1	0	2	0	2	2	0	0	2
1234	5571	5571-1552	622	0	1	0	0	0	0	0	0	1	1	4	0	0	1	1	0	0	3	0	1	0	0	1	0	0	2	0	6	3	5	0	3	1	0	0	0	1	0	0	0	0	1	2	1	3	4
1235	6080	6080-1683	318	0	0	2	0	0	0	0	0	0	0	1	1	0	1	0	0	0	0	0	1	0	0	1	0	2	0	0	0	2	0	0	1	0	0	0	0	0	0	0	1	0	0	1	0	1	0
1236	7317	7317-2052	617	1	0	0	0	1	0	0	1	1	0	1	1	0	1	0	0	0	0	0	0	0	0	0	0	0	1	0	0	0	0	0	1	0	0	4	0	0	0	0	0	0	3	3	0	6	2
1237	8000	8000-2249	867	1	0	0	0	0	0	1	1	3	0	4	1	0	0	5	0	0	0	0	1	0	0	0	0	0	5	0	2	3	1	0	5	1	0	8	3	1	0	0	2	0	1	0	0	4	1
1238	7549	7549-2111	522	0	1	0	0	0	0	0	1	1	0	0	0	0	0	0	0	0	0	0	0	0	0	0	0	0	2	0	1	1	0	0	0	0	0	0	0	1	0	0	0	0	0	0	0	1	0
1239	7889	7889-2202	324	1	0	0	0	0	0	1	0	1	0	0	1	0	1	1	0	0	1	0	1	0	0	0	0	0	2	0	1	6	1	0	2	0	0	1	0	1	0	0	0	0	0	0	0	0	0
1240	6178	6178-1718	420	0	0	1	0	0	0	0	0	1	0	0	1	0	0	0	0	0	0	0	1	0	0	0	0	0	0	0	0	0	0	0	1	0	0	1	0	0	0	0	0	0	0	1	0	0	1
1241	4874	4874-1345	549	0	1	0	0	0	0	0	0	3	0	0	6	0	0	0	0	0	0	0	0	0	0	0	0	0	4	0	2	0	0	0	3	0	0	0	1	1	0	0	0	0	0	1	0	0	0
1242	3601	3601-0913	282	0	0	1	0	0	0	0	0	0	0	0	0	0	0	0	0	0	0	0	0	0	0	0	0	0	0	0	0	0	0	0	0	0	0	0	0	0	1	0	0	0	0	0	0	1	0
1243	5176	5176-1428	137	0	0	0	0	0	0	0	0	0	0	1	1	1	1	0	0	0	0	0	0	0	0	0	0	0	0	0	0	1	0	0	0	0	0	0	0	0	0	0	0	0	0	0	0	0	0
1244	6149	6149-1706	482	2	0	1	0	0	0	0	0	1	0	0	1	0	0	0	0	0	0	0	0	0	0	0	0	3	2	0	0	2	9	0	4	0	0	1	0	1	2	0	0	0	0	5	1	0	1
1245	4909	4909-1358	882	1	2	4	0	0	0	0	0	0	0	1	0	0	0	1	0	0	0	0	1	0	0	0	0	0	3	0	0	1	0	2	3	0	0	0	1	1	1	0	0	0	1	0	0	1	0
1246	7867	7867-2193	189	0	0	1	0	0	0	0	0	2	0	0	0	0	2	0	0	0	0	0	0	1	0	0	0	0	2	0	0	2	0	0	0	0	0	1	0	1	0	0	0	0	0	0	0	0	0
1247	8428	8428-2375	249	1	0	1	0	0	0	1	1	1	5	0	0	0	2	0	0	1	0	0	2	0	1	0	1	0	6	0	1	1	0	1	3	0	0	3	3	2	1	1	1	0	0	1	3	3	2
1248	7820	7820-2189	594	1	2	1	0	0	1	1	0	4	7	3	1	0	3	1	1	1	0	0	3	0	0	0	2	1	12	0	2	3	1	0	5	0	0	2	0	3	0	0	3	1	4	2	0	0	0
1249	3686	3686-0950	493	1	0	1	0	0	0	0	0	1	1	2	1	0	3	0	1	0	1	0	1	1	0	1	0	1	6	0	2	2	0	1	3	0	0	1	0	3	0	2	1	0	1	1	0	5	0
1250	6501	6501-1822	531	0	0	0	0	0	1	0	0	1	0	4	1	0	0	0	1	0	0	0	1	0	0	1	0	0	4	0	1	2	0	0	3	0	0	2	1	3	1	0	1	0	0	2	0	1	0
1251	7600	7600-2129	506	0	0	0	0	0	0	0	0	0	0	0	0	0	0	3	0	0	0	0	0	0	0	0	0	0	0	0	0	1	0	0	2	0	0	0	0	0	0	0	0	0	0	0	0	0	0
1252	7534	7534-2109	524	0	0	0	0	0	0	0	0	0	0	0	0	0	0	3	0	1	0	0	0	0	0	0	0	0	0	0	0	0	0	0	0	0	0	0	0	0	0	0	0	0	0	0	0	0	0
1253	7575	7575-2119	376	1	1	2	0	0	0	1	0	1	4	3	0	0	2	3	0	1	3	1	2	0	0	0	0	1	3	0	0	2	0	1	5	0	0	1	4	0	0	0	3	1	1	0	0	0	0
1254	4492	4492-1220	346	0	1	0	1	0	0	0	0	0	4	0	0	0	0	1	0	0	0	0	1	0	0	0	0	2	5	0	1	3	0	0	2	1	0	1	1	0	0	0	3	0	0	0	0	1	0
1255	4878	4878-1343	249	0	1	1	0	0	0	0	0	0	5	1	0	0	0	0	0	0	0	1	1	0	1	1	0	0	1	0	0	0	1	0	2	4	0	0	3	0	2	0	1	1	1	0	1	0	0
1256	5969	5969-1657	313	2	4	1	0	0	1	1	0	4	8	5	0	1	1	1	0	0	1	0	2	0	6	0	1	1	11	0	1	6	0	2	9	2	0	2	5	1	1	2	3	0	2	5	2	0	0
1257	4340	4340-1172	238	1	1	6	0	0	0	0	0	1	6	0	0	0	1	1	0	0	1	0	0	0	0	0	0	0	2	0	3	2	0	0	2	3	0	0	0	0	0	0	0	0	0	2	0	0	0
1258	5062	5062-1400	390	0	0	2	0	0	1	1	1	1	6	1	0	0	2	1	0	0	0	0	0	0	3	0	1	0	4	0	1	2	0	0	2	3	0	0	1	0	0	1	1	0	0	4	0	0	0
1259	6066	6066-1681	167	0	0	0	0	0	0	1	0	0	3	2	1	0	0	1	0	0	0	0	3	0	2	0	1	0	3	0	0	2	1	0	2	1	0	0	0	0	0	0	1	0	0	3	0	0	0
1260	4221	4221-1140	453	1	0	2	0	0	0	2	0	0	2	3	1	0	2	1	0	0	0	0	0	0	0	0	1	0	7	0	3	3	0	2	1	0	0	5	0	4	0	0	2	0	0	3	0	12	2
1261	4225	4225-1142	477	3	0	2	0	0	0	0	0	1	0	1	0	1	3	1	0	0	0	0	2	0	0	0	1	0	7	0	3	4	0	0	0	0	0	3	0	5	0	0	0	0	1	3	0	8	0
1262	6917	6917-1943	1057	1	1	1	0	0	0	0	0	3	0	0	0	0	1	1	0	0	1	0	4	4	0	0	1	0	4	0	0	1	0	0	4	0	1	2	0	0	1	0	1	0	1	1	0	0	0
1263	8009	8009-2245	313	0	0	0	0	0	0	0	0	0	2	3	0	0	2	0	0	0	0	0	0	0	0	0	0	0	4	0	1	3	0	0	1	0	0	1	0	0	0	0	0	0	0	1	0	0	0
1264	5255	5255-1461	339	2	1	1	0	0	0	1	0	1	0	2	1	1	1	1	0	0	2	0	0	0	0	1	0	0	3	0	1	1	0	0	2	0	0	1	0	1	0	0	0	0	0	1	0	0	0
1265	6227	6227-1738	931	1	0	1	0	0	0	1	0	0	0	0	0	0	0	0	0	0	0	0	3	0	0	0	1	0	0	0	0	0	0	0	1	0	0	3	0	1	0	0	0	0	0	2	0	2	0
1266	5889	5889-1632	474	1	1	2	0	1	0	1	1	1	1	1	0	0	3	2	0	0	0	0	0	5	0	1	0	0	3	0	2	2	0	1	2	0	0	2	1	1	2	3	4	0	5	7	0	0	0
1267	5925	5925-1640	341	1	2	4	0	0	0	1	0	0	0	1	0	0	6	0	0	0	0	0	0	0	1	3	0	0	1	0	0	1	0	0	2	2	0	0	1	6	3	1	0	0	0	0	0	0	0
1268	7021	7021-1970	326	0	1	1	0	0	0	0	0	2	0	0	0	0	0	0	0	0	0	0	0	0	0	0	0	0	0	0	1	1	0	1	0	0	0	2	1	1	0	0	0	0	0	0	0	1	0
1269	4818	4818-1328	390	0	0	1	0	0	0	0	0	1	0	0	0	0	0	0	0	0	0	0	0	0	0	0	0	0	0	0	0	1	0	0	1	0	0	2	0	0	1	0	0	0	0	0	0	2	2
1270	4103	4103-1098	416	0	0	0	0	0	0	0	0	1	0	2	0	0	2	0	0	0	0	0	1	0	0	0	0	0	3	0	1	3	3	0	4	0	0	0	0	1	0	0	0	0	1	1	0	0	0
1271	6055	6055-1679	363	2	0	3	0	0	0	0	3	0	0	1	0	0	0	1	0	0	0	0	0	0	0	1	1	1	4	0	0	1	1	1	3	0	0	1	1	0	0	0	4	0	1	1	0	2	0
1272	6451	6451-1801	326	0	0	0	0	0	0	0	0	0	0	1	0	0	0	0	0	0	0	0	0	0	0	0	0	0	3	0	1	0	0	0	1	1	0	1	0	0	0	0	0	0	0	2	0	0	0
1273	6237	6237-1736	498	0	0	1	0	0	0	0	0	1	0	1	0	1	2	0	0	0	0	0	1	0	0	0	0	0	2	0	0	1	0	0	2	0	0	0	0	3	1	0	2	0	0	0	0	0	0
1274	7961	7961-2225	309	1	0	1	0	0	0	1	1	1	1	2	1	0	2	1	1	0	0	0	1	0	0	1	0	0	5	0	1	2	0	0	0	0	0	3	2	0	0	0	2	0	2	0	1	0	0
1275	4005	4005-1053	266	2	0	0	0	0	0	0	0	0	0	0	0	0	0	1	0	0	0	0	0	0	0	0	0	0	1	0	2	0	0	0	1	0	0	0	0	0	0	0	0	0	0	2	0	2	0
1276	4147	4147-1111	643	0	2	0	0	0	0	0	0	0	0	1	0	0	0	0	0	1	0	0	0	0	0	0	0	0	0	0	1	1	9	0	0	0	0	3	2	1	0	0	0	0	0	8	0	3	0
1277	7875	7875-2194	271	0	0	0	0	0	0	0	0	0	0	1	0	0	0	0	0	0	0	0	0	0	0	0	0	0	0	0	0	1	1	0	1	0	0	0	0	0	0	0	0	0	0	0	0	0	0
1278	4320	4320-1168	625	3	2	5	0	1	0	2	3	3	6	0	2	0	0	0	2	0	4	0	2	0	0	1	1	0	11	0	2	4	0	3	4	5	0	8	3	1	1	0	6	1	0	7	2	0	1
1279	4689	4689-1280	340	1	0	0	1	0	0	1	0	0	0	1	0	0	1	0	1	0	0	0	2	2	0	4	0	1	4	0	0	5	0	0	1	0	0	2	0	3	0	0	4	0	1	1	0	3	3
1280	3631	3631-0927	592	0	0	2	0	0	0	0	0	5	1	2	1	0	2	0	0	0	0	0	6	0	0	1	0	0	4	0	1	5	0	0	1	0	0	2	1	1	0	0	3	0	1	2	1	4	2
1281	5563	5563-1544	215	0	0	0	0	0	0	0	1	4	0	0	0	0	0	0	0	0	0	1	2	0	0	0	0	0	2	0	1	1	1	0	1	0	0	0	0	0	0	0	1	1	0	0	0	1	0
1282	4306	4306-1165	474	0	0	2	0	1	0	1	1	1	6	5	0	0	3	0	0	0	1	0	0	0	2	0	0	0	6	0	4	2	0	0	3	0	0	3	0	0	4	0	4	0	1	3	0	0	0
1283	5607	5607-1555	830	0	0	0	0	0	0	1	0	3	1	0	1	0	3	1	1	0	1	0	1	0	1	1	0	0	5	0	0	2	0	0	1	0	0	6	1	1	2	0	1	0	1	1	1	2	0
1284	4467	4467-1211	352	1	0	4	0	0	0	0	0	1	0	1	0	0	0	0	0	0	0	0	1	0	0	0	0	0	0	0	1	1	0	0	4	1	0	2	0	1	1	0	1	0	3	3	0	2	0
1285	3781	3781-0983	305	2	0	0	0	0	0	0	0	1	0	1	0	0	0	0	1	0	0	0	0	0	0	0	0	0	4	0	1	1	0	0	1	0	0	2	0	0	1	0	1	0	0	0	1	0	0
1286	6016	6016-1661	238	0	0	2	0	0	0	1	0	1	4	1	2	0	1	2	0	0	0	0	0	0	1	0	0	0	2	0	0	1	1	0	2	1	1	1	2	0	3	0	4	0	0	3	0	0	0
1287	4190	4190-1129	625	0	0	2	0	0	0	0	0	0	0	0	2	0	0	0	0	0	0	0	0	0	0	0	0	1	2	0	1	0	4	1	2	0	0	2	0	0	1	0	1	0	1	1	0	0	0
1288	6392	6392-1778	122	1	0	1	0	0	0	0	0	1	0	0	1	0	3	0	1	1	0	0	0	0	1	0	0	0	0	2	0	0	0	0	1	0	0	1	0	1	0	0	0	0	0	2	0	0	1
1289	4079	4079-1088	622	0	0	0	0	0	1	0	1	0	2	0	0	0	0	0	0	0	0	0	0	0	0	0	0	0	0	0	5	1	4	0	3	0	1	2	0	1	0	0	1	0	0	4	0	0	1
1290	6825	6825-1911	259	1	1	3	0	0	0	0	0	1	11	2	1	0	1	0	0	0	0	0	2	0	1	0	0	1	6	0	0	6	0	0	1	1	0	1	1	1	0	0	0	1	0	1	1	0	0
1291	5840	5840-1623	810	0	0	1	0	0	0	0	0	0	0	0	0	0	0	0	0	0	0	0	0	0	0	0	0	0	0	0	0	0	0	0	0	0	0	1	0	0	0	0	0	0	0	0	0	0	0
1292	7905	7905-2207	422	0	0	0	0	0	0	0	0	0	0	1	0	0	0	0	0	0	0	0	1	0	1	0	0	0	0	0	4	0	0	1	3	0	0	1	0	2	0	0	0	0	0	0	1	2	0
1293	4195	4195-1131	463	3	0	3	0	0	0	0	0	0	0	0	0	0	0	0	0	0	0	0	0	0	0	0	0	0	0	0	1	2	2	0	4	4	2	0	2	3	0	2	0	0	0	2	5	8	2
1294	3690	3690-0954	730	2	2	4	0	0	0	0	0	4	0	1	0	1	6	1	1	0	0	0	15	11	2	0	0	0	4	1	3	6	0	1	4	0	0	1	0	1	1	1	4	0	0	8	0	0	0
1295	4840	4840-1339	527	0	0	1	0	0	0	0	0	0	0	0	0	0	0	0	0	0	0	0	0	0	0	0	0	2	0	0	3	1	1	0	1	0	0	0	0	0	2	0	0	0	0	1	0	2	0
1296	5458	5458-1515	284	0	0	2	0	0	0	0	0	0	0	1	0	0	0	0	0	0	0	0	1	0	0	0	0	0	2	0	0	0	0	0	4	0	0	1	0	1	0	0	0	0	0	4	0	5	0
1297	5407	5407-1505	617	0	0	1	0	0	0	0	0	0	0	1	0	0	0	0	0	0	0	0	1	0	0	0	0	0	0	0	1	1	3	0	3	0	0	0	2	0	2	0	0	0	0	1	0	3	2
1298	7015	7015-1968	395	0	0	0	0	0	0	0	0	0	0	1	1	0	0	0	0	0	0	0	0	0	0	0	0	0	0	0	1	0	0	0	2	0	0	1	0	1	0	0	0	0	1	1	0	0	0
1299	5540	5540-1539	407	0	0	1	0	0	0	0	0	1	1	1	2	1	1	1	0	0	0	0	0	0	1	0	0	0	8	0	1	1	1	1	0	0	0	5	0	5	1	0	2	0	1	0	0	3	0
1300	5317	5317-1474	328	0	1	0	0	0	0	0	1	0	0	0	1	0	0	0	0	0	0	0	0	0	0	0	0	0	2	0	0	4	1	0	1	1	0	0	1	0	2	0	1	0	0	2	0	2	0
1301	4855	4855-1352	1070	2	1	0	0	0	0	0	0	0	0	0	5	0	0	1	0	0	1	0	2	0	0	0	0	0	5	0	1	1	0	0	2	0	0	6	1	2	0	0	2	0	0	1	1	1	0
1302	8401	8401-2375	633	0	0	0	0	0	0	0	0	0	0	1	1	0	1	0	0	0	0	0	1	8	1	0	0	0	2	0	2	5	1	0	1	1	0	1	0	0	0	0	1	0	0	0	0	0	0
1303	5554	5554-1544	316	2	1	0	0	0	0	0	0	0	0	0	3	0	0	0	0	0	0	0	0	0	0	0	0	0	4	0	2	1	0	1	1	1	0	1	0	1	2	0	0	0	0	0	0	1	0
1304	3644	3644-0932	364	0	0	0	0	0	0	0	0	0	0	1	1	0	2	0	0	0	0	4	1	0	0	0	0	0	2	4	2	3	0	0	1	0	0	2	0	0	0	0	0	8	0	1	0	0	0
1305	5351	5351-1481	115	0	0	0	0	0	0	0	0	1	0	0	1	0	0	0	0	0	0	0	0	0	0	0	0	1	1	0	2	0	3	0	1	1	0	2	0	0	1	0	0	0	0	1	0	1	0
1306	4484	4484-1215	344	2	0	1	0	1	0	0	0	0	0	1	0	0	1	0	0	0	0	1	0	0	0	0	0	0	1	3	0	2	0	0	1	2	0	4	0	0	1	0	0	0	0	1	1	5	4
1307	5522	5522-1540	695	0	0	0	0	0	0	1	2	3	0	2	2	0	1	1	1	0	0	0	3	0	0	0	2	0	2	0	2	1	0	0	0	1	0	0	1	1	0	0	2	0	0	2	0	0	1
1308	7868	7868-2201	525	2	1	2	0	0	0	0	0	3	0	0	1	0	1	0	0	0	0	0	0	0	0	0	0	0	2	0	0	2	0	0	1	0	0	2	0	1	0	0	0	0	0	0	0	2	0
1309	7506	7506-2107	873	0	0	0	0	0	0	0	0	0	0	1	0	0	2	0	0	0	0	0	0	0	0	0	0	0	0	0	0	2	0	0	3	0	0	1	0	1	0	0	0	0	0	0	0	1	0
1310	4718	4718-1293	752	1	0	0	0	0	0	0	0	0	0	0	1	0	2	0	0	0	0	0	0	0	1	0	0	4	1	0	3	1	0	0	2	0	0	1	0	0	0	0	0	0	0	2	0	4	2
1311	3600	3600-0922	821	0	0	1	0	0	0	0	0	3	1	0	0	0	0	0	0	0	0	0	2	0	2	0	0	0	1	0	0	0	0	1	4	0	0	1	0	0	0	0	1	0	0	0	0	0	1
1312	4642	4642-1258	207	1	1	1	0	0	0	0	0	2	0	0	0	0	0	0	0	0	1	0	1	1	1	0	0	0	0	0	1	0	0	0	2	0	0	1	0	0	1	1	1	0	0	2	0	1	0
1313	6860	6860-1925	667	0	1	1	0	0	0	1	0	0	0	0	0	1	2	2	0	0	0	0	1	0	0	1	4	1	5	0	1	2	0	0	2	0	0	4	1	0	0	0	1	0	1	3	0	1	0
1314	7853	7853-2197	534	0	0	0	0	0	0	0	1	2	0	3	0	0	0	2	0	0	0	0	1	0	0	1	0	0	0	0	1	1	0	0	0	0	0	1	0	0	0	0	1	0	0	3	1	3	0
1315	5963	5963-1646	182	0	0	0	0	0	0	0	0	1	0	0	0	0	0	1	0	0	0	0	1	0	0	0	0	0	0	0	0	0	0	0	1	0	0	0	0	0	1	0	0	0	0	1	0	2	0
1316	5964	5964-1649	215	1	0	1	0	0	0	0	0	1	0	0	1	0	0	0	0	0	0	0	1	0	0	0	0	0	3	0	0	1	0	0	1	0	0	1	2	0	1	0	1	0	1	0	0	1	0
1317	3616	3616-0920	242	0	1	0	0	0	1	0	1	3	0	0	0	0	1	0	0	0	1	0	0	1	0	1	0	0	1	0	0	2	0	0	2	0	0	0	2	1	1	0	1	0	1	4	0	3	0
1318	4137	4137-1110	443	0	0	0	1	0	0	0	0	0	0	0	1	0	1	1	0	0	0	0	3	0	0	0	0	0	3	0	0	1	0	0	5	0	0	0	3	0	0	0	1	0	2	2	0	5	2
1319	5038	5038-1389	393	1	0	0	0	0	0	0	0	0	0	0	0	1	0	1	0	0	1	0	1	0	0	0	0	0	3	0	4	0	1	0	1	0	0	2	0	0	0	0	0	0	0	4	0	0	2
1320	4014	4014-1053	103	1	0	0	0	0	0	0	0	0	0	0	0	0	0	0	0	0	0	0	0	0	0	0	0	0	0	0	0	0	0	0	0	0	0	0	0	0	1	0	0	0	0	3	0	0	0
1321	7004	7004-1966	260	1	0	0	0	0	0	2	0	0	0	2	0	0	1	0	1	0	0	0	2	2	0	2	0	0	4	0	2	2	0	0	3	0	0	1	1	0	0	0	0	0	0	0	0	1	0
1322	8483	8483-2392	185	0	0	0	0	0	0	0	0	1	0	0	0	0	0	0	0	0	0	0	0	1	0	0	0	1	0	0	0	0	1	0	0	0	0	1	0	1	0	0	0	0	0	0	0	1	1
1323	6089	6089-1690	343	0	0	1	0	0	0	0	0	1	0	2	0	0	1	1	0	0	0	0	1	0	0	0	1	1	2	0	2	0	2	2	4	0	0	2	0	0	1	0	0	0	1	5	0	5	0
1324	6261	6261-1738	341	1	0	0	0	0	0	0	0	0	0	0	1	0	0	0	0	0	0	0	0	0	0	0	0	0	2	0	1	0	0	0	2	1	0	2	1	3	1	0	0	0	1	1	0	0	0
1325	6242	6242-1731	325	0	0	0	0	0	0	0	0	0	0	0	4	0	1	0	0	0	0	0	5	0	0	0	0	0	0	0	0	1	0	0	0	0	0	2	0	0	0	0	0	0	1	1	0	1	0
1326	6290	6290-1755	636	0	0	0	0	0	0	0	0	0	1	0	0	0	0	0	0	0	0	0	0	0	0	0	0	0	0	0	0	0	0	1	2	0	0	0	0	1	0	0	0	0	0	2	0	0	0
1327	3858	3858-1010	416	0	0	4	0	0	0	1	0	0	0	0	2	0	0	0	0	0	0	0	0	0	0	1	0	0	0	0	1	1	0	0	1	0	0	0	0	1	0	2	0	0	0	2	0	1	2
1328	4318	4318-1169	363	0	0	3	0	0	0	0	0	0	0	0	0	0	1	0	0	0	0	0	0	0	1	1	0	0	2	0	1	0	1	0	0	0	0	0	1	1	0	0	0	0	0	1	0	1	0
1329	4483	4483-1214	367	0	0	0	0	0	0	0	0	1	0	0	0	0	3	1	0	0	0	6	2	0	0	1	0	0	0	0	1	1	0	0	1	1	0	1	0	0	0	1	1	4	2	2	0	0	1
1330	4549	4549-1235	400	0	0	4	0	0	0	0	1	1	1	0	0	1	5	2	0	0	0	0	1	0	3	0	0	0	4	0	0	2	0	0	2	1	1	1	0	0	1	0	0	0	0	2	0	1	0
1331	7225	7225-2018	278	0	0	0	0	0	0	0	0	0	0	0	0	0	0	0	0	0	0	0	1	0	0	0	1	0	3	0	0	0	1	1	0	0	0	1	0	0	0	0	0	0	0	1	0	1	1
1332	5162	5162-1426	246	0	0	1	0	0	0	0	0	0	0	0	0	0	0	0	0	0	0	0	1	0	0	0	0	0	0	0	0	0	0	0	0	0	0	0	0	0	1	0	1	0	0	1	0	4	0
1333	6329	6329-1760	278	0	0	0	0	0	0	1	0	0	0	0	1	0	0	0	0	0	0	0	1	1	1	0	0	1	2	0	0	1	0	0	0	0	0	2	0	0	0	0	0	0	0	0	0	1	0
1334	4910	4910-1353	135	0	0	0	0	0	0	0	0	0	0	0	0	0	0	0	0	0	0	0	0	0	0	0	0	2	1	0	0	0	1	0	1	0	0	0	1	0	0	0	0	0	0	2	0	0	1
1335	7590	7590-2123	419	0	0	0	0	0	0	0	0	1	0	0	0	0	0	0	0	0	0	0	0	0	0	0	0	0	0	0	0	0	0	1	0	0	0	0	1	1	1	0	0	0	1	0	0	0	0
1336	5067	5067-1392	74	0	0	0	0	0	0	0	0	0	0	0	1	0	1	0	0	0	0	0	0	0	0	0	0	0	0	0	0	0	0	0	0	0	0	1	0	0	0	0	0	0	0	0	0	3	0
1337	3901	3901-1021	379	0	1	5	0	0	0	0	0	3	0	0	0	0	2	1	0	0	1	0	1	0	2	0	0	0	6	1	2	6	1	0	4	1	0	1	5	0	1	0	0	1	0	1	0	0	0
1338	8545	8545-2410	313	0	0	1	0	0	0	0	0	0	1	0	0	0	0	0	0	0	0	0	0	0	0	0	0	0	0	0	1	0	0	0	0	0	0	1	0	0	0	0	0	0	0	0	0	0	0
1339	3839	3839-0998	445	1	0	1	0	0	0	0	0	3	1	1	0	0	2	1	0	0	0	0	3	0	0	0	0	0	3	0	0	2	1	1	0	0	0	3	1	0	0	0	0	0	0	1	1	2	0
1340	6529	6529-1829	569	0	0	1	0	0	0	0	0	0	0	0	1	0	0	0	1	0	0	0	1	0	0	0	0	1	0	0	2	0	1	0	1	1	0	0	0	1	1	0	0	0	0	4	0	5	0
1341	7007	7007-1963	442	0	0	0	0	0	0	0	0	0	2	0	0	0	1	0	0	0	0	0	0	1	0	0	0	0	0	0	2	1	3	0	2	0	0	1	0	0	0	0	0	0	0	1	0	4	0
1342	4751	4751-1303	168	1	0	1	0	0	0	1	0	1	0	0	0	0	0	0	0	0	0	0	0	0	1	0	0	0	2	0	1	1	0	0	1	0	0	0	0	3	0	0	1	0	1	0	0	0	0
1343	3760	3760-0975	297	0	0	0	0	0	0	0	0	1	0	1	1	0	0	1	0	0	0	0	0	0	0	0	0	1	1	0	0	0	0	0	1	0	0	0	0	0	0	0	0	0	1	0	0	1	1
1344	3780	3780-0984	288	0	0	0	0	0	0	1	0	0	0	0	1	0	0	0	0	0	0	0	2	0	0	0	0	0	2	0	0	1	0	0	0	0	0	2	2	0	0	0	0	0	0	0	0	0	0
1345	5945	5945-1642	110	0	0	0	0	0	0	0	0	1	0	1	0	0	0	1	0	0	0	0	0	1	0	0	0	0	0	0	0	0	0	0	0	0	0	0	0	0	0	0	0	0	0	1	0	0	0
1346	5885	5885-1628	219	0	0	0	0	0	0	1	0	0	1	0	0	0	0	0	0	0	0	0	1	2	0	1	0	0	0	0	0	0	0	0	0	0	0	1	0	0	1	0	0	0	0	2	0	0	0
1347	4447	4447-1203	159	0	0	1	0	0	0	0	0	0	1	0	1	0	0	0	0	0	0	0	0	0	0	2	0	0	1	0	0	0	0	0	1	1	0	0	1	1	0	0	0	0	0	1	0	0	0
1348	7103	7103-1987	692	2	1	2	0	1	2	2	0	2	2	5	1	0	3	2	0	1	2	1	2	0	0	0	0	2	11	0	3	3	0	1	3	0	1	1	0	3	0	0	1	2	0	1	0	1	0
1349	4002	4002-1054	243	0	0	0	0	0	0	0	0	0	0	0	2	0	0	0	0	0	0	0	0	1	0	0	0	0	0	0	0	0	0	0	0	0	0	1	0	1	0	0	0	0	0	0	0	1	0
1350	5614	5614-1556	216	2	0	0	0	0	0	0	0	0	1	1	0	0	0	0	0	0	0	0	1	0	0	0	0	0	7	0	2	0	0	0	0	0	0	2	0	0	0	0	1	0	1	1	0	0	0
1351	3640	3640-0928	253	0	0	0	0	0	0	0	0	1	1	0	0	0	0	0	0	0	0	0	2	0	0	0	0	0	0	0	1	1	2	0	1	0	1	0	0	0	0	0	1	0	2	1	0	2	0
1352	5507	5507-1534	489	1	0	0	0	0	0	0	0	0	2	0	0	0	1	0	0	0	0	0	0	0	1	0	0	0	2	0	0	0	0	0	4	2	0	2	1	0	0	0	3	0	0	0	0	0	0
1353	5615	5615-1554	196	0	0	3	0	0	0	0	1	0	1	1	0	0	1	0	1	0	0	0	0	0	0	0	0	0	1	0	0	0	0	0	1	0	0	0	0	0	0	0	0	0	0	2	0	0	0
1354	3477	3477-0882	627	1	0	0	0	0	0	0	0	0	0	0	0	0	0	0	0	0	0	0	0	0	0	0	0	0	1	0	0	0	0	0	1	0	0	0	0	0	0	1	0	0	0	0	0	0	0
1355	4116	4116-1102	320	1	1	0	0	0	1	0	0	4	2	1	0	1	0	0	0	1	0	0	0	0	0	0	0	0	6	0	3	2	1	0	2	3	1	2	0	0	1	0	3	0	0	4	0	1	0
1356	6285	6285-1752	556	0	0	1	0	0	0	0	1	4	1	2	0	0	1	0	1	0	1	0	2	0	2	0	1	0	6	1	1	6	0	0	5	0	0	4	0	0	0	0	3	0	1	0	0	0	0
1357	7091	7091-1979	215	0	0	0	0	0	0	0	0	0	0	0	0	0	0	0	0	0	0	0	0	0	0	0	0	0	0	0	0	0	0	0	0	0	0	0	0	0	0	0	0	0	0	0	0	0	0
1358	4767	4767-1309	689	0	0	0	0	0	0	0	0	0	0	0	1	0	1	0	0	0	0	0	0	0	0	0	0	0	0	0	0	0	0	0	0	0	0	0	0	0	0	0	0	0	0	0	0	2	0
1359	7608	7608-2126	426	2	0	2	0	0	0	0	0	1	0	1	0	0	2	0	0	0	0	1	2	0	0	0	0	0	0	1	1	0	0	1	0	0	0	0	0	0	1	0	0	1	0	1	0	0	0
1360	8327	8327-2350	461	0	1	4	0	0	0	1	0	2	1	5	0	0	0	0	0	0	0	0	2	0	0	0	1	1	3	0	2	2	0	0	1	0	1	1	3	2	0	0	2	0	0	3	1	0	0
1361	6816	6816-1911	328	0	0	3	0	0	0	0	0	3	2	1	2	0	1	0	0	0	0	0	1	0	0	0	0	1	9	0	2	1	2	0	1	0	0	3	0	0	0	0	2	0	0	0	0	1	0
1362	6301	6301-1761	1079	0	0	0	0	0	0	0	0	1	0	1	0	0	1	0	2	0	0	0	0	0	0	1	2	0	1	0	0	1	0	0	0	0	0	0	0	0	0	0	1	0	0	2	0	0	0
1363	3583	3583-0919	845	1	0	0	0	0	0	0	2	1	0	0	0	0	0	0	0	0	0	0	2	0	0	1	0	1	3	0	1	0	1	0	2	0	0	0	0	1	0	0	1	0	1	3	0	0	0
1364	3758	3758-0974	302	0	0	0	0	0	0	0	0	0	0	0	0	0	1	0	0	1	0	1	0	0	0	0	0	0	0	1	0	0	0	0	0	0	0	0	0	0	0	0	0	1	0	0	0	0	0
1365	5844	5844-1617	155	0	0	0	0	0	0	0	0	0	0	0	1	0	0	0	0	0	0	0	1	0	0	0	0	0	1	0	0	0	0	0	0	0	0	0	0	0	0	0	0	0	0	0	0	2	0
1366	5919	5919-1634	163	0	0	0	0	0	0	0	0	0	0	0	0	0	0	0	0	0	0	0	1	0	0	0	0	1	0	0	2	0	1	0	0	0	0	0	0	0	1	0	0	0	0	0	0	0	1
1367	5519	5519-1529	124	0	0	0	0	0	0	0	0	0	0	0	0	0	0	0	0	0	0	0	0	0	0	0	0	0	0	0	0	1	0	0	1	0	0	0	0	0	0	0	0	0	0	0	0	1	0
1368	6169	6169-1708	194	1	0	0	0	0	0	0	0	0	0	0	0	0	0	0	0	0	0	0	0	0	0	0	0	0	0	0	0	0	0	0	0	0	0	0	0	0	0	0	0	0	0	0	1	0	0
1369	8471	8471-2391	237	0	0	0	0	0	0	0	0	1	1	0	0	0	0	0	0	0	0	0	0	0	0	0	0	0	0	0	0	0	0	0	0	0	0	0	0	0	0	0	0	0	0	0	0	0	0
1370	4888	4888-1348	509	0	0	1	0	0	1	0	0	0	0	0	0	0	0	0	0	0	0	0	0	0	0	0	0	0	0	0	0	2	0	0	0	0	0	0	0	0	0	0	0	0	0	3	0	4	1
1371	3504	3504-0894	740	1	1	0	0	0	0	0	0	0	2	0	0	0	0	0	0	0	0	0	4	0	0	1	0	0	5	0	3	1	2	0	4	1	0	2	1	0	0	0	1	0	0	1	0	0	0
1372	6680	6680-1865	116	0	0	0	0	0	0	0	0	1	0	1	0	0	0	0	0	0	0	0	1	0	0	0	0	0	0	0	0	0	0	0	0	0	0	0	0	0	0	0	0	0	0	0	0	1	0
1373	3829	3829-0993	89	1	0	2	0	0	0	1	0	1	0	1	0	0	1	0	0	0	0	0	1	0	0	0	0	0	1	0	0	0	0	1	1	2	0	1	1	0	0	0	0	0	1	0	0	0	0
1374	5391	5391-1492	159	0	0	0	0	0	0	0	0	0	0	0	0	0	0	0	0	0	0	0	0	0	0	0	0	1	2	0	1	0	2	0	0	0	0	2	0	1	1	0	0	0	0	2	0	0	0
1375	4765	4765-1303	282	0	0	0	0	0	0	0	0	0	0	0	2	0	0	0	0	0	0	1	0	0	0	0	0	0	0	0	2	0	0	0	2	0	0	0	0	0	3	0	0	0	0	2	0	4	5
1376	8450	8450-2397	784	0	1	1	0	0	0	0	0	1	0	0	1	0	1	0	0	0	0	0	1	0	0	0	0	0	3	0	1	2	0	0	4	0	0	0	0	0	0	0	0	0	0	0	0	3	0
1377	5983	5983-1652	160	1	0	3	0	0	0	0	0	0	0	0	0	0	1	2	0	0	0	0	0	0	0	4	0	0	1	0	0	1	0	0	1	0	0	0	1	1	1	2	1	0	0	0	0	0	0
1378	4345	4345-1168	98	0	0	0	0	0	0	0	0	0	0	0	0	0	0	0	0	0	0	0	0	0	0	0	0	0	0	0	0	1	0	0	0	0	0	0	1	0	0	0	0	0	1	0	0	3	2
1379	7071	7071-1977	310	0	0	0	0	0	0	0	0	0	0	0	0	0	1	0	0	0	0	0	0	0	0	0	0	0	0	0	0	1	0	0	0	0	0	0	0	0	0	0	0	0	0	0	0	0	0
1380	5103	5103-1409	782	1	1	0	0	0	0	0	0	0	0	0	0	0	0	0	1	0	0	0	0	0	0	0	0	3	2	0	2	2	5	0	1	0	0	2	0	1	0	0	0	0	1	2	0	0	2
1381	5032	5032-1386	590	0	1	0	0	0	0	0	0	0	0	0	0	0	0	0	0	0	0	0	0	0	0	0	0	0	0	0	0	0	1	0	0	0	0	1	0	0	0	0	1	0	0	0	0	4	0
1382	3805	3805-0989	191	0	1	0	0	0	0	0	0	0	0	0	0	0	0	3	1	0	0	0	1	0	0	0	0	0	0	0	0	0	0	0	3	0	0	0	0	0	0	0	0	0	1	2	0	0	0
1383	7859	7859-2192	384	0	0	0	0	0	0	0	0	0	0	0	0	0	0	0	0	0	0	0	0	0	0	0	0	0	0	0	0	0	2	0	1	0	0	0	0	0	0	0	0	0	0	0	0	0	0
1384	7730	7730-2158	316	0	0	0	0	0	0	0	0	0	0	0	0	0	0	2	1	0	0	0	0	0	0	0	0	0	0	0	0	0	0	0	0	0	0	0	0	0	0	0	0	0	0	0	0	0	0
1385	7708	7708-2147	184	0	0	0	0	0	0	0	0	0	0	0	0	0	0	0	0	0	0	0	0	0	0	0	0	0	0	0	0	1	2	0	0	0	0	0	0	0	0	0	0	0	0	0	0	0	0
1386	4101	4101-1101	375	0	0	2	0	0	0	0	0	3	0	1	1	0	0	0	0	0	0	0	0	1	0	0	0	0	0	0	2	2	4	0	1	0	0	4	2	0	0	0	1	0	0	0	1	0	2
1387	5598	5598-1556	501	1	0	1	0	0	1	0	1	0	0	1	0	0	0	0	0	0	1	0	0	0	0	1	0	0	2	0	0	1	0	0	2	0	0	0	0	2	0	0	0	0	0	1	0	2	0
1388	8514	8514-2402	230	2	0	3	0	1	0	1	0	1	1	0	0	0	1	1	0	0	0	0	1	0	0	0	1	2	2	0	0	3	0	1	1	1	0	1	0	0	0	0	0	0	0	0	1	0	0
1389	7359	7359-2053	521	0	0	0	0	0	0	0	0	0	0	0	0	0	0	2	0	0	0	0	0	0	0	0	0	0	0	0	0	6	3	0	1	0	0	0	0	0	0	0	0	0	0	0	0	0	0
1390	7950	7950-2219	488	0	0	0	0	0	0	0	0	0	0	0	0	0	0	0	1	0	0	0	0	0	0	0	0	0	0	0	0	3	0	2	8	0	0	0	0	0	0	0	0	0	0	0	0	0	0
1391	7630	7630-2133	270	0	0	0	0	0	0	0	0	0	0	0	0	0	0	0	0	0	0	0	0	0	0	0	0	0	0	0	0	0	0	0	0	0	0	0	0	0	0	0	0	0	0	0	0	0	0
1392	3471	3471-0874	485	0	0	2	0	0	0	0	0	0	0	0	2	0	0	0	0	0	0	0	0	0	1	0	0	0	0	0	0	0	0	0	0	1	0	2	0	0	0	0	0	0	0	0	0	0	0
1393	7845	7845-2186	169	0	0	0	0	0	0	0	0	0	0	0	0	0	0	0	0	0	0	0	0	0	0	0	0	0	0	0	0	0	1	1	2	0	0	0	0	0	0	0	0	0	0	0	0	0	0
1394	5039	5039-1387	358	0	0	0	0	0	0	0	0	0	0	0	0	0	1	0	0	0	0	0	0	1	0	1	0	0	0	0	1	0	1	0	0	1	0	0	0	0	0	0	0	0	0	0	0	0	0
1395	7266	7266-2030	447	1	1	0	0	0	0	0	0	1	7	2	1	1	2	2	0	4	0	8	0	1	0	0	0	1	5	4	0	4	0	2	2	2	0	0	3	1	0	0	1	5	2	4	1	0	0
1396	7532	7532-2110	541	4	1	5	1	0	1	1	0	3	13	7	1	2	2	1	0	1	1	7	7	1	3	0	0	1	4	6	1	2	0	0	5	2	0	2	8	1	1	2	4	2	4	6	0	0	1
1397	7356	7356-2057	667	2	5	4	1	0	0	0	0	5	8	2	0	0	6	2	1	6	0	3	3	0	3	2	0	2	15	8	4	6	0	1	5	2	0	6	4	3	0	0	4	2	1	13	2	2	0
1398	7414	7414-2078	1036	2	1	3	0	1	0	0	0	1	1	6	1	1	4	2	0	1	4	0	0	0	2	2	0	4	13	0	1	6	1	0	5	0	1	6	3	4	0	0	4	0	4	5	2	0	0
1399	7044	7044-1982	970	1	1	2	0	0	0	1	0	3	0	1	4	0	0	4	0	0	0	0	1	0	0	1	1	1	4	0	6	5	0	1	4	1	1	7	0	4	1	0	3	0	1	5	0	5	1
1400	5744	5744-1592	331	2	1	3	1	1	1	2	2	1	3	3	0	0	2	0	0	0	1	1	8	0	0	1	0	2	11	0	4	4	1	0	2	0	0	3	9	3	1	0	2	1	4	7	0	1	1
1401	7662	7662-2150	957	1	4	5	0	0	0	3	2	3	7	3	0	2	4	1	0	4	2	4	5	0	2	0	2	1	13	5	4	9	1	0	4	6	1	6	3	1	1	0	5	4	2	9	1	0	1
1402	7972	7972-2231	847	0	2	2	1	0	0	0	0	4	0	6	3	0	3	3	0	1	0	0	3	0	0	1	1	1	7	0	2	6	0	1	2	1	1	5	2	3	0	2	5	0	1	5	0	3	1
1403	4737	4737-1304	936	2	1	0	0	0	0	1	0	2	1	3	2	2	3	1	0	0	1	0	1	0	0	0	1	1	4	0	1	6	0	0	3	4	0	3	0	0	0	1	1	0	1	4	0	1	0
1404	7243	7243-2026	229	1	0	3	0	0	0	1	0	1	2	3	1	1	1	0	0	2	0	0	2	0	1	0	0	2	8	1	4	3	0	0	3	1	0	2	2	0	2	0	1	1	0	4	0	2	1
1405	5135	5135-1421	968	2	5	3	0	0	0	2	4	8	3	6	2	0	6	4	0	0	3	0	7	17	5	0	3	1	11	0	4	5	0	0	10	0	0	6	2	3	0	5	3	0	5	11	1	2	0
1406	8469	8469-2398	970	0	0	5	0	0	0	0	0	4	0	2	0	0	4	4	0	4	0	0	2	10	0	0	1	0	9	0	4	5	0	2	5	1	2	5	0	2	0	0	1	0	0	2	2	1	0
1407	5475	5475-1523	388	1	1	0	0	0	0	2	0	3	2	1	1	0	1	1	0	0	1	0	3	0	1	2	0	0	11	1	2	1	1	0	2	0	0	2	1	1	1	0	0	0	1	3	0	0	0
1408	6175	6175-1718	354	0	2	1	0	0	0	0	0	2	2	5	2	0	2	3	1	0	0	1	1	0	1	1	0	0	6	0	4	2	0	0	2	0	0	1	2	2	0	1	2	0	1	1	0	0	0
1409	6881	6881-1933	910	4	3	2	0	1	1	0	0	3	1	0	2	0	6	1	0	0	1	0	7	7	2	2	0	0	8	0	1	3	0	1	2	0	0	3	1	0	0	1	1	0	0	2	0	1	0
1410	7904	7904-2204	395	1	0	0	0	0	1	2	0	3	6	7	0	0	4	0	1	2	2	0	3	0	1	1	0	1	14	0	1	5	0	0	2	1	1	3	2	3	0	0	3	0	4	2	0	0	0
1411	3831	3831-0996	326	1	0	1	0	0	0	1	0	0	0	1	1	0	3	1	0	0	0	0	6	7	1	0	0	0	0	0	0	1	0	0	0	0	0	0	0	0	0	3	0	0	0	3	0	0	0
1412	4664	4664-1275	1118	3	4	8	0	0	1	1	1	5	1	10	1	0	10	3	1	0	0	0	0	3	1	10	3	1	7	0	1	7	1	0	2	0	0	9	4	7	1	13	6	0	2	0	0	5	0
1413	6246	6246-1736	611	2	1	4	0	2	0	1	0	3	7	6	0	0	1	1	1	0	3	1	4	0	4	1	0	0	15	0	3	5	2	1	3	8	0	8	3	2	1	2	3	3	2	4	0	0	0
1414	7102	7102-1987	642	3	2	3	1	0	0	1	1	6	7	5	1	0	0	3	0	0	1	2	3	0	0	0	2	0	7	0	3	2	0	0	2	1	0	3	2	2	0	0	5	0	0	2	1	0	0
1415	5782	5782-1609	347	1	4	1	0	1	1	1	4	1	2	5	2	2	2	4	1	0	1	0	3	1	0	0	1	0	7	0	2	3	1	0	6	0	2	4	2	1	2	1	2	0	0	3	1	1	1
1416	4824	4824-1337	961	3	1	6	4	0	0	3	3	3	1	4	0	1	6	1	1	0	1	0	10	15	2	0	4	2	13	0	1	8	1	0	5	2	0	6	0	4	2	4	4	0	2	6	0	1	0
1417	7379	7379-2066	950	1	1	0	0	0	0	2	0	2	0	1	1	0	1	1	0	0	0	0	2	0	0	1	1	0	4	0	1	2	0	1	0	0	0	1	0	0	0	0	2	0	1	1	1	2	0
1418	5031	5031-1387	585	0	2	2	0	0	0	2	0	0	0	2	3	0	2	1	0	0	0	0	0	0	1	0	1	0	4	0	0	3	1	1	3	5	0	0	2	2	0	0	1	0	1	3	0	1	0
1419	5593	5593-1552	537	1	0	1	0	0	1	0	1	2	0	1	0	0	2	4	0	0	0	0	1	0	0	3	0	0	1	0	3	3	1	0	1	0	0	0	1	1	0	0	4	0	1	1	0	3	0
1420	5629	5629-1559	389	0	0	2	0	0	0	0	0	0	0	2	5	0	0	3	0	0	0	0	0	0	0	0	0	0	3	0	1	2	0	1	2	1	0	1	0	0	0	0	0	0	0	3	0	0	1
1421	8616	8616-2437	1011	4	2	0	0	1	0	1	0	5	2	2	0	1	3	1	0	2	0	0	3	1	2	1	1	2	10	0	1	9	0	1	4	0	0	4	4	2	0	1	5	0	2	4	1	3	0
1422	4740	4740-1306	831	1	3	1	0	0	0	1	0	1	0	3	0	0	2	1	0	1	1	0	3	1	0	1	1	0	1	0	0	2	6	0	3	1	0	3	0	2	0	0	2	0	3	1	0	1	0
1423	5932	5932-1641	389	0	0	0	0	0	0	0	0	0	0	1	2	0	0	0	0	0	0	0	0	0	0	0	0	1	2	0	1	0	0	0	0	0	0	4	0	1	0	0	1	0	1	3	0	2	0
1424	5866	5866-1623	235	1	0	1	0	0	0	0	0	1	0	0	2	0	0	0	0	0	0	0	0	0	0	0	0	0	2	0	1	0	0	0	0	1	0	2	1	0	0	0	0	0	0	0	0	0	0
1425	6783	6783-1902	443	1	5	0	0	0	0	1	0	2	4	5	2	1	0	5	2	3	1	2	6	0	2	1	1	0	12	1	4	4	1	0	1	0	1	1	2	2	2	0	4	2	2	7	1	0	0
1426	8157	8157-2303	706	2	1	1	2	0	0	3	0	1	1	3	0	1	2	3	0	0	0	0	1	1	1	0	0	0	11	0	5	4	2	1	3	0	0	5	1	2	0	0	4	0	1	2	0	1	1
1427	4298	4298-1159	369	0	1	0	0	0	0	0	0	1	0	0	5	0	3	0	1	0	0	0	3	0	0	0	0	0	7	0	1	4	0	2	1	1	1	1	0	3	0	1	5	0	0	1	0	1	1
1428	8269	8269-2334	668	1	1	0	0	0	0	0	1	3	0	2	1	0	0	1	0	0	0	0	0	0	0	0	0	2	5	0	3	1	0	0	2	0	0	7	1	1	1	0	4	0	0	2	0	2	0
1429	5040	5040-1391	328	0	1	2	0	0	0	0	0	3	1	3	1	0	1	0	1	0	0	0	0	0	0	0	1	1	0	0	0	2	0	0	4	0	0	1	0	2	0	0	1	0	4	3	0	1	0
1430	4927	4927-1356	260	0	0	0	0	0	0	0	1	0	0	0	1	0	0	0	0	0	0	0	1	0	0	0	0	0	1	0	0	1	0	0	1	1	0	0	0	0	0	1	0	0	0	2	0	1	0
1431	8018	8018-2246	428	1	2	2	1	0	0	1	0	1	7	4	4	0	2	2	0	0	0	0	2	0	0	0	0	0	1	0	0	5	1	1	1	2	0	6	2	4	1	0	0	0	1	2	0	0	0
1432	7014	7014-1974	1333	2	2	0	0	0	0	1	0	6	2	2	0	1	4	2	1	0	3	0	3	1	0	0	1	0	12	0	6	9	2	0	2	0	0	5	0	3	1	2	4	0	1	1	1	1	0
1433	4540	4540-1240	1265	2	4	6	0	0	1	0	1	0	1	7	0	0	11	4	1	0	0	0	8	20	1	9	0	2	4	0	2	5	0	3	6	2	0	1	3	3	0	7	4	0	2	8	0	1	1
1434	7786	7786-2172	321	1	2	0	0	0	0	0	0	3	8	4	1	1	2	1	1	0	0	0	1	0	0	0	1	1	7	0	1	2	0	0	3	0	0	5	1	0	0	0	0	0	0	1	2	1	0
1435	6730	6730-1891	515	0	0	1	2	0	0	2	2	2	12	2	1	0	9	2	0	0	0	1	6	1	1	0	0	1	15	0	3	2	2	1	8	2	0	7	1	0	0	1	4	1	1	4	0	2	0
1436	6826	6826-1913	466	1	0	3	0	0	1	1	1	2	14	1	2	0	2	1	0	0	2	0	3	0	3	1	1	1	9	3	5	5	0	0	1	5	0	6	0	1	2	0	2	0	0	2	1	0	0
1437	5108	5108-1409	503	1	2	2	0	0	1	0	1	5	0	1	0	0	0	0	1	1	0	0	2	0	0	2	0	0	3	0	5	6	1	0	6	0	0	6	1	1	0	0	2	0	0	1	0	3	0
1438	5982	5982-1655	239	0	1	0	0	0	1	0	0	6	2	1	0	0	2	1	0	0	0	2	2	0	0	1	0	0	5	1	0	1	0	0	3	1	0	2	2	1	0	0	2	0	0	1	1	0	0
1439	5674	5674-1577	443	1	1	1	0	1	0	2	0	0	5	3	0	1	1	2	0	0	0	0	1	1	2	0	0	2	9	0	1	3	0	1	1	0	0	1	2	1	9	1	3	1	0	0	0	0	0
1440	3638	3638-0931	511	1	1	6	0	0	0	0	1	2	6	5	2	0	3	0	0	0	0	4	3	1	3	0	2	2	4	1	0	3	0	0	4	0	0	1	4	4	0	1	2	4	0	4	1	0	0
1441	3582	3582-0908	348	0	1	0	0	1	1	0	0	4	0	3	1	0	0	0	0	0	0	0	4	0	0	0	0	0	6	0	1	2	0	0	1	0	0	2	0	3	1	0	4	0	4	2	0	3	1
1442	3636	3636-0937	810	2	2	6	0	0	0	1	2	1	1	7	3	0	12	0	0	0	2	0	9	17	3	2	1	1	14	0	3	9	0	3	6	0	0	7	0	3	0	3	7	0	1	6	0	0	0
1443	7492	7492-2096	456	1	0	2	0	0	1	1	2	3	3	1	0	0	2	0	0	1	0	4	2	0	2	0	0	0	9	2	2	4	0	0	1	1	0	2	0	1	0	1	1	2	0	1	0	0	0
1444	4213	4213-1137	490	0	0	2	0	0	0	1	0	1	1	0	1	0	2	0	0	0	0	2	3	0	1	0	0	0	4	3	1	2	0	0	0	3	0	6	0	2	1	1	4	1	0	2	1	0	0
1445	4626	4626-1258	356	1	0	0	0	0	0	0	2	0	0	0	1	0	1	1	0	0	0	0	1	0	0	0	0	0	1	0	1	1	0	0	1	0	0	4	0	1	0	0	0	0	0	0	1	0	0
1446	5596	5596-1559	884	3	0	1	0	0	0	0	0	0	0	2	1	0	3	0	0	0	0	0	1	0	0	1	1	1	5	0	0	5	0	0	0	0	0	2	0	2	0	2	0	0	0	1	0	1	0
1447	6120	6120-1700	665	1	2	2	0	1	1	1	1	4	2	1	2	0	0	0	0	0	3	1	5	0	0	0	0	0	9	0	3	3	0	2	6	0	0	4	0	2	0	0	1	1	0	3	0	1	0
1448	5654	5654-1567	249	1	0	2	0	0	0	2	0	0	2	2	1	3	0	1	0	0	1	0	0	0	1	0	1	0	7	0	0	1	2	2	0	2	0	1	1	0	2	0	2	0	0	3	0	0	0
1449	7140	7140-1994	165	0	0	0	0	0	0	0	0	0	5	0	0	0	1	0	1	3	0	0	1	0	0	0	0	0	2	0	1	2	0	1	0	0	0	2	0	0	0	0	0	0	0	2	0	0	0
1450	8628	8628-2440	540	1	0	1	0	0	1	1	0	2	0	2	4	0	0	0	1	0	0	0	2	0	1	0	0	0	2	0	0	2	0	0	3	0	0	3	0	2	1	0	5	0	0	0	0	0	0
1451	4814	4814-1325	412	0	0	3	0	0	0	0	0	3	4	0	0	1	3	0	0	0	1	0	1	0	0	0	0	0	4	0	4	6	0	0	2	2	0	1	1	2	0	0	0	0	1	4	0	0	0
1452	3917	3917-1026	400	0	0	5	0	0	0	0	0	0	0	1	1	1	2	1	0	0	0	0	0	15	0	0	0	0	1	0	0	3	0	0	2	0	0	0	0	1	0	2	3	0	0	1	0	0	0
1453	3597	3597-0916	490	2	0	2	0	0	0	0	0	1	3	0	0	0	2	0	0	0	0	1	5	0	2	0	0	0	2	5	0	1	0	0	1	1	0	1	0	0	0	0	1	1	1	5	0	0	0
1454	7224	7224-2019	380	1	1	2	0	1	0	1	0	0	2	1	1	0	3	0	0	0	0	0	1	0	1	0	3	4	9	0	1	1	1	0	2	1	0	4	1	4	0	0	4	0	0	6	1	0	2
1455	5496	5496-1534	434	0	0	0	0	0	0	0	1	0	3	4	0	0	4	0	1	0	1	3	2	0	0	0	0	0	8	2	1	4	0	0	4	1	0	2	0	0	0	3	0	3	1	4	0	0	0
1456	6746	6746-1891	431	0	1	0	1	0	0	0	0	1	3	5	0	0	2	2	1	3	2	2	6	0	4	1	0	0	5	2	3	6	0	0	5	0	0	3	7	4	1	0	2	1	0	8	2	0	1
1457	5335	5335-1487	787	1	0	5	0	0	0	0	2	1	0	4	1	0	4	0	1	0	0	0	2	8	2	0	1	0	3	0	2	3	0	0	3	0	0	1	0	1	0	2	7	0	1	2	1	0	0
1458	5773	5773-1599	129	0	0	1	0	0	0	0	0	1	1	1	0	0	0	1	0	0	0	1	1	0	1	0	0	0	5	1	2	2	0	0	2	0	0	3	1	1	0	0	0	1	0	1	0	0	0
1459	8275	8275-2331	264	0	1	0	0	0	0	0	0	1	0	2	1	0	1	0	0	0	2	0	0	0	1	0	0	0	1	3	1	0	0	0	2	1	0	0	3	1	0	0	2	0	0	1	0	0	0
1460	7513	7513-2098	427	0	0	0	0	0	0	0	0	2	0	0	5	0	1	0	0	0	0	0	0	0	0	0	0	0	3	0	0	1	0	0	1	1	0	0	1	0	1	1	0	0	1	2	0	0	0
1461	8559	8559-2428	962	3	0	2	0	0	0	1	0	2	0	1	0	0	1	0	0	0	0	0	1	0	0	0	1	0	8	0	2	6	0	0	2	0	0	2	0	1	1	0	4	0	1	1	0	1	0
1462	4754	4754-1302	588	0	0	1	0	0	0	0	0	2	6	1	0	1	0	0	0	0	0	7	4	0	1	0	0	1	11	2	1	2	0	0	3	0	0	4	0	0	1	0	0	3	0	2	0	0	1
1463	8032	8032-2251	300	0	0	1	0	1	0	0	1	2	4	3	0	0	0	0	1	2	3	0	2	0	1	0	0	0	3	0	1	1	0	0	0	3	0	1	0	0	0	0	1	0	0	2	0	0	0
1464	4557	4557-1235	427	0	0	2	0	1	0	0	0	1	2	2	1	0	2	1	0	0	0	6	1	0	1	1	0	0	5	0	1	1	0	0	0	0	1	4	0	0	1	0	0	4	0	1	0	1	0
1465	6293	6293-1754	259	1	0	0	0	0	0	0	0	0	2	3	0	0	2	1	0	1	0	3	1	0	2	0	1	0	3	2	0	2	1	0	3	0	0	2	0	3	0	0	0	4	1	2	0	1	0
1466	6532	6532-1831	397	0	0	0	0	0	0	1	1	0	0	1	0	0	1	0	0	0	0	0	1	0	0	0	0	0	2	0	0	1	0	0	1	0	0	1	0	3	0	0	0	0	0	0	0	2	1
1467	5005	5005-1376	212	0	0	2	0	0	0	0	0	0	0	0	0	0	0	0	0	0	0	0	0	0	0	0	0	1	0	0	0	0	0	0	1	0	0	2	0	0	0	0	1	0	0	0	0	0	0
1468	4574	4574-1247	666	2	1	6	1	0	1	0	0	2	6	3	3	1	4	1	0	2	0	1	2	0	2	0	3	0	8	1	5	6	1	0	3	1	0	5	1	2	2	1	5	1	0	7	0	0	0
1469	4682	4682-1275	439	0	0	2	0	0	0	0	0	1	5	0	0	0	1	0	0	1	0	1	0	0	0	0	0	0	1	3	1	0	0	1	1	0	0	2	1	0	0	0	1	1	1	2	0	0	1
1470	8414	8414-2373	170	0	0	0	0	0	0	0	0	1	0	1	0	0	2	0	0	0	0	0	1	0	0	0	0	0	2	0	0	0	0	0	1	0	0	1	0	0	0	0	0	0	0	0	0	0	0
1471	5169	5169-1431	346	1	0	0	0	0	0	0	0	0	0	0	1	0	2	0	0	0	0	0	1	0	0	0	0	0	4	0	1	0	0	1	2	2	0	1	0	0	0	0	0	0	0	2	0	1	0
1472	8417	8417-2388	913	0	0	0	0	0	0	0	0	0	0	0	1	0	0	0	0	0	0	0	0	0	0	0	5	0	0	0	1	0	0	0	0	0	0	0	2	0	0	0	1	0	0	0	1	0	0
1473	7607	7607-2125	186	0	0	0	0	0	1	1	0	0	3	3	0	2	2	0	0	0	0	2	3	0	0	0	0	1	4	0	1	2	0	1	3	0	0	2	0	1	0	0	0	1	0	1	0	0	0
1474	5923	5923-1643	311	0	0	1	0	0	0	0	0	0	0	1	1	0	2	1	1	0	0	0	0	0	0	0	0	1	2	0	0	1	0	1	1	0	0	1	1	3	0	0	0	0	0	0	0	1	0
1475	3719	3719-0966	777	1	0	1	0	0	0	0	0	0	0	0	0	0	0	0	0	0	0	0	0	1	0	0	0	0	2	0	2	0	0	0	2	0	0	3	0	1	0	0	0	0	0	0	0	0	0
1476	5330	5330-1484	882	1	0	1	1	0	1	1	0	4	1	3	3	1	1	0	0	0	0	0	2	0	0	0	1	0	4	0	2	1	0	0	2	0	0	0	0	1	2	0	1	0	0	1	0	1	1
1477	6613	6613-1851	410	0	0	0	0	0	0	0	1	4	0	2	0	0	1	2	0	0	0	0	2	0	0	1	0	0	0	0	0	1	0	0	1	0	0	1	0	0	0	0	0	0	0	2	0	0	0
1478	5572	5572-1541	153	1	0	1	0	0	0	0	0	0	0	0	0	0	0	0	0	0	0	0	3	0	0	0	0	0	1	0	0	2	0	0	0	0	0	0	0	0	1	0	0	0	0	1	0	1	1
1479	7313	7313-2052	550	1	0	0	0	0	0	0	0	0	0	0	0	0	3	2	0	0	0	0	2	0	0	0	0	0	3	0	1	4	0	0	2	1	0	2	0	1	2	0	1	0	0	0	0	2	1
1480	7162	7162-2007	1083	0	0	0	0	0	0	0	0	0	0	0	0	0	0	0	0	0	0	0	0	1	0	0	0	0	0	0	0	0	0	0	0	0	0	0	0	1	0	0	0	0	0	0	0	2	0
1481	5097	5097-1416	839	1	4	0	0	0	0	0	1	2	1	2	3	0	3	0	1	0	1	0	2	0	0	0	0	0	2	0	0	5	1	0	1	1	0	0	1	3	0	0	1	0	2	2	0	1	0
1482	6353	6353-1771	329	2	1	4	0	0	0	1	0	4	7	4	2	1	1	0	0	1	0	2	2	0	1	0	0	0	3	0	3	5	1	1	4	3	0	7	2	1	0	1	2	0	1	6	1	0	0
1483	6450	6450-1801	374	2	0	0	0	0	0	1	0	1	0	0	0	0	1	0	0	0	0	0	0	0	0	0	0	0	0	0	0	1	0	0	1	0	0	0	0	0	0	0	0	0	0	1	0	0	0
1484	6639	6639-1859	298	0	0	0	0	0	0	2	0	0	0	2	1	0	3	1	0	0	0	0	5	0	0	0	0	0	1	2	0	6	0	0	1	0	0	2	0	0	0	0	1	0	0	0	0	1	0
1485	6713	6713-1884	622	4	3	5	0	0	0	0	2	2	9	4	2	1	3	1	0	0	0	0	3	0	1	0	1	3	9	1	1	4	0	1	5	3	0	4	6	3	0	0	3	2	0	5	1	1	2
1486	4399	4399-1206	679	0	4	4	0	1	0	0	3	4	1	1	1	0	2	3	2	0	0	0	0	4	0	3	0	0	6	0	1	4	2	0	2	0	1	2	0	2	0	1	1	0	1	1	1	1	1
1487	6093	6093-1684	140	0	0	0	0	0	0	0	0	1	0	1	0	0	1	0	0	0	0	0	0	0	0	0	2	0	0	0	0	1	0	1	0	0	0	2	1	1	0	1	0	0	0	0	0	0	0
1488	6536	6536-1829	372	1	0	0	0	0	0	1	0	1	1	2	3	0	1	0	0	1	0	0	1	0	0	0	0	0	4	0	1	2	0	0	6	1	0	1	2	1	0	0	0	0	1	2	2	0	1
1489	4873	4873-1349	859	0	0	1	0	0	0	0	0	1	0	2	0	0	0	0	0	0	0	0	2	0	0	0	0	0	1	0	2	2	0	0	2	0	0	1	0	2	0	0	1	0	2	2	0	1	2
1490	6824	6824-1913	294	2	0	3	0	0	0	0	0	2	4	2	0	0	3	1	0	1	0	0	2	0	0	1	0	0	6	0	1	4	0	0	2	1	0	3	3	1	1	0	3	1	2	1	1	0	2
1491	5541	5541-1536	287	1	0	0	0	0	0	0	0	0	2	0	0	0	1	0	0	0	0	2	2	0	1	0	0	0	4	0	2	2	0	0	1	0	0	1	1	0	0	0	1	1	0	2	0	0	0
1492	6109	6109-1698	488	2	1	1	0	0	0	2	0	3	0	2	1	1	7	3	1	0	2	0	4	0	0	0	0	0	7	0	1	9	0	0	3	0	1	3	0	0	0	0	4	1	0	2	0	4	1
1493	8036	8036-2248	146	0	2	1	0	0	0	0	2	1	2	3	1	1	1	1	0	1	0	0	4	0	1	0	0	0	4	4	0	2	0	1	1	0	0	0	1	0	0	0	1	0	0	0	0	0	0
1494	7624	7624-2140	930	0	1	1	0	0	0	1	0	4	0	6	3	1	4	0	0	1	0	0	2	1	0	1	1	0	6	0	4	8	0	0	4	0	0	9	0	1	1	0	2	0	0	2	0	0	0
1495	4341	4341-1172	358	0	0	0	0	0	0	0	0	0	4	2	0	0	0	0	0	0	0	0	0	0	3	0	1	0	2	0	0	0	0	0	1	1	0	0	0	4	0	0	1	0	0	5	0	0	0
1496	3789	3789-0981	130	3	1	1	0	0	0	0	0	0	3	1	0	1	0	1	0	0	0	0	2	0	0	0	0	0	4	0	0	0	0	1	0	0	0	1	1	0	0	0	0	0	0	0	1	2	0
1497	4472	4472-1211	303	0	0	1	0	1	0	0	0	0	0	2	0	1	0	2	0	0	0	0	0	0	0	0	1	0	3	0	1	1	0	0	2	1	0	1	0	0	0	0	0	0	0	1	0	0	0
1498	7788	7788-2174	634	0	1	0	0	0	0	3	0	2	0	1	0	0	3	1	1	0	1	0	0	0	1	0	0	0	4	0	2	4	0	0	1	0	0	5	0	0	0	0	1	0	0	1	3	3	1
1499	5121	5121-1408	150	0	0	0	0	0	0	0	0	0	0	0	0	0	0	1	0	0	0	0	0	0	0	0	0	0	0	0	1	0	0	0	1	0	0	0	0	1	0	0	0	0	0	0	0	2	0
1500	5010	5010-1381	403	0	0	0	0	0	0	0	0	0	0	0	1	0	0	0	0	0	0	0	0	0	0	0	0	0	0	0	0	0	0	0	0	0	0	0	0	0	0	0	0	0	0	1	0	1	0
1501	5700	5700-1583	573	0	0	1	0	0	0	1	0	2	5	3	1	0	0	0	0	0	0	1	2	0	2	0	3	0	8	1	2	2	1	0	0	0	0	3	0	0	0	1	2	1	0	5	0	0	0
1502	4403	4403-1192	252	0	0	0	0	0	0	0	0	1	1	0	1	0	0	0	0	0	0	0	1	0	0	0	0	0	1	0	2	1	0	0	0	0	0	2	0	0	0	0	0	0	0	2	0	0	0
1503	4597	4597-1250	357	1	0	4	0	0	0	0	0	1	10	0	1	0	0	0	0	0	0	0	0	0	2	0	0	0	5	0	2	1	0	1	0	4	0	1	0	0	1	0	1	1	0	2	0	0	0
1504	4233	4233-1139	487	0	1	4	0	0	0	0	1	0	0	0	0	0	2	0	0	1	0	3	0	0	0	0	0	0	3	2	1	2	0	1	0	1	0	0	1	1	0	0	1	1	0	4	0	3	0
1505	4645	4645-1278	1412	2	1	1	1	1	0	0	1	4	2	6	17	0	2	4	2	0	0	0	3	0	0	0	2	1	9	0	2	6	0	0	5	4	0	0	4	6	3	0	3	0	1	1	1	0	0
1506	5746	5746-1603	1077	0	1	0	0	0	0	0	0	3	0	1	3	0	2	1	1	0	0	0	1	0	0	0	1	1	6	0	1	2	6	0	5	6	0	2	3	0	0	0	0	0	7	6	1	4	1
1507	6511	6511-1824	555	0	0	0	0	0	0	0	0	0	0	1	0	0	1	0	0	0	0	0	6	0	0	0	0	0	4	0	1	2	0	1	6	5	0	0	2	1	1	0	0	0	1	4	0	3	4
1508	8254	8254-2332	990	1	1	1	0	0	0	0	0	1	0	4	1	0	3	3	0	0	1	0	2	0	0	0	0	1	5	1	2	4	4	0	5	1	0	1	1	0	0	0	2	0	3	3	2	3	4
1509	8371	8371-2377	888	1	1	0	0	0	1	0	1	0	0	0	7	0	0	0	0	0	0	0	1	0	0	0	0	1	11	0	6	4	1	0	3	1	0	4	2	2	3	0	2	0	0	3	1	3	0
1510	5073	5073-1403	859	1	2	1	1	0	0	1	1	1	0	2	2	0	4	1	0	0	0	0	2	0	0	0	0	0	4	0	4	4	0	2	9	5	0	1	5	2	1	0	0	0	1	7	0	16	2
1511	5464	5464-1517	430	0	1	2	0	0	1	1	1	1	0	1	3	1	1	1	0	1	0	0	2	0	0	0	0	1	1	0	2	3	0	0	2	0	0	0	2	0	0	0	3	0	0	0	0	1	0
1512	8062	8062-2269	733	1	0	0	0	0	0	0	1	2	0	2	4	1	0	0	0	0	0	0	3	0	0	0	1	0	7	0	5	0	1	1	0	0	0	0	2	0	1	0	0	0	3	5	0	3	0
1513	6117	6117-1705	929	0	0	0	0	0	0	1	0	3	0	1	1	0	1	0	0	0	0	0	0	1	0	0	0	1	1	0	1	1	1	1	1	5	0	0	0	1	1	0	1	0	1	6	0	3	0
1514	8108	8108-2288	1382	1	1	1	0	0	0	0	1	2	2	2	0	0	2	1	0	0	0	0	3	0	0	0	0	0	8	0	2	5	3	1	6	7	0	1	4	4	2	0	1	0	2	4	1	6	0
1515	7254	7254-2036	892	0	3	1	0	0	0	0	1	2	3	2	3	0	2	0	2	0	0	0	3	0	0	0	2	0	3	0	0	1	1	1	2	4	0	1	2	1	1	0	2	0	2	3	0	2	2
1516	4950	4950-1363	485	1	0	1	0	1	0	0	0	0	0	1	3	1	3	0	0	0	0	0	0	0	0	0	1	0	0	0	0	3	0	0	1	2	0	1	1	3	0	0	0	0	1	1	0	1	0
1517	5584	5584-1550	410	1	0	1	0	0	0	0	0	1	0	4	7	0	0	0	0	0	0	0	0	1	2	0	0	0	1	0	1	1	0	1	1	0	1	1	2	1	0	0	1	0	0	7	0	2	4
1518	4258	4258-1150	824	1	0	0	0	0	0	0	0	1	1	0	3	0	0	1	0	0	0	0	1	0	0	0	0	0	2	0	0	1	0	1	2	0	0	0	2	0	0	0	0	0	0	2	0	1	1
1519	4999	4999-1382	934	0	1	0	0	0	0	1	0	1	0	3	2	1	1	0	0	0	0	0	2	1	1	1	0	0	4	0	3	2	1	0	0	2	0	12	0	3	0	1	2	0	2	9	1	5	3
1520	8287	8287-2343	711	0	0	5	0	0	0	0	0	1	0	3	0	0	3	1	0	1	0	0	2	1	0	5	0	1	2	0	1	5	0	2	2	0	0	2	3	1	0	2	0	0	3	0	0	6	2
1521	5906	5906-1643	807	3	0	5	0	2	0	0	0	2	0	3	1	0	2	1	0	0	0	0	3	0	0	0	0	0	9	0	4	2	2	2	4	6	0	0	1	2	0	0	1	0	3	7	0	6	0
1522	3853	3853-1012	901	1	0	3	0	0	0	0	0	3	0	2	1	1	1	0	0	0	0	0	2	0	0	0	4	1	4	0	3	4	1	1	4	0	0	9	7	4	1	0	0	0	1	11	0	2	1
1523	8296	8296-2341	483	1	0	1	1	0	0	2	0	3	0	1	3	1	3	0	1	0	1	0	2	0	0	0	0	0	5	0	2	2	0	0	3	1	0	1	1	2	0	0	0	0	1	6	0	3	0
1524	5937	5937-1650	920	0	3	3	0	0	0	2	0	3	0	1	1	0	3	1	0	0	1	0	2	5	2	0	0	0	2	0	2	4	0	1	0	0	0	1	0	2	0	2	4	0	1	4	0	3	0
1525	5473	5473-1528	493	1	1	1	0	0	0	2	1	0	0	0	1	1	1	2	0	0	0	0	0	0	0	1	0	1	8	0	2	2	0	0	1	0	0	1	0	0	0	0	1	0	1	4	0	0	0
1526	5446	5446-1512	523	0	0	0	0	0	0	1	0	0	0	1	4	0	1	0	1	0	0	0	0	0	0	0	0	2	1	0	0	2	2	0	0	0	0	2	1	0	0	0	1	0	2	0	0	1	0
1527	5667	5667-1570	326	0	2	1	1	0	0	0	0	3	1	1	1	0	0	0	1	0	0	0	0	0	0	0	0	1	4	0	0	0	0	1	2	4	0	1	0	1	0	1	2	0	6	2	0	1	0
1528	8352	8352-2361	801	1	0	2	0	0	0	0	0	2	2	1	1	0	1	0	0	0	0	0	0	0	0	0	0	0	1	0	1	0	0	0	4	1	0	1	1	1	1	0	2	0	1	4	0	3	2
1529	4463	4463-1209	343	2	0	0	0	0	0	0	0	0	0	0	1	0	0	0	0	0	0	0	0	0	0	0	0	0	1	0	1	0	0	0	0	0	0	0	0	0	0	0	0	0	0	1	0	0	0
1530	7813	7813-2181	415	0	1	0	0	0	0	1	0	3	0	3	4	0	0	1	0	1	0	0	1	0	1	0	0	0	1	0	0	1	1	0	2	1	1	0	0	1	1	0	1	0	0	2	0	3	0
1531	5591	5591-1547	251	0	0	0	0	0	0	1	0	0	0	0	1	0	2	0	0	0	0	0	0	0	0	0	0	0	0	0	0	1	6	0	3	2	0	1	0	0	0	0	1	0	0	1	0	1	1
1532	4530	4530-1233	764	3	3	1	0	0	0	0	2	3	0	2	0	0	1	1	0	0	3	0	0	0	0	0	0	2	3	0	2	3	1	1	2	0	0	1	1	1	2	0	1	0	2	1	0	2	0
1533	4361	4361-1177	394	0	0	1	0	0	0	0	0	1	0	1	1	0	1	1	0	0	0	0	0	2	0	0	0	1	1	0	2	4	0	1	1	2	1	1	0	0	0	0	1	0	0	1	0	0	1
1534	5183	5183-1434	476	0	0	0	0	0	0	0	0	1	0	2	2	0	2	1	0	0	0	0	0	0	0	0	0	0	2	0	0	2	0	0	0	1	0	1	0	2	2	0	4	0	0	1	0	0	0
1535	5800	5800-1609	626	1	1	0	0	0	0	1	0	2	0	5	0	0	2	1	0	0	1	0	0	0	0	1	0	0	7	0	3	3	1	0	2	0	0	3	0	0	0	0	2	0	0	1	1	0	0
1536	5492	5492-1529	585	1	2	2	0	0	0	0	0	4	0	3	9	0	0	3	0	0	0	0	2	0	0	1	0	3	2	1	1	0	0	0	3	1	0	1	0	0	0	1	1	0	2	3	1	1	0
1537	8268	8268-2331	563	1	1	2	0	0	1	1	0	0	1	4	0	0	2	2	0	1	0	0	0	2	0	0	0	0	6	0	0	0	1	1	2	0	1	5	0	0	0	0	2	0	1	6	0	0	0
1538	3782	3782-0987	646	2	1	1	0	0	0	0	0	3	0	4	0	1	2	2	0	0	0	0	0	0	1	0	0	0	7	0	2	8	2	0	1	1	0	6	2	0	2	2	2	0	1	2	0	3	1
1539	4647	4647-1262	421	0	0	1	0	1	0	0	0	0	1	2	1	0	2	2	0	0	1	0	2	0	0	0	0	1	2	0	1	3	0	0	2	0	0	1	1	3	1	0	2	0	0	4	0	4	1
1540	6387	6387-1783	419	1	0	0	0	0	0	0	1	1	0	0	0	0	0	0	0	0	0	0	1	0	0	0	0	0	0	0	0	0	1	0	2	0	0	0	0	0	0	0	0	0	1	1	0	3	0
1541	3888	3888-1016	279	0	0	0	0	0	0	0	0	0	1	1	0	0	0	0	0	0	0	0	0	0	0	0	0	0	0	0	1	3	0	0	0	0	0	0	0	0	0	0	0	0	0	0	0	2	0
1542	3815	3815-0993	498	3	0	1	0	0	1	1	0	2	0	1	0	0	2	0	0	0	0	0	3	2	0	6	0	0	4	0	1	4	0	0	2	0	0	2	1	1	0	4	0	0	0	1	0	0	0
1543	5551	5551-1539	386	1	1	2	0	0	0	0	0	0	1	2	5	0	1	0	0	0	0	0	0	1	1	0	0	0	6	0	0	1	0	0	2	2	0	1	0	0	0	0	0	0	0	3	0	2	0
1544	7223	7223-2024	607	0	0	0	0	0	0	0	2	1	1	1	1	0	1	0	1	0	0	0	0	0	0	0	0	1	3	0	1	1	0	0	2	0	0	1	0	0	0	0	0	0	0	1	0	2	0
1545	7104	7104-1989	508	1	0	1	0	1	0	0	1	0	0	4	0	0	0	3	0	0	1	0	0	0	0	0	0	2	2	0	1	4	0	1	3	2	0	1	0	3	0	1	3	0	3	3	0	2	2
1546	4507	4507-1228	988	0	1	3	0	0	0	0	0	4	1	4	0	1	3	0	0	0	0	0	1	1	0	0	1	0	5	0	4	6	0	0	5	0	0	3	1	1	1	0	3	0	2	1	0	1	0
1547	4857	4857-1350	606	1	0	1	0	0	0	2	1	2	0	1	3	0	1	1	0	0	0	0	0	0	0	1	0	0	6	0	1	3	1	0	4	0	1	1	1	1	0	0	2	0	2	4	0	4	0
1548	5286	5286-1470	752	2	0	1	0	0	1	0	0	0	0	1	2	0	4	0	0	0	0	0	0	0	0	0	0	0	3	0	2	6	0	1	6	0	0	8	3	0	0	0	0	0	4	1	1	4	0
1549	3792	3792-0985	378	0	0	0	0	0	0	0	0	2	0	1	0	0	2	0	0	0	0	0	0	0	0	2	1	0	2	0	0	1	0	0	1	0	0	0	0	0	0	0	0	0	0	1	0	0	0
1550	7697	7697-2148	402	1	0	0	0	0	0	0	0	1	1	4	5	0	2	0	0	0	0	0	0	0	0	0	0	0	7	0	1	4	0	0	0	0	0	0	0	0	0	0	1	0	0	0	0	0	0
1551	5023	5023-1397	1170	2	2	4	0	1	0	2	2	2	1	1	0	0	3	1	0	1	4	0	0	0	0	2	4	1	8	0	1	5	5	0	7	1	0	6	3	4	2	1	5	0	1	3	2	5	0
1552	7774	7774-2176	662	2	0	0	0	0	0	1	0	0	1	1	3	0	0	2	0	0	0	0	2	0	0	0	0	0	4	0	4	0	0	0	0	0	0	0	0	2	2	0	2	0	2	0	0	1	0
1553	5949	5949-1644	279	0	1	0	0	0	0	0	2	0	1	2	0	0	1	1	0	0	0	0	0	3	0	0	0	0	0	0	0	0	0	0	2	0	0	2	0	2	0	0	0	0	1	3	0	3	0
1554	6552	6552-1838	684	0	1	0	0	0	0	0	1	0	0	2	5	0	2	2	0	1	0	0	3	0	0	0	0	1	0	0	2	3	0	0	1	0	0	1	0	1	2	1	1	0	0	1	0	1	1
1555	7435	7435-2077	530	0	1	0	0	0	0	1	0	0	0	0	3	0	1	0	0	0	0	0	1	0	0	0	0	0	5	0	1	2	0	0	1	2	0	1	0	1	0	1	0	0	2	3	0	1	0
1556	8281	8281-2340	613	0	0	1	0	0	0	0	0	0	0	0	0	0	2	0	0	0	0	0	0	1	0	0	0	0	1	0	1	2	0	0	1	2	0	2	0	2	1	2	1	0	0	6	0	0	0
1557	6488	6488-1814	540	0	0	0	0	0	0	0	0	0	0	1	0	0	0	0	1	0	0	0	1	0	0	1	0	1	3	0	0	0	0	0	0	1	0	0	0	1	0	1	3	0	0	2	0	4	4
1558	5583	5583-1543	145	0	0	2	0	0	0	0	0	0	0	0	3	0	0	0	0	0	0	0	0	0	1	0	0	0	0	0	2	0	0	0	0	1	0	0	0	0	0	0	0	0	1	0	0	0	0
1559	3534	3534-0896	364	0	1	2	0	0	1	0	0	1	0	0	0	0	1	1	0	0	0	0	3	1	0	2	0	0	4	0	2	2	0	0	3	0	0	3	2	1	1	0	1	0	1	0	0	0	0
1560	8607	8607-2432	242	0	0	2	0	0	0	0	0	0	0	0	0	1	2	2	0	0	0	0	1	0	1	0	0	1	3	0	0	0	0	0	1	1	0	0	1	0	0	0	3	0	0	0	0	0	1
1561	3479	3479-0875	169	0	1	0	0	0	0	1	0	0	0	1	2	0	0	0	0	0	0	0	1	0	1	0	0	0	2	0	0	0	0	0	0	0	0	0	1	0	0	0	0	0	0	0	0	1	0
1562	7247	7247-2033	836	0	0	1	0	0	0	1	1	4	0	1	0	0	0	2	0	0	0	0	0	0	0	0	0	0	2	0	2	3	0	0	2	0	0	10	5	1	0	1	2	0	0	1	1	2	1
1563	7113	7113-1989	441	0	0	0	0	0	0	0	0	1	1	0	0	0	1	0	1	0	0	0	3	0	0	0	0	0	3	0	0	1	1	0	0	0	0	1	0	0	0	0	0	0	2	0	0	1	0
1564	7189	7189-2015	1131	1	1	0	1	2	0	3	2	3	0	7	2	0	3	1	2	2	1	3	6	0	2	1	2	1	13	0	1	9	5	3	6	0	0	9	3	3	2	2	3	3	1	1	0	2	0
1565	5034	5034-1392	496	1	0	0	0	0	1	0	0	1	1	1	1	0	2	0	0	0	1	0	1	0	1	0	0	0	6	0	3	1	2	0	7	5	0	1	0	2	0	0	1	0	0	7	0	4	0
1566	3931	3931-1025	217	2	0	1	0	0	0	0	0	1	0	0	0	0	1	0	0	0	0	0	0	2	1	2	0	0	1	2	0	0	0	1	2	0	0	0	0	1	0	1	0	0	0	4	0	0	0
1567	5050	5050-1399	463	0	0	0	0	0	0	0	0	0	0	2	0	0	0	0	0	0	2	0	0	0	0	0	0	1	1	0	0	2	6	0	2	0	0	3	0	0	1	0	1	0	1	7	0	3	1
1568	5879	5879-1632	322	0	0	0	0	0	0	0	1	2	0	3	0	0	1	0	2	0	0	0	1	2	1	2	0	1	5	0	1	1	2	0	2	0	0	3	2	0	0	0	1	0	0	3	0	2	0
1569	5211	5211-1442	403	1	1	1	0	0	0	0	0	2	1	0	0	1	2	1	1	0	0	0	0	0	0	0	1	0	4	0	1	2	0	0	1	0	0	0	0	0	1	0	0	0	1	0	0	1	1
1570	5014	5014-1384	554	2	0	0	0	0	0	0	0	0	0	0	4	0	2	0	0	0	1	0	2	2	1	0	0	0	0	0	0	2	0	0	1	0	0	2	0	1	0	0	2	0	0	0	1	2	1
1571	6762	6762-1899	503	1	1	0	0	0	0	0	0	3	1	0	0	0	3	1	0	0	0	0	0	1	0	1	0	0	1	0	3	4	1	0	1	0	0	1	0	1	0	0	2	0	1	3	3	2	0
1572	4670	4670-1279	606	5	2	0	0	0	0	0	0	1	0	2	4	0	1	1	0	0	0	0	3	0	0	0	0	1	2	0	2	1	1	0	6	0	0	2	1	1	1	0	7	0	0	1	1	2	0
1573	4048	4048-1076	369	0	0	0	0	0	0	0	0	1	0	0	0	0	2	0	0	0	0	0	0	3	1	1	1	0	2	0	2	3	1	0	4	1	0	3	0	1	0	2	1	0	2	1	0	1	0
1574	5765	5765-1598	598	2	2	2	0	0	1	4	2	3	8	5	3	1	3	0	2	1	1	0	5	1	3	0	0	0	8	0	3	7	0	0	11	0	1	5	4	1	4	1	4	0	1	4	0	0	1
1575	6567	6567-1833	301	1	0	1	0	0	0	0	0	1	0	1	1	0	3	0	0	0	0	0	0	0	1	0	0	0	3	0	0	2	0	0	0	0	0	0	0	3	0	0	1	0	0	2	0	3	0
1576	4394	4394-1190	239	0	0	2	0	0	0	0	1	1	0	1	0	1	1	0	0	0	0	0	1	0	0	0	0	0	0	0	0	0	0	0	0	3	0	2	0	1	0	0	1	0	0	1	1	1	0
1577	4812	4812-1324	237	0	0	1	0	0	0	0	0	2	0	0	0	0	0	0	1	0	0	0	1	1	1	0	0	1	2	0	1	2	0	1	2	0	0	1	0	0	0	0	0	0	1	1	0	1	0
1578	4044	4044-1070	415	1	0	0	0	0	0	0	0	1	0	2	0	0	0	0	1	0	0	0	0	0	0	0	2	0	0	0	2	0	0	0	1	0	0	3	0	1	1	3	1	0	0	0	1	1	0
1579	7453	7453-2078	509	0	1	1	0	1	0	1	0	1	0	0	6	1	0	0	0	0	1	0	0	0	0	0	0	0	6	0	2	0	0	0	0	10	0	0	0	0	2	0	3	0	4	7	0	8	0
1580	6307	6307-1764	1335	0	0	1	0	0	0	0	0	4	0	3	1	0	2	1	0	0	4	0	6	0	0	2	0	0	3	0	2	3	0	1	4	1	0	6	1	1	0	0	3	0	0	1	0	1	1
1581	7866	7866-2198	328	1	0	0	0	0	0	0	0	0	0	0	1	0	0	0	0	0	0	0	4	0	0	0	0	0	0	0	0	0	0	0	0	0	0	0	0	0	0	0	0	0	0	0	0	1	0
1582	7865	7865-2202	388	0	0	4	0	0	0	0	1	0	0	0	2	1	0	0	0	0	0	0	0	0	1	0	0	0	4	0	0	0	0	0	1	0	0	1	0	0	0	0	1	0	2	4	0	1	0
1583	5569	5569-1545	301	0	0	1	0	0	0	2	0	0	0	1	3	0	0	0	0	0	0	0	0	0	0	0	0	0	0	0	1	1	0	0	0	1	0	1	0	0	1	0	0	0	0	3	0	0	1
1584	5079	5079-1398	288	0	0	2	0	0	0	0	0	0	0	1	0	0	1	1	0	0	0	0	2	2	0	0	0	0	0	0	0	0	1	1	1	0	0	0	0	1	1	0	1	0	1	0	0	1	0
1585	8316	8316-2349	923	0	1	4	0	1	0	0	1	2	0	2	0	1	3	0	0	0	1	0	1	5	0	4	0	0	5	0	3	5	4	1	5	0	0	8	2	3	0	2	5	0	4	3	0	6	0
1586	4418	4418-1197	354	0	0	0	0	0	0	0	0	0	0	0	1	0	0	0	1	0	0	0	1	0	0	0	0	0	0	0	0	0	0	0	1	0	0	0	0	0	0	0	0	0	0	0	0	0	0
1587	8379	8379-2373	924	1	0	0	0	0	0	0	0	0	0	1	0	0	0	0	0	0	0	0	0	0	0	0	1	0	1	0	0	0	0	0	4	0	0	3	0	1	0	0	0	0	1	0	0	1	0
1588	4963	4963-1364	189	1	0	0	0	0	0	0	0	1	1	0	0	0	0	1	2	0	0	0	0	0	0	0	0	0	1	0	0	0	0	0	2	0	0	1	0	2	0	0	0	0	0	1	0	1	0
1589	5165	5165-1428	303	0	0	1	0	0	0	0	0	1	0	2	2	0	2	0	0	0	0	0	0	0	0	0	1	0	3	0	0	2	0	0	0	0	0	1	0	0	0	0	0	0	1	0	1	2	0
1590	4877	4877-1342	296	0	1	2	0	0	0	0	0	1	0	0	0	0	0	0	0	0	0	0	0	2	1	0	0	0	1	0	0	0	0	0	1	1	0	0	0	0	0	0	0	0	0	0	0	0	0
1591	4567	4567-1241	440	1	1	0	0	0	0	0	0	0	0	0	1	0	0	1	0	0	0	0	0	2	0	2	0	0	1	0	1	0	1	0	3	0	1	0	0	1	0	0	0	0	0	3	0	3	1
1592	7161	7161-2001	363	0	1	0	0	0	0	0	1	2	0	0	0	1	2	0	0	0	0	0	0	0	1	0	0	0	7	0	0	0	0	0	2	1	0	3	0	0	0	0	0	0	0	1	0	0	1
1593	6710	6710-1880	306	1	0	0	0	0	0	0	0	0	0	0	0	0	0	0	0	0	0	0	2	0	0	0	0	0	5	0	0	0	0	0	1	1	0	2	0	0	0	0	0	0	0	0	0	1	0
1594	6504	6504-1822	376	0	0	1	0	0	0	0	0	0	0	1	2	0	0	0	0	0	0	0	1	0	0	0	0	0	1	0	1	0	0	0	4	1	0	0	0	0	1	0	0	0	4	0	0	2	0
1595	8119	8119-2285	396	0	0	0	0	0	0	0	0	2	0	0	1	0	1	0	1	0	1	0	1	0	0	0	0	0	3	0	1	2	0	0	2	2	0	2	2	1	1	0	3	0	0	0	0	4	0
1596	7001	7001-1962	415	0	0	1	0	0	0	0	0	2	0	0	0	0	1	0	0	0	0	0	0	0	0	0	0	0	0	0	0	1	2	0	0	0	0	1	0	0	0	0	1	0	0	2	0	1	0
1597	4366	4366-1184	384	2	0	0	0	0	0	0	0	0	0	0	5	0	1	1	1	0	0	0	0	0	0	1	0	0	0	0	0	3	0	0	3	1	0	2	0	0	0	0	0	0	1	2	0	2	0
1598	8400	8400-2366	242	0	2	2	0	0	0	1	1	1	5	1	0	0	2	0	0	0	0	0	0	0	1	0	0	1	7	0	0	4	0	2	3	0	0	2	1	1	0	0	4	0	3	5	0	3	0
1599	8476	8476-2402	1248	0	0	1	0	0	0	0	1	2	0	5	6	0	2	4	0	1	0	0	2	0	0	0	1	0	9	0	1	3	0	1	3	3	0	13	1	1	0	1	2	0	2	1	1	2	0
1600	7793	7793-2179	373	0	2	1	0	0	0	1	1	2	2	4	1	0	0	2	1	0	2	0	0	1	0	0	0	2	1	0	1	2	0	0	2	0	0	2	2	2	1	0	4	0	0	1	0	3	0
1601	4545	4545-1235	629	0	0	2	0	0	0	0	0	3	6	3	1	0	4	1	0	0	0	1	1	0	0	0	0	0	2	5	0	4	0	1	3	3	1	2	0	0	0	0	0	0	0	6	0	2	0
1602	5166	5166-1432	492	1	0	1	0	0	0	0	0	2	0	1	6	0	1	1	0	0	0	0	0	0	0	0	0	0	1	0	0	1	0	0	1	1	0	0	2	1	1	0	1	0	0	0	0	1	0
1603	8098	8098-2283	828	0	0	2	0	0	0	2	1	5	13	6	3	1	2	2	1	1	0	0	2	0	1	0	0	1	5	0	3	6	1	0	7	2	0	4	2	2	0	1	2	0	0	1	1	1	0
1604	5478	5478-1531	986	3	1	10	0	0	0	0	1	5	1	1	1	0	7	1	1	1	0	0	3	7	1	12	0	3	6	0	5	7	0	0	4	2	0	14	3	12	2	10	4	0	2	4	0	2	0
1605	6437	6437-1794	393	1	4	3	0	0	0	2	1	4	4	5	2	0	3	1	0	0	1	7	6	0	0	0	0	1	6	0	1	3	0	1	1	2	0	4	2	2	0	0	3	0	3	1	1	1	1
1606	7907	7907-2213	368	0	0	0	0	0	0	0	0	2	0	3	2	0	3	0	0	0	0	0	0	3	0	0	0	0	3	0	0	5	1	1	4	0	0	4	0	1	0	0	1	0	1	0	0	3	1
1607	3474	3474-0878	439	0	0	0	0	0	0	0	2	1	0	3	0	0	0	0	0	0	0	0	0	0	0	0	0	1	3	0	0	1	1	0	1	0	1	0	0	0	0	0	2	0	1	1	0	5	0
1608	5287	5287-1472	843	1	2	3	0	0	0	0	0	2	17	3	1	1	3	0	1	0	2	0	3	0	3	1	1	0	13	0	5	4	0	1	5	4	1	4	3	4	0	0	1	0	0	4	2	0	1
1609	6850	6850-1918	524	0	1	0	0	0	0	0	0	0	0	0	0	0	2	0	0	0	0	0	1	0	1	0	0	1	3	0	2	3	0	1	2	0	0	2	0	0	0	0	0	0	0	1	0	0	0
1610	8593	8593-2431	691	0	0	0	0	0	0	0	0	0	0	0	2	0	0	0	0	0	1	0	0	1	0	0	0	1	3	0	0	4	0	0	0	0	0	0	0	0	2	0	0	0	0	0	0	0	0
1611	5628	5628-1561	528	0	0	0	0	0	0	0	0	0	0	3	2	1	2	2	2	0	0	0	1	0	1	0	1	3	7	0	3	6	2	3	4	0	0	6	1	2	2	0	2	0	1	2	0	8	0
1612	4897	4897-1342	122	0	0	0	0	0	0	0	0	1	0	0	1	0	0	0	0	0	0	0	0	0	0	0	0	0	1	0	2	0	0	0	0	0	0	3	1	1	0	0	0	0	0	0	0	0	1
1613	6839	6839-1924	910	1	0	1	0	0	0	0	0	0	0	1	4	1	2	0	0	0	0	0	1	0	0	2	0	0	0	0	0	0	0	0	1	0	0	4	0	1	1	0	1	0	0	1	0	5	1
1614	4893	4893-1352	302	0	1	0	0	0	0	0	0	2	0	1	1	0	0	1	0	0	0	0	0	0	0	0	0	1	0	0	0	1	1	0	0	0	0	3	0	1	0	0	0	0	2	1	0	3	2
1615	5156	5156-1426	351	1	4	1	0	0	0	1	0	1	1	0	1	0	0	0	1	0	1	0	5	1	0	0	0	1	7	0	0	1	1	0	2	0	0	0	0	1	0	0	4	0	0	0	0	1	0
1616	5063	5063-1403	966	0	0	0	0	0	0	0	1	1	0	0	4	0	0	0	0	0	0	0	1	0	0	2	0	1	3	0	0	1	1	0	0	0	0	1	0	1	0	0	2	0	1	2	2	1	1
1617	4058	4058-1079	425	1	0	5	0	0	1	0	0	5	8	0	4	0	1	2	0	0	1	3	0	0	2	0	1	0	7	0	1	6	0	0	6	1	0	7	3	0	0	0	1	2	0	5	1	0	0
1618	5084	5084-1405	607	0	1	0	1	0	0	0	1	0	0	0	0	0	0	0	0	0	0	0	2	0	0	0	0	0	0	0	2	1	0	0	2	1	0	1	0	0	1	0	1	0	8	0	0	1	0
1619	6609	6609-1849	584	0	0	0	0	0	0	0	0	0	1	1	3	1	0	1	0	0	0	0	3	0	0	0	0	2	3	0	1	4	0	0	2	0	1	3	0	1	0	0	3	0	1	1	0	2	1
1620	4672	4672-1278	665	0	0	0	0	0	0	0	0	1	0	0	0	0	0	0	0	0	0	0	0	0	0	1	0	0	0	0	0	0	0	0	0	0	0	2	1	2	1	0	0	0	0	1	0	0	0
1621	5862	5862-1626	380	2	1	4	0	1	2	1	1	0	4	4	2	2	2	0	0	2	4	0	2	0	0	0	0	0	1	0	1	3	0	0	5	1	0	1	3	4	1	3	6	0	0	1	0	1	0
1622	8532	8532-2417	427	0	1	2	0	2	1	0	0	1	11	2	1	1	1	1	0	0	0	0	0	0	1	1	2	1	6	1	1	3	0	1	4	3	0	3	1	2	1	1	1	1	1	5	1	1	1
1623	6406	6406-1793	815	0	0	0	0	0	0	0	0	4	0	3	1	0	0	2	1	0	0	0	1	0	0	0	3	2	7	0	0	3	0	1	1	0	0	0	0	0	0	0	0	0	0	1	0	1	0
1624	6247	6247-1738	316	1	0	0	0	0	0	0	0	0	0	0	1	0	2	0	0	0	0	0	1	0	0	0	0	0	0	0	2	1	0	1	1	0	0	0	0	1	0	0	0	0	2	0	1	3	0
1625	5857	5857-1626	403	0	0	2	1	0	0	1	0	2	2	1	1	1	1	0	0	0	0	5	3	0	1	0	0	0	4	1	0	2	0	0	5	0	0	1	0	0	0	1	0	3	0	2	0	0	1
1626	7178	7178-2006	255	0	0	0	0	0	0	0	0	0	0	0	0	0	0	0	0	0	0	0	0	0	0	0	0	0	1	0	0	0	0	0	0	0	1	0	0	0	0	0	0	0	0	0	0	0	0
1627	8465	8465-2397	932	2	0	0	0	0	0	0	1	1	0	3	0	1	2	0	0	0	0	0	1	0	0	1	0	0	6	0	0	3	0	1	3	1	0	6	5	3	3	0	3	0	1	3	2	3	3
1628	3804	3804-1002	1078	2	1	0	0	0	0	0	0	2	1	1	1	0	2	0	0	0	1	0	1	0	0	1	0	0	3	0	2	3	1	1	2	0	0	6	0	2	0	4	2	0	0	0	2	0	0
1629	6914	6914-1937	377	0	0	0	0	0	1	0	0	1	0	0	0	0	0	0	1	0	0	0	0	1	0	0	0	0	1	0	0	0	0	0	0	1	2	1	1	0	0	0	0	0	0	2	0	4	0
1630	5154	5154-1430	832	2	0	2	0	0	0	0	2	0	0	3	0	0	2	1	1	0	0	0	3	2	0	2	1	0	4	0	1	3	1	0	3	0	1	0	0	2	0	0	0	0	2	1	0	2	0
1631	5274	5274-1468	448	0	0	0	1	0	1	0	0	2	1	1	7	0	1	1	0	0	0	0	1	0	0	0	0	3	3	0	2	4	1	0	2	0	0	11	1	3	1	0	3	0	0	1	0	1	3
1632	4393	4393-1191	298	1	1	2	0	0	0	1	0	0	0	0	1	1	1	0	0	0	0	0	0	1	0	0	0	0	4	0	3	3	0	0	4	0	0	5	0	0	1	1	3	0	0	2	0	1	1
1633	5537	5537-1542	764	1	1	1	1	0	0	1	0	2	0	1	5	0	2	1	0	0	1	0	4	0	0	0	0	0	1	0	1	3	0	0	2	0	0	8	1	1	1	0	1	0	0	1	0	1	1
1634	4816	4816-1326	416	0	0	3	0	0	0	0	0	0	0	0	0	0	0	0	1	0	0	0	1	0	0	1	0	0	1	0	0	0	0	0	0	2	0	0	0	1	2	0	0	0	0	1	0	5	0
1635	6637	6637-1866	950	0	0	0	0	0	1	0	0	0	0	1	0	0	1	0	0	0	0	0	0	0	0	0	0	1	2	0	2	3	1	0	4	0	0	1	0	2	0	0	2	0	0	9	0	3	0
1636	5749	5749-1604	767	0	0	1	0	0	0	0	1	0	0	1	0	0	3	0	0	0	1	0	0	0	1	0	2	0	5	0	3	5	1	0	2	3	0	3	0	2	0	0	2	0	1	5	0	1	0
1637	5402	5402-1499	353	0	0	1	0	1	0	0	0	1	0	0	0	0	0	0	1	0	0	0	0	0	0	1	0	0	1	0	1	2	0	1	1	0	0	0	0	0	1	0	2	0	0	0	0	0	0
1638	4164	4164-1127	781	0	0	0	0	0	0	0	0	0	0	0	1	0	0	0	0	0	0	0	0	0	0	0	0	0	0	0	0	1	0	1	2	0	0	0	2	1	0	1	0	0	0	0	0	1	0
1639	6619	6619-1854	285	1	0	0	1	0	0	1	0	5	0	2	1	0	0	0	0	0	0	0	1	0	0	0	1	0	10	0	2	2	1	1	3	0	0	2	2	0	1	0	2	0	0	1	0	1	0
1640	4352	4352-1188	789	0	0	0	0	0	0	0	0	0	0	0	0	0	1	0	0	0	0	0	3	1	0	0	2	0	2	0	0	0	0	0	1	0	0	1	0	1	1	0	2	0	0	0	0	2	0
1641	5374	5374-1493	392	2	0	1	0	0	0	0	0	0	2	1	0	0	0	0	0	0	0	0	0	0	1	0	0	0	3	0	2	0	0	0	1	0	0	1	1	0	0	0	1	0	1	0	0	0	0
1642	4922	4922-1355	328	0	1	0	0	0	0	0	0	0	0	1	1	0	3	2	0	0	0	0	0	0	0	0	0	1	1	0	2	3	0	0	1	0	0	1	1	0	0	0	0	0	0	1	0	1	0
1643	5036	5036-1393	863	0	0	1	0	0	0	0	1	3	0	2	2	0	0	0	0	0	0	0	1	0	0	0	0	1	5	0	1	2	0	0	3	0	0	0	0	0	0	0	2	0	0	1	0	0	0
1644	7548	7548-2112	474	0	2	0	0	0	0	0	0	1	0	1	0	0	3	1	0	0	0	0	0	1	0	0	0	0	1	0	1	5	2	0	2	0	0	7	0	0	0	0	3	0	2	1	0	3	0
1645	7277	7277-2028	138	0	0	0	0	0	0	0	1	0	0	0	0	0	0	0	0	0	0	0	0	0	0	0	0	0	1	0	2	0	0	0	1	0	0	2	0	0	0	0	0	0	0	0	0	1	0
1646	7901	7901-2209	537	1	5	5	0	0	0	0	0	4	2	2	0	0	5	0	1	0	0	1	4	3	0	0	1	0	7	0	4	6	0	0	3	0	0	1	3	1	0	0	4	0	1	8	0	1	0
1647	6210	6210-1724	493	0	0	1	0	0	0	0	0	0	0	1	0	0	0	0	0	0	0	0	1	0	1	0	0	0	2	0	1	1	0	0	1	3	0	0	0	1	0	0	0	0	0	2	0	4	1
1648	3706	3706-0957	225	0	0	1	0	0	0	0	0	0	0	1	0	0	0	0	0	0	0	0	3	0	2	0	0	0	0	0	0	0	0	0	3	0	0	0	0	0	0	0	0	0	0	3	0	0	0
1649	8579	8579-2423	298	1	0	1	0	0	0	0	0	0	0	0	0	0	0	0	0	0	0	0	0	1	0	0	0	0	0	0	0	0	0	0	0	0	0	1	1	0	1	0	0	0	0	1	0	0	0
1650	8392	8392-2373	724	1	0	0	0	0	0	0	0	1	0	0	0	0	3	1	0	0	0	0	0	0	0	0	3	0	3	0	1	1	0	1	2	0	0	2	1	0	0	0	0	0	0	0	0	0	0
1651	8092	8092-2279	764	0	1	2	0	0	0	0	0	1	0	1	2	1	2	0	0	1	1	0	1	0	0	0	1	0	3	0	3	1	4	1	0	1	0	0	1	2	1	0	3	0	1	2	0	6	1
1652	6407	6407-1789	633	0	0	0	0	0	0	0	0	1	0	0	0	0	1	0	0	0	0	0	0	0	0	0	0	0	1	0	0	2	0	0	0	0	0	0	0	0	0	0	0	0	0	0	0	0	0
1653	5472	5472-1522	380	0	0	0	0	0	0	0	0	1	0	1	1	1	1	1	0	0	0	0	0	0	0	1	0	0	1	0	2	1	2	0	3	3	0	1	0	1	0	0	1	0	1	3	0	1	1
1654	8447	8447-2384	326	0	0	0	0	0	0	0	1	0	0	1	0	0	0	0	0	0	0	0	0	0	0	0	0	0	0	0	0	0	0	0	0	2	0	0	0	0	0	0	0	0	1	1	0	1	0
1655	4813	4813-1322	223	0	0	0	0	0	0	0	0	0	0	1	2	0	0	0	0	0	0	0	0	0	0	0	0	0	1	0	0	0	0	0	0	2	0	0	0	0	0	0	0	0	1	0	0	0	0
1656	3728	3728-0971	566	0	0	2	0	0	0	0	0	1	0	0	0	0	1	0	0	0	0	0	1	2	1	0	0	1	2	0	1	2	0	1	2	0	0	1	0	1	0	0	0	0	2	0	0	1	0
1657	5271	5271-1459	214	0	0	0	0	0	0	0	0	0	0	0	2	0	0	0	0	0	0	0	2	0	0	0	0	0	0	0	0	0	0	0	1	1	0	1	1	0	1	0	0	0	0	0	0	1	0
1658	4648	4648-1271	581	0	0	1	0	0	0	0	0	0	0	0	0	0	0	0	0	0	0	0	0	0	1	0	0	0	0	0	0	0	0	0	2	0	0	1	0	0	0	0	1	0	0	1	0	0	0
1659	4379	4379-1196	1069	0	0	0	0	0	0	0	0	0	0	0	1	0	0	0	0	0	0	0	0	0	0	0	0	0	0	0	1	0	0	0	1	0	0	1	0	1	0	0	1	0	0	0	0	0	0
1660	7625	7625-2130	198	0	0	2	0	0	0	1	0	0	0	0	1	0	1	0	0	0	0	0	0	0	0	0	0	0	1	0	0	0	0	0	0	0	0	0	0	0	0	0	1	0	0	0	0	1	0
1661	8196	8196-2310	729	0	0	0	0	0	0	0	0	0	0	2	2	0	2	0	0	0	1	0	1	0	0	0	0	1	1	0	3	4	0	0	3	1	1	0	0	2	1	0	1	0	2	3	0	1	1
1662	8247	8247-2321	282	0	0	2	0	0	0	0	1	1	0	2	0	0	0	1	1	0	0	0	0	0	1	3	0	0	1	0	0	0	0	0	0	1	0	1	1	3	2	2	0	0	0	2	0	1	1
1663	7318	7318-2041	416	0	1	1	0	0	0	0	0	1	0	1	2	1	1	0	0	0	0	0	1	0	0	0	0	0	0	0	0	3	0	0	2	1	0	4	0	1	1	0	0	0	0	0	0	4	0
1664	7255	7255-2027	251	0	0	0	0	0	0	0	0	1	0	0	0	0	2	0	0	0	0	0	0	0	0	0	0	0	0	0	1	1	0	0	0	0	0	0	0	1	0	0	0	0	0	3	0	1	0
1665	6105	6105-1692	201	0	0	0	0	0	0	0	0	0	0	0	0	0	0	1	0	0	0	0	0	3	0	0	0	0	2	0	0	2	0	1	2	0	0	1	0	0	0	2	0	0	0	1	0	1	1
1666	5143	5143-1419	446	0	1	0	0	0	0	0	0	0	0	1	1	1	1	1	0	0	0	0	1	0	0	0	0	0	3	0	2	0	0	0	0	0	0	0	0	1	0	0	0	0	0	0	0	2	1
1667	6381	6381-1778	488	1	5	1	0	0	1	0	0	1	12	2	1	0	0	0	0	2	0	0	2	0	2	0	0	0	7	1	2	4	1	1	2	0	0	4	2	1	0	0	4	0	1	3	0	0	0
1668	7227	7227-2027	1021	2	3	0	0	0	0	0	0	4	1	1	1	1	5	1	0	0	1	0	3	0	0	0	0	0	8	0	2	4	0	1	3	0	0	2	1	3	0	2	3	0	1	1	3	1	1
1669	8395	8395-2377	573	0	0	0	0	0	0	0	0	0	0	0	0	0	0	0	0	0	0	0	0	0	0	0	2	0	0	0	0	0	0	0	0	0	0	0	0	0	0	1	0	0	0	0	0	0	0
1670	7830	7830-2187	632	0	0	1	0	0	0	0	0	1	1	2	0	0	2	0	0	0	0	0	0	0	0	0	0	0	2	1	3	4	1	0	4	0	1	0	1	3	2	0	3	0	0	0	0	2	1
1671	8019	8019-2249	445	0	0	2	0	0	0	1	0	2	0	0	0	0	4	1	0	0	0	0	1	0	0	5	0	0	6	0	2	4	0	2	1	1	0	1	1	2	0	5	0	0	2	0	0	0	0
1672	4405	4405-1201	630	0	1	0	0	0	0	0	0	0	0	0	1	0	0	2	0	0	0	0	1	1	0	1	0	0	2	0	3	3	0	0	1	0	0	3	0	2	2	1	1	0	1	2	0	3	1
1673	6215	6215-1726	513	0	1	0	0	0	1	0	0	3	0	1	0	0	4	1	0	0	0	0	3	0	0	0	0	2	4	0	5	5	0	2	0	0	1	2	1	2	1	0	2	0	0	0	0	0	1
1674	8537	8537-2409	650	0	1	3	0	0	0	1	0	1	0	0	0	0	2	0	1	0	0	0	2	0	0	0	0	0	5	0	0	2	1	0	1	0	0	3	0	1	0	0	2	0	1	1	1	3	0
1675	4941	4941-1363	487	2	1	2	0	1	0	0	0	2	8	1	2	0	5	2	1	0	0	0	1	0	0	0	0	1	6	0	5	5	0	0	1	2	0	5	0	1	0	1	2	0	0	1	0	1	0
1676	8204	8204-2314	549	1	1	1	0	0	0	0	0	0	1	0	6	0	0	0	0	0	0	0	1	1	0	0	0	0	0	0	1	1	0	1	3	0	0	1	0	0	0	0	2	0	0	2	0	0	1
1677	7593	7593-2132	803	0	3	5	0	0	1	3	2	4	1	3	2	0	3	3	1	0	0	0	13	11	3	0	1	2	9	2	7	9	1	2	4	0	0	3	6	3	0	0	4	0	2	11	0	0	0
1678	5804	5804-1606	493	1	3	0	0	0	0	3	1	4	1	1	2	1	2	1	0	0	1	0	6	2	0	2	1	0	6	0	1	8	0	2	3	0	0	4	2	0	0	4	6	0	2	4	0	2	1
1679	5703	5703-1584	790	3	3	2	0	0	0	0	1	2	0	3	0	0	2	3	2	1	0	0	0	0	1	1	1	4	4	0	2	1	0	0	5	0	0	3	2	3	3	0	5	0	0	2	1	1	0
1680	4246	4246-1143	672	2	1	3	0	1	1	0	0	0	8	4	4	0	2	0	0	0	2	0	5	0	3	0	1	1	10	0	1	6	1	0	2	2	0	8	1	3	1	0	5	1	0	6	2	0	0
1681	3822	3822-0996	403	0	0	0	0	0	0	0	2	1	0	0	0	0	0	0	0	0	0	0	1	0	0	1	0	0	2	0	2	1	0	0	1	0	0	2	0	0	0	0	0	0	1	0	0	3	0
1682	6837	6837-1919	474	0	3	3	0	1	1	1	1	1	3	2	4	0	2	0	0	0	1	1	1	0	1	0	1	1	3	4	1	7	1	0	4	0	1	1	2	3	0	1	0	2	2	0	2	0	0
1683	4776	4776-1314	394	0	1	1	0	0	0	0	0	1	0	2	0	1	1	0	0	0	0	9	1	0	0	0	0	1	5	0	4	2	0	1	4	0	1	2	0	0	0	0	1	6	1	2	0	0	0
1684	6191	6191-1715	202	0	0	0	0	0	0	0	0	0	1	7	1	0	1	2	0	1	0	0	2	0	1	0	0	0	2	0	1	1	0	0	2	2	0	1	3	0	0	0	0	0	0	0	3	0	0
1685	6404	6404-1791	786	1	3	0	0	0	0	2	0	2	0	3	1	0	4	1	0	0	0	0	2	0	0	0	1	0	7	0	5	3	1	1	1	0	0	5	0	1	2	0	1	0	0	2	0	2	0
1686	4720	4720-1289	357	1	0	1	0	0	0	0	0	2	0	1	1	0	2	0	0	0	0	0	0	5	0	2	1	1	6	0	2	1	0	0	1	1	1	2	0	0	0	1	0	0	1	0	0	0	0
1687	7895	7895-2215	575	0	3	1	0	0	0	1	0	3	1	4	1	0	1	3	0	0	0	0	0	0	0	0	0	0	4	0	2	5	0	1	5	0	0	0	4	3	1	0	9	0	1	3	0	0	1
1688	6432	6432-1792	202	0	0	0	0	0	0	0	0	0	0	0	0	0	0	0	1	0	0	3	0	0	2	0	0	0	1	0	2	1	0	0	0	0	0	3	2	0	0	0	2	1	0	1	0	0	0
1689	7882	7882-2199	333	2	2	3	0	0	0	2	1	3	4	7	0	0	1	0	0	4	2	0	5	0	1	0	0	0	12	0	4	5	0	0	2	4	0	6	1	0	0	1	1	0	1	4	0	1	2
1690	5041	5041-1391	360	0	0	2	0	0	1	0	0	2	1	0	1	0	1	0	1	0	0	0	0	0	2	0	1	1	6	0	0	3	0	0	2	4	1	1	0	1	1	0	2	0	0	2	0	1	1
1691	6427	6427-1798	539	2	3	1	0	0	1	3	1	1	4	1	0	0	2	0	1	0	1	0	2	0	0	0	1	1	1	0	1	3	0	1	5	1	0	1	7	0	0	1	1	0	2	1	3	0	0
1692	4197	4197-1139	866	2	2	3	0	0	0	2	2	3	5	5	0	1	4	2	0	0	2	0	5	0	0	0	2	1	6	0	7	3	0	1	5	0	0	4	2	0	0	0	5	0	0	7	1	2	2
1693	3466	3466-0878	793	2	2	2	0	0	0	1	0	1	2	2	2	0	3	0	0	0	0	1	6	0	2	1	0	2	5	0	1	4	2	0	2	1	0	3	5	3	2	0	2	0	1	11	0	0	0
1694	6084	6084-1690	761	1	0	3	0	0	0	2	0	1	1	3	0	0	3	2	0	0	0	0	4	7	2	0	0	1	6	0	2	2	0	0	1	0	0	3	0	4	0	0	2	0	1	5	0	2	0
1695	4832	4832-1335	327	0	1	0	0	0	0	0	1	1	0	1	0	0	1	0	0	0	0	0	0	0	1	0	6	0	0	0	0	2	0	0	1	0	0	0	0	0	0	1	1	0	0	0	2	1	0
1696	8530	8530-2414	942	0	2	0	0	0	1	0	1	1	1	1	1	1	2	2	1	0	0	0	1	0	0	1	0	0	12	0	2	4	1	1	4	0	0	3	3	2	1	1	0	0	0	3	1	0	0
1697	5701	5701-1582	635	1	0	3	0	0	0	1	0	2	1	1	0	1	1	1	0	0	0	0	4	0	0	1	0	1	4	0	0	2	1	0	0	0	0	5	2	1	1	0	1	0	0	1	0	3	0
1698	5513	5513-1529	396	0	1	1	0	0	0	0	0	0	0	2	0	0	2	1	0	0	0	0	0	0	0	0	0	0	3	0	0	1	0	0	1	2	0	2	1	1	0	0	0	0	0	1	0	2	0
1699	5795	5795-1603	281	0	1	3	0	0	0	1	1	1	3	3	1	1	1	1	0	0	0	0	3	0	1	0	0	0	4	0	2	2	1	0	7	0	0	3	7	3	0	0	2	0	1	6	0	1	3
1700	3493	3493-0888	964	2	4	2	1	0	0	0	1	2	1	2	0	1	0	1	1	0	2	0	8	10	2	1	0	2	8	0	3	6	0	0	4	0	0	3	1	1	0	0	4	0	1	5	1	1	0
1701	4458	4458-1219	876	1	0	3	1	0	1	0	0	2	1	0	1	2	0	1	0	2	1	0	1	0	1	0	2	2	10	0	2	2	1	1	0	0	1	0	0	1	0	0	2	0	1	1	1	5	0
1702	8235	8235-2314	173	1	1	2	0	0	0	2	0	0	7	1	1	0	1	1	0	2	1	0	7	0	2	0	0	0	6	2	0	3	0	1	3	0	0	0	1	0	0	0	1	0	0	2	0	0	0
1703	8274	8274-2328	313	0	0	5	0	0	0	0	1	2	0	3	0	0	3	1	0	0	0	0	1	1	1	7	0	0	2	0	2	2	0	0	2	0	0	2	1	1	0	1	0	0	0	2	0	0	0
1704	4733	4733-1294	359	0	1	0	0	0	0	0	0	2	1	1	1	0	1	1	0	0	0	0	3	0	0	0	0	1	5	0	3	5	0	0	0	0	0	3	2	1	0	0	1	0	0	0	1	0	0
1705	5020	5020-1385	414	0	0	0	0	0	0	0	0	0	0	0	0	0	1	0	0	0	0	0	0	0	0	1	0	1	3	0	0	0	0	0	1	0	0	0	0	0	0	0	0	0	0	1	0	0	0
1706	5382	5382-1497	666	1	1	3	0	0	0	1	0	1	0	1	1	0	1	3	0	0	0	0	4	8	1	2	0	0	0	0	1	3	0	0	1	0	1	2	2	0	0	0	2	0	0	4	0	0	0
1707	3702	3702-0955	388	0	1	0	0	0	0	0	0	1	0	0	0	0	5	0	0	0	0	0	1	10	2	1	0	0	2	0	0	0	0	0	2	0	0	2	0	1	2	1	1	0	3	1	0	1	0
1708	5946	5946-1654	592	2	2	0	0	0	0	0	1	1	0	2	3	1	4	0	0	1	0	0	1	0	1	0	0	0	4	0	3	5	0	1	4	0	0	4	1	1	2	0	3	0	0	1	0	1	2
1709	3878	3878-1023	1195	1	0	4	0	0	0	0	0	4	2	1	1	0	10	2	0	0	1	0	2	8	2	2	1	2	9	0	0	7	1	0	4	0	0	4	1	1	0	14	8	0	3	7	3	0	0
1710	8312	8312-2345	359	0	0	0	0	0	0	0	0	2	0	0	0	0	0	0	0	0	0	0	0	0	0	0	0	0	2	0	1	3	0	0	0	0	0	1	0	0	0	0	0	0	0	0	0	0	0
1711	8337	8337-2354	224	1	0	0	0	0	0	2	0	0	0	1	0	0	1	1	0	0	0	0	1	1	1	0	0	0	1	0	0	1	0	0	1	0	0	1	0	0	0	0	0	0	0	1	0	0	0
1712	3811	3811-0993	386	0	0	5	0	0	0	0	0	1	0	1	1	0	2	0	1	0	1	1	2	0	2	0	0	0	4	1	0	0	0	0	1	0	0	1	1	0	0	0	1	1	0	3	1	1	0
1713	8513	8513-2400	408	0	1	3	0	0	0	1	0	1	0	1	1	0	6	0	0	1	0	0	4	16	0	1	1	0	2	0	1	3	0	2	1	0	0	3	2	5	0	1	1	0	1	1	0	0	0
1714	7110	7110-1986	356	0	0	1	0	0	0	0	0	0	0	0	0	0	0	0	0	0	0	0	1	1	0	1	0	0	0	0	0	0	0	0	2	0	0	1	0	0	0	0	1	0	0	3	0	0	0
1715	4400	4400-1192	362	2	0	2	0	1	0	0	1	1	1	1	0	0	0	0	0	0	0	0	0	0	1	0	0	0	1	0	0	0	0	0	0	0	1	2	1	0	0	0	0	0	0	0	1	0	0
1716	5467	5467-1520	461	0	0	0	0	0	0	0	0	1	0	3	1	1	1	0	0	0	0	0	3	0	0	0	0	0	5	0	3	3	0	1	2	1	0	2	1	0	0	0	2	0	0	0	0	2	0
1717	5011	5011-1381	206	0	0	0	0	0	0	0	0	1	0	1	1	1	0	1	0	1	0	0	0	0	1	0	0	0	4	0	0	1	0	0	3	1	0	4	0	0	0	0	3	0	0	0	0	0	0
1718	6294	6294-1754	679	0	0	0	0	0	0	0	2	5	0	2	0	0	4	0	0	1	0	0	4	0	1	1	0	1	9	0	2	4	1	0	3	0	0	4	1	0	0	0	2	0	1	2	0	1	0
1719	5055	5055-1391	156	1	2	2	0	0	0	0	1	0	0	0	1	0	1	0	1	0	0	0	2	0	0	0	0	0	2	0	0	2	1	0	0	4	1	3	0	0	0	0	4	1	0	1	0	0	0
1720	6314	6314-1760	518	2	3	0	0	0	0	0	0	3	1	7	1	1	3	2	3	0	2	0	4	1	1	0	1	0	9	0	1	7	2	0	4	0	0	0	1	0	0	0	4	0	1	1	3	0	0
1721	3641	3641-0929	414	1	0	1	0	1	0	2	1	4	3	1	1	1	0	1	0	0	0	0	5	0	2	0	0	0	4	0	1	5	0	0	1	3	0	7	0	1	1	0	1	0	1	5	0	1	0
1722	4240	4240-1149	453	0	1	1	0	0	0	0	0	2	1	1	1	0	3	0	1	0	2	4	1	0	2	1	2	0	4	3	0	0	0	0	4	1	0	0	0	1	0	1	1	3	0	2	0	0	0
1723	7470	7470-2088	307	0	0	1	0	0	0	0	0	2	0	1	0	0	1	0	0	0	0	0	1	0	0	1	0	0	1	0	0	1	0	0	0	0	0	0	0	0	0	0	0	0	0	6	0	0	0
1724	5893	5893-1625	149	1	0	0	0	0	0	0	0	0	0	0	0	0	0	0	0	0	0	0	0	2	0	0	0	0	0	0	2	0	0	0	0	0	0	2	0	0	0	0	0	0	0	0	0	0	0
1725	8590	8590-2424	219	0	0	0	0	0	0	0	0	0	0	0	1	0	0	0	0	0	0	0	0	0	0	0	0	0	0	0	0	0	0	1	0	0	0	2	1	0	1	0	0	0	0	1	0	0	0
1726	6071	6071-1684	149	0	0	2	0	0	0	2	0	1	3	2	0	0	1	0	1	0	1	0	1	1	0	0	1	0	4	0	0	2	2	0	1	1	0	3	1	1	0	0	2	0	0	0	0	0	0
1727	5944	5944-1650	382	0	0	2	0	1	0	0	0	0	1	0	0	0	2	1	0	0	0	0	1	1	0	0	0	0	2	0	0	2	0	2	0	0	0	0	0	1	1	0	0	0	0	2	0	2	0
1728	5890	5890-1633	391	0	2	3	1	0	0	1	0	1	1	0	0	0	1	1	0	0	2	0	1	1	1	0	0	0	1	0	1	2	0	2	0	0	0	2	3	1	2	1	2	0	0	2	0	3	0
1729	6130	6130-1701	655	0	0	0	0	0	0	0	0	0	0	1	1	0	0	1	0	0	0	0	2	0	0	0	0	0	0	0	0	0	0	0	0	0	0	4	1	1	1	0	0	0	0	0	0	4	1
1730	4677	4677-1270	295	1	0	1	0	1	0	0	1	2	4	2	2	1	2	3	1	0	0	0	2	0	2	1	2	0	5	0	1	3	0	0	2	1	0	4	1	3	0	0	0	0	1	5	0	0	0
1731	4883	4883-1353	525	0	0	1	0	0	0	0	0	2	0	3	0	0	2	0	0	0	0	0	1	4	0	0	1	0	3	0	3	3	1	0	0	0	0	1	2	1	0	0	2	0	0	1	0	1	0
1732	8564	8564-2419	274	2	1	0	0	0	0	0	0	1	0	0	0	0	2	0	0	0	0	0	1	0	0	0	0	0	1	0	1	1	0	1	2	1	0	4	1	0	0	0	0	0	0	1	0	0	0
1733	8433	8433-2382	683	0	2	3	0	0	1	1	0	1	0	6	1	1	11	1	1	2	1	0	3	13	5	1	1	2	4	0	1	3	1	0	3	0	0	3	1	3	3	3	4	0	0	4	1	4	0
1734	3747	3747-0981	1130	3	2	5	0	0	0	0	0	7	0	5	0	0	8	3	1	1	0	0	8	13	3	5	0	0	5	0	5	8	1	0	3	0	2	5	3	1	0	2	3	0	3	9	0	2	0
1735	5312	5312-1479	656	0	1	1	0	0	0	0	0	2	0	1	4	0	1	1	0	1	0	0	0	0	0	0	1	0	8	0	0	3	0	1	4	0	0	2	0	1	1	0	2	0	0	1	0	0	0
1736	6357	6357-1770	306	0	1	1	1	0	0	0	0	2	5	1	0	2	2	1	0	1	0	0	2	0	2	0	1	1	1	0	3	2	0	0	3	1	0	1	1	0	1	0	3	0	0	1	0	0	0
1737	5960	5960-1655	987	0	0	2	0	0	0	2	0	4	2	1	1	1	2	1	0	0	1	0	5	0	0	0	0	3	9	0	3	3	0	2	7	1	1	5	1	3	0	0	1	0	0	1	2	0	0
1738	3530	3530-0904	522	0	2	1	0	0	0	0	0	2	0	2	1	0	0	0	0	0	0	0	2	0	0	2	0	1	2	0	0	1	0	1	0	0	0	0	2	2	0	0	1	0	1	0	1	0	0
1739	5026	5026-1386	468	0	0	0	0	0	0	0	0	1	0	1	0	1	1	0	0	0	0	0	0	1	0	0	1	0	0	0	1	1	0	0	4	0	0	0	1	3	0	0	1	0	0	7	0	2	3
1740	8182	8182-2305	667	0	1	0	0	0	0	0	0	1	1	0	0	2	1	1	0	0	0	0	0	0	0	0	1	0	6	0	2	3	0	0	1	0	0	1	3	1	0	0	0	0	1	0	0	1	2
1741	4372	4372-1192	718	1	2	3	0	1	0	1	0	2	5	1	2	0	3	0	0	0	0	2	4	1	5	0	0	0	5	2	1	3	1	0	0	0	0	2	1	1	1	0	2	7	0	2	1	1	0
1742	8046	8046-2255	489	0	0	0	0	0	0	0	0	1	0	1	0	0	0	1	0	0	0	0	1	0	0	0	0	0	0	0	2	3	0	0	3	0	0	0	0	0	1	0	1	0	1	3	0	2	0
1743	4837	4837-1333	407	0	0	0	0	0	0	0	0	1	2	3	5	3	2	1	0	0	4	2	0	0	1	0	1	1	4	0	2	3	0	0	4	0	0	2	0	1	0	0	2	2	1	2	0	2	0
1744	4424	4424-1205	559	3	2	3	0	0	0	1	1	1	6	1	0	0	5	1	1	1	0	0	4	0	1	1	0	1	8	1	2	8	0	2	3	3	0	3	3	3	4	0	3	0	0	3	0	1	0
1745	8397	8397-2370	323	0	1	0	0	0	0	1	1	0	0	0	0	0	0	0	0	0	0	0	0	0	0	0	0	0	0	0	0	1	0	0	0	0	0	0	0	0	0	0	0	0	0	0	0	0	0
1746	3909	3909-1018	340	0	0	0	0	0	0	1	0	1	0	1	0	0	1	0	0	0	0	0	0	0	0	0	0	1	2	0	1	2	0	0	1	2	0	1	1	2	0	0	0	0	0	2	0	1	0
1747	5127	5127-1420	684	0	0	0	0	0	0	0	2	0	0	0	1	0	0	1	0	0	0	0	0	0	0	0	0	0	0	0	2	0	0	1	0	0	0	0	0	0	0	0	0	0	0	0	0	1	0
1748	5839	5839-1616	131	1	0	1	0	0	0	0	0	0	5	0	0	0	0	1	0	0	0	0	1	0	1	0	1	1	2	0	0	0	0	0	0	1	0	0	0	1	0	0	2	0	1	3	1	0	0
1749	5971	5971-1653	314	1	0	1	0	0	0	0	0	3	1	1	0	0	0	1	0	0	0	0	0	0	0	0	0	1	3	0	0	2	0	0	1	0	1	1	4	1	0	0	0	0	3	1	0	0	0
1750	7505	7505-2107	842	0	0	0	0	0	0	1	0	0	0	0	0	0	0	0	0	0	0	0	1	0	0	0	0	0	1	0	0	0	0	0	1	0	0	0	1	0	0	0	0	0	0	0	0	0	0
1751	7510	7510-2093	126	0	0	1	0	0	0	0	0	1	1	1	1	0	0	0	0	0	0	1	0	0	0	1	0	0	1	0	0	0	0	0	0	0	0	3	0	0	0	0	0	2	0	2	0	1	0
1752	5939	5939-1644	263	0	0	0	0	0	0	0	0	0	0	1	0	0	0	0	0	0	0	0	0	0	0	0	0	0	2	0	0	1	0	0	0	0	0	0	0	0	0	0	0	0	0	1	0	0	1
1753	5144	5144-1424	433	2	2	4	0	0	0	1	1	2	8	1	1	1	3	1	0	0	0	0	1	0	2	0	0	1	3	0	1	5	1	0	2	5	0	3	0	1	1	0	3	0	2	5	1	0	2
1754	8082	8082-2276	848	1	0	0	0	0	0	0	0	0	0	1	1	0	2	0	0	0	0	0	0	2	0	0	1	0	2	0	3	3	2	0	0	0	2	2	0	0	1	0	2	0	0	0	0	0	1
1755	5147	5147-1428	723	0	0	2	0	0	0	0	0	1	0	1	7	0	1	0	0	0	0	0	2	0	1	0	0	0	1	0	1	1	0	0	4	2	0	5	3	0	0	1	3	0	3	3	0	3	1
1756	3984	3984-1051	464	1	0	0	0	0	0	1	1	0	0	0	2	0	0	1	0	0	0	0	0	0	0	0	0	0	2	0	2	3	0	0	0	0	0	1	0	0	0	0	0	0	0	0	2	0	0
1757	4464	4464-1206	139	0	0	1	0	0	0	0	0	0	0	0	2	0	0	0	0	0	0	1	0	0	0	0	1	0	1	0	1	1	0	0	1	0	0	2	0	0	0	0	0	0	2	0	0	0	0
1758	5037	5037-1393	985	0	0	0	0	0	0	0	0	0	0	2	3	0	0	0	0	0	0	0	6	0	0	0	0	0	1	0	1	0	0	0	3	0	0	2	0	0	2	0	0	0	0	0	0	2	0
1759	4732	4732-1305	938	2	1	0	1	0	0	4	0	2	2	1	1	0	5	0	0	0	3	0	1	2	0	2	0	1	4	0	2	4	2	0	4	1	0	1	3	2	0	1	0	0	3	1	0	3	1
1760	5258	5258-1463	277	1	0	2	0	0	0	0	0	5	0	0	1	0	0	1	0	0	0	0	1	0	0	0	0	0	1	0	1	1	2	0	0	0	1	2	0	0	0	0	0	0	0	1	0	2	0
1761	4588	4588-1249	657	0	0	0	0	0	0	0	0	0	0	0	0	0	1	1	0	0	0	0	0	0	0	1	0	0	0	0	0	1	0	0	3	0	0	1	0	1	0	1	0	0	1	2	0	3	0
1762	5363	5363-1494	756	0	1	2	0	0	0	0	1	0	0	3	0	0	0	1	2	0	0	0	1	0	0	1	0	0	0	0	1	0	0	0	2	0	0	3	0	0	0	0	0	0	1	2	0	2	0
1763	4205	4205-1126	162	0	0	1	0	0	0	0	0	1	0	0	0	0	0	0	0	0	0	0	0	0	0	0	0	0	0	0	0	0	0	0	0	0	0	1	0	0	0	0	0	0	0	1	0	3	0
1764	5441	5441-1511	758	0	0	1	0	0	0	0	0	0	0	0	0	1	0	0	0	0	0	0	4	0	0	0	0	0	1	0	0	0	0	1	5	0	0	1	0	2	0	1	2	0	0	6	0	5	1
1765	4364	4364-1180	331	0	0	2	0	0	0	1	1	0	0	3	1	1	0	1	0	0	0	0	1	5	2	0	0	0	4	0	2	1	0	0	1	0	0	0	0	1	0	0	1	0	0	4	0	1	0
1766	4965	4965-1377	1079	2	1	7	1	0	1	0	2	2	2	4	0	0	4	2	1	1	0	0	9	12	2	1	0	2	3	0	2	3	1	0	5	0	0	8	1	1	1	3	2	0	3	9	0	2	0
1767	4388	4388-1192	351	1	0	4	0	0	0	0	0	1	1	0	0	0	4	0	0	0	0	0	0	3	0	4	0	1	0	0	0	3	0	2	4	1	0	1	1	2	0	5	1	0	0	3	0	0	0
1768	6642	6642-1864	351	1	0	2	0	0	0	0	0	0	4	1	0	1	0	0	0	0	0	0	1	0	1	0	0	0	0	0	1	0	0	0	1	1	0	3	0	0	0	0	1	0	1	4	0	0	0
1769	6142	6142-1700	115	0	0	1	0	0	0	0	0	2	1	0	0	0	0	1	0	0	0	0	0	0	2	0	0	0	3	0	0	0	0	0	0	0	0	1	1	0	0	0	0	0	0	1	0	0	0
1770	4132	4132-1110	388	1	0	0	0	0	0	0	0	0	0	1	1	0	0	0	0	0	0	0	0	0	0	0	0	0	2	0	2	0	1	0	2	0	0	0	0	0	2	0	0	0	2	2	0	1	2
1771	5772	5772-1600	417	3	0	2	0	0	0	0	0	3	4	1	0	0	1	0	0	0	0	0	1	0	3	0	0	1	2	1	6	3	1	0	0	0	0	3	3	1	0	0	3	0	0	3	0	0	0
1772	4264	4264-1148	292	0	0	6	0	0	0	1	0	0	7	1	1	0	2	0	0	0	0	0	0	0	1	0	0	0	1	0	0	4	0	0	0	2	0	2	0	0	2	1	0	0	1	2	2	0	1
1773	5251	5251-1458	429	2	0	0	0	0	0	2	1	3	0	2	0	1	0	1	0	0	0	0	1	0	0	1	1	0	5	0	0	1	2	0	0	1	0	0	0	2	0	0	2	0	0	3	0	0	0
1774	4488	4488-1216	297	0	0	0	0	0	0	0	0	0	0	0	2	0	0	0	0	0	0	0	0	0	0	0	0	0	0	0	0	0	0	0	0	0	0	0	0	0	0	0	0	0	0	0	0	0	0
1775	4470	4470-1214	450	0	1	5	0	0	0	0	0	0	0	0	0	0	0	0	0	0	0	0	1	0	0	0	0	1	1	0	0	0	0	0	1	0	0	0	0	0	0	0	0	0	0	1	0	0	0
1776	5245	5245-1454	354	0	0	0	0	0	0	0	0	0	0	0	3	0	0	0	0	0	0	0	0	0	0	0	0	0	1	0	0	0	0	0	0	1	0	0	1	0	0	0	1	0	0	1	0	0	0
1777	4180	4180-1124	483	0	0	1	0	0	0	0	0	0	0	0	2	0	0	0	0	0	0	0	0	0	0	0	0	0	2	0	1	1	2	0	2	0	0	1	0	0	1	0	1	0	1	1	0	3	1
1778	8354	8354-2358	307	0	0	0	0	0	0	0	0	1	2	1	0	0	1	0	0	0	0	0	0	0	0	0	0	0	3	1	1	2	0	0	0	0	0	0	0	1	0	1	1	0	0	0	0	0	0
1779	5307	5307-1474	501	0	0	0	0	0	0	0	1	0	1	0	2	0	0	0	0	0	0	0	2	0	1	0	0	0	0	0	0	0	0	0	1	0	0	1	0	0	1	0	1	0	0	1	0	0	0
1780	6763	6763-1899	571	2	0	3	0	0	0	0	1	0	0	0	0	1	2	0	0	0	1	0	0	0	0	0	0	0	4	0	1	2	3	0	0	2	0	0	1	2	0	0	0	0	0	1	0	0	0
1781	3467	3467-0873	283	0	0	1	0	0	0	0	0	2	0	4	3	0	1	2	0	0	0	0	0	0	0	0	0	0	2	0	0	1	0	0	0	0	0	3	0	0	1	0	1	0	0	1	0	0	0
1782	6545	6545-1829	281	0	0	0	0	0	0	1	0	0	0	1	0	0	0	0	0	0	0	0	0	0	0	0	0	0	0	0	1	0	0	0	0	1	0	1	0	0	2	0	0	0	0	0	0	0	0
1783	3537	3537-0899	412	0	0	0	0	0	0	2	0	0	0	0	0	0	1	0	0	0	0	0	1	0	0	0	0	0	0	0	0	0	0	0	0	0	0	2	0	0	0	1	0	0	0	0	0	0	0
1784	4988	4988-1379	557	4	0	0	0	0	0	0	0	0	0	1	1	0	1	1	0	0	0	0	1	0	1	1	0	0	3	0	2	0	0	0	3	0	0	3	0	2	0	0	1	0	1	0	0	1	0
1785	7129	7129-1991	516	2	2	2	0	1	1	4	0	1	7	1	3	1	5	4	1	2	0	2	5	0	1	0	0	1	12	0	4	8	1	1	4	2	0	7	1	3	0	0	3	2	0	2	0	0	0
1786	5891	5891-1634	295	1	0	0	0	0	0	0	0	1	2	0	1	0	2	0	0	0	0	0	1	0	0	0	0	0	2	0	2	1	0	0	2	2	0	1	0	0	0	0	0	2	0	1	3	2	0
1787	5704	5704-1579	232	1	0	0	0	0	0	0	0	1	5	5	0	0	0	0	0	0	0	0	0	0	0	1	0	0	3	0	2	3	0	0	1	0	0	3	0	1	0	0	2	0	0	2	0	0	0
1788	4194	4194-1128	581	2	1	1	0	0	0	0	0	3	0	2	3	0	2	0	0	0	0	0	0	0	0	0	0	0	2	0	2	1	2	0	0	0	0	1	0	2	0	1	3	0	0	0	0	1	0
1789	6551	6551-1830	280	1	0	0	0	0	0	0	0	0	0	0	0	0	0	0	0	0	0	0	0	0	0	0	0	1	5	1	1	1	0	1	3	0	0	0	0	1	1	0	0	0	0	0	0	0	0
1790	7468	7468-2089	667	0	1	3	0	0	0	0	0	2	0	6	10	1	3	0	0	0	1	0	2	0	0	0	1	0	1	0	1	4	1	0	1	5	0	3	5	3	3	0	3	0	3	3	0	13	0
1791	7464	7464-2087	405	0	0	0	1	0	0	0	0	0	0	1	1	0	0	0	0	0	0	0	1	0	0	0	0	0	0	0	3	1	0	0	0	0	0	0	0	0	0	0	0	0	0	0	0	1	0
1792	6196	6196-1721	385	0	0	0	0	0	1	0	1	0	0	5	1	0	3	1	0	0	1	0	2	0	2	0	0	0	5	1	2	4	2	0	7	0	0	2	3	2	0	0	1	0	3	1	0	0	0
1793	4820	4820-1324	125	0	1	0	0	0	0	0	0	1	2	0	0	0	1	0	0	0	0	0	0	0	0	1	0	0	0	1	0	2	0	0	1	1	0	0	0	0	0	0	0	1	0	1	0	0	0
1794	5825	5825-1617	161	0	0	2	0	0	0	0	0	0	1	0	0	1	1	1	0	0	0	1	2	0	1	0	0	0	2	0	0	1	1	0	0	0	0	1	1	0	0	0	0	1	0	0	0	0	0
1795	8278	8278-2327	103	1	0	0	0	0	0	0	0	0	0	0	0	0	0	1	0	0	0	0	1	0	1	0	0	0	0	1	0	0	0	0	1	0	0	0	1	0	0	0	0	1	1	0	0	1	0
1796	7290	7290-2037	543	0	1	0	0	0	0	0	0	1	2	0	3	2	3	1	0	0	0	0	0	1	0	1	0	0	2	0	0	5	0	0	5	5	0	1	0	3	1	0	1	0	4	0	0	5	0
1797	8141	8141-2290	225	0	0	0	0	0	0	0	0	1	0	0	0	0	0	0	0	0	0	0	0	0	0	0	0	0	0	0	0	0	0	0	2	0	0	1	0	1	0	0	0	0	0	1	0	1	0
1798	4796	4796-1323	364	0	0	1	0	0	0	0	0	0	0	2	1	0	1	0	0	0	0	0	1	0	0	0	0	0	2	0	0	0	0	0	3	1	0	2	0	1	1	0	1	0	2	1	0	1	0
1799	8594	8594-2428	394	0	0	0	0	0	0	0	0	1	0	1	1	0	1	0	0	0	0	0	0	0	0	0	0	1	2	0	1	2	1	0	0	0	0	1	0	0	0	0	1	0	0	1	0	0	0
1800	5174	5174-1426	174	0	0	0	0	0	0	0	0	1	0	0	1	1	2	0	0	0	0	0	0	0	0	0	0	0	3	0	1	1	0	0	0	0	0	0	0	0	0	0	0	0	0	1	0	0	0
1801	8217	8217-2313	187	0	0	0	0	0	0	0	0	1	0	0	0	0	0	0	0	0	0	0	0	0	0	0	0	0	1	0	1	0	1	0	2	0	0	1	0	0	0	0	1	0	0	0	0	0	0
1802	4800	4800-1322	320	0	2	1	0	1	0	0	0	0	0	1	0	0	0	0	0	0	0	0	0	0	0	0	0	0	2	0	0	0	0	0	1	0	0	2	1	0	0	0	3	0	0	0	1	0	0
1803	7374	7374-2057	373	0	0	0	0	0	0	0	0	0	0	0	0	0	0	0	0	0	1	0	0	0	0	0	0	0	1	0	0	1	0	0	1	0	0	0	0	0	1	0	0	0	0	0	1	0	0
1804	4915	4915-1357	298	0	0	1	0	0	0	1	0	1	0	0	0	1	0	0	0	0	0	0	0	0	0	0	0	1	0	0	1	1	0	0	1	0	0	0	0	0	1	0	0	0	0	0	0	1	0
1805	8521	8521-2411	506	1	0	0	0	0	0	1	0	1	0	2	0	1	0	0	0	0	0	0	1	0	0	0	0	0	2	0	1	0	0	0	1	0	0	4	1	0	0	0	1	0	1	2	0	2	0
1806	6691	6691-1875	382	0	2	0	0	0	0	0	0	4	0	1	0	0	0	0	0	1	0	0	1	0	0	1	0	0	4	0	0	0	0	0	3	1	0	2	0	2	0	0	0	0	0	2	1	0	0
1807	5550	5550-1540	176	0	0	0	0	0	0	0	0	0	0	0	0	0	0	0	0	0	1	0	0	0	0	0	0	0	1	0	1	0	0	0	0	0	0	0	1	0	0	0	0	0	1	0	0	0	0
1808	3926	3926-1024	298	0	0	0	0	0	0	0	0	0	1	2	0	0	0	0	0	0	0	0	0	2	0	0	0	0	0	0	0	0	0	1	0	0	0	0	0	0	0	0	0	0	0	0	0	0	0
1809	7493	7493-2093	380	0	0	0	0	0	0	0	0	0	1	0	0	0	1	0	0	0	0	0	2	0	0	0	0	0	1	0	1	1	1	0	1	0	0	3	0	2	0	0	0	0	0	0	0	0	0
1810	5855	5855-1620	274	0	0	0	0	1	1	0	0	1	0	0	2	0	0	0	0	0	0	0	0	0	0	0	0	0	1	0	0	1	0	0	0	0	0	0	0	2	0	0	0	0	0	0	0	0	0
1811	4437	4437-1202	246	0	0	0	0	0	0	0	0	0	0	0	0	0	1	0	0	0	0	0	0	0	0	0	1	0	1	0	0	0	1	1	0	0	0	0	0	1	0	0	0	0	1	0	0	1	0
1812	4083	4083-1089	332	0	0	2	0	0	0	0	1	1	0	1	0	0	3	1	0	0	0	0	1	0	0	2	0	0	2	0	3	0	0	0	4	1	0	1	0	0	0	1	1	0	0	3	0	3	0
1813	4885	4885-1349	800	1	0	3	0	0	0	0	0	0	0	1	0	0	0	0	0	0	0	0	0	0	0	0	0	0	2	0	0	0	0	0	0	0	0	0	0	1	0	0	0	0	0	1	1	0	0
1814	5344	5344-1484	742	0	0	1	0	0	0	0	0	0	0	0	0	0	0	0	0	0	0	0	0	0	0	0	0	0	1	0	0	0	0	0	0	0	1	0	0	0	0	0	0	0	0	0	0	1	0
1815	4926	4926-1359	316	0	0	2	0	0	0	0	0	0	0	0	0	0	1	0	0	0	0	0	0	0	0	0	0	0	2	0	0	0	0	0	0	0	0	1	0	1	0	0	0	0	0	0	0	3	0
1816	6050	6050-1680	464	1	0	3	0	0	0	1	0	1	2	5	0	0	1	2	0	0	0	3	1	1	3	0	0	0	2	0	3	2	0	0	0	3	0	4	2	0	0	3	1	0	2	1	0	0	0
1817	4373	4373-1183	198	1	0	0	0	0	0	0	0	0	2	3	0	0	1	0	0	0	0	0	0	0	0	0	0	0	3	0	1	1	0	0	0	0	0	3	0	1	0	0	0	0	1	4	0	1	0
1818	6045	6045-1673	281	0	0	2	1	0	0	0	0	0	1	2	0	0	1	2	1	0	0	0	0	0	2	0	0	0	5	1	2	1	0	1	1	0	0	4	1	1	0	0	2	1	0	0	1	0	1
1819	5480	5480-1522	127	0	0	0	0	0	0	0	0	1	0	2	0	0	0	0	0	0	0	2	0	0	0	0	0	0	1	0	0	1	0	0	2	0	0	0	0	0	0	0	0	1	0	1	0	0	0
1820	4138	4138-1105	137	0	1	1	0	0	0	0	0	0	2	0	0	0	0	0	0	0	0	0	1	0	0	0	0	0	1	0	1	1	2	0	4	0	0	0	1	0	1	0	1	1	1	2	0	1	0
1821	4795	4795-1319	303	0	2	1	0	0	0	0	0	0	0	0	2	0	2	1	0	0	0	0	0	0	0	0	0	0	1	0	0	3	0	0	2	0	0	0	0	3	0	0	2	0	2	1	0	0	0
1822	8151	8151-2299	636	0	0	1	0	0	0	0	0	0	0	0	0	1	0	0	0	0	0	0	0	0	0	0	1	0	0	0	0	1	0	0	0	0	0	0	0	1	0	0	0	0	1	0	0	0	0
1823	4654	4654-1260	182	0	0	0	0	0	0	0	0	0	1	0	0	0	0	0	0	0	0	0	0	0	0	0	0	0	0	0	0	0	0	0	0	0	0	0	0	0	0	0	0	0	0	0	0	0	0
1824	4960	4960-1370	549	1	0	0	0	0	1	0	0	1	0	0	0	0	0	0	0	0	0	0	1	0	0	1	0	0	0	0	1	1	0	0	1	0	0	0	0	0	0	0	0	0	0	0	0	0	0
1825	4951	4951-1363	406	0	0	0	0	0	0	0	0	1	1	0	2	0	0	0	0	0	0	0	0	0	0	0	0	0	0	0	0	0	0	0	1	0	0	0	0	0	0	0	3	0	0	0	0	1	0
1826	5442	5442-1513	442	0	0	0	0	0	0	0	0	1	0	2	0	0	0	1	0	0	0	0	1	0	0	0	0	1	1	0	0	1	0	0	1	0	0	0	0	1	0	0	0	0	0	0	0	1	0
1827	5797	5797-1607	231	0	0	1	0	1	0	0	0	0	3	0	0	0	1	0	0	0	1	1	1	0	1	1	0	0	6	3	0	1	0	0	0	2	0	0	0	1	3	0	0	1	0	1	0	0	0
1828	6129	6129-1698	252	0	0	1	0	0	0	0	0	0	1	2	0	0	1	0	0	0	2	0	0	0	1	1	0	0	1	0	1	1	0	0	1	0	0	0	0	0	0	0	0	0	0	0	0	0	1
1829	6079	6079-1682	251	2	0	1	0	0	0	0	0	1	1	0	0	0	3	0	0	0	0	1	2	0	1	0	0	0	2	1	4	2	0	0	0	2	0	0	1	0	0	0	1	0	0	1	0	0	0
1830	4429	4429-1198	258	0	0	1	0	0	0	0	0	0	0	0	0	0	0	0	0	0	0	0	0	0	0	0	0	0	0	0	0	0	0	0	1	0	0	0	0	0	0	0	0	0	0	0	0	1	0
1831	4958	4958-1371	864	0	0	0	0	0	0	0	0	0	0	1	0	0	2	0	1	0	0	0	0	0	0	0	0	0	0	0	0	2	0	0	4	0	1	0	0	1	0	0	0	0	1	0	0	0	1
1832	4552	4552-1232	172	0	1	1	0	0	0	0	0	0	0	0	0	0	1	0	0	0	0	0	1	0	0	0	0	0	0	0	1	1	0	1	0	0	0	3	0	0	0	0	0	1	0	1	0	0	1
1833	5146	5146-1422	546	0	0	0	0	0	0	0	0	0	0	0	0	0	0	0	0	0	0	0	0	0	0	0	0	0	0	0	0	0	0	0	0	0	0	0	0	0	0	0	0	0	0	0	0	0	0
1834	8280	8280-2339	652	1	0	0	0	0	0	0	0	0	0	0	2	0	0	0	0	0	0	0	0	0	0	0	2	0	0	0	0	0	0	0	0	0	0	0	0	2	0	0	1	0	1	0	0	0	0
1835	6673	6673-1865	160	1	0	1	0	0	0	0	0	0	0	0	1	0	0	0	0	0	0	0	0	0	0	1	0	0	1	0	1	0	0	1	0	0	0	0	0	0	0	0	1	0	0	3	0	0	0
1836	7765	7765-2163	236	0	0	1	0	0	0	0	0	1	0	0	1	0	0	0	0	0	0	0	0	0	0	0	0	0	0	0	0	0	0	0	0	0	0	0	0	0	0	0	0	0	0	0	0	2	2
1837	4508	4508-1226	351	0	0	0	0	0	0	0	0	1	0	0	2	0	0	0	0	0	0	3	5	0	2	0	0	0	6	1	0	2	0	0	1	0	0	1	2	1	0	0	1	4	0	1	0	1	0
1838	4154	4154-1109	93	0	0	0	0	0	0	0	0	0	0	0	0	0	0	0	0	0	2	0	0	0	0	0	0	1	0	0	0	1	0	1	0	0	0	0	0	0	0	0	0	0	0	3	0	0	0
1839	7514	7514-2099	438	0	0	0	0	0	0	0	0	1	0	2	1	1	0	0	0	0	0	0	0	0	0	0	0	0	3	0	0	0	1	0	1	0	0	4	1	0	1	0	1	0	1	2	0	1	0
1840	8043	8043-2251	289	1	0	0	0	0	0	0	0	2	0	1	0	0	0	1	0	1	0	0	0	1	0	0	0	0	0	0	1	1	0	0	0	0	0	2	0	0	0	0	0	0	0	0	0	0	0
1841	8087	8087-2271	291	0	0	0	0	0	0	0	0	0	0	0	0	0	0	0	1	0	0	0	0	0	0	0	0	0	0	0	0	1	1	0	1	0	0	1	0	0	0	0	1	0	1	1	0	1	0
1842	8154	8154-2287	101	0	0	0	1	0	0	0	0	0	0	0	0	0	0	1	0	0	0	0	0	0	0	0	0	0	0	0	1	0	0	0	2	0	0	2	0	0	1	0	0	0	0	0	0	1	0
1843	7338	7338-2047	289	0	0	0	0	0	0	0	0	0	0	0	2	0	0	0	0	0	0	0	1	0	0	0	0	0	1	0	0	0	0	0	1	4	0	0	0	1	1	0	0	0	0	1	0	2	0
1844	7629	7629-2125	61	1	0	0	0	0	0	0	0	1	0	0	0	0	0	0	0	0	0	0	0	0	0	1	0	0	0	0	1	0	0	0	1	0	0	0	0	0	0	0	0	0	0	0	0	1	0
1845	3872	3872-1013	175	2	0	1	0	0	1	1	0	0	3	0	1	0	0	0	1	0	0	0	1	0	0	0	0	0	2	2	0	1	0	0	3	1	0	0	2	0	0	0	0	0	1	0	0	0	0
1846	8139	8139-2288	167	0	0	0	0	0	0	0	0	0	0	0	1	0	0	0	0	0	0	0	0	1	0	0	0	0	1	0	1	0	0	1	1	1	0	1	0	0	1	0	0	0	1	0	0	0	0
1847	3907	3907-1020	236	0	0	0	0	0	0	2	0	0	0	0	0	0	0	2	0	0	0	0	1	0	3	0	0	2	1	0	0	0	0	0	0	0	0	4	2	0	2	0	0	0	1	3	0	0	1
1848	4620	4620-1254	284	0	0	0	0	0	0	0	0	0	0	0	0	0	0	0	0	0	0	0	0	0	0	0	0	0	0	0	0	0	0	1	0	0	0	4	1	0	1	0	0	0	0	0	0	1	1
1849	7199	7199-2006	153	0	0	0	0	0	0	0	0	0	0	0	0	0	0	0	0	0	0	0	0	0	0	0	0	0	3	0	0	0	0	1	0	0	0	0	0	1	0	0	0	0	0	0	0	1	0
1850	7070	7070-1976	223	0	0	0	0	0	0	0	1	1	0	0	0	0	1	0	0	0	0	0	0	0	0	0	0	0	1	0	1	1	1	0	0	0	0	1	0	1	0	0	0	0	0	1	0	0	0
1851	8425	8425-2383	566	0	0	0	0	0	0	0	1	0	0	0	1	0	1	2	0	0	0	0	1	0	0	0	0	0	2	0	3	2	0	0	0	0	1	1	1	1	1	3	0	0	0	0	0	2	0
1852	4473	4473-1210	85	0	0	0	0	0	0	0	0	1	0	0	0	0	0	0	0	0	0	0	2	0	0	0	0	0	1	0	0	1	0	0	1	1	0	0	0	0	0	0	1	0	1	0	0	0	1
1853	8638	8638-2439	476	0	0	0	0	0	0	1	0	0	0	0	0	0	0	1	1	0	0	0	0	0	0	0	0	0	2	0	0	1	0	2	0	0	0	0	0	0	0	0	1	0	0	0	0	0	0
1854	7248	7248-2025	412	0	0	0	0	0	0	0	1	2	0	0	0	0	1	0	0	0	0	0	2	0	0	1	0	0	3	0	1	2	0	0	0	0	0	0	0	0	0	0	0	0	0	1	0	1	0
1855	8095	8095-2274	376	1	1	0	0	0	0	0	0	0	0	3	0	0	1	1	0	0	0	0	0	0	0	0	0	0	6	0	2	1	1	0	0	0	0	1	1	1	0	1	0	0	1	0	0	1	0
1856	6187	6187-1722	839	0	0	0	0	0	0	0	0	1	0	0	0	0	0	0	0	0	0	0	0	0	0	0	0	0	1	0	0	1	0	0	2	0	0	0	0	1	0	0	0	0	1	0	0	0	0
1857	4090	4090-1090	292	0	0	0	1	0	0	0	0	0	0	2	2	0	0	0	0	0	0	0	0	0	0	0	0	0	0	0	1	0	0	0	4	0	0	0	0	0	1	0	0	0	0	1	0	2	0
1858	4911	4911-1354	296	1	0	0	0	0	0	0	1	0	0	0	2	0	1	0	0	0	0	0	1	0	0	0	0	0	1	0	0	0	0	0	0	2	0	0	0	0	0	0	0	0	0	2	0	2	0
1859	4594	4594-1254	826	0	0	1	0	0	0	0	0	0	0	1	3	0	0	0	0	0	0	0	0	0	0	0	0	0	0	0	1	0	0	0	0	1	0	0	0	0	0	0	0	0	0	1	0	1	0
1860	3532	3532-0898	405	0	0	0	0	0	0	0	0	1	0	0	0	0	0	0	0	0	0	0	0	0	0	0	1	0	0	0	0	0	0	0	0	0	0	0	0	0	0	0	0	0	0	0	0	0	0
1861	5489	5489-1525	163	0	0	0	0	0	0	0	0	0	0	0	0	0	2	0	0	0	0	0	0	2	0	0	0	0	2	0	1	1	0	0	3	0	0	1	0	0	0	0	0	0	0	0	0	1	0
1862	5198	5198-1434	307	1	0	0	0	0	0	1	0	0	2	0	0	0	0	0	0	0	0	0	0	0	0	1	0	0	3	0	1	1	0	1	1	0	1	1	0	2	0	0	0	0	0	0	0	0	0
1863	5109	5109-1419	838	2	3	7	0	1	0	1	0	3	9	1	1	1	2	3	1	0	1	1	2	0	5	0	1	0	8	1	3	8	1	0	5	1	0	6	3	3	4	2	2	2	0	1	0	0	1
1864	8008	8008-2244	452	1	0	2	0	0	0	0	0	1	0	3	1	0	0	0	0	0	0	0	0	1	0	1	0	0	1	0	0	4	0	1	3	0	0	1	1	0	1	0	0	0	1	5	0	1	3
1865	7999	7999-2244	760	2	0	0	0	0	0	0	0	0	0	0	0	0	1	0	1	0	0	0	0	0	0	0	0	0	0	0	0	3	0	0	0	0	0	0	0	0	0	0	0	0	0	0	0	1	1
1866	6375	6375-1776	507	0	1	2	0	0	0	0	1	2	4	7	1	0	2	2	2	0	1	3	5	0	2	1	1	0	2	0	1	3	0	2	2	1	0	3	5	2	0	0	3	1	2	5	0	1	1
1867	5801	5801-1607	484	3	2	5	0	0	0	0	0	1	5	4	2	0	3	0	0	0	0	4	2	0	2	0	0	0	4	4	2	4	0	0	7	3	0	8	4	0	0	0	1	9	0	6	0	0	0
1868	8024	8024-2251	412	0	0	3	0	0	0	0	0	1	1	1	0	0	2	0	0	0	0	1	1	2	1	1	1	0	2	1	1	1	0	0	4	2	0	3	1	0	0	0	0	1	0	3	0	1	0
1869	4768	4768-1316	925	0	3	6	1	0	0	0	3	2	0	3	3	1	4	2	0	1	1	0	8	20	5	0	3	2	3	0	2	5	2	0	10	0	0	2	3	1	1	5	2	0	3	7	0	1	0
1870	6460	6460-1812	1022	2	0	0	0	0	0	0	0	3	0	1	1	1	1	0	0	0	0	0	2	0	1	0	0	0	6	0	4	1	0	0	6	0	0	0	1	1	1	0	2	0	0	7	1	6	1
1871	5311	5311-1486	838	1	0	0	0	0	0	0	0	1	6	2	1	1	2	1	2	0	0	0	2	0	0	0	1	0	10	0	2	4	0	0	1	0	0	5	2	1	0	1	1	0	1	4	0	0	0
1872	4311	4311-1170	1025	0	2	6	0	0	0	0	0	2	0	3	0	1	1	1	1	0	0	0	1	0	0	0	0	0	6	0	1	3	0	0	2	1	0	4	0	2	2	0	2	0	1	6	1	10	2
1873	8063	8063-2264	416	1	2	2	0	0	0	0	0	2	5	6	0	0	5	0	0	0	0	0	2	0	1	0	0	0	10	0	1	7	0	0	3	2	0	4	1	2	1	0	1	0	0	2	1	4	0
1874	7635	7635-2135	447	1	0	0	1	0	0	2	0	0	2	2	0	0	2	1	0	1	0	2	3	0	0	0	0	0	4	0	2	1	0	2	1	0	1	4	1	0	1	0	0	2	0	0	0	0	1
1875	6217	6217-1735	1100	0	0	1	0	0	0	0	0	0	0	0	2	0	0	0	1	0	0	0	0	0	0	0	2	0	0	0	0	1	0	0	3	0	0	0	0	0	0	0	1	0	0	1	0	0	0
1876	6391	6391-1784	636	1	0	0	0	0	1	0	0	0	0	0	1	0	0	0	0	0	0	0	0	0	0	1	0	1	3	0	2	0	0	0	1	0	0	1	0	0	0	0	0	0	0	0	0	0	0
1877	8153	8153-2297	333	0	3	4	0	0	1	0	1	1	6	1	4	0	3	0	0	3	1	0	3	0	2	0	0	2	11	5	1	6	0	1	2	2	0	4	3	3	0	0	4	0	3	0	1	0	0
1878	4159	4159-1112	298	1	0	5	0	0	0	0	2	2	5	2	1	0	0	0	0	0	0	8	0	0	1	0	0	0	3	3	3	2	0	1	3	0	2	2	0	0	0	1	3	7	1	2	0	0	0
1879	7432	7432-2081	1038	0	0	0	0	0	1	0	2	1	0	1	0	1	1	1	0	0	0	0	1	0	0	0	0	0	4	1	0	2	0	0	2	0	0	0	0	0	1	0	0	0	1	0	0	0	0
1880	5745	5745-1594	518	0	1	1	0	1	0	0	0	1	0	3	0	1	0	1	0	0	0	0	1	0	0	1	2	0	6	0	2	1	0	1	2	1	1	2	0	3	0	0	2	0	0	2	0	0	0
1881	4905	4905-1355	605	0	0	2	0	0	0	1	0	0	0	0	0	0	1	0	0	0	1	0	0	0	0	0	0	2	0	0	0	2	4	0	2	0	0	1	0	0	0	0	2	0	0	2	0	1	3
1882	4722	4722-1298	463	0	0	1	0	0	0	2	1	2	0	0	3	0	0	1	0	0	1	0	2	1	0	0	2	0	5	0	3	0	0	2	4	0	0	2	1	0	0	2	0	0	0	1	0	0	0
1883	4793	4793-1319	175	0	0	1	0	0	0	0	0	1	1	1	0	0	1	0	0	0	1	0	0	0	1	0	1	1	1	1	1	1	0	1	1	3	0	1	0	0	0	0	0	1	0	0	0	0	0
1884	5910	5910-1642	503	2	1	4	0	0	0	1	0	5	8	5	2	0	5	0	2	0	1	6	3	1	1	0	0	0	15	1	4	3	0	1	5	4	0	4	3	0	1	0	1	7	1	4	0	0	2
1885	7684	7684-2150	565	0	0	0	0	0	0	0	0	0	0	0	0	1	0	0	1	0	0	0	1	0	0	0	0	0	3	0	2	0	1	0	1	0	0	0	0	1	0	0	0	0	0	2	0	3	0
1886	5471	5471-1522	371	1	1	2	0	0	0	0	0	0	0	0	0	0	1	1	0	0	0	0	1	0	0	0	0	0	2	0	1	2	0	0	5	0	0	1	0	1	0	0	0	0	0	3	0	1	3
1887	8448	8448-2384	209	0	0	0	0	0	0	0	0	0	0	0	0	0	0	0	0	0	0	0	0	0	0	0	0	0	0	0	3	1	1	0	0	0	0	0	0	0	0	0	0	0	0	0	0	1	0
1888	6155	6155-1703	87	0	0	1	0	0	0	0	0	0	1	0	1	0	0	0	0	0	0	0	0	0	0	0	0	0	0	0	1	0	0	0	1	1	0	0	1	0	0	0	0	0	1	1	0	0	1
1889	4811	4811-1325	317	1	0	0	0	0	0	0	1	1	2	2	0	0	2	1	0	1	1	2	2	0	1	0	0	0	3	3	2	3	0	0	0	0	0	3	0	1	0	0	2	3	1	1	0	0	0
1890	4771	4771-1306	235	0	0	0	0	0	0	0	0	0	0	1	1	0	0	0	0	0	0	0	0	0	0	0	0	0	1	0	0	0	0	0	1	0	0	2	0	2	0	0	0	0	0	0	0	1	0
1891	4148	4148-1108	177	0	0	0	0	0	0	0	0	0	0	1	0	0	0	0	0	0	0	0	1	0	0	0	0	2	3	0	2	2	0	0	0	0	0	0	2	0	0	0	0	0	0	1	0	0	4
1892	6254	6254-1736	449	0	0	0	0	0	0	0	0	1	0	0	0	0	0	0	0	0	0	0	1	1	0	0	0	0	1	0	0	0	0	0	0	0	1	1	0	1	0	0	0	0	0	2	0	1	1
1893	3695	3695-0947	269	0	0	1	0	0	0	4	0	2	0	1	0	0	4	0	0	0	0	0	0	0	1	0	0	0	1	0	0	1	0	0	2	0	0	1	0	0	0	0	0	3	0	0	0	0	0
1894	5673	5673-1571	416	0	0	0	1	0	2	0	2	2	0	2	0	0	0	2	0	0	2	0	1	0	0	0	0	0	2	0	1	4	0	0	5	0	0	1	0	1	0	0	1	0	0	3	0	0	1
1895	7376	7376-2065	1055	0	0	0	0	0	0	0	0	0	0	0	0	0	0	0	0	0	0	0	0	0	0	0	0	0	0	0	0	1	0	1	0	0	0	0	0	0	0	0	0	0	0	0	0	0	0
1896	7832	7832-2191	871	1	0	0	1	1	0	2	1	6	1	4	1	2	5	3	1	0	0	0	6	10	0	1	0	1	25	1	6	5	0	0	0	0	0	8	0	2	1	1	9	0	3	5	0	1	0
1897	5416	5416-1508	621	1	1	5	0	0	0	1	0	3	8	2	0	0	1	0	1	0	0	0	1	0	2	0	0	0	3	0	2	2	0	0	1	3	0	2	2	2	2	0	3	1	2	4	0	1	0
1898	6370	6370-1775	250	1	4	3	0	0	0	0	2	1	2	2	1	1	0	1	0	0	1	2	1	0	0	0	0	1	5	0	2	2	0	0	5	1	0	2	2	3	0	1	2	2	3	1	0	1	0
1899	7526	7526-2112	838	0	0	0	0	0	0	0	0	0	0	0	0	0	0	0	0	1	0	0	0	0	0	0	0	0	0	0	0	0	0	0	0	0	0	0	0	0	0	0	0	0	0	0	0	0	0
1900	7750	7750-2165	349	0	0	0	0	0	0	0	0	0	0	0	0	0	0	2	0	0	0	0	0	0	0	0	0	0	0	0	0	1	1	3	1	0	0	0	0	0	0	0	0	0	0	0	0	0	0
1901	3798	3798-0998	1180	1	0	1	0	2	0	1	0	3	0	4	0	0	3	4	1	1	0	0	11	16	1	0	2	1	15	0	2	8	2	0	2	1	0	1	2	3	1	0	8	0	2	3	0	1	1
1902	4176	4176-1130	636	0	0	3	0	0	1	0	0	0	2	2	0	0	2	2	0	0	0	9	6	0	3	2	0	0	6	6	2	2	0	1	5	5	0	3	1	1	1	1	0	5	1	2	0	1	0
1903	4397	4397-1196	362	0	0	5	1	0	0	1	0	1	9	1	1	0	2	1	0	0	0	0	1	0	0	0	0	0	4	0	1	4	0	0	2	2	0	1	1	2	0	0	2	1	2	11	0	3	0
1904	4239	4239-1150	708	1	1	6	0	0	0	2	0	3	9	1	2	0	3	0	1	0	0	1	4	0	2	0	1	0	5	2	3	3	0	0	4	1	0	7	0	1	0	0	2	0	0	3	1	1	0
1905	3828	3828-1009	855	2	4	2	1	0	0	2	0	5	2	2	1	0	0	0	0	0	3	1	5	0	1	0	0	0	6	1	4	5	0	1	0	1	0	5	2	1	0	0	0	2	0	0	1	0	0
1906	5515	5515-1533	589	1	1	1	0	0	0	1	1	1	0	3	0	0	1	4	0	1	0	0	5	1	1	0	0	0	6	0	1	1	0	0	3	0	0	7	3	1	0	0	2	0	2	1	0	2	0
1907	6944	6944-1948	431	0	2	1	0	0	0	0	0	0	3	3	0	1	1	1	2	1	0	10	1	0	1	0	0	1	3	0	1	3	0	1	2	0	0	2	3	1	1	0	3	9	1	2	0	0	1
1908	5861	5861-1626	231	0	1	1	0	0	0	0	1	1	7	2	0	0	1	2	0	1	0	0	0	0	5	0	1	1	8	0	4	3	1	1	3	0	0	0	2	1	0	0	1	0	2	3	0	0	0
1909	8612	8612-2438	696	2	1	2	0	0	0	1	0	1	0	2	0	0	2	0	0	0	1	0	3	0	0	1	0	0	10	0	1	1	0	2	0	0	0	2	0	1	0	0	0	0	0	2	1	3	0
1910	4628	4628-1260	541	0	0	1	0	0	0	0	0	0	9	3	0	0	0	1	0	0	0	2	1	0	0	0	0	0	0	0	1	1	0	0	2	0	0	1	1	0	1	0	0	3	0	3	0	0	0
1911	8501	8501-2400	201	1	0	1	0	0	0	0	0	2	2	2	1	0	1	0	0	0	1	1	2	0	0	0	0	0	6	0	0	3	1	0	1	1	0	2	0	0	0	0	1	2	0	2	1	0	0
1912	3687	3687-0951	847	1	0	6	0	0	0	0	0	3	0	2	1	0	3	0	0	0	0	0	6	15	4	0	2	1	5	0	1	1	0	0	1	0	0	1	1	1	0	1	1	0	1	9	0	2	0
1913	8099	8099-2274	177	0	1	0	0	0	0	0	0	1	5	1	0	0	0	0	0	0	0	3	2	0	1	1	0	0	3	0	1	0	0	0	0	0	0	2	0	3	0	0	0	0	0	3	0	0	0
1914	6028	6028-1670	413	1	0	2	0	0	0	1	1	5	4	1	1	1	2	1	0	1	0	2	0	0	0	2	0	0	4	1	0	2	0	0	3	1	0	4	3	1	0	0	2	3	2	1	0	0	0
1915	3830	3830-1006	834	0	0	4	0	1	0	0	4	3	0	1	1	0	4	0	1	0	0	0	5	1	1	4	0	1	5	0	0	6	0	0	5	1	0	7	2	3	2	10	2	0	0	4	2	1	0
1916	6103	6103-1697	456	0	0	1	0	0	0	0	1	1	1	0	2	0	2	2	1	0	1	0	6	0	3	0	0	0	8	1	3	7	0	0	2	0	0	4	2	1	1	0	1	0	1	8	0	0	3
1917	5997	5997-1661	461	1	1	1	0	0	1	0	1	2	1	1	0	1	1	0	0	0	0	0	4	0	2	0	0	2	2	0	3	1	0	1	1	0	0	0	0	0	2	0	1	0	0	0	1	1	0
1918	3542	3542-0897	490	1	0	0	0	0	0	0	0	2	4	2	0	1	3	1	2	0	0	0	1	0	3	0	0	0	4	1	0	2	0	0	3	0	0	1	0	1	1	0	2	0	1	2	0	0	0
1919	8536	8536-2408	338	1	0	1	0	0	0	0	0	0	0	1	0	0	0	0	0	0	0	0	0	1	0	0	0	0	0	0	1	0	0	0	2	0	0	2	3	1	0	0	0	0	1	1	0	0	1
1920	6818	6818-1912	203	2	0	0	0	0	0	1	0	0	0	0	0	0	0	0	0	0	0	0	0	0	0	0	0	0	1	0	0	0	0	0	0	0	0	0	0	0	0	0	1	0	0	0	0	0	0
1921	5647	5647-1562	248	0	2	3	0	0	0	0	1	2	1	2	0	0	0	0	1	0	0	0	0	0	2	0	0	0	5	0	0	0	0	0	4	0	0	1	1	1	1	1	1	0	0	1	1	1	0
1922	8587	8587-2423	151	1	0	0	0	0	0	0	0	0	0	0	0	0	1	0	0	0	0	0	0	0	0	0	0	1	1	0	2	0	0	0	0	0	0	0	0	0	0	0	0	0	0	1	0	0	0
1923	7671	7671-2147	391	0	0	0	0	0	0	0	0	0	0	0	0	0	0	0	0	0	0	0	0	0	0	0	0	0	0	0	0	0	0	0	1	0	0	0	0	0	0	0	0	0	0	0	0	0	0
1924	7314	7314-2038	120	0	0	0	0	0	0	0	0	0	0	0	0	0	0	1	0	0	0	0	0	0	0	0	0	0	0	0	0	1	0	0	1	0	0	0	0	0	0	0	0	0	0	0	0	0	0
1925	6851	6851-1929	703	0	0	0	0	0	0	0	0	0	0	0	0	0	0	3	0	0	0	0	0	0	0	0	0	1	0	0	0	0	0	0	0	0	0	0	0	0	0	0	0	0	0	0	0	0	0
1926	7594	7594-2119	139	0	0	0	0	0	0	0	0	0	0	0	0	0	0	1	0	0	0	0	0	0	0	0	0	0	0	0	0	0	0	0	0	0	0	0	0	0	0	0	0	0	0	0	0	0	0
1927	5709	5709-1580	373	0	0	2	1	0	0	0	0	1	9	1	0	2	0	0	0	0	0	0	5	0	0	0	1	0	6	0	1	3	0	1	5	4	0	4	0	0	2	0	4	0	2	3	2	0	0
1928	6465	6465-1805	265	0	0	1	0	0	1	1	0	0	0	1	0	0	2	0	0	0	0	0	1	0	0	0	0	2	4	0	0	2	0	2	1	0	0	1	2	0	0	2	2	0	2	3	0	0	0
1929	8458	8458-2388	311	0	0	1	0	1	1	1	0	2	8	5	3	2	2	2	0	0	1	0	4	1	0	0	0	1	8	1	1	4	0	0	1	3	0	1	3	3	0	1	1	0	0	6	2	1	1
1930	4443	4443-1209	411	0	0	2	0	0	0	0	1	0	1	2	0	0	0	0	0	0	0	2	0	0	0	2	0	0	1	4	1	0	0	0	2	0	0	1	0	2	1	0	0	0	0	6	1	2	0
1931	7780	7780-2177	738	0	0	1	0	0	0	0	0	0	0	1	0	0	2	0	0	0	0	0	0	4	0	0	0	0	3	0	1	3	0	1	2	0	0	3	0	1	0	1	1	0	1	4	0	2	0
1932	4459	4459-1217	730	0	0	0	0	0	0	1	0	3	6	1	1	0	2	0	0	0	0	0	1	0	2	0	0	0	3	1	1	1	1	0	8	3	0	3	0	0	3	0	1	0	0	5	0	1	0
1933	4622	4622-1254	466	0	0	5	0	0	0	0	0	0	5	0	0	2	1	0	0	0	0	3	0	0	1	0	1	0	1	1	0	3	0	1	1	0	0	1	2	1	2	0	0	1	0	5	0	0	0
1934	5851	5851-1629	869	2	0	2	0	0	0	1	0	0	0	1	2	0	1	1	2	0	0	0	5	7	0	1	1	1	1	0	0	1	0	1	0	0	0	1	1	4	2	0	3	0	2	4	0	4	0
1935	6088	6088-1690	287	1	1	1	0	0	0	1	1	3	3	1	1	0	4	1	0	0	0	4	2	0	4	0	1	0	10	0	1	2	0	1	4	5	0	2	3	0	3	1	1	5	3	2	1	0	0
1936	6167	6167-1708	102	1	0	1	0	0	0	0	1	0	0	0	0	0	1	2	1	0	0	0	1	0	0	0	0	0	0	0	1	0	0	0	0	2	0	0	0	2	1	0	0	0	0	0	0	0	0
1937	6435	6435-1802	942	2	1	1	0	0	0	3	0	3	1	5	1	0	4	0	0	0	0	0	3	0	1	0	0	4	10	0	0	6	0	0	3	1	0	1	2	0	0	1	2	0	1	0	0	0	0
1938	4362	4362-1178	392	0	0	3	0	0	0	0	0	1	2	1	0	0	0	1	0	0	0	2	1	0	1	0	0	1	8	0	1	2	0	0	3	0	0	2	1	0	1	0	2	2	0	3	0	0	0
1939	4042	4042-1071	501	1	0	1	0	0	0	0	0	0	0	0	0	0	0	1	0	0	0	0	0	0	0	0	0	0	2	0	0	0	0	0	0	0	0	0	0	0	0	0	0	0	1	0	0	1	0
1940	3676	3676-0942	403	0	0	1	0	0	0	0	0	0	1	0	0	0	0	1	0	0	0	0	0	0	0	0	0	0	1	0	0	0	0	0	1	0	0	2	0	0	0	0	0	0	0	0	0	0	0
1941	5117	5117-1410	362	0	0	0	0	0	0	1	0	0	0	0	1	0	0	1	0	0	0	0	0	0	0	0	0	0	1	0	0	1	0	0	1	0	0	0	0	0	0	0	1	0	0	0	0	1	0
1942	6803	6803-1909	304	2	0	1	0	0	0	0	0	2	0	1	0	0	1	0	0	0	0	0	3	0	0	0	0	0	2	0	0	1	0	0	0	0	0	1	1	1	2	0	0	0	0	0	0	1	0
1943	7443	7443-2077	327	1	0	0	0	0	0	0	0	0	0	2	0	1	0	0	1	0	0	0	1	0	0	0	0	0	2	3	0	0	0	0	0	0	0	2	0	2	0	0	0	0	0	1	1	0	0
1944	5495	5495-1527	317	0	0	0	0	0	0	0	0	0	0	0	0	0	0	0	0	0	0	0	0	1	0	0	0	0	0	0	0	0	0	0	0	0	0	0	0	2	0	0	0	0	0	0	0	0	0
1945	4056	4056-1086	661	2	1	2	0	0	0	1	0	6	0	4	0	0	2	0	0	0	1	0	1	1	0	0	0	0	6	0	5	5	3	1	4	0	0	1	0	5	0	0	2	0	2	6	1	7	0
1946	6291	6291-1751	239	2	1	0	0	0	0	1	0	0	4	2	0	0	0	1	0	0	0	0	4	0	0	0	1	0	9	0	4	1	0	1	4	0	0	3	0	0	0	0	1	0	1	0	0	0	0
1947	4904	4904-1351	197	0	0	0	0	0	0	0	0	5	2	0	0	0	1	1	0	0	0	0	2	0	0	0	0	0	6	0	0	3	0	0	1	0	0	3	0	0	0	0	2	0	0	1	0	0	0
1948	8188	8188-2316	740	0	0	0	0	0	0	0	0	1	1	0	0	0	0	0	0	0	0	0	2	0	0	0	1	0	1	0	0	0	0	0	3	0	0	0	0	3	0	0	0	0	0	0	0	0	0
1949	3656	3656-0942	568	0	0	0	0	0	0	0	0	1	0	2	0	0	4	1	0	0	0	0	4	3	1	1	0	0	0	1	2	2	0	0	3	0	0	2	0	1	1	2	1	0	0	5	0	0	0
1950	4615	4615-1255	316	2	1	4	2	0	1	1	2	4	2	1	3	0	0	0	2	0	3	0	0	0	1	1	0	0	2	0	1	4	0	0	5	0	0	4	3	3	0	0	2	0	0	1	0	1	0
1951	4903	4903-1351	250	1	0	0	0	0	0	0	0	1	0	1	0	0	1	1	0	0	0	0	0	2	0	0	0	0	1	0	1	3	0	0	0	0	0	2	0	1	0	0	1	0	0	4	1	0	0
1952	5624	5624-1559	601	1	0	0	0	0	0	0	0	1	0	0	0	0	0	1	0	0	0	0	0	0	0	0	0	0	1	0	0	1	0	0	0	0	0	1	0	0	0	0	1	0	0	1	0	0	0
1953	4946	4946-1365	406	1	0	1	0	0	0	0	4	2	1	1	1	0	0	0	0	1	0	0	2	1	0	1	0	0	4	0	0	1	0	1	3	0	0	2	0	0	1	0	0	0	0	1	0	0	0
1954	4973	4973-1368	342	1	1	3	0	0	0	0	0	3	0	1	0	0	3	0	0	0	0	0	1	1	0	6	0	0	3	0	4	0	0	0	1	0	0	4	0	3	0	1	2	0	0	4	0	1	0
1955	6459	6459-1804	476	1	0	0	0	0	0	1	0	1	1	0	0	1	1	0	0	0	0	0	3	0	0	0	0	0	5	0	1	4	1	0	1	0	0	3	0	0	1	0	2	0	1	1	0	3	2
1956	6692	6692-1880	755	0	0	0	0	0	1	2	0	1	2	2	1	0	0	1	0	0	0	1	0	0	0	0	0	0	6	0	1	3	0	1	2	0	0	7	0	1	0	0	1	2	0	2	0	1	0
1957	6305	6305-1753	186	0	2	1	0	0	0	0	0	0	4	1	2	1	0	0	0	0	1	0	0	0	1	0	0	0	4	0	1	2	0	0	4	2	2	0	2	1	1	1	2	0	0	1	0	0	0
1958	4967	4967-1370	361	1	0	0	0	0	0	0	0	1	0	1	1	1	1	0	2	0	0	0	1	0	0	0	1	0	4	0	2	0	0	1	2	0	0	1	0	0	0	0	2	0	0	2	0	0	0
1959	5024	5024-1385	323	1	1	2	0	0	0	0	0	0	1	2	0	0	0	0	0	1	0	0	0	0	2	0	1	0	4	0	1	3	0	0	0	0	0	1	0	0	0	1	1	0	0	3	0	0	0
1960	3611	3611-0927	658	1	0	2	0	0	0	0	0	2	1	2	0	0	4	0	0	0	0	8	3	0	0	0	0	0	9	2	2	2	0	0	1	0	0	5	1	0	0	0	2	4	1	1	0	0	0
1961	8570	8570-2431	951	0	1	0	0	1	0	1	0	2	1	1	1	0	3	3	0	0	0	0	0	9	1	3	0	0	8	0	3	3	0	1	2	0	0	6	3	1	2	4	3	0	0	4	0	0	0
1962	5491	5491-1531	1093	1	2	2	0	1	0	3	2	2	0	2	0	1	2	2	1	0	0	0	7	0	0	1	0	1	9	0	2	3	1	1	1	1	0	2	2	0	1	0	3	0	0	2	0	1	0
1963	7541	7541-2108	319	1	1	2	0	0	0	0	1	0	4	0	0	0	0	2	0	2	0	3	0	0	1	0	1	1	4	3	5	1	0	0	0	0	0	1	0	1	0	0	1	1	1	2	0	0	0
1964	6654	6654-1874	529	1	0	0	0	0	0	0	0	1	1	0	1	0	0	3	0	0	0	0	1	0	0	0	0	1	1	0	0	2	0	0	2	0	0	1	0	0	0	0	3	0	1	0	0	0	0
1965	6018	6018-1664	235	0	0	2	0	0	0	1	0	0	1	0	0	0	2	0	0	0	0	0	0	0	0	0	0	0	4	0	0	2	0	0	0	0	0	1	2	0	0	0	2	0	1	2	2	1	0
1966	8388	8388-2368	287	1	0	1	0	0	0	0	0	0	0	0	0	0	1	0	0	0	0	0	1	0	0	0	0	0	2	0	0	1	0	0	1	0	1	0	0	0	1	0	1	0	0	0	0	0	0
1967	8015	8015-2255	760	0	0	0	1	0	0	0	0	0	0	0	2	0	3	0	1	0	0	0	0	1	0	1	0	0	10	0	2	6	1	1	0	0	0	0	1	1	1	0	1	0	0	2	0	1	0
1968	4949	4949-1356	154	0	0	0	0	0	0	0	0	1	0	0	0	0	1	0	0	0	0	0	0	0	0	0	0	0	1	0	0	1	0	0	1	0	0	0	0	0	0	0	0	0	0	1	0	1	1
1969	5175	5175-1434	707	0	1	0	0	0	0	0	0	4	5	3	0	0	1	0	0	0	0	1	1	0	2	0	0	0	5	0	2	2	0	0	4	2	0	3	0	0	0	2	1	3	1	5	0	0	0
1970	4543	4543-1236	629	0	0	1	0	0	0	0	0	1	0	1	1	0	0	0	0	0	0	0	0	0	0	0	4	0	0	0	0	1	0	0	0	0	0	2	0	2	0	0	0	0	1	1	0	2	2
1971	6838	6838-1911	100	0	1	0	0	0	0	0	0	0	2	1	0	1	1	0	0	0	0	0	1	0	0	0	0	0	0	1	0	0	0	0	4	0	0	2	3	0	0	0	0	0	0	4	0	0	0
1972	8250	8250-2328	525	0	0	0	0	0	0	0	0	2	1	1	0	0	0	0	0	0	0	0	0	0	0	0	0	0	2	0	2	2	1	0	3	0	0	2	1	0	0	1	2	0	0	1	0	1	0
1973	5837	5837-1623	634	0	1	3	0	0	0	0	0	0	0	1	1	0	8	1	0	0	0	0	2	10	2	0	1	1	2	0	1	1	1	0	1	0	0	4	3	2	0	4	2	0	1	7	0	1	0
1974	6267	6267-1745	557	0	0	0	0	0	0	1	1	1	0	1	0	0	2	0	0	0	0	0	0	0	0	0	0	0	3	0	1	0	0	0	3	0	0	1	0	1	0	0	1	0	0	2	0	3	2
1975	7955	7955-2218	388	1	1	0	0	0	0	2	0	2	0	1	0	0	0	0	1	0	0	0	1	0	0	0	0	0	4	0	0	0	1	0	1	0	0	0	0	1	0	0	0	0	0	0	0	2	0
1976	4978	4978-1372	498	0	1	1	0	0	0	0	0	1	0	2	0	0	2	1	0	0	1	0	1	2	1	1	0	0	2	0	2	1	0	0	1	0	0	2	2	1	0	1	1	0	0	0	0	0	0
1977	5397	5397-1495	328	1	1	1	0	0	0	1	0	1	0	1	1	0	0	0	0	0	0	0	0	0	0	0	0	3	1	0	0	1	0	0	1	0	0	0	0	0	1	0	2	0	0	1	0	1	0
1978	6214	6214-1719	51	0	0	0	0	0	0	0	0	0	0	0	1	0	0	0	0	0	0	0	0	0	0	0	0	0	0	0	0	0	0	0	1	0	0	0	0	0	0	0	0	0	0	0	0	0	0
1979	6206	6206-1724	272	1	0	0	0	0	0	0	0	1	0	0	1	0	2	0	0	0	0	0	0	0	0	0	0	0	0	0	0	1	1	0	0	0	0	0	0	0	0	0	0	0	0	0	0	1	0
1980	7816	7816-2179	231	0	0	3	1	0	0	0	0	0	5	2	0	0	1	0	0	0	0	2	2	0	0	0	0	1	5	0	4	1	0	1	2	1	0	1	0	2	0	0	1	0	1	2	0	0	0
1981	5341	5341-1484	488	1	0	0	0	0	0	0	0	0	7	3	2	0	3	0	0	2	0	0	1	0	2	0	0	0	9	0	0	4	0	1	3	3	0	6	0	1	0	0	1	0	0	1	0	0	0
1982	6686	6686-1867	57	0	1	0	0	0	0	0	0	0	0	0	0	0	0	0	0	0	0	0	0	0	0	0	0	0	1	0	1	0	0	0	0	0	0	0	0	0	0	0	1	0	1	0	2	0	0
1983	3769	3769-0989	1329	0	0	0	0	0	1	0	0	2	0	0	0	0	0	0	0	0	0	0	1	0	0	0	2	0	1	0	1	0	0	0	2	0	0	1	0	0	0	0	1	0	0	0	0	0	0
1984	4218	4218-1131	301	0	0	0	0	1	0	0	0	0	0	0	1	0	2	0	0	0	0	0	0	0	0	0	0	0	0	0	0	0	4	1	2	2	0	2	0	0	0	0	1	0	0	6	0	1	0
1985	8430	8430-2385	394	1	0	0	0	0	0	0	0	0	0	0	3	0	0	0	0	0	0	0	0	1	0	0	0	0	2	0	0	0	0	0	1	0	0	1	1	0	0	0	1	0	0	0	0	0	1
1986	5716	5716-1583	311	1	0	1	0	0	0	0	0	2	0	2	0	0	0	1	0	0	0	0	1	0	0	0	0	0	2	0	1	1	0	0	0	0	0	1	0	0	0	0	0	0	0	0	0	0	0
1987	7130	7130-1991	241	1	0	0	0	0	0	2	0	1	3	0	1	0	1	1	0	0	0	0	3	0	0	0	0	1	1	0	2	2	1	0	3	0	0	2	0	0	0	0	0	0	0	0	0	2	0
1988	6885	6885-1926	174	0	0	0	0	0	0	0	0	2	2	1	0	1	0	0	0	0	0	0	1	0	0	0	2	0	2	0	0	3	1	0	0	1	0	0	1	0	0	0	0	0	0	0	3	0	0
1989	7544	7544-2103	170	0	0	0	0	0	0	0	0	0	1	1	1	0	1	0	0	0	0	0	1	0	0	0	1	0	1	0	0	1	0	0	2	0	0	0	1	4	1	0	0	0	1	1	0	0	0
1990	6388	6388-1783	301	1	1	1	1	0	1	0	0	1	2	1	1	1	0	1	0	0	0	0	1	0	1	0	2	0	4	0	0	0	0	0	3	0	0	1	3	1	0	0	1	0	1	0	0	0	0
1991	6141	6141-1699	110	0	0	0	0	0	0	0	0	0	1	0	0	0	0	0	0	0	0	0	0	0	0	0	0	0	0	0	2	0	0	0	0	0	0	1	0	0	0	0	0	0	0	0	0	1	0
1992	5849	5849-1622	291	1	1	1	0	0	0	1	1	0	2	0	0	1	4	1	0	1	0	0	2	0	2	0	0	0	4	0	1	7	1	2	4	1	0	0	2	0	1	0	0	0	1	0	0	0	0
1993	3746	3746-0979	666	0	0	0	0	0	0	0	0	0	0	0	0	0	0	0	0	0	0	0	0	2	0	0	0	0	0	0	0	0	0	0	0	0	0	0	0	0	0	0	0	0	0	0	0	0	0
1994	4308	4308-1160	316	1	4	1	0	0	1	0	0	3	5	0	0	0	2	0	0	0	0	0	1	0	3	0	0	3	7	0	1	5	0	0	3	1	0	4	1	0	1	0	1	0	0	1	0	1	2
1995	4578	4578-1242	358	2	0	1	0	0	0	4	0	1	4	0	1	0	2	0	0	0	1	0	0	0	0	0	0	0	7	0	3	0	0	0	3	1	0	3	0	0	0	0	1	0	1	3	0	0	0
1996	4734	4734-1293	220	0	0	1	0	0	0	1	0	1	2	1	0	0	1	0	1	0	0	0	0	0	1	0	0	0	2	0	1	1	0	0	0	0	0	4	0	0	0	0	2	0	2	0	0	0	0
1997	8475	8475-2397	463	0	0	1	0	0	0	1	0	2	2	1	0	0	2	1	0	0	1	0	1	1	0	0	2	0	4	0	1	3	0	1	0	1	0	3	4	2	0	0	2	0	0	1	1	1	0
1998	5903	5903-1632	189	0	0	2	0	0	0	1	0	0	0	3	1	0	3	1	0	0	1	0	0	0	1	1	0	0	1	0	1	0	0	0	2	1	0	0	2	2	0	0	2	0	0	3	0	0	0
[truncated: 654 more rows]
[truncated: 20 more columns]

## Sheet: intra-lobar gene annotations
	used for clustering
NREP	FALSE
ZG16B	TRUE
CD9	FALSE
TFF3	TRUE
MUC5B	TRUE
CENPF	FALSE
CDC20B	TRUE
S100A2	TRUE
MUC5AC	TRUE
CAPS	TRUE
RGS5	FALSE
TAGLN	TRUE
DCN	TRUE
RNASE1	FALSE
CXCL17	TRUE
ALDH1A3	TRUE
LCN2	TRUE
CST3	TRUE
SCGB1A1	TRUE
FOS	FALSE
NAPSA	TRUE
CYB5A	TRUE
AGER	TRUE
CPA3	TRUE
CCL5	TRUE
IFITM1	TRUE
SCGB3A1	TRUE
BTG1	TRUE
CD69	TRUE
IL7R	FALSE
FABP4	FALSE
SRGN	TRUE
IGFBP7	TRUE
HPGD	TRUE
RGCC	TRUE
KRT15	TRUE
S100A4	FALSE
LGALS1	FALSE
MSLN	TRUE
PBK	FALSE
SCGB1A1a	FALSE
TIMP1	TRUE
RPS29	FALSE
PLD5	FALSE
VIM	TRUE
ZFP36L2	FALSE
MKI67	FALSE
CD52	TRUE
FCER1G	TRUE
CLDN5	TRUE
FBLN1	TRUE
MGP	TRUE
SCGB3A2	TRUE
APOE	TRUE
LTF	TRUE
ACAN	TRUE
SPARCL1	TRUE
AREG	FALSE
S100A9	FALSE
CYP2F1	TRUE
FHOD3	FALSE
CD74	FALSE
IFI27	TRUE
RHOB	FALSE
HLA-DRA	TRUE

## Sheet: trachea count data
	Cell	roi	Region	Area	X	Y	NREP	ZG16B	CD9	TFF3	MUC5B	CENPF	CDC20B	S100A2	MUC5AC	CAPS	RGS5	TAGLN	DCN	RNASE1	CXCL17	ALDH1A3	LCN2	CST3	SCGB1A1	FOS	NAPSA	CYB5A	AGER	CPA3	CCL5	IFITM1	SCGB3A1	BTG1	CD69	IL7R	FABP4	SRGN	IGFBP7	HPGD	RGCC	KRT15	S100A4	LGALS1	MSLN	PBK	TIMP1	RPS29	PLD5
85418	85419	00001-00014	trachea	360	2609	0	0	1	1	0	1	0	0	1	0	1	5	0	0	1	0	0	0	0	0	5	0	1	0	0	1	1	0	0	3	2	0	3	0	1	3	0	0	0	0	1	1	1	0
85419	85420	00002-00012	trachea	563	2722	0	2	4	1	0	2	0	2	0	0	0	6	1	3	1	1	2	0	0	0	2	0	0	0	1	1	4	0	1	16	2	1	2	0	1	3	2	2	0	0	2	1	2	5
85420	85421	00003-00006	trachea	210	3110	0	0	0	1	0	0	0	0	0	0	0	0	1	0	0	0	0	0	0	0	0	0	1	0	0	0	0	0	1	1	1	0	0	0	0	2	0	0	0	0	2	0	0	0
85421	85422	00004-00005	trachea	171	3705	0	0	0	0	0	0	0	0	0	1	0	0	1	0	0	0	1	0	0	0	1	0	0	0	0	2	0	0	4	2	0	0	0	0	1	4	0	1	0	0	0	0	0	0
85422	85423	00005-00007	trachea	171	4292	0	1	0	0	0	2	0	1	0	0	0	1	0	0	0	0	0	0	0	0	2	0	0	0	0	0	3	0	1	3	1	0	1	1	0	2	0	1	0	0	1	0	0	0
85423	85424	00006-00006	trachea	155	4369	0	0	0	0	0	1	1	0	0	0	0	4	0	0	0	0	0	0	0	0	1	0	0	0	0	0	1	0	0	4	0	0	1	0	0	0	0	0	0	0	1	1	0	0
85424	85425	00007-00006	trachea	360	4501	0	0	0	0	1	1	0	1	0	0	0	0	0	0	0	0	0	0	0	0	1	0	0	0	0	0	3	0	0	1	0	0	1	0	0	1	1	3	0	0	0	0	0	0
85425	85426	00008-00005	trachea	137	5247	0	0	1	0	0	0	0	0	0	0	0	1	0	0	0	0	0	0	0	0	1	0	0	0	0	0	1	0	0	0	0	0	1	1	0	0	0	0	0	0	0	0	0	0
85426	85427	00009-00004	trachea	153	5352	0	0	0	1	0	0	0	0	0	0	0	1	1	0	0	0	1	0	0	0	1	0	1	0	0	0	2	0	0	1	0	0	1	0	0	1	0	0	0	0	1	0	0	0
85427	85428	00010-00006	trachea	236	6211	0	0	0	0	0	0	0	0	0	0	0	2	0	0	0	0	0	0	0	0	0	0	0	0	0	0	1	0	0	0	0	0	0	0	0	0	0	0	0	0	2	0	0	0
85428	85429	00011-00005	trachea	265	7193	0	3	2	2	0	0	0	0	2	2	1	2	1	0	0	0	0	0	0	0	2	0	1	1	1	0	8	0	0	1	1	2	4	0	0	1	3	3	0	0	1	0	5	0
85429	85430	00012-00007	trachea	331	7342	0	0	2	1	0	4	0	1	2	8	1	4	0	0	1	0	1	8	1	1	3	0	0	1	1	0	7	0	2	3	0	1	1	0	0	5	0	1	0	0	3	0	0	0
85430	85431	00013-00006	trachea	194	7403	0	1	2	0	0	0	0	0	0	2	0	0	0	0	1	1	0	1	0	0	1	0	0	2	0	0	4	0	3	1	0	0	1	1	0	1	0	0	0	1	0	2	0	0
85431	85432	00014-00014	trachea	610	2361	1	2	0	0	0	0	0	1	0	1	0	2	1	0	0	0	0	0	0	0	3	0	0	1	0	0	6	0	0	2	0	0	0	0	0	1	0	1	1	0	1	0	1	0
85432	85433	00015-00007	trachea	225	2503	1	0	0	0	0	0	0	0	0	0	0	0	0	0	0	0	0	0	0	0	1	0	0	0	0	0	0	0	0	0	0	0	0	1	0	1	0	0	0	0	0	0	0	0
85433	85434	00016-00014	trachea	448	2527	1	1	1	1	0	0	0	0	0	1	1	6	1	1	2	0	1	0	0	0	1	0	2	1	1	1	3	0	0	2	0	0	5	1	0	2	0	2	0	0	1	0	0	3
85434	85435	00017-00015	trachea	435	2550	1	0	0	0	0	0	0	0	0	0	0	0	1	0	1	0	0	0	0	0	2	0	0	1	0	0	4	0	0	3	0	0	3	1	0	2	0	0	0	0	1	0	1	0
85435	85436	00018-00014	trachea	386	2626	1	0	2	2	2	2	2	2	1	1	0	6	1	2	0	1	0	0	0	0	0	0	1	0	0	2	4	0	1	9	3	0	6	0	0	1	1	1	0	0	0	1	2	4
85436	85437	00019-00017	trachea	1173	2674	1	1	3	1	0	2	2	2	1	1	1	7	6	0	2	1	1	3	0	0	3	0	2	0	2	0	11	0	4	9	3	1	7	0	0	12	0	5	0	0	3	2	1	5
85437	85438	00020-00008	trachea	406	2794	1	1	2	0	0	0	0	2	0	0	0	1	2	0	0	0	1	1	0	0	2	0	0	0	2	0	0	0	0	7	2	0	3	0	0	3	0	2	0	1	0	0	1	1
85438	85439	00021-00012	trachea	483	2882	1	1	1	1	0	5	0	1	0	1	0	7	1	1	0	3	0	2	1	0	3	0	0	0	1	0	6	1	3	9	5	1	2	0	1	7	0	1	0	0	2	2	4	0
85439	85440	00022-00009	trachea	426	2913	1	0	1	1	0	2	0	0	0	0	0	2	2	0	0	3	0	0	0	0	1	0	0	0	2	0	0	0	0	3	2	0	2	0	1	0	2	2	0	0	2	0	0	0
85440	85441	00023-00014	trachea	456	2980	1	3	3	1	0	1	0	2	0	0	2	6	1	0	2	0	0	0	0	0	4	0	0	1	2	0	5	0	4	2	0	1	2	0	0	3	0	4	0	1	3	0	2	0
85441	85442	00024-00013	trachea	407	3069	1	0	1	0	0	0	0	0	0	0	1	2	1	0	1	0	0	0	0	0	0	0	0	0	0	0	0	0	1	1	0	0	2	0	0	0	0	2	0	0	0	0	0	0
85442	85443	00025-00019	trachea	694	3087	1	1	2	2	0	0	0	2	0	0	1	10	1	0	2	2	0	0	0	0	1	0	1	0	0	0	4	0	4	3	1	1	5	1	0	1	0	2	1	1	4	0	3	5
85443	85444	00026-00017	trachea	752	3536	1	1	1	0	0	1	1	0	1	0	0	4	0	0	1	0	1	0	1	0	1	0	0	0	0	0	2	0	0	5	0	0	1	0	0	1	2	3	1	1	1	1	0	2
85444	85445	00027-00018	trachea	907	3612	1	0	2	1	0	0	0	1	2	2	0	5	1	0	0	0	0	1	1	0	2	0	0	0	0	0	8	0	3	2	0	0	3	0	1	6	0	1	0	0	1	1	1	0
85445	85446	00028-00014	trachea	633	3678	1	3	0	2	0	0	2	1	1	0	1	2	0	1	0	2	0	0	1	0	2	0	1	0	0	0	5	0	1	3	1	1	1	1	1	3	0	1	0	0	1	0	1	1
85446	85447	00029-00012	trachea	644	4069	1	1	0	0	0	1	0	2	0	0	0	0	2	1	0	0	0	0	0	0	0	0	1	0	3	2	1	0	1	3	2	0	1	0	0	3	0	0	0	0	1	0	1	0
85447	85448	00030-00013	trachea	445	4261	1	2	0	0	0	0	0	3	1	1	0	3	1	0	0	0	1	1	0	0	1	0	0	0	0	0	4	0	5	5	5	0	2	0	0	6	0	2	1	1	2	1	1	0
85448	85449	00031-00014	trachea	323	4288	1	1	1	1	0	0	0	1	0	0	0	3	1	0	0	1	0	0	0	0	2	0	0	0	0	0	3	0	1	4	0	0	2	1	0	0	0	0	0	0	0	0	1	1
85449	85450	00032-00012	trachea	192	4317	1	0	1	0	0	1	0	1	0	0	0	4	0	1	0	0	0	0	0	0	0	0	0	0	1	1	2	0	0	1	2	0	4	0	0	0	1	0	0	0	1	2	2	0
85450	85451	00033-00011	trachea	251	4329	1	0	2	0	0	0	0	2	0	0	0	6	2	1	0	1	0	0	0	0	0	0	1	0	1	0	1	0	3	5	0	0	2	0	0	1	1	0	0	0	0	0	0	0
85451	85452	00034-00014	trachea	673	4344	1	3	2	1	1	3	0	3	0	0	0	7	2	1	0	4	0	0	1	0	4	0	1	1	2	0	9	0	2	11	6	0	5	0	0	1	0	1	0	0	2	2	1	1
85452	85453	00035-00016	trachea	800	4712	1	3	5	2	1	2	0	2	0	0	2	7	0	1	2	3	1	1	1	0	7	0	1	0	3	0	9	0	2	14	2	2	7	0	1	5	1	2	1	1	2	0	1	3
85453	85454	00036-00014	trachea	779	5011	1	0	2	1	0	0	0	3	1	0	0	9	2	1	3	0	1	8	2	0	1	0	0	0	1	1	8	2	1	13	4	1	5	0	1	8	2	4	0	2	4	2	0	1
85454	85455	00037-00017	trachea	934	5087	1	3	3	2	1	0	0	3	1	0	1	3	1	1	1	3	1	2	1	0	3	0	1	0	1	2	8	0	4	4	1	0	5	1	0	7	0	1	0	0	4	0	3	1
85455	85456	00038-00011	trachea	429	5146	1	0	3	1	0	0	1	1	0	0	0	2	1	0	0	0	0	2	0	0	2	0	1	0	3	0	3	0	0	2	1	0	3	0	1	2	0	1	1	0	3	1	0	1
85456	85457	00039-00007	trachea	267	5177	1	1	0	0	0	0	0	1	1	0	0	1	1	0	0	0	1	1	1	0	0	0	0	0	0	0	0	0	0	0	0	1	1	0	1	0	0	0	0	0	1	0	0	2
85457	85458	00040-00009	trachea	375	5204	1	0	1	1	0	1	2	0	0	0	0	5	0	1	1	0	1	0	0	0	2	0	0	0	3	2	2	0	0	2	0	0	3	0	1	2	0	2	0	0	3	0	1	1
85458	85459	00041-00013	trachea	376	5231	1	0	0	0	0	0	1	0	0	0	1	0	0	0	0	0	0	0	0	0	1	0	0	0	0	0	2	0	0	0	0	0	1	0	0	4	0	1	0	0	0	0	1	1
85459	85460	00042-00010	trachea	388	5285	1	0	0	0	0	0	0	1	0	0	0	2	0	0	0	1	0	0	0	0	1	0	0	0	0	1	2	0	1	3	0	0	1	0	0	3	1	1	0	1	1	1	3	0
85460	85461	00043-00012	trachea	501	5312	1	0	2	0	1	2	0	3	0	0	0	4	1	0	1	1	0	1	0	0	5	0	0	0	2	0	6	0	2	4	1	1	1	0	0	3	1	2	0	2	0	0	2	1
85461	85462	00044-00014	trachea	831	5450	1	2	1	3	0	0	0	2	1	0	1	2	0	1	2	0	0	0	1	0	1	0	0	0	1	0	1	0	0	4	1	1	4	0	0	0	3	2	0	0	4	0	1	1
85462	85463	00045-00010	trachea	432	5582	1	1	2	0	0	0	0	4	0	2	0	2	0	0	0	0	0	0	0	0	1	0	0	0	0	0	6	0	0	1	0	0	0	0	0	0	0	0	0	0	3	0	0	0
85463	85464	00046-00010	trachea	379	5780	1	1	0	0	0	0	1	1	0	1	0	3	0	0	0	0	0	0	0	0	3	0	0	2	0	0	7	0	2	0	1	0	0	0	1	3	0	1	0	0	0	0	2	0
85464	85465	00047-00008	trachea	182	5809	1	1	0	0	0	0	0	1	0	0	0	2	1	0	0	0	1	0	0	0	1	0	0	1	0	0	2	0	0	0	0	1	1	0	0	2	0	0	0	0	1	0	0	0
85465	85466	00048-00017	trachea	717	5896	1	1	1	1	0	2	0	1	3	0	0	1	0	0	0	1	0	2	1	0	5	0	0	0	3	1	8	0	2	10	3	0	3	0	2	4	5	5	0	1	3	0	1	1
85466	85467	00049-00013	trachea	652	5924	1	1	2	1	0	0	1	1	1	0	0	7	0	0	0	0	0	1	0	0	7	0	1	1	1	0	14	0	3	4	2	0	7	0	0	4	2	0	0	0	3	2	1	1
85467	85468	00050-00009	trachea	382	5960	1	2	1	1	0	0	1	2	0	2	0	4	2	0	0	0	0	0	0	0	6	0	1	0	0	0	8	0	3	0	1	0	3	0	0	7	0	1	0	0	1	0	0	0
85468	85469	00051-00008	trachea	382	6096	1	1	0	0	0	0	0	1	1	0	0	3	0	0	3	1	0	0	0	0	1	0	0	0	0	0	4	0	0	1	0	0	1	0	0	1	0	1	0	0	4	3	1	0
85469	85470	00052-00017	trachea	614	6360	1	2	1	0	0	1	0	0	1	0	0	4	0	0	4	1	0	0	0	0	2	0	0	0	0	0	10	0	1	5	0	1	2	0	0	2	1	2	0	0	1	1	2	1
85470	85471	00053-00013	trachea	553	6386	1	1	0	0	0	0	1	0	0	0	0	3	1	0	2	0	0	0	0	0	2	1	0	0	1	1	4	0	0	2	0	0	1	0	0	0	0	2	0	0	3	1	0	1
85471	85472	00054-00019	trachea	857	6485	1	0	1	1	0	0	0	1	0	0	0	0	0	0	2	0	0	0	0	0	0	0	0	1	0	0	2	0	1	3	1	0	2	0	0	2	0	2	0	0	1	0	2	0
85472	85473	00055-00010	trachea	410	6624	1	2	0	0	0	0	0	1	0	0	0	0	0	0	1	0	0	0	0	0	1	0	0	0	0	0	1	0	0	1	1	0	1	0	1	3	0	0	0	0	0	0	0	0
85473	85474	00056-00011	trachea	344	6733	1	1	2	0	0	1	0	1	0	0	1	3	0	0	3	0	0	0	0	0	1	0	0	0	0	1	4	0	1	3	0	0	1	0	0	1	1	1	0	1	0	0	1	0
85474	85475	00057-00021	trachea	734	6955	1	7	3	1	1	0	2	1	0	0	2	8	2	0	7	2	1	2	2	0	10	0	1	1	2	0	12	0	5	6	0	2	3	0	0	4	0	4	0	0	3	4	4	2
85475	85476	00058-00017	trachea	789	6989	1	0	0	0	0	0	0	2	0	0	0	1	0	0	2	0	0	0	0	0	0	0	0	0	0	0	4	0	1	1	0	0	4	0	0	1	0	1	0	0	2	0	0	0
85476	85477	00059-00008	trachea	368	7233	1	3	0	5	0	0	0	2	5	1	0	3	3	0	1	0	2	2	1	0	3	0	0	1	1	0	13	0	2	4	1	1	5	0	0	8	8	4	1	0	3	1	6	1
85477	85478	00060-00020	trachea	1036	7349	2	4	8	7	1	1	1	8	3	5	10	13	6	2	5	4	2	7	1	0	12	0	1	3	6	2	26	1	5	9	0	0	7	2	1	8	1	8	0	1	14	7	3	1
85478	85479	00061-00020	trachea	715	5125	3	1	2	3	0	0	0	0	1	1	1	2	1	0	1	1	0	0	0	0	6	0	0	0	2	0	7	0	2	1	0	0	3	0	0	7	2	1	0	1	0	0	1	0
85479	85480	00062-00015	trachea	479	2643	4	2	2	1	1	2	0	0	0	0	0	7	0	2	0	2	1	1	0	0	3	0	1	1	1	1	5	0	1	9	1	0	5	0	0	2	2	1	2	1	0	0	2	0
85480	85481	00063-00017	trachea	428	4125	4	0	5	1	0	4	0	0	1	0	1	5	2	0	0	0	0	0	1	0	2	1	2	0	0	1	8	0	0	3	1	0	0	0	1	6	0	2	0	0	0	0	1	1
85481	85482	00064-00021	trachea	910	3716	6	0	4	2	0	5	1	1	1	0	0	8	1	0	2	1	1	3	3	0	6	0	1	0	0	0	6	0	3	9	2	0	8	0	0	4	4	0	0	1	1	1	1	1
85482	85483	00065-00025	trachea	808	7169	6	3	2	3	0	1	0	3	1	3	0	6	3	0	1	3	1	1	0	0	6	0	0	0	4	1	7	0	4	6	1	2	3	3	0	4	5	5	1	0	3	3	3	1
85483	85484	00066-00031	trachea	731	4683	7	2	1	3	0	1	0	0	1	0	0	4	1	0	1	1	0	0	0	0	1	0	0	1	1	0	6	0	2	2	4	2	3	1	0	4	0	0	0	0	0	1	0	2
85484	85485	00067-00020	trachea	429	5327	7	1	2	0	0	0	0	0	2	0	0	4	1	0	2	0	1	0	1	0	2	0	0	0	3	0	8	0	3	4	0	1	3	0	0	2	1	2	0	0	1	2	0	0
85485	85486	00068-00020	trachea	617	5353	7	2	1	0	0	1	1	1	2	2	0	4	0	0	0	1	0	0	0	0	2	0	2	0	0	1	12	0	3	5	1	1	5	0	0	4	2	0	1	1	2	1	2	1
85486	85487	00069-00021	trachea	620	5701	7	1	6	0	0	3	0	2	1	0	0	7	3	0	2	1	0	1	0	0	3	0	1	1	1	0	13	0	2	16	4	2	2	0	1	1	2	1	0	0	4	2	0	0
85487	85488	00070-00027	trachea	969	5841	7	2	2	0	2	0	2	4	2	2	0	5	0	0	2	0	0	0	3	0	6	0	0	2	6	1	25	0	3	7	5	0	5	1	0	5	3	7	0	0	4	1	5	2
85488	85489	00071-00023	trachea	805	3209	8	0	0	0	0	0	0	0	0	0	0	1	0	0	1	0	0	0	0	0	0	0	0	0	0	0	0	0	0	0	0	0	0	0	0	1	1	1	0	0	0	0	0	0
85489	85490	00072-00022	trachea	433	4248	8	1	0	1	0	0	0	2	1	0	2	3	0	0	2	0	1	0	1	0	0	0	0	1	2	0	3	0	1	3	1	0	0	0	0	5	0	1	0	0	0	0	2	0
85490	85491	00073-00026	trachea	708	4602	8	1	2	0	0	0	0	2	0	0	0	1	1	0	1	0	0	0	0	0	0	0	0	0	1	1	4	0	2	1	0	0	1	0	0	3	0	1	0	0	1	2	0	1
85491	85492	00074-00023	trachea	397	5571	8	1	0	0	0	0	0	0	0	1	0	0	0	0	0	1	1	1	0	0	4	0	0	0	0	0	3	0	3	1	0	0	0	0	0	0	0	1	0	0	0	0	0	0
85492	85493	00075-00024	trachea	353	2571	9	0	1	0	0	0	0	0	1	0	0	1	0	0	1	0	1	0	0	0	0	0	0	0	0	0	2	0	0	1	0	0	3	0	0	1	2	0	0	0	1	0	0	0
85493	85494	00076-00027	trachea	520	4664	9	0	1	0	0	1	0	0	2	1	0	0	1	1	1	3	0	0	1	0	3	1	0	1	0	0	7	0	3	4	1	1	3	0	0	3	2	1	0	4	1	1	2	1
85494	85495	00077-00027	trachea	688	4971	10	0	2	1	0	1	1	2	1	0	1	1	1	0	1	2	2	3	0	0	2	0	0	0	2	0	5	0	1	3	3	0	2	0	0	5	1	6	0	1	3	0	1	0
85495	85496	00078-00028	trachea	835	7081	10	1	1	2	0	0	0	2	3	0	1	7	0	0	2	3	1	0	1	0	6	0	1	2	0	1	5	0	3	4	1	1	5	0	0	4	2	3	1	1	8	2	3	0
85496	85497	00079-00028	trachea	611	3464	11	1	0	1	0	0	0	0	0	0	1	1	0	0	0	1	0	0	0	0	0	1	0	0	0	0	5	0	0	0	1	0	1	0	0	0	0	0	0	0	1	0	0	0
85497	85498	00080-00029	trachea	815	5652	11	1	3	1	0	3	2	0	0	1	1	5	1	1	0	0	0	4	1	0	3	0	1	0	1	1	7	0	3	8	2	0	6	0	1	2	0	1	1	0	3	1	1	0
85498	85499	00081-00027	trachea	734	7199	11	1	2	10	0	0	1	1	12	5	1	12	2	0	1	1	2	0	1	0	12	0	0	3	3	6	11	0	3	4	0	1	10	1	1	7	9	8	1	1	9	2	10	3
85499	85500	00082-00029	trachea	732	3119	12	1	0	0	0	0	0	2	1	0	1	1	3	0	3	0	1	0	0	0	1	0	0	0	0	0	5	0	3	2	2	0	2	2	0	2	0	1	0	0	3	1	1	0
85500	85501	00083-00031	trachea	1000	4449	12	3	2	4	0	3	0	5	0	0	3	11	4	0	3	1	0	1	1	0	4	0	0	0	1	1	6	0	3	14	4	0	6	0	1	7	2	2	0	0	3	3	2	3
85501	85502	00084-00035	trachea	1009	5546	12	2	5	4	0	0	1	1	3	1	3	8	2	1	3	2	0	0	1	0	10	1	0	1	2	1	19	0	3	9	3	1	7	0	0	8	2	8	0	0	7	0	0	1
85502	85503	00085-00031	trachea	882	5171	13	2	3	1	0	1	0	2	0	0	2	6	0	0	4	1	0	0	0	0	3	0	0	1	1	2	5	0	2	2	1	0	3	0	0	3	0	5	0	0	2	0	2	4
85503	85504	00086-00028	trachea	692	2795	14	1	7	1	0	3	2	4	5	0	1	9	1	0	1	1	2	1	4	0	4	0	1	1	1	0	10	0	5	11	2	1	6	0	2	5	1	3	1	1	0	2	1	3
85504	85505	00087-00028	trachea	537	2962	14	0	2	1	0	0	0	0	1	0	0	2	2	1	0	2	0	0	0	0	0	0	0	0	0	1	4	0	4	2	1	0	0	0	0	5	1	0	1	0	0	2	0	1
85505	85506	00088-00029	trachea	699	7226	14	3	8	13	1	1	1	1	22	2	1	7	2	0	5	1	2	6	3	0	5	0	1	2	7	1	20	0	6	10	2	3	10	1	0	11	6	0	0	2	7	4	13	4
85506	85507	00089-00032	trachea	853	7257	14	7	3	13	0	0	1	3	14	4	0	10	3	4	7	1	1	5	0	0	8	0	2	2	2	0	38	0	7	14	2	1	10	3	1	21	14	8	0	1	9	3	13	4
85507	85508	00090-00032	trachea	792	4133	15	2	2	0	1	5	1	2	2	0	1	5	2	0	1	1	1	1	1	0	3	1	2	0	4	0	8	0	2	14	3	0	6	0	0	9	1	2	0	2	2	1	2	6
85508	85509	00091-00033	trachea	882	2732	16	2	1	0	0	0	0	0	0	0	0	1	0	0	0	1	0	0	1	0	5	0	1	0	3	1	1	0	1	1	1	0	5	0	1	3	0	3	0	0	1	1	1	1
85509	85510	00092-00030	trachea	553	2872	16	1	3	1	0	1	0	2	0	0	1	8	1	1	3	2	1	1	0	0	3	0	0	1	2	0	7	0	2	6	1	1	4	0	0	7	0	2	0	0	3	1	1	1
85510	85511	00093-00032	trachea	780	2897	16	2	3	1	0	3	0	2	0	0	0	9	3	0	0	2	0	1	2	0	4	0	0	0	4	0	4	0	5	7	1	1	4	0	1	8	1	6	0	0	2	0	1	0
85511	85512	00094-00032	trachea	470	4703	16	1	0	0	1	0	0	0	0	1	0	4	3	0	0	0	0	0	0	0	3	0	0	0	2	0	1	0	2	2	1	0	3	0	0	3	0	2	0	0	1	2	0	2
85512	85513	00095-00035	trachea	560	3151	17	0	1	1	0	0	0	0	0	0	0	0	0	0	0	0	0	0	1	0	0	0	1	0	0	0	1	0	1	0	0	0	1	1	0	5	0	1	0	0	1	0	0	1
85513	85514	00096-00036	trachea	848	4226	17	0	5	1	0	2	0	2	1	0	2	2	0	0	0	0	0	0	1	0	5	1	1	0	1	1	15	0	2	7	3	0	3	0	0	3	0	0	0	0	0	4	3	5
85514	85515	00097-00032	trachea	649	5686	17	0	4	1	0	1	0	0	0	2	2	4	1	0	1	0	0	4	2	0	5	0	1	1	2	1	7	0	2	13	3	0	0	0	0	2	1	4	0	0	3	2	0	0
85515	85516	00098-00035	trachea	882	3979	18	6	2	0	0	2	0	3	0	1	0	6	1	0	0	0	0	0	0	0	4	0	0	0	3	0	16	0	3	8	1	1	2	0	1	6	1	1	0	1	4	2	0	2
85516	85517	00099-00028	trachea	330	5285	19	0	1	0	0	0	0	0	2	0	1	2	0	0	0	0	0	0	0	0	0	0	1	0	0	1	4	0	1	1	0	0	1	0	0	2	1	0	0	0	2	0	0	0
85517	85518	00100-00038	trachea	1036	3001	20	1	5	4	0	1	1	3	0	1	0	5	2	1	1	1	1	0	0	0	5	0	0	0	2	0	2	0	1	11	3	2	4	1	1	6	2	6	0	0	0	3	2	2
85518	85519	00101-00032	trachea	507	5590	20	0	0	1	0	0	0	0	0	0	1	3	0	0	0	0	1	0	0	0	0	0	0	1	0	0	3	0	2	1	0	0	0	0	1	1	0	2	0	0	3	0	0	0
85519	85520	00102-00035	trachea	392	6739	20	3	1	1	0	0	0	3	0	0	0	3	0	0	0	0	1	0	1	0	4	0	0	0	0	1	10	0	0	2	0	1	3	0	0	4	2	4	0	0	3	4	0	3
85520	85521	00103-00032	trachea	431	3587	21	0	1	0	0	0	0	0	0	0	0	1	0	0	0	0	0	0	0	0	0	0	0	0	0	0	0	0	0	0	0	0	0	0	0	0	0	2	0	0	1	0	0	0
85521	85522	00104-00032	trachea	313	4289	21	1	0	0	0	0	0	1	1	0	0	1	1	0	0	0	0	0	0	0	0	0	1	0	0	0	2	0	0	1	0	0	1	0	0	1	0	0	0	0	2	0	1	0
85522	85523	00105-00043	trachea	1330	7281	21	8	10	16	1	1	4	7	24	7	4	16	6	2	1	4	3	15	7	0	8	1	3	3	5	4	29	0	11	7	2	1	11	0	0	11	8	9	1	2	10	3	18	7
85523	85524	00106-00036	trachea	361	2591	22	1	0	1	0	1	0	0	0	0	0	2	0	0	0	0	1	0	0	0	2	0	0	1	0	0	6	0	2	0	2	0	1	0	0	2	0	0	0	0	2	0	1	0
85524	85525	00107-00035	trachea	572	2629	22	0	2	2	0	3	0	2	0	1	1	1	5	1	1	1	0	1	1	0	4	0	0	1	1	1	10	0	5	10	4	1	7	0	0	8	2	2	0	0	1	2	3	4
85525	85526	00108-00041	trachea	589	6722	22	1	2	1	0	0	0	1	1	0	2	5	0	0	5	3	0	0	1	0	5	0	1	0	1	0	7	0	1	9	0	1	1	0	1	4	2	7	1	0	10	3	4	4
85526	85527	00109-00034	trachea	357	4264	23	1	0	2	0	0	0	1	2	0	0	7	2	0	0	0	1	0	1	0	1	1	1	0	0	0	2	0	2	11	2	0	3	0	0	4	0	0	0	1	0	3	0	0
85527	85528	00110-00042	trachea	832	3170	24	0	0	0	0	0	0	0	0	0	0	0	1	0	0	1	0	0	0	0	0	0	1	0	0	0	0	0	0	2	0	0	1	0	0	2	0	1	0	0	0	0	0	0
85528	85529	00111-00046	trachea	894	2539	25	2	0	0	0	0	0	1	2	1	0	11	2	1	1	2	0	2	1	0	3	0	0	0	1	0	9	0	3	15	5	3	3	0	0	9	0	6	2	0	3	2	2	10
85529	85530	00112-00042	trachea	568	3544	25	1	0	0	0	0	0	1	0	0	2	2	1	0	0	0	0	0	0	0	0	0	0	0	0	0	2	0	0	4	2	1	0	0	0	2	1	0	0	0	1	0	0	0
85530	85531	00113-00039	trachea	799	5001	25	2	3	1	0	2	0	1	0	0	2	6	0	0	2	1	0	2	1	0	1	0	0	0	3	0	5	0	2	8	2	0	1	1	4	1	4	2	0	0	0	1	0	2
85531	85532	00114-00039	trachea	482	5260	25	0	0	0	0	0	0	1	0	0	0	2	0	0	0	1	0	0	1	0	2	0	0	0	1	0	5	0	1	1	1	0	1	1	0	2	0	2	0	0	3	1	0	0
85532	85533	00115-00035	trachea	474	7126	25	1	1	8	2	0	0	2	0	1	0	8	1	1	2	2	0	1	0	0	9	0	1	0	0	2	12	0	5	7	0	0	5	1	0	5	0	2	0	0	5	1	4	0
85533	85534	00116-00039	trachea	766	4316	26	0	3	2	0	4	0	1	1	0	0	7	3	1	0	1	0	0	1	0	1	0	0	0	5	0	6	0	1	22	5	0	9	0	3	13	2	2	0	0	3	2	1	2
85534	85535	00117-00039	trachea	555	5914	26	1	0	0	0	0	1	2	0	0	1	4	0	0	0	0	0	0	0	0	9	0	0	0	0	1	12	0	2	5	1	1	1	0	0	1	1	2	0	0	1	0	1	0
85535	85536	00118-00043	trachea	836	4411	27	2	0	2	0	3	1	0	1	1	0	10	3	0	0	0	1	0	0	0	5	1	3	0	0	0	4	0	0	12	2	1	5	0	1	4	1	1	0	0	2	3	0	1
85536	85537	00119-00044	trachea	1132	4520	27	3	1	1	0	3	0	0	0	0	0	5	0	0	0	1	2	0	1	0	1	0	1	0	0	0	4	0	1	10	5	0	4	0	0	2	1	2	0	1	3	1	1	1
85537	85538	00120-00040	trachea	787	5192	27	1	1	0	0	1	0	1	0	0	0	2	0	0	1	0	0	0	0	0	1	0	0	1	1	0	4	0	0	2	0	0	4	0	0	1	1	1	0	1	2	0	1	0
85538	85539	00121-00041	trachea	388	2564	28	2	1	0	0	0	0	0	0	0	0	1	0	0	1	1	0	0	0	0	0	0	1	0	0	0	5	0	1	2	1	0	1	1	0	0	1	0	0	0	1	0	0	1
85539	85540	00122-00042	trachea	678	6969	28	1	1	0	0	1	0	1	1	0	3	4	0	0	6	2	1	0	0	0	7	0	0	4	0	1	6	0	1	4	1	1	5	1	0	3	0	3	0	0	3	0	8	0
85540	85541	00123-00048	trachea	873	7353	28	6	8	7	0	4	1	5	8	1	16	12	4	3	5	2	0	10	4	0	16	1	3	2	3	0	22	0	4	8	2	0	10	1	1	12	5	10	1	2	10	7	4	3
85541	85542	00124-00043	trachea	474	2922	29	0	2	0	0	1	0	2	0	0	1	5	0	0	1	2	1	2	0	0	2	2	2	0	0	0	1	0	1	6	2	0	2	0	0	1	0	0	0	1	0	1	3	0
85542	85543	00125-00042	trachea	445	4748	29	1	2	2	1	1	0	0	2	0	1	9	1	0	1	0	0	1	2	0	2	0	0	0	0	0	2	0	1	4	0	0	0	0	1	2	1	2	0	0	1	0	1	3
85543	85544	00126-00044	trachea	477	5354	30	2	2	2	3	2	2	1	1	0	1	12	1	1	0	1	0	0	0	0	6	1	0	1	2	2	11	0	1	6	1	1	5	1	1	3	1	5	0	1	3	1	4	0
85544	85545	00127-00041	trachea	554	5456	30	2	0	1	0	1	0	0	0	2	0	0	0	0	1	0	0	0	0	0	3	0	0	0	1	0	1	0	3	0	1	0	1	0	0	2	0	1	0	0	1	0	0	0
85545	85546	00128-00047	trachea	422	4331	31	0	4	0	1	3	2	1	1	2	0	4	2	0	1	1	1	1	0	0	3	0	1	0	2	1	3	0	1	12	3	0	4	0	0	3	2	3	0	0	2	1	1	0
85546	85547	00129-00042	trachea	465	5521	32	2	0	1	1	0	1	0	0	0	0	1	0	1	0	0	0	0	0	0	2	0	0	1	0	1	2	0	2	0	1	0	1	0	0	0	0	1	0	0	1	0	0	0
85547	85548	00130-00049	trachea	688	4621	33	0	1	1	0	1	0	0	0	0	1	3	0	0	0	0	0	0	0	0	1	0	0	0	0	1	2	0	1	1	1	0	0	0	0	3	0	2	0	0	2	1	1	0
85548	85549	00131-00048	trachea	530	5244	34	1	0	1	0	0	0	0	0	0	1	1	1	0	1	0	0	0	0	0	1	0	0	0	1	0	0	0	0	1	0	0	0	0	0	0	1	0	0	0	1	0	1	0
85549	85550	00132-00049	trachea	672	3111	35	1	2	2	0	2	1	0	0	0	0	3	0	0	2	0	0	0	0	0	1	1	0	0	0	0	5	0	5	4	0	0	2	0	1	4	1	2	0	0	3	1	3	0
85550	85551	00133-00050	trachea	383	4732	35	0	0	3	1	1	0	1	1	0	1	5	0	1	0	2	1	0	0	0	1	0	0	0	0	0	1	0	0	4	1	0	1	0	1	2	0	1	0	0	0	2	0	1
85551	85552	00134-00051	trachea	623	4953	35	0	3	3	1	4	1	2	2	0	2	6	1	1	3	1	0	1	2	0	3	1	0	0	5	1	8	0	6	11	4	2	3	0	2	5	2	4	0	0	1	1	1	1
85552	85553	00135-00048	trachea	285	5312	35	1	0	1	0	1	0	0	1	0	0	3	0	0	0	0	0	0	1	0	1	0	0	0	0	0	2	0	0	0	0	0	2	0	0	1	0	0	0	0	0	1	1	1
85553	85554	00136-00052	trachea	582	5332	35	2	2	1	0	1	1	2	1	1	2	6	4	1	0	1	1	0	1	0	4	0	0	0	1	0	8	0	3	7	3	2	6	0	0	3	3	4	0	1	1	1	1	0
85554	85555	00137-00049	trachea	599	5666	36	1	3	0	0	1	0	2	0	2	3	3	0	0	2	3	2	2	1	0	5	0	0	0	3	2	16	0	2	10	4	1	3	0	1	7	0	5	1	0	8	2	3	4
85555	85556	00138-00053	trachea	568	6777	36	2	1	0	0	1	1	1	1	1	1	5	2	0	5	1	0	0	0	0	1	0	1	2	0	0	10	0	0	5	1	1	6	1	0	0	0	5	0	0	1	2	8	0
85556	85557	00139-00054	trachea	772	5283	38	0	0	0	0	1	0	1	0	0	1	1	1	0	1	0	0	0	1	0	0	0	0	0	0	0	8	0	2	3	0	0	4	0	1	3	0	2	0	0	1	0	0	0
85557	85558	00140-00061	trachea	930	5375	38	1	4	1	1	0	1	1	0	0	0	3	2	0	2	0	0	0	0	0	5	1	0	1	0	0	2	0	4	6	2	0	5	2	0	4	3	2	0	0	4	1	0	1
85558	85559	00141-00056	trachea	1000	5754	38	4	5	1	0	1	3	3	4	1	0	8	0	1	1	0	2	2	1	0	9	1	2	1	6	1	8	0	2	14	8	0	6	0	0	3	3	3	0	1	1	0	0	2
85559	85560	00142-00061	trachea	1041	4485	39	2	1	0	0	1	0	1	0	0	0	8	0	2	1	1	0	0	0	0	3	0	0	0	1	1	10	0	4	4	1	1	4	0	0	6	2	2	0	1	3	2	0	1
85560	85561	00143-00053	trachea	555	5883	39	2	1	0	0	0	0	0	0	0	0	2	0	0	0	1	0	0	0	0	2	0	1	1	0	3	7	0	6	4	1	0	2	0	0	4	1	4	1	0	4	3	0	1
85561	85562	00144-00057	trachea	983	3582	40	4	1	1	0	3	1	1	0	0	3	9	1	0	2	3	1	0	0	0	5	0	0	0	1	0	6	0	0	6	0	0	4	0	0	3	0	4	1	2	1	1	1	3
85562	85563	00145-00056	trachea	405	4716	40	0	1	0	0	0	0	3	0	0	0	1	0	0	0	3	0	0	0	0	3	0	0	0	3	0	6	0	0	3	1	1	2	0	0	2	0	1	0	0	2	0	1	0
85563	85564	00146-00058	trachea	1153	6026	40	4	0	1	0	0	0	4	0	0	1	4	1	0	3	0	1	0	1	0	2	0	1	3	1	0	12	0	3	0	0	1	4	0	0	2	1	3	2	1	1	0	2	0
85564	85565	00147-00052	trachea	950	7116	40	4	2	1	2	0	0	2	2	3	0	7	0	0	3	1	1	1	1	0	6	0	0	0	6	2	13	0	1	7	1	0	4	1	0	3	1	3	2	0	3	4	1	0
85565	85566	00148-00062	trachea	1036	4155	42	1	3	2	1	0	2	3	1	0	1	2	1	0	1	0	1	0	0	0	4	0	1	1	6	0	7	0	2	12	3	0	4	0	0	4	3	3	0	1	0	2	1	1
85566	85567	00149-00050	trachea	444	7214	42	1	1	4	0	0	0	3	1	0	2	4	0	0	3	0	0	3	0	0	6	0	0	0	0	1	5	0	0	5	2	1	2	1	0	7	0	3	0	0	7	1	5	1
85567	85568	00150-00057	trachea	838	7423	42	4	9	7	1	10	0	5	4	21	8	16	3	0	5	8	0	31	0	5	7	0	2	2	7	2	24	11	7	8	1	2	5	2	1	10	3	7	1	7	11	5	2	3
85568	85569	00151-00056	trachea	528	7540	42	6	1	4	1	1	1	1	0	4	7	7	0	0	0	0	0	6	1	0	9	0	1	1	2	0	9	1	4	5	0	3	5	0	2	6	1	6	3	0	1	0	2	0
85569	85570	00152-00057	trachea	606	2860	43	3	5	0	1	1	0	7	0	1	1	3	2	2	2	1	0	0	0	0	5	0	0	0	1	1	13	0	1	7	1	1	4	0	0	9	1	3	0	0	2	1	1	2
85570	85571	00153-00059	trachea	709	5700	43	2	3	2	0	4	0	1	2	0	1	5	3	0	0	0	2	5	2	0	3	0	2	0	0	1	7	0	1	9	3	0	5	0	1	3	0	2	0	3	2	1	0	2
85571	85572	00154-00057	trachea	868	5931	43	3	4	1	0	0	1	0	1	0	1	2	2	1	2	2	0	0	0	0	0	0	1	1	1	0	9	0	1	5	1	0	1	1	1	3	1	2	0	0	5	2	2	2
85572	85573	00155-00065	trachea	875	6172	43	4	5	0	0	0	0	2	0	2	0	5	0	0	2	0	0	1	0	0	4	0	0	2	0	0	17	0	7	4	0	0	1	0	0	7	3	10	1	0	2	3	3	0
85573	85574	00156-00057	trachea	561	7059	43	4	1	0	0	0	0	0	3	1	1	2	1	0	2	1	2	0	0	0	6	0	0	1	0	0	6	0	4	6	1	0	1	0	0	5	0	9	0	0	5	1	1	0
85574	85575	00157-00061	trachea	966	7309	43	2	6	17	2	0	1	12	21	4	5	13	4	1	2	4	2	15	5	0	12	0	0	3	7	2	31	0	8	11	2	1	13	1	0	22	8	10	0	4	12	1	16	2
85575	85576	00158-00062	trachea	744	4763	44	2	6	0	0	0	0	3	0	1	2	7	1	2	4	3	0	5	1	0	6	0	1	4	1	1	8	0	1	15	2	1	6	0	0	7	1	3	0	1	3	2	4	2
85576	85577	00159-00062	trachea	1279	5043	44	2	4	2	0	1	1	4	2	0	1	10	1	2	2	1	2	2	2	0	11	0	0	3	2	3	16	0	6	5	4	0	2	0	0	14	2	5	0	0	5	2	2	5
85577	85578	00160-00058	trachea	536	7382	44	5	3	8	7	5	0	5	0	9	2	9	3	0	5	4	1	20	1	1	9	0	1	1	2	0	16	9	2	11	1	1	6	0	0	7	3	4	0	2	7	1	2	2
85578	85579	00161-00060	trachea	658	2588	45	0	1	1	1	0	0	1	2	0	0	0	0	0	1	0	0	0	0	0	2	0	0	0	0	0	5	0	3	3	2	0	2	0	0	5	1	2	0	0	3	1	1	5
85579	85580	00162-00058	trachea	390	2619	46	2	0	0	0	0	0	0	0	0	0	2	0	0	0	0	0	0	0	0	1	0	1	0	0	0	1	0	0	1	0	0	1	0	0	1	0	1	0	0	2	0	0	0
85580	85581	00163-00059	trachea	442	2800	46	0	1	1	1	0	0	1	0	0	1	3	1	2	1	1	0	0	0	0	2	1	0	1	1	0	1	0	0	5	2	1	6	0	0	4	0	0	1	0	1	0	0	0
85581	85582	00164-00061	trachea	701	2888	46	1	7	2	0	2	0	3	0	2	0	8	2	1	3	2	0	1	1	0	2	0	2	1	1	1	4	0	1	14	3	0	8	0	0	3	1	5	1	3	4	0	3	4
85582	85583	00165-00057	trachea	409	4261	46	0	0	0	0	1	0	0	2	0	2	3	0	0	0	0	0	0	0	0	1	0	0	0	0	2	2	0	2	2	0	0	3	0	2	3	0	0	0	0	1	0	0	0
85583	85584	00166-00059	trachea	523	4657	46	0	1	0	0	0	0	0	1	1	0	1	1	0	0	0	0	0	0	0	1	0	0	0	0	0	0	0	0	0	0	0	0	0	0	0	0	1	0	0	0	0	0	0
85584	85585	00167-00063	trachea	693	4344	47	1	3	2	0	6	0	3	0	0	0	5	2	1	1	0	1	0	0	0	3	1	1	0	4	1	7	0	1	14	3	0	6	1	0	10	1	2	0	0	1	2	0	0
85585	85586	00168-00063	trachea	517	4696	47	0	0	0	0	0	1	1	0	0	0	2	0	0	1	0	0	0	0	0	4	0	1	0	1	0	1	0	1	1	0	0	1	1	0	2	2	0	0	0	0	1	0	2
85586	85587	00169-00064	trachea	684	5313	47	1	1	4	0	0	0	1	3	0	1	4	1	0	2	1	1	0	1	0	3	0	1	0	0	0	6	0	3	3	1	1	6	0	0	3	4	1	0	0	2	0	1	1
85587	85588	00170-00061	trachea	977	4001	48	1	0	0	0	1	0	0	0	0	0	4	3	1	0	0	0	0	1	0	3	0	0	1	0	4	9	0	3	15	3	2	5	0	2	2	3	2	0	0	0	0	1	1
85588	85589	00171-00062	trachea	607	3253	49	1	0	0	0	0	1	1	0	0	0	0	0	0	0	1	0	0	0	0	2	0	0	0	0	0	0	0	2	0	0	0	2	1	0	1	1	0	0	0	1	0	0	0
85589	85590	00172-00066	trachea	746	5606	49	2	1	2	0	1	0	3	0	0	1	3	0	0	0	2	0	0	0	0	1	0	0	0	2	0	2	0	0	3	1	0	5	0	0	2	1	1	1	0	0	0	0	1
85590	85591	00173-00067	trachea	983	5851	49	0	0	0	0	0	0	1	0	1	1	0	0	0	0	1	0	0	0	0	0	0	0	1	1	0	9	0	2	0	1	0	0	0	1	2	0	2	0	0	3	1	0	0
85591	85592	00174-00065	trachea	1007	3206	50	2	0	0	0	0	0	0	0	0	0	2	0	0	0	1	0	0	0	0	0	0	0	0	0	0	0	0	0	0	0	0	1	0	0	2	0	1	0	0	4	0	0	0
85592	85593	00175-00065	trachea	721	4970	50	1	4	0	1	1	1	2	1	0	1	5	0	0	2	1	1	1	0	0	2	0	0	0	2	1	1	0	1	15	3	0	7	0	1	4	4	3	1	2	4	2	0	3
85593	85594	00176-00065	trachea	510	2529	51	3	0	1	0	0	0	2	0	1	0	4	2	0	1	1	0	0	1	0	5	0	1	0	0	0	6	0	2	4	0	0	6	0	1	3	0	2	0	0	1	1	1	2
85594	85595	00177-00065	trachea	667	4377	51	2	1	0	0	2	0	3	4	1	1	9	2	2	0	4	0	0	1	0	1	0	1	0	2	0	8	0	2	11	2	2	4	1	2	3	2	2	0	1	2	3	1	1
85595	85596	00178-00068	trachea	363	6121	51	1	0	0	0	0	0	2	0	0	0	1	0	1	2	1	0	1	0	0	2	0	0	1	0	1	2	0	0	0	0	0	1	0	0	2	1	1	0	0	3	0	1	1
85596	85597	00179-00068	trachea	619	7243	51	4	8	13	0	0	2	2	11	2	2	12	1	0	2	0	1	1	6	0	8	1	1	3	1	1	10	0	2	4	1	2	7	3	1	5	16	3	0	1	3	7	5	2
85597	85598	00180-00069	trachea	940	5004	54	4	0	1	1	0	1	2	0	0	1	3	2	2	0	1	1	2	1	0	3	0	0	0	3	2	7	0	1	4	0	1	3	0	0	3	3	0	0	0	3	1	0	2
85598	85599	00181-00078	trachea	558	6112	54	0	1	0	0	0	1	0	0	0	0	2	0	0	0	0	0	0	0	0	0	0	0	1	0	0	2	0	0	0	0	0	1	1	0	0	0	2	0	0	2	1	0	0
85599	85600	00182-00070	trachea	626	6432	54	3	0	1	0	0	0	0	0	0	0	1	0	0	0	0	0	0	0	0	1	0	0	0	0	0	3	0	0	0	0	0	3	0	0	0	0	2	0	0	1	1	0	1
85600	85601	00183-00065	trachea	392	7515	54	4	1	2	0	4	0	3	2	10	3	2	0	0	2	0	0	6	0	0	1	0	1	2	0	1	6	0	1	2	0	1	4	0	0	4	1	0	0	0	1	1	1	0
85601	85602	00184-00069	trachea	642	3986	55	3	0	0	0	1	0	1	1	1	1	1	3	2	0	0	0	0	0	0	7	0	4	0	1	2	11	1	9	7	4	0	2	0	1	3	1	2	0	1	1	1	0	0
85602	85603	00185-00075	trachea	626	5401	55	2	4	3	1	2	0	3	2	0	2	3	2	0	1	2	1	0	0	0	7	0	1	0	2	1	12	0	6	4	1	0	3	0	0	5	2	2	1	1	6	3	1	1
85603	85604	00186-00070	trachea	826	2828	56	0	1	2	0	4	1	3	3	1	0	6	3	0	2	2	0	1	1	0	7	0	1	0	2	2	7	0	4	11	3	1	2	0	0	4	2	5	0	1	0	2	1	4
85604	85605	00187-00076	trachea	1246	4190	57	2	1	0	0	2	0	2	1	0	0	1	1	1	2	0	0	1	0	0	4	0	0	1	1	0	7	0	4	2	1	0	4	0	0	2	3	2	0	0	1	1	0	1
85605	85606	00188-00074	trachea	1053	5195	57	2	0	0	0	1	0	1	1	0	1	3	1	0	4	0	0	0	0	0	3	0	0	2	0	0	6	0	2	6	0	1	3	0	0	6	0	3	0	0	2	0	2	0
85606	85607	00189-00072	trachea	660	7213	57	6	3	6	1	0	2	5	7	0	2	14	1	1	2	1	0	1	0	0	9	1	0	0	2	0	17	0	7	7	1	1	5	1	0	4	15	4	0	0	11	5	10	1
85607	85608	00190-00075	trachea	1090	5988	58	0	1	2	0	1	0	2	0	4	2	7	0	0	2	0	0	0	0	0	5	0	0	0	5	1	15	0	6	7	0	0	7	0	0	5	2	2	1	1	14	1	1	3
85608	85609	00191-00075	trachea	550	6765	58	1	2	1	0	0	0	1	2	0	0	3	0	1	5	2	0	0	0	0	4	0	0	2	0	0	10	0	1	6	0	1	4	0	0	1	1	3	1	0	3	1	3	1
85609	85610	00192-00080	trachea	902	3065	59	1	3	0	0	1	0	1	1	0	0	2	3	0	0	0	0	1	0	0	4	0	1	0	0	0	5	0	2	2	1	0	2	0	0	0	0	1	0	0	1	0	1	3
85610	85611	00193-00078	trachea	691	3118	59	2	0	2	0	0	1	1	0	0	2	4	1	0	0	2	0	0	0	0	1	0	1	0	4	1	3	0	1	2	0	1	3	2	1	3	2	3	0	0	3	1	2	1
85611	85612	00194-00072	trachea	707	4412	59	5	2	2	0	2	0	5	1	0	2	9	1	0	1	4	2	0	1	0	3	0	0	0	1	1	11	0	2	9	3	1	6	0	1	6	0	6	1	0	0	7	1	1
85612	85613	00195-00078	trachea	665	6736	59	1	2	1	1	0	1	5	3	0	3	9	2	0	5	3	1	0	2	0	6	0	1	1	0	0	6	0	1	7	1	1	6	0	1	5	2	4	0	0	9	1	1	0
85613	85614	00196-00069	trachea	321	7365	59	2	2	4	5	6	1	1	1	1	0	4	0	0	2	1	0	9	4	2	4	0	2	0	0	2	6	2	4	3	0	1	3	0	0	5	3	5	1	4	4	0	3	2
85614	85615	00197-00074	trachea	626	3749	60	0	0	0	0	1	0	1	0	1	2	2	1	0	1	1	1	0	0	0	1	0	0	0	0	1	3	0	2	4	1	0	0	0	0	3	1	1	0	1	2	0	1	2
85615	85616	00198-00078	trachea	909	5638	60	1	6	3	0	2	1	4	4	1	0	10	1	1	1	1	0	3	2	0	3	0	0	0	0	0	10	0	2	10	5	0	5	0	2	3	2	4	1	1	3	3	1	1
85616	85617	00199-00079	trachea	871	2991	61	1	5	0	2	0	0	2	0	0	0	3	0	0	4	1	0	1	0	0	8	0	2	0	2	0	9	0	6	6	3	0	3	1	0	7	1	5	0	1	2	0	1	0
85617	85618	00200-00072	trachea	573	3788	61	3	1	1	0	0	1	1	0	1	1	4	1	0	2	0	0	1	0	0	3	0	2	1	1	1	6	0	1	4	2	1	6	0	0	2	0	3	0	1	3	3	2	1
85618	85619	00201-00079	trachea	561	7509	61	1	4	3	0	3	0	2	0	3	11	4	1	0	2	1	0	13	3	0	4	0	2	1	2	0	12	0	2	4	5	2	2	0	0	8	2	3	2	0	5	2	3	2
85619	85620	00202-00088	trachea	991	3104	62	1	7	2	0	1	0	2	0	0	1	10	0	1	0	0	1	1	1	0	7	0	0	0	1	0	9	0	0	9	0	3	1	2	1	5	2	3	1	1	4	0	0	2
85620	85621	00203-00076	trachea	663	5673	62	1	5	0	0	0	0	4	0	0	2	3	1	0	0	0	1	0	0	0	6	0	0	0	2	2	5	1	1	7	3	1	7	0	2	4	2	2	0	0	3	0	1	0
85621	85622	00204-00078	trachea	720	7251	63	6	2	7	0	1	0	2	8	2	2	9	3	0	3	1	0	3	3	0	4	0	0	0	4	0	12	0	4	5	3	0	10	2	0	5	18	1	0	2	6	2	4	3
85622	85623	00205-00082	trachea	1109	3605	64	1	2	4	0	2	1	3	1	0	1	10	4	2	1	1	0	0	0	0	5	0	1	0	6	0	8	0	4	3	1	0	7	0	0	3	0	6	1	1	3	2	0	0
85623	85624	00206-00090	trachea	1045	7390	64	3	5	10	0	8	0	9	4	10	13	13	2	0	6	3	1	15	4	8	14	0	2	4	1	1	28	13	8	9	0	1	7	3	0	11	3	5	2	8	12	6	7	3
85624	85625	00207-00077	trachea	455	3573	65	0	1	1	0	0	0	2	0	0	0	1	0	0	0	0	0	0	2	0	1	0	0	0	0	0	6	0	3	1	0	0	3	0	0	5	0	1	0	0	3	1	0	0
85625	85626	00208-00080	trachea	540	3831	65	0	1	0	0	2	0	2	2	3	0	2	1	1	3	1	0	1	0	0	2	0	0	1	1	0	6	0	3	6	3	2	5	0	1	6	1	2	0	1	1	1	1	2
85626	85627	00209-00084	trachea	576	6942	66	0	1	1	0	1	0	1	0	0	0	4	1	0	4	0	1	0	0	0	3	0	0	0	0	0	9	0	0	7	0	2	5	0	0	0	1	3	1	0	4	1	2	0
85627	85628	00210-00089	trachea	1188	3192	67	0	0	0	0	0	1	0	0	0	0	0	0	0	0	0	0	0	0	0	0	0	0	0	0	0	0	0	0	0	0	0	0	0	0	1	0	0	0	0	0	0	1	0
85628	85629	00211-00080	trachea	696	7018	67	2	1	0	0	0	1	1	0	0	0	2	1	0	0	0	1	0	1	0	4	0	0	1	0	0	7	0	1	0	0	2	1	1	0	1	0	0	0	0	2	3	3	0
85629	85630	00212-00089	trachea	1045	3500	71	0	2	0	1	0	0	1	4	1	2	6	0	0	5	2	0	0	1	0	4	0	0	0	2	1	11	0	4	6	0	1	4	0	0	5	0	3	0	0	2	0	0	2
85630	85631	00213-00082	trachea	241	3817	71	0	0	0	0	1	0	2	0	1	1	0	0	1	0	0	0	0	1	0	1	0	0	0	0	0	1	0	1	6	2	0	2	0	0	2	0	0	0	0	0	0	0	0
85631	85632	00214-00083	trachea	865	5433	71	3	2	2	1	3	0	1	1	2	4	6	4	0	1	1	1	0	2	0	4	0	1	0	1	3	10	0	8	4	7	0	7	0	0	5	2	1	1	1	4	0	0	1
85632	85633	00215-00082	trachea	450	7426	71	2	5	5	0	5	1	4	2	5	2	4	0	0	3	4	2	12	1	4	9	0	1	1	2	0	9	10	0	4	1	0	6	0	0	2	2	6	1	6	6	1	1	0
85633	85634	00216-00093	trachea	607	6961	72	5	0	0	1	1	0	0	3	0	3	10	1	2	4	1	1	0	0	0	5	0	0	1	1	0	12	0	2	4	0	1	1	2	0	4	3	5	1	1	2	3	2	1
85634	85635	00217-00088	trachea	814	7081	72	3	6	5	0	0	0	2	1	2	1	6	3	2	3	1	0	1	0	0	8	0	0	0	2	0	14	0	4	8	2	1	9	1	1	1	2	8	2	0	6	2	1	3
85635	85636	00218-00089	trachea	1000	2604	74	1	3	0	0	3	2	0	0	1	2	2	3	0	1	0	0	0	0	0	1	0	0	0	0	0	11	0	1	4	0	0	1	0	2	1	0	4	0	0	2	0	1	3
85636	85637	00219-00087	trachea	771	4025	74	2	1	0	0	4	2	3	2	1	0	4	1	0	1	0	0	1	0	0	2	0	1	0	1	0	14	0	5	17	4	2	5	0	0	3	0	3	0	0	4	0	0	2
85637	85638	00220-00088	trachea	720	4366	74	1	0	0	0	0	0	1	0	0	0	3	1	1	0	0	0	0	0	0	0	0	0	0	1	0	3	0	2	2	1	0	2	0	0	3	0	1	1	0	0	0	0	0
85638	85639	00221-00093	trachea	681	2531	75	2	2	2	0	2	1	0	0	1	1	6	0	2	1	1	1	0	0	0	3	0	1	0	1	1	12	0	4	4	3	1	4	0	1	2	2	1	1	0	1	2	1	3
85639	85640	00222-00087	trachea	515	3711	75	0	1	0	0	0	1	0	0	0	0	2	0	0	1	2	0	0	0	0	4	0	0	0	1	0	4	0	4	6	2	1	2	0	1	0	1	3	0	0	1	0	1	0
85640	85641	00223-00089	trachea	617	4274	75	2	1	1	0	1	0	0	1	2	1	4	4	0	0	0	1	0	0	0	3	0	0	0	0	1	7	0	3	6	1	2	1	0	1	7	1	3	0	0	2	0	0	0
85641	85642	00224-00096	trachea	1001	4914	75	3	9	2	2	7	1	2	2	0	2	13	6	1	6	5	0	2	0	0	5	0	1	0	1	3	10	0	6	19	5	0	8	0	0	6	7	10	1	1	5	5	2	1
85642	85643	00225-00091	trachea	830	4947	75	5	4	1	1	2	2	3	0	0	4	5	5	0	0	1	2	2	1	0	3	0	0	2	2	1	3	0	4	9	4	1	7	0	0	4	1	2	0	1	0	0	0	2
85643	85644	00226-00093	trachea	767	6905	75	2	3	2	0	0	1	1	1	0	0	4	0	0	2	1	0	0	0	0	7	0	0	0	1	0	4	0	2	3	0	1	5	0	0	2	0	3	1	1	5	3	0	1
85644	85645	00227-00090	trachea	880	7284	75	5	2	16	0	1	2	2	27	4	2	15	0	1	1	2	2	15	4	0	8	0	3	2	5	1	22	0	9	6	2	3	3	1	2	11	14	3	1	0	8	2	18	0
85645	85646	00228-00093	trachea	675	2732	76	4	7	0	0	4	0	1	2	0	0	2	3	0	1	0	1	1	0	0	3	0	2	2	0	0	2	0	2	10	1	1	5	0	0	6	0	2	0	0	1	3	1	3
85646	85647	00229-00095	trachea	1031	3541	76	2	0	2	0	0	2	5	1	2	1	7	0	1	3	1	1	0	0	0	4	0	0	0	0	0	9	0	4	5	3	1	4	0	0	6	2	2	0	0	0	1	3	4
85647	85648	00230-00092	trachea	546	5773	77	1	2	0	0	1	0	0	1	0	0	2	0	1	0	0	1	1	2	0	2	0	0	0	0	0	5	0	0	6	1	0	1	0	0	2	2	0	0	1	2	1	0	3
85648	85649	00231-00101	trachea	1120	6246	77	2	2	0	0	0	1	0	1	0	0	6	1	0	0	5	0	1	1	0	6	0	1	3	2	0	4	0	3	4	0	1	6	2	0	3	2	5	0	0	5	4	1	0
85649	85650	00232-00095	trachea	459	2555	78	0	3	0	0	4	0	2	0	1	0	1	1	0	1	1	0	0	1	0	3	0	0	1	0	0	2	0	3	1	2	0	5	1	0	3	0	1	0	0	4	0	2	3
85650	85651	00233-00097	trachea	964	2666	78	1	7	2	0	1	2	4	4	1	0	5	7	0	1	4	1	0	3	0	6	1	0	2	3	2	9	0	5	19	5	1	7	1	1	7	4	4	0	1	5	3	0	5
85651	85652	00234-00091	trachea	757	5913	78	4	1	0	0	0	0	2	3	3	0	2	3	0	3	0	1	0	0	0	9	0	0	0	1	2	10	0	0	10	3	1	5	1	0	3	1	6	0	0	2	1	1	0
85652	85653	00235-00101	trachea	897	2756	79	0	2	1	0	3	1	1	1	0	0	3	2	1	2	1	0	0	0	0	2	0	0	0	0	1	7	0	2	7	3	0	4	0	0	5	0	3	0	1	1	1	2	1
85653	85654	00236-00092	trachea	522	5227	79	0	0	0	0	0	0	0	0	0	0	3	2	0	0	0	0	0	0	0	0	0	0	0	0	0	0	0	0	2	0	1	0	0	0	0	0	0	0	0	0	0	0	0
85654	85655	00237-00109	trachea	1058	6133	79	3	2	2	0	0	0	0	0	2	1	5	0	0	2	0	0	1	0	0	2	0	0	0	0	1	3	0	1	1	0	0	4	0	0	0	1	5	0	0	0	1	1	1
85655	85656	00238-00096	trachea	842	4868	80	2	11	4	0	6	2	3	2	0	1	8	1	0	2	3	2	2	1	0	4	0	1	0	3	2	12	0	3	10	4	1	5	0	2	11	1	4	0	0	8	2	1	3
85656	85657	00239-00095	trachea	753	5353	80	1	6	1	1	0	0	0	0	1	2	5	4	1	2	2	0	0	1	0	0	0	0	0	1	1	11	0	6	10	1	3	8	0	0	7	3	8	6	0	4	0	2	1
85657	85658	00240-00091	trachea	462	5599	80	3	5	2	0	0	0	3	0	0	1	0	1	0	0	0	0	0	0	0	3	0	0	0	2	0	4	0	2	1	0	0	2	0	0	2	0	1	1	0	2	0	0	2
85658	85659	00241-00099	trachea	1146	6555	80	2	4	0	1	0	1	8	1	2	4	11	1	1	7	2	1	0	0	0	10	0	1	1	1	0	18	0	5	11	2	0	5	0	0	7	0	4	1	0	6	1	3	0
85659	85660	00242-00096	trachea	813	7364	80	3	4	9	4	6	1	5	4	7	8	6	3	0	5	2	0	19	0	7	11	0	1	0	1	0	30	14	10	11	2	1	8	0	0	11	0	6	1	3	11	4	7	0
85660	85661	00243-00106	trachea	1015	3160	81	0	1	0	1	0	0	0	1	0	0	2	2	0	0	0	0	0	0	0	2	1	0	0	0	0	1	0	3	2	2	1	1	3	0	0	0	2	0	0	5	0	2	1
85661	85662	00244-00106	trachea	1243	3244	81	0	1	0	0	1	0	1	0	1	0	0	1	0	0	0	0	0	0	0	2	0	0	0	0	0	3	0	0	2	0	0	1	0	0	3	0	0	1	0	0	2	1	0
85662	85663	00245-00093	trachea	550	4062	81	2	2	1	0	3	0	3	1	0	0	3	1	1	0	1	0	1	1	0	2	0	1	0	1	0	10	0	1	5	2	0	2	0	1	5	0	2	0	0	0	1	0	0
85663	85664	00246-00098	trachea	700	5567	81	1	1	0	0	2	2	1	2	0	2	7	2	0	1	1	1	1	0	0	3	0	0	2	1	2	5	0	0	4	3	1	4	0	0	4	1	5	0	0	1	1	0	1
85664	85665	00247-00092	trachea	574	6439	81	0	0	2	0	0	0	1	1	0	0	0	0	0	0	0	1	0	0	0	7	0	1	1	1	0	5	0	2	3	0	0	1	0	0	1	0	2	0	0	0	0	1	0
85665	85666	00248-00103	trachea	1048	3042	82	0	2	4	0	1	1	2	0	0	1	4	1	1	1	1	2	1	0	0	3	0	2	0	0	0	3	1	2	7	3	1	4	0	1	3	2	4	0	0	1	0	2	2
85666	85667	00249-00104	trachea	1441	4555	82	0	0	0	0	0	0	0	0	0	0	0	0	1	0	1	0	0	0	0	3	0	0	0	0	0	1	0	0	0	0	0	1	0	0	1	0	0	0	0	1	0	1	0
85667	85668	00250-00105	trachea	908	4664	82	1	0	1	0	0	0	0	0	0	1	1	1	0	0	0	1	1	0	0	0	0	0	0	0	0	2	0	2	4	0	0	1	0	0	2	1	3	0	0	1	2	1	1
85668	85669	00251-00099	trachea	1003	5250	82	0	1	0	0	0	0	1	0	0	1	3	0	0	0	0	0	0	0	0	1	0	0	0	2	0	2	0	1	1	0	1	0	1	0	2	2	2	0	1	3	1	0	0
85669	85670	00252-00097	trachea	585	5420	82	0	1	1	1	1	0	3	0	1	0	3	0	0	1	2	0	2	0	0	2	0	1	0	2	0	2	0	3	5	0	0	3	1	1	3	2	3	1	0	0	1	1	0
85670	85671	00253-00096	trachea	503	6047	82	0	0	0	0	0	1	0	0	0	1	1	0	0	0	0	0	0	0	0	1	0	0	1	0	0	8	0	2	0	0	0	2	0	0	0	0	2	0	1	0	0	1	0
85671	85672	00254-00098	trachea	921	2699	83	1	4	1	2	2	1	4	2	1	0	11	1	1	2	4	3	0	0	0	9	0	1	0	2	0	5	0	1	16	5	0	11	2	1	3	0	5	0	1	4	1	3	3
85672	85673	00255-00099	trachea	887	3633	84	2	2	0	1	2	0	3	1	0	1	4	0	2	1	1	0	0	1	0	4	0	0	0	0	0	7	0	1	10	0	1	6	0	0	4	1	1	1	0	0	1	1	1
85673	85674	00256-00103	trachea	652	5792	84	1	3	1	1	1	0	1	0	0	1	4	0	0	1	0	0	0	0	0	4	1	0	0	0	2	7	1	2	9	4	1	1	0	0	1	2	4	0	0	2	2	3	0
85674	85675	00257-00098	trachea	761	2825	85	2	0	0	0	0	0	0	1	0	0	4	1	2	0	0	0	0	0	0	2	0	1	1	0	1	0	0	3	4	0	0	2	0	0	0	1	2	0	0	0	0	3	2
85675	85676	00258-00101	trachea	909	2923	85	2	3	3	0	2	1	0	0	0	0	7	3	0	2	2	0	0	0	0	2	0	1	1	0	0	8	0	6	9	4	0	6	0	1	5	1	1	0	0	0	1	2	2
85676	85677	00259-00102	trachea	867	3792	85	0	1	0	0	0	0	1	0	0	1	3	1	1	0	0	0	0	0	0	3	0	0	0	1	0	5	0	2	5	3	0	4	0	0	8	1	4	0	1	0	0	0	3
85677	85678	00260-00101	trachea	877	4783	85	3	3	0	0	1	0	3	0	0	1	6	2	0	0	0	1	1	2	0	3	0	0	0	0	1	6	0	3	6	5	0	6	0	0	10	2	6	0	0	5	0	0	6
85678	85679	00261-00099	trachea	737	7328	85	2	0	2	0	0	2	4	0	3	0	2	0	1	2	2	0	4	0	1	4	0	0	3	0	1	12	2	3	2	0	0	0	0	0	8	0	3	1	1	3	2	8	2
85679	85680	00262-00102	trachea	816	5004	86	1	7	0	0	1	2	2	0	0	0	5	1	1	2	1	0	1	0	0	2	0	0	0	0	1	1	0	3	7	3	0	4	0	0	4	1	1	1	0	1	1	1	2
85680	85681	00263-00104	trachea	956	5089	87	3	3	4	0	2	1	0	1	0	1	13	0	0	1	0	2	10	0	0	6	0	2	0	1	0	9	0	3	18	6	0	8	1	1	6	1	4	1	0	4	1	4	3
85681	85682	00264-00103	trachea	510	7099	87	1	1	1	1	0	1	3	0	2	0	5	1	0	1	2	0	0	1	0	3	0	2	3	0	1	6	0	4	3	3	2	4	0	0	0	1	1	0	0	2	0	2	0
85682	85683	00265-00101	trachea	689	7246	88	4	3	14	0	1	2	8	9	2	1	9	4	1	3	4	0	10	1	0	8	1	2	0	5	0	17	0	8	7	1	2	8	2	0	13	11	5	0	1	12	5	8	0
85683	85684	00266-00110	trachea	790	3859	89	0	2	1	0	2	0	3	0	1	1	4	0	0	4	3	0	0	0	0	6	0	0	0	1	0	19	0	4	6	2	1	2	0	0	5	1	0	1	0	3	1	0	1
85684	85685	00267-00104	trachea	574	4525	89	0	0	0	0	0	0	0	0	0	0	0	0	0	0	0	0	0	0	0	0	0	0	0	0	0	0	0	0	0	0	0	0	0	0	0	1	0	0	0	1	0	1	0
85685	85686	00268-00109	trachea	953	5320	89	2	0	1	0	0	2	1	2	0	0	7	3	0	1	0	1	1	1	0	5	0	0	1	2	1	3	0	1	6	1	0	5	1	0	4	0	2	1	0	5	1	3	1
85686	85687	00269-00108	trachea	996	3572	90	2	3	1	0	0	0	1	1	0	1	3	1	0	0	1	0	0	1	0	5	0	1	0	1	1	10	0	3	3	2	2	4	1	0	4	2	1	0	0	0	1	1	1
85687	85688	00270-00101	trachea	560	5666	90	0	2	0	0	2	0	4	0	1	0	6	0	1	1	0	0	1	0	0	4	0	0	1	0	0	10	0	0	6	2	1	4	0	0	7	0	1	3	0	1	0	1	1
85688	85689	00271-00105	trachea	565	3697	91	1	1	1	0	0	0	1	0	1	0	0	0	0	1	1	0	0	0	0	1	0	0	2	0	0	8	0	1	2	0	1	2	0	0	1	0	0	0	0	1	1	2	2
85689	85690	00272-00107	trachea	946	4180	91	3	2	0	0	2	0	3	1	0	0	3	1	0	3	1	1	0	0	0	5	0	1	0	2	0	9	1	6	10	2	0	3	2	0	3	3	3	0	1	3	1	1	2
85690	85691	00273-00108	trachea	890	5034	91	1	3	3	0	2	1	1	3	0	4	11	1	0	1	0	2	4	1	0	1	1	0	0	3	1	1	0	0	14	4	0	14	0	2	5	2	4	2	0	5	3	1	4
85691	85692	00274-00106	trachea	889	7148	91	3	2	1	0	0	1	2	0	1	2	7	2	0	6	2	1	0	0	0	8	0	1	3	3	0	14	0	0	9	0	1	4	0	1	10	0	4	0	0	9	2	4	4
85692	85693	00275-00103	trachea	701	5954	92	0	2	1	1	0	0	0	0	4	3	6	1	0	0	2	0	0	0	0	3	0	0	0	2	0	11	0	2	5	1	2	2	1	0	4	1	3	0	0	2	2	4	0
85693	85694	00276-00108	trachea	972	7414	92	5	10	9	0	11	1	2	2	26	1	10	2	1	4	8	3	31	6	4	13	0	0	0	8	2	21	17	3	11	2	0	8	0	1	8	5	5	1	11	5	7	5	0
85694	85695	00277-00106	trachea	347	2566	93	1	1	0	0	0	0	2	0	0	0	1	1	0	0	1	0	1	0	0	3	0	0	0	0	0	6	0	1	2	2	0	2	0	0	3	1	1	0	0	0	2	1	0
85695	85696	00278-00110	trachea	760	4422	94	2	1	0	0	1	0	1	0	0	1	2	1	0	0	0	0	0	0	0	1	0	0	0	0	1	4	0	1	0	0	1	1	0	0	0	3	1	0	0	2	0	0	0
85696	85697	00279-00105	trachea	423	5892	94	1	2	0	0	0	0	1	0	0	0	0	0	1	2	0	0	0	0	0	2	0	0	1	0	0	6	0	2	3	0	0	2	0	1	3	2	1	0	0	3	2	1	1
85697	85698	00280-00112	trachea	1000	3004	95	2	7	1	0	3	0	4	1	0	1	5	1	0	1	3	1	3	0	0	5	0	0	1	0	1	3	0	2	11	4	1	10	1	3	8	4	1	0	1	4	3	1	3
85698	85699	00281-00108	trachea	590	4689	95	3	1	2	0	0	1	5	1	0	0	4	0	0	2	1	0	0	0	0	1	0	0	0	2	0	2	0	1	3	1	0	3	0	1	1	1	3	0	1	1	1	1	0
85699	85700	00282-00110	trachea	524	2863	96	1	1	0	0	1	0	0	0	0	0	4	0	0	0	0	0	1	0	0	1	0	0	0	1	0	0	0	1	1	0	0	2	0	0	4	0	1	0	0	1	4	2	1
85700	85701	00283-00110	trachea	706	5172	96	0	1	0	0	0	0	3	2	0	2	4	1	0	0	1	0	0	0	0	0	0	0	0	0	1	4	0	2	0	1	0	5	0	0	1	0	5	0	0	1	1	0	0
85701	85702	00284-00113	trachea	730	5542	96	1	5	2	1	1	0	9	2	2	2	10	2	1	1	0	0	4	2	0	10	1	2	0	4	0	14	0	2	7	5	1	5	0	0	4	3	9	2	0	5	2	0	0
85702	85703	00285-00112	trachea	752	6025	96	0	0	0	0	0	0	0	0	1	1	0	0	0	1	0	0	0	0	0	1	0	0	0	0	0	3	0	1	1	0	0	0	0	0	2	0	0	0	0	0	2	0	0
85703	85704	00286-00115	trachea	637	2579	97	1	3	1	0	0	0	2	0	0	1	0	0	1	1	0	0	0	0	0	1	0	1	0	0	0	2	0	1	1	1	0	2	0	1	2	1	2	1	0	0	0	1	0
85704	85705	00287-00115	trachea	879	4093	97	3	2	1	0	1	3	4	2	2	0	5	0	0	0	2	0	2	1	0	2	0	2	0	0	0	9	0	2	17	3	1	9	0	1	5	1	6	0	1	2	2	3	5
85705	85706	00288-00114	trachea	991	7448	97	7	9	12	1	1	5	8	3	7	15	12	3	1	5	3	3	22	5	0	13	0	0	3	6	1	24	2	11	16	1	3	12	6	1	11	4	9	0	0	10	0	4	3
85706	85707	00289-00106	trachea	433	4823	98	1	2	1	0	2	0	4	1	0	0	13	1	0	0	0	4	0	1	0	5	0	1	0	2	0	7	0	2	5	0	1	2	0	1	5	2	3	0	0	0	1	0	1
85707	85708	00290-00121	trachea	1149	7124	98	8	0	4	0	3	0	4	2	2	0	8	4	2	8	1	1	0	2	0	10	0	0	2	2	2	15	0	6	9	0	0	7	0	0	4	5	5	1	0	5	6	3	1
85708	85709	00291-00114	trachea	601	4891	99	2	6	2	1	3	0	5	1	0	1	7	0	2	0	3	1	0	0	0	6	0	0	0	2	2	10	0	4	11	4	1	5	0	0	7	2	6	2	0	0	3	0	0
85709	85710	00292-00115	trachea	638	2790	101	2	1	1	0	0	0	1	2	0	0	4	1	1	0	1	0	1	0	0	1	0	1	0	0	0	8	0	0	1	0	0	4	0	0	5	0	1	0	0	2	2	0	1
85710	85711	00293-00125	trachea	855	3127	101	1	3	0	0	1	1	2	0	0	1	6	3	0	2	1	0	1	2	0	3	0	0	0	4	0	1	0	0	5	1	2	5	1	0	3	2	3	0	0	1	1	2	3
85711	85712	00294-00121	trachea	875	3417	101	1	1	1	0	0	0	2	0	0	1	6	1	0	0	0	0	0	0	0	1	0	0	0	1	1	3	0	1	4	0	0	2	0	0	4	1	0	0	1	0	0	0	0
85712	85713	00295-00124	trachea	1052	3489	101	2	0	2	1	1	0	2	2	0	0	2	0	0	0	0	0	0	1	0	2	0	0	0	1	1	3	0	0	3	1	0	1	0	0	1	1	0	1	0	2	0	0	2
85713	85714	00296-00115	trachea	513	3838	101	0	1	0	0	2	0	0	1	0	0	6	1	0	0	1	0	0	0	0	4	0	0	0	2	2	7	0	5	10	1	0	5	0	0	1	0	2	0	0	2	2	0	1
85714	85715	00297-00115	trachea	352	2888	102	0	0	0	0	1	1	0	0	0	0	4	3	0	0	0	0	0	0	0	1	0	0	1	1	2	4	0	0	5	1	0	3	0	1	1	1	2	0	0	0	0	0	2
85715	85716	00298-00113	trachea	440	4066	102	0	0	2	0	3	0	1	0	0	1	1	0	1	0	1	1	0	0	0	3	0	0	0	0	0	8	0	1	2	2	0	2	0	0	4	3	3	0	0	1	0	0	1
85716	85717	00299-00131	trachea	1138	3151	103	0	0	1	0	0	0	1	0	1	2	9	0	1	1	3	0	1	1	0	1	0	0	0	1	0	2	0	2	6	0	2	3	0	1	4	2	1	0	0	3	1	0	5
85717	85718	00300-00125	trachea	747	4735	105	2	1	0	1	0	0	0	0	0	0	2	0	0	0	1	0	0	0	0	1	0	0	0	2	0	5	0	3	1	1	0	2	0	0	2	0	1	0	0	0	4	1	0
85718	85719	00301-00121	trachea	970	7277	105	7	4	12	2	1	2	6	15	3	1	11	7	0	5	3	1	10	3	0	7	2	4	1	5	3	24	0	7	10	0	1	10	2	0	17	6	8	1	1	8	2	9	4
85719	85720	00302-00120	trachea	311	4770	106	0	1	0	0	0	0	0	3	0	0	1	1	0	0	2	0	1	0	0	2	0	0	0	0	0	1	0	0	0	1	0	0	0	1	0	1	0	0	0	0	0	1	0
85720	85721	00303-00124	trachea	716	5221	106	0	0	1	1	0	1	2	0	0	0	2	0	0	0	0	0	0	0	0	1	0	0	1	0	0	0	0	0	0	0	0	0	0	0	2	0	1	0	0	2	0	1	1
85721	85722	00304-00120	trachea	550	5909	106	1	2	1	1	1	0	4	0	0	2	5	1	0	0	0	0	0	1	0	4	0	0	1	1	2	12	0	2	3	0	0	3	1	2	3	2	3	1	0	4	1	2	0
85722	85723	00305-00121	trachea	540	5975	106	2	0	0	0	0	0	0	0	1	1	1	0	0	1	0	0	1	0	0	4	0	0	0	3	0	7	0	4	0	0	0	4	0	1	2	1	3	0	1	1	0	1	0
85723	85724	00306-00122	trachea	697	6960	107	3	4	1	1	0	1	0	2	0	3	7	3	0	5	1	0	1	0	0	7	0	1	0	2	0	12	0	1	3	1	1	5	1	0	1	1	6	1	0	6	2	2	1
85724	85725	00307-00124	trachea	916	2954	108	1	8	2	3	4	0	3	2	0	0	8	2	0	1	0	1	0	0	0	2	0	1	2	1	2	4	0	1	9	4	0	2	0	0	3	3	4	0	0	1	2	2	1
85725	85726	00308-00122	trachea	285	4760	108	0	0	0	0	1	0	1	0	0	0	1	0	0	1	1	0	0	1	0	1	0	0	0	0	0	2	0	0	6	0	0	2	0	0	2	0	2	0	0	1	0	0	1
85726	85727	00309-00122	trachea	811	4857	108	3	3	2	0	1	1	0	0	0	3	5	6	2	5	0	0	2	0	0	6	1	0	1	2	2	4	0	1	16	6	0	8	0	0	4	4	2	0	0	3	0	0	6
85727	85728	00310-00119	trachea	404	5126	108	1	4	0	0	1	0	1	1	0	1	3	0	0	0	0	1	1	0	0	0	0	0	0	1	0	2	0	0	1	0	0	0	0	0	2	0	0	0	1	1	0	1	0
85728	85729	00311-00120	trachea	612	5768	108	3	4	0	0	3	2	2	3	1	2	5	0	2	2	2	0	6	3	0	6	0	1	1	3	2	17	0	0	12	3	0	0	0	1	5	1	3	0	0	3	3	3	2
85729	85730	00312-00133	trachea	1049	5595	109	2	0	2	0	3	2	2	2	0	1	8	1	1	0	0	1	1	1	0	4	0	0	2	6	0	11	0	2	3	1	0	1	0	0	4	3	3	0	0	6	0	3	0
85730	85731	00313-00134	trachea	867	6877	109	4	3	0	0	1	0	0	1	0	0	8	3	1	5	1	2	0	0	0	2	0	0	1	2	1	4	0	2	8	0	2	2	1	0	1	1	1	0	0	5	1	2	0
85731	85732	00314-00121	trachea	542	7218	109	6	3	8	1	1	1	3	8	1	1	3	0	0	3	4	0	0	1	0	3	0	0	1	1	2	13	0	1	4	2	0	8	0	0	2	4	2	1	0	9	1	2	1
85732	85733	00315-00127	trachea	907	3194	110	1	0	0	0	0	0	2	0	0	0	1	1	0	0	1	0	1	0	0	2	0	0	0	0	0	0	0	0	3	0	4	0	1	0	3	0	0	0	0	1	0	1	1
85733	85734	00316-00125	trachea	577	5419	110	0	0	1	0	0	0	1	0	0	0	0	1	0	0	0	0	0	0	0	1	0	1	0	0	0	6	0	4	1	0	0	2	0	0	6	1	1	0	0	2	0	0	1
85734	85735	00317-00134	trachea	1104	4705	111	1	1	1	0	2	2	1	1	1	0	5	2	0	5	2	1	0	2	0	2	0	0	0	1	1	5	0	1	4	2	0	3	0	1	3	0	3	0	1	2	3	0	3
85735	85736	00318-00124	trachea	662	5346	111	1	0	2	0	0	0	1	1	0	1	2	1	1	2	0	0	0	0	0	6	0	0	1	0	0	3	0	2	1	0	0	4	0	0	2	1	4	0	2	0	1	1	1
85736	85737	00319-00129	trachea	567	2524	112	1	0	0	0	0	0	1	0	0	0	1	0	1	0	1	0	0	0	0	2	0	0	1	1	0	1	0	0	4	0	0	3	0	0	4	0	1	0	0	0	1	2	1
85737	85738	00320-00128	trachea	935	3622	112	0	0	0	0	2	0	2	3	2	2	2	1	1	2	0	2	0	0	0	1	0	1	2	1	0	6	0	0	4	1	1	1	0	0	2	1	1	0	1	4	0	0	2
85738	85739	00321-00126	trachea	597	3659	112	1	0	2	0	1	1	0	0	0	0	4	0	0	0	0	0	0	0	0	2	0	1	0	1	0	3	0	1	5	0	2	2	0	0	5	0	3	0	0	2	2	1	0
85739	85740	00322-00130	trachea	1057	5276	112	0	0	0	0	1	0	1	1	1	0	3	4	0	1	0	0	0	0	0	5	0	1	2	0	0	5	0	3	1	0	0	4	0	0	7	1	1	0	0	7	2	1	0
85740	85741	00323-00129	trachea	834	5623	112	1	3	1	1	2	0	1	2	0	0	1	1	0	1	0	1	0	0	0	4	0	0	0	2	1	2	0	2	3	3	1	4	0	1	1	1	1	0	0	3	2	1	1
85741	85742	00324-00132	trachea	743	5879	112	1	3	1	0	2	0	1	1	0	2	1	0	0	0	1	0	0	0	0	4	0	0	1	2	0	8	0	5	4	0	1	5	1	1	1	2	4	1	2	2	0	3	1
85742	85743	00325-00127	trachea	787	6001	112	1	3	1	0	0	1	2	0	0	1	5	0	0	1	1	1	0	0	0	3	0	0	3	3	0	13	0	4	4	0	0	4	0	1	4	1	2	0	1	2	1	1	0
85743	85744	00326-00126	trachea	458	3474	113	0	1	0	0	0	0	0	0	0	0	4	0	0	0	0	0	0	0	0	0	0	0	0	0	0	0	0	1	0	0	0	2	0	0	0	0	0	0	1	0	1	0	2
85744	85745	00327-00123	trachea	440	7326	113	3	1	5	1	2	0	1	5	2	4	3	1	0	1	2	1	2	0	0	4	0	0	2	1	0	20	1	2	4	1	0	2	0	0	5	0	3	0	1	3	2	4	0
85745	85746	00328-00127	trachea	777	2831	114	0	0	0	0	0	0	1	0	2	0	0	0	0	0	2	0	0	1	0	2	0	0	0	0	1	3	0	3	9	0	1	0	1	1	6	1	2	1	0	2	1	0	2
85746	85747	00329-00128	trachea	507	5673	114	2	4	0	0	1	0	0	1	1	3	6	2	1	1	0	1	2	0	0	4	0	0	1	3	0	9	0	3	10	3	0	3	0	0	4	0	1	1	0	1	4	0	0
85747	85748	00330-00126	trachea	617	4822	115	2	0	1	0	4	0	2	0	1	2	3	2	2	2	1	0	0	1	0	2	0	0	1	1	1	4	0	2	7	1	0	4	0	0	2	2	3	0	0	1	0	0	2
85748	85749	00331-00127	trachea	221	5248	115	0	0	0	0	0	0	0	0	0	0	0	0	0	0	0	0	0	0	0	0	0	0	0	0	1	0	0	0	0	0	0	0	0	0	0	0	0	0	0	0	0	0	0
85749	85750	00332-00131	trachea	664	5655	115	1	2	2	0	0	0	3	0	1	2	8	2	0	1	1	0	7	0	0	3	1	0	0	2	0	12	0	4	6	4	3	4	0	2	0	1	2	0	2	1	0	0	2
85750	85751	00333-00149	trachea	1395	5815	115	1	2	2	0	0	0	1	0	3	2	9	1	1	4	0	0	1	1	0	6	0	0	0	1	1	21	0	6	4	1	0	4	1	0	5	0	3	1	0	5	1	1	0
85751	85752	00334-00133	trachea	787	6685	115	3	4	4	0	1	2	3	2	0	0	9	1	0	7	2	1	1	2	0	4	0	0	2	3	1	10	0	4	13	2	3	9	0	1	4	2	7	0	0	9	2	3	3
85752	85753	00335-00132	trachea	656	5957	116	2	0	0	0	0	1	1	0	0	0	2	2	1	1	1	0	0	0	0	2	0	1	1	0	1	6	0	1	1	0	0	2	0	0	3	0	2	0	0	2	0	2	3
85753	85754	00336-00129	trachea	554	7247	116	5	1	9	0	0	0	5	13	2	2	6	2	0	1	0	0	2	0	0	6	0	2	2	2	1	13	0	2	6	1	1	4	1	0	6	9	3	0	1	8	0	7	2
85754	85755	00337-00141	trachea	1525	4398	117	3	4	0	1	3	0	1	0	1	1	9	4	0	1	1	1	1	0	0	2	0	1	0	6	0	7	0	2	7	6	0	4	1	1	2	2	0	1	2	2	1	1	2
85755	85756	00338-00133	trachea	755	6260	117	1	1	0	0	0	0	1	0	0	0	3	0	0	2	0	1	0	0	0	3	0	2	1	1	3	5	0	2	1	0	3	2	1	0	0	1	6	2	1	3	1	2	0
85756	85757	00339-00135	trachea	783	2930	119	0	2	4	0	5	0	2	0	0	1	7	0	1	1	1	0	4	1	0	3	0	0	0	3	0	2	0	3	14	7	1	7	0	2	6	1	3	4	2	4	1	2	3
85757	85758	00340-00136	trachea	1122	4118	119	1	2	1	0	6	0	3	5	0	2	4	1	0	0	2	0	1	1	0	1	0	2	0	0	1	8	0	4	18	8	0	5	0	3	11	5	2	2	1	5	1	2	4
85758	85759	00341-00132	trachea	509	7164	119	0	0	0	0	0	0	2	0	0	0	1	0	0	1	2	0	1	2	0	2	0	0	1	0	0	4	0	2	3	0	1	1	0	0	1	1	2	0	0	1	0	1	0
85759	85760	00342-00134	trachea	728	7478	119	9	2	7	0	1	0	10	0	6	19	10	1	1	2	0	0	4	1	0	11	0	1	2	0	1	21	8	3	5	3	0	6	0	0	13	3	3	0	1	4	2	6	2
85760	85761	00343-00136	trachea	787	2871	120	1	2	3	0	0	0	0	0	2	0	4	1	1	0	0	0	0	0	0	6	0	1	1	0	0	3	0	4	2	0	0	4	0	0	5	0	5	1	0	3	1	3	0
85761	85762	00344-00144	trachea	873	6403	120	0	0	1	0	0	0	0	0	0	0	2	0	0	0	0	0	0	0	0	0	0	0	0	0	0	1	0	0	0	0	0	1	0	0	2	1	0	0	0	0	0	0	0
85762	85763	00345-00140	trachea	939	4365	121	4	8	1	1	4	0	3	3	0	1	8	2	0	0	4	1	0	0	0	4	0	0	0	3	1	10	0	2	13	4	2	5	0	4	4	1	3	0	0	2	2	4	2
85763	85764	00346-00132	trachea	411	5702	121	1	0	0	0	0	0	1	0	1	1	1	0	0	1	0	2	0	0	0	4	0	0	0	2	0	9	0	0	8	2	0	2	0	1	2	1	2	1	0	2	2	1	1
85764	85765	00347-00140	trachea	678	2736	122	1	4	3	0	1	2	2	2	0	0	13	1	2	1	0	0	1	0	0	2	0	2	0	1	0	2	1	0	21	6	0	9	0	0	2	1	3	1	0	3	0	0	4
85765	85766	00348-00133	trachea	441	3551	122	1	1	1	1	1	0	3	1	0	2	4	0	0	0	1	0	1	1	0	1	0	1	0	0	0	2	0	3	1	2	0	6	0	1	1	0	2	0	0	2	0	1	1
85766	85767	00349-00135	trachea	554	4274	123	1	1	0	0	2	0	2	0	0	0	7	3	0	2	0	0	1	0	0	1	0	0	0	2	0	7	0	2	4	2	2	2	0	0	4	1	1	0	1	1	1	0	1
85767	85768	00350-00139	trachea	873	4518	123	1	1	0	0	0	0	0	0	0	0	2	0	0	0	0	0	0	1	0	1	0	0	0	0	0	1	0	0	1	0	2	0	0	0	3	0	0	0	0	0	1	1	0
85768	85769	00351-00134	trachea	749	7417	123	5	6	7	0	1	2	7	2	10	9	15	2	1	6	5	3	12	4	0	15	0	1	3	3	3	21	0	4	13	0	2	8	0	0	8	1	4	1	0	9	1	6	5
85769	85770	00352-00143	trachea	821	2794	125	1	2	1	1	1	1	5	1	0	2	6	3	1	0	0	1	0	0	0	4	0	0	0	2	1	10	0	3	7	0	0	0	0	0	3	0	1	0	0	1	2	3	2
85770	85771	00353-00142	trachea	503	4689	125	2	2	0	0	0	0	2	0	0	1	3	0	0	1	2	0	0	0	0	1	0	0	2	0	1	5	0	0	3	2	1	3	0	0	0	0	1	0	0	2	0	1	1
85771	85772	00354-00138	trachea	479	5369	125	0	0	0	0	0	0	0	0	0	1	1	0	0	0	0	0	0	0	0	1	0	0	0	0	0	1	0	0	0	0	0	0	1	0	1	0	0	0	0	1	0	0	0
85772	85773	00355-00139	trachea	640	5534	125	2	0	2	0	1	1	4	1	2	1	4	1	1	1	2	1	3	2	0	4	0	2	1	5	1	7	0	2	14	5	1	5	0	2	3	2	7	1	1	2	1	3	9
85773	85774	00356-00143	trachea	710	6470	125	2	0	1	0	0	0	2	0	0	0	6	1	1	2	2	2	0	0	0	3	0	0	0	1	1	12	0	5	4	1	1	2	0	0	1	1	1	0	0	6	3	1	0
85774	85775	00357-00146	trachea	861	2758	126	1	3	1	0	4	1	3	2	0	0	6	2	1	3	0	0	1	0	0	3	0	1	0	0	1	5	2	0	8	5	0	2	2	2	5	1	4	0	0	1	4	1	2
85775	85776	00358-00140	trachea	497	5725	126	2	1	3	0	2	0	1	1	0	1	3	1	1	1	0	0	1	1	0	3	0	0	1	1	0	15	0	0	7	1	1	4	0	0	5	0	1	0	0	3	0	3	1
85776	85777	00359-00139	trachea	416	4316	127	0	0	1	0	3	1	1	1	0	1	5	0	0	1	0	0	1	1	0	1	0	0	0	3	0	8	1	0	4	1	0	3	1	0	2	0	1	0	1	0	0	0	1
85777	85778	00360-00143	trachea	656	4976	127	4	3	5	0	3	0	5	2	0	2	4	1	0	1	0	0	5	0	0	4	0	0	0	1	0	4	2	2	9	3	1	4	1	0	8	3	3	1	1	2	0	1	2
85778	85779	00361-00141	trachea	551	5072	127	4	2	1	0	1	1	2	0	0	0	1	0	0	2	0	0	1	1	0	1	0	0	1	1	0	2	0	2	8	1	0	2	0	0	2	2	1	0	0	2	1	1	2
85779	85780	00362-00142	trachea	728	5750	127	0	6	1	1	4	0	3	3	1	0	5	1	0	1	2	1	4	1	0	2	1	2	0	1	0	12	1	0	12	5	1	4	0	3	5	1	4	0	1	3	1	1	1
85780	85781	00363-00147	trachea	762	2492	128	1	4	2	0	3	1	2	0	1	0	4	1	1	4	4	1	0	2	0	2	0	0	1	0	1	9	0	0	5	0	0	5	0	0	4	2	1	0	0	1	0	3	3
85781	85782	00364-00140	trachea	429	2714	128	0	2	2	2	3	0	1	0	1	0	5	1	0	0	0	1	1	0	0	0	0	0	0	0	1	1	0	0	6	3	0	3	0	1	0	1	0	0	0	2	1	0	0
85782	85783	00365-00144	trachea	641	4336	128	1	1	2	1	1	0	3	0	1	0	5	1	0	0	0	1	3	0	0	4	0	0	0	4	1	7	0	1	9	1	0	1	0	0	4	0	1	0	1	0	1	0	0
85783	85784	00366-00148	trachea	776	4889	128	3	0	1	1	0	0	1	0	0	0	1	1	0	1	3	1	0	0	0	1	0	0	0	1	1	1	0	0	2	0	0	1	0	0	3	0	0	0	0	1	1	0	0
85784	85785	00367-00138	trachea	338	7215	128	4	3	7	0	2	0	1	7	4	1	8	0	0	0	0	0	1	0	0	4	0	2	2	0	0	10	0	4	1	0	2	4	0	0	7	5	2	0	0	4	1	8	2
85785	85786	00368-00147	trachea	660	4650	129	2	1	0	0	0	1	0	2	1	1	4	1	1	3	1	1	0	1	0	2	0	0	1	0	1	3	0	1	5	1	0	3	1	0	2	1	1	1	0	2	1	1	0
85786	85787	00369-00147	trachea	374	4674	130	1	1	1	1	0	0	0	0	0	0	0	0	0	1	0	0	0	0	0	0	0	0	0	1	0	4	0	1	3	1	1	4	0	0	1	0	0	0	0	3	1	0	1
85787	85788	00370-00146	trachea	764	4916	130	2	8	3	2	1	2	4	1	0	2	8	2	0	3	0	0	0	0	0	3	0	0	0	1	0	5	0	2	12	2	2	6	0	0	12	2	5	0	0	4	3	1	4
85788	85789	00371-00148	trachea	788	5096	130	5	1	5	0	2	1	4	0	0	1	4	1	0	1	1	1	10	0	0	4	0	0	0	1	0	6	0	1	13	5	3	5	0	0	10	1	0	0	0	5	2	1	1
85789	85790	00372-00146	trachea	900	7010	130	3	2	0	0	1	0	3	1	0	2	4	0	1	9	0	3	0	1	0	5	0	0	2	1	0	10	0	3	7	0	0	5	0	1	1	0	2	1	0	3	1	2	0
85790	85791	00373-00148	trachea	484	5123	131	4	5	1	0	0	0	1	0	0	0	6	2	0	1	1	1	3	0	0	2	0	0	0	2	0	8	0	3	7	1	0	4	0	0	5	0	0	0	0	1	3	0	3
85791	85792	00374-00144	trachea	864	5489	131	3	1	1	1	0	0	4	1	1	2	5	3	0	2	2	0	0	1	0	5	0	0	0	1	1	14	0	6	7	2	1	3	0	0	10	6	4	1	0	2	0	2	1
85792	85793	00375-00150	trachea	976	5777	131	5	3	1	0	0	2	3	1	1	1	9	0	0	3	1	0	6	1	0	3	1	2	0	4	1	4	0	2	13	7	0	4	0	0	6	2	2	0	0	1	1	2	2
85793	85794	00376-00151	trachea	861	5204	132	2	1	0	0	0	1	0	0	0	0	1	2	0	0	3	0	1	0	0	4	0	0	0	2	1	6	0	2	2	1	1	1	0	1	5	0	2	0	1	3	1	2	1
85794	85795	00377-00146	trachea	575	6982	132	2	0	1	0	0	0	0	0	0	1	2	0	1	1	0	0	0	0	0	2	0	0	0	0	0	2	0	0	2	0	0	2	0	0	0	0	1	0	0	2	0	0	1
85795	85796	00378-00150	trachea	960	7044	133	3	3	0	0	0	1	0	1	2	1	3	1	0	0	1	2	0	0	0	2	0	0	0	1	0	6	0	3	1	1	0	0	0	0	4	0	2	0	0	5	2	0	0
85796	85797	00379-00151	trachea	1296	7356	133	5	11	15	0	1	4	8	13	7	4	12	6	0	6	4	0	35	5	0	17	1	3	2	9	2	30	0	8	14	4	2	9	5	1	20	7	11	0	5	8	3	8	2
85797	85798	00380-00153	trachea	1110	3428	134	0	5	2	0	2	0	5	1	0	2	5	0	0	0	2	1	1	0	0	5	0	0	0	2	0	7	0	1	6	0	0	5	0	0	2	2	3	0	1	1	1	1	1
85798	85799	00381-00152	trachea	763	4943	134	4	13	0	1	0	1	7	2	0	1	10	2	0	5	1	0	1	3	0	4	0	1	0	5	2	4	0	1	16	4	1	4	0	1	10	3	6	2	0	5	4	2	0
85799	85800	00382-00149	trachea	554	3194	136	0	4	1	0	0	0	0	1	0	2	1	0	0	1	4	0	1	0	0	0	0	0	0	2	0	1	0	1	5	0	0	5	1	0	2	0	0	0	3	0	1	3	0
85800	85801	00383-00147	trachea	538	4769	136	1	1	0	0	1	0	0	1	0	0	1	1	0	0	0	0	0	0	0	1	0	0	0	0	0	3	0	1	2	0	0	3	1	0	1	1	0	1	0	1	1	1	1
85801	85802	00384-00153	trachea	1184	7289	136	7	10	11	0	2	1	4	16	2	4	5	2	1	6	2	1	7	2	0	22	2	2	1	1	2	28	0	8	7	1	4	10	1	0	13	16	12	0	0	7	8	9	3
85802	85803	00385-00157	trachea	816	3563	137	4	2	1	0	0	0	5	0	0	1	6	4	0	0	0	0	0	1	0	4	0	0	0	1	0	6	0	5	5	1	0	2	0	2	0	0	2	1	0	4	1	1	0
85803	85804	00386-00159	trachea	891	3675	137	1	1	1	0	2	0	2	1	1	0	6	4	1	0	0	0	0	0	0	3	1	0	1	2	0	11	0	5	4	1	1	4	0	0	6	2	5	0	1	1	2	1	1
85804	85805	00387-00156	trachea	730	2835	139	2	0	1	0	2	3	2	1	0	0	6	2	0	2	3	1	0	0	0	2	0	1	0	2	0	7	0	4	5	3	3	6	0	1	5	0	1	1	1	4	3	3	4
85805	85806	00388-00163	trachea	890	5875	139	1	1	2	0	1	1	3	3	1	3	4	3	1	0	1	0	1	2	0	10	0	0	0	2	3	10	0	3	9	5	1	8	2	2	5	4	8	0	0	4	4	1	2
85806	85807	00389-00164	trachea	971	5900	139	0	2	2	0	0	0	0	1	0	0	5	0	0	0	1	0	0	0	0	5	0	0	2	1	3	16	0	1	2	1	1	2	2	0	2	2	4	0	0	6	3	0	1
85807	85808	00390-00155	trachea	585	2692	140	0	1	2	0	0	1	3	1	0	0	4	1	0	2	1	0	0	0	0	2	0	1	0	0	1	5	0	3	2	1	0	5	0	0	4	0	1	0	0	1	1	1	2
85808	85809	00391-00155	trachea	872	3475	140	0	2	0	0	2	1	0	1	0	1	8	0	0	1	0	1	0	0	0	2	1	0	1	0	0	4	0	3	3	1	1	1	0	0	0	2	2	1	1	0	0	2	1
85809	85810	00392-00158	trachea	801	4155	140	2	0	0	0	1	0	2	2	0	0	4	2	0	1	0	1	0	1	0	7	0	1	1	0	1	11	0	2	15	3	1	0	0	2	3	2	5	1	0	4	0	0	3
85810	85811	00393-00156	trachea	516	2812	141	2	1	1	0	0	1	3	0	0	0	9	1	0	0	0	0	0	0	0	3	1	0	0	1	0	2	0	0	4	4	1	4	0	0	0	1	3	0	0	3	2	0	1
85811	85812	00394-00159	trachea	817	4997	141	1	3	2	0	2	0	4	1	0	4	8	1	0	1	1	3	7	2	0	5	0	0	0	0	0	3	4	3	12	5	2	5	0	0	12	0	7	0	1	2	0	0	2
85812	85813	00395-00154	trachea	438	5246	141	0	0	0	1	0	0	1	0	0	0	2	1	0	1	0	0	0	0	0	1	0	0	0	1	0	4	0	0	3	0	0	0	0	0	1	0	1	0	1	3	0	0	0
85813	85814	00396-00155	trachea	475	3536	142	2	0	0	0	1	0	2	0	1	2	2	0	0	1	0	0	0	0	0	2	0	0	0	2	1	3	0	1	4	3	1	3	0	0	4	1	2	0	1	2	2	1	2
85814	85815	00397-00160	trachea	986	3644	142	2	1	0	0	0	0	2	2	1	2	4	4	0	0	2	0	0	0	0	9	0	0	0	3	1	15	0	6	3	0	0	3	0	0	4	1	4	0	0	0	2	1	2
85815	85816	00398-00162	trachea	1384	5299	142	3	2	3	0	0	0	1	0	0	0	8	0	0	2	0	0	1	0	0	4	0	2	1	4	0	7	0	3	3	0	0	5	0	0	9	1	2	1	0	9	1	0	0
85816	85817	00399-00156	trachea	847	7218	142	6	7	12	0	0	1	1	9	0	1	7	1	3	6	2	0	1	2	0	13	0	2	4	1	3	21	0	11	14	1	3	10	1	2	9	12	9	0	0	8	1	8	0
85817	85818	00400-00161	trachea	892	3031	143	0	4	3	0	3	0	1	2	1	1	8	2	0	1	2	0	1	1	0	2	0	0	1	1	0	1	0	2	11	5	0	5	0	2	3	1	1	1	0	2	2	2	2
85818	85819	00401-00155	trachea	493	5700	143	0	4	1	0	1	0	2	0	1	1	5	1	0	1	1	0	0	0	0	5	0	0	0	3	1	14	0	0	7	0	0	2	0	0	3	0	0	0	0	1	6	0	1
85819	85820	00402-00156	trachea	477	3703	144	0	1	0	0	0	0	1	1	0	0	1	0	0	0	1	0	0	0	0	0	0	0	0	0	0	2	0	0	0	0	0	1	0	0	3	0	0	0	0	0	0	0	0
85820	85821	00403-00161	trachea	404	5223	144	1	0	0	0	0	0	2	0	0	1	3	0	0	0	0	0	0	0	0	1	0	1	0	1	0	6	0	2	1	0	0	1	0	0	2	0	2	0	0	1	0	0	2
85821	85822	00404-00162	trachea	1068	5562	144	3	1	0	0	0	1	4	0	0	2	8	2	0	5	0	0	1	2	0	3	0	1	0	2	2	16	0	1	5	1	1	7	1	1	4	1	5	0	1	5	2	0	0
85822	85823	00405-00162	trachea	1487	7404	144	8	16	5	0	3	1	12	7	8	14	17	2	1	3	4	4	9	8	2	23	0	4	3	10	7	49	14	6	15	0	0	12	2	2	10	9	15	5	3	20	6	3	8
85823	85824	00406-00164	trachea	1013	2864	145	1	0	1	1	0	0	2	0	1	0	6	0	1	3	2	1	0	1	0	4	0	0	1	3	0	9	0	1	9	1	1	1	1	0	6	1	3	1	1	2	1	0	3
85824	85825	00407-00165	trachea	1038	2996	145	4	5	0	0	1	1	1	1	0	0	8	1	0	1	0	0	1	0	0	5	0	0	1	1	0	3	0	1	11	3	1	4	0	1	2	0	4	0	0	1	0	1	5
85825	85826	00408-00160	trachea	822	5942	145	1	1	0	0	0	0	0	0	1	1	3	0	0	0	1	2	0	0	0	5	0	1	0	0	1	6	0	3	3	1	0	0	0	0	0	3	2	1	2	1	1	0	0
85826	85827	00409-00163	trachea	925	2958	146	0	3	1	1	3	1	3	2	0	0	3	2	2	5	2	1	2	0	0	3	0	0	0	3	2	5	0	0	17	4	2	5	1	0	7	0	2	0	0	2	0	0	2
85827	85828	00410-00160	trachea	920	4801	146	0	3	1	0	0	0	3	2	1	0	5	1	0	2	1	2	0	1	0	2	0	0	0	0	1	6	0	0	5	0	1	5	0	2	3	1	3	1	0	3	2	0	0
85828	85829	00411-00179	trachea	1516	3867	147	5	1	2	0	4	2	3	1	1	3	7	7	1	3	1	0	0	4	0	10	0	2	0	0	3	18	0	3	15	4	2	8	1	1	5	4	5	2	1	6	1	0	3
85829	85830	00412-00170	trachea	1070	6468	147	4	1	0	0	1	3	5	1	1	2	18	2	1	5	4	0	1	1	0	11	0	2	2	2	4	23	0	4	7	4	1	5	2	0	6	0	6	1	1	9	5	3	5
85830	85831	00413-00165	trachea	1099	7085	148	1	2	3	0	1	1	4	1	0	1	8	2	0	2	1	1	0	0	0	10	0	1	2	3	0	15	0	3	5	0	1	3	0	0	10	0	9	1	0	9	4	2	0
85831	85832	00414-00162	trachea	707	3065	149	1	4	0	0	0	0	0	1	0	2	1	0	0	0	1	0	1	0	0	0	0	0	0	1	1	0	0	0	5	1	0	1	0	0	2	1	3	0	0	2	0	1	1
85832	85833	00415-00163	trachea	926	4213	149	1	3	0	1	4	2	1	1	0	2	5	2	0	0	0	0	0	0	0	3	0	1	0	0	0	9	0	2	4	1	0	5	0	0	3	1	2	0	0	0	0	0	2
85833	85834	00416-00160	trachea	385	6676	149	0	2	0	0	1	0	3	1	0	2	6	0	0	1	1	0	0	1	0	3	0	1	0	1	2	10	0	3	5	0	1	5	0	1	1	1	3	0	0	2	2	2	2
85834	85835	00417-00162	trachea	447	2500	150	3	1	0	0	0	0	1	0	0	0	1	0	0	0	1	0	0	0	0	0	0	0	0	1	0	6	0	1	2	1	0	2	0	0	1	1	1	1	0	0	0	3	1
85835	85836	00418-00173	trachea	1135	3271	150	0	1	1	0	0	1	4	0	0	0	4	2	0	0	1	1	1	4	0	2	0	1	0	3	0	4	0	4	3	0	1	5	0	0	6	1	4	0	3	3	1	2	3
85836	85837	00419-00165	trachea	926	5650	150	2	3	3	0	1	0	2	0	2	0	8	1	0	2	1	1	7	0	0	2	0	0	0	4	0	7	0	2	13	1	0	4	0	2	5	1	5	0	1	2	1	0	3
85837	85838	00420-00165	trachea	370	4695	151	0	1	0	0	0	0	0	0	0	0	0	0	0	0	0	0	1	0	0	1	0	2	0	1	0	1	0	0	3	0	1	3	0	0	1	0	1	0	1	0	1	1	0
85838	85839	00421-00164	trachea	415	4325	152	1	1	0	0	3	0	0	0	0	0	5	0	0	0	1	0	0	0	0	1	0	1	1	1	0	4	1	2	3	2	0	4	0	3	2	0	1	0	0	2	0	0	0
85839	85840	00422-00172	trachea	959	4965	152	2	3	2	0	1	1	2	0	1	1	9	2	0	3	1	1	0	2	0	1	0	1	0	6	0	7	1	3	3	3	1	7	0	2	7	4	6	0	0	3	3	1	3
85840	85841	00423-00166	trachea	387	6112	152	0	0	2	0	0	0	0	0	0	0	0	0	0	0	0	0	0	0	0	0	0	0	0	0	0	0	0	1	0	0	0	1	0	0	2	0	0	0	0	0	0	0	0
85841	85842	00424-00170	trachea	560	3901	153	0	1	0	0	2	0	3	0	2	1	3	1	2	2	2	0	0	1	0	6	0	0	0	0	3	12	0	1	8	2	0	4	0	0	3	2	1	0	0	2	1	1	0
85842	85843	00425-00169	trachea	780	4575	153	0	0	0	0	1	0	0	0	0	0	1	0	0	2	0	0	0	0	0	0	0	0	0	0	1	2	0	0	2	0	0	0	0	0	1	1	0	0	0	0	1	1	0
85843	85844	00426-00172	trachea	875	2459	154	0	3	3	0	3	0	5	0	1	2	7	2	0	0	2	0	0	0	0	8	1	0	3	0	3	14	0	1	10	1	0	3	1	1	8	3	5	1	1	2	1	4	2
85844	85845	00427-00175	trachea	860	3099	154	1	2	0	0	1	0	0	2	0	0	6	0	0	1	3	0	1	2	0	3	0	0	0	1	0	3	0	2	2	1	0	3	0	0	1	1	0	0	1	3	0	2	3
85845	85846	00428-00174	trachea	916	3165	154	3	4	2	1	1	0	2	0	1	0	4	1	0	1	1	1	0	0	0	4	0	1	0	1	0	4	0	2	5	1	0	2	3	0	5	2	3	0	0	5	1	0	3
85846	85847	00429-00169	trachea	705	3596	154	1	0	1	0	0	0	1	0	0	1	4	1	0	2	0	0	0	0	0	0	0	1	0	0	1	9	0	3	1	1	1	3	0	0	3	0	4	0	0	3	0	0	1
85847	85848	00430-00177	trachea	1532	3734	154	0	2	0	0	1	0	3	0	0	0	3	1	0	1	1	0	1	0	0	4	0	0	2	2	0	9	0	3	7	1	0	5	0	0	6	0	2	0	1	2	2	2	1
85848	85849	00431-00172	trachea	812	5721	154	1	4	1	0	2	0	1	1	2	0	9	2	0	0	0	2	4	0	0	7	0	1	0	0	0	19	0	2	9	4	2	4	2	0	4	1	5	0	1	3	6	0	1
85849	85850	00432-00176	trachea	663	6099	154	1	0	0	0	0	0	0	0	1	0	1	1	0	1	0	0	0	0	0	1	0	0	0	2	0	3	0	0	0	0	0	0	0	0	3	1	0	0	0	0	0	0	0
85850	85851	00433-00175	trachea	827	2552	155	1	3	1	0	0	2	2	1	0	2	3	1	0	1	0	0	0	0	0	4	0	0	0	0	0	9	0	6	4	1	1	7	0	0	4	1	4	1	0	1	0	0	3
85851	85852	00434-00174	trachea	1235	4466	155	4	6	1	0	5	0	4	1	0	1	11	1	2	1	4	0	2	3	0	6	0	3	1	0	1	7	0	1	19	1	1	6	0	3	5	3	2	0	0	1	4	3	2
85852	85853	00435-00173	trachea	945	2709	156	1	4	0	0	0	0	1	1	0	0	10	1	2	2	3	2	1	0	0	3	1	0	0	6	0	7	0	2	10	9	0	7	0	0	3	1	4	0	0	0	0	0	5
85853	85854	00436-00173	trachea	924	2596	158	2	5	2	0	8	0	1	1	0	2	7	2	1	2	3	0	3	1	0	4	0	1	1	1	0	11	0	4	17	3	1	6	0	0	8	1	1	0	0	3	1	2	3
85854	85855	00437-00175	trachea	1036	2899	158	1	3	0	0	0	1	0	1	0	1	3	0	0	1	1	0	1	0	0	2	0	0	0	0	0	11	0	4	4	2	2	6	0	1	8	0	2	0	0	3	1	1	1
85855	85856	00438-00181	trachea	1028	6143	158	1	1	0	0	1	0	1	0	0	0	0	1	0	1	0	0	0	0	0	0	0	0	0	0	0	2	0	1	3	0	1	0	0	0	0	0	1	0	0	0	1	0	2
85856	85857	00439-00184	trachea	830	7145	158	7	4	2	1	0	1	0	1	0	3	6	2	1	6	4	0	0	0	0	8	0	0	0	2	0	24	0	5	8	3	1	2	1	2	4	3	7	0	1	6	4	1	2
85857	85858	00440-00172	trachea	378	3551	159	0	0	0	0	0	1	1	0	0	0	2	0	0	0	0	0	0	0	0	0	0	0	0	0	0	3	0	4	1	2	0	2	0	0	0	1	1	0	0	2	0	0	0
85858	85859	00441-00172	trachea	439	5176	159	1	0	0	0	0	0	1	0	0	1	3	0	1	1	0	0	0	0	0	1	0	0	0	0	0	2	0	1	0	0	0	0	0	0	2	0	0	1	0	2	0	2	0
85859	85860	00442-00179	trachea	1153	3502	160	2	1	3	1	1	0	1	1	0	1	10	5	1	2	2	1	0	1	0	4	0	0	0	4	0	15	0	2	2	0	1	3	0	3	5	0	2	1	0	3	1	1	2
85860	85861	00443-00180	trachea	1119	4901	160	3	2	1	0	3	0	1	0	0	0	3	3	0	1	1	0	0	0	0	1	0	0	0	0	0	6	0	3	2	0	0	2	0	0	1	0	4	0	1	0	1	1	1
85861	85862	00444-00175	trachea	801	7233	160	7	9	10	0	0	0	4	13	3	3	9	3	0	4	2	1	1	1	0	12	0	0	0	4	0	23	0	8	7	1	0	7	0	1	6	11	3	0	2	10	0	10	5
85862	85863	00446-00176	trachea	443	3194	161	0	1	0	0	0	0	0	0	0	2	5	1	0	1	2	0	0	0	0	0	0	0	0	0	1	0	0	0	4	0	0	0	0	0	2	0	1	1	0	0	0	1	0
85863	85864	00447-00174	trachea	445	3212	161	0	3	0	0	3	0	0	0	0	0	6	0	0	1	2	1	0	0	0	3	0	0	0	0	0	0	0	2	5	0	0	1	0	0	1	2	3	0	0	1	0	1	1
85864	85865	00448-00175	trachea	641	4274	161	0	1	0	0	0	2	0	0	0	1	1	0	0	0	0	0	0	0	0	1	1	0	0	0	0	4	0	1	0	0	0	0	0	0	4	0	4	0	0	2	1	0	0
85865	85866	00449-00177	trachea	525	4676	161	3	1	1	0	0	0	0	1	0	0	2	0	1	1	1	1	1	0	0	3	0	0	0	0	1	1	0	0	6	1	0	5	0	0	0	0	1	0	0	2	2	0	0
85866	85867	00450-00176	trachea	754	3345	162	0	1	1	1	1	1	1	1	0	1	1	3	1	1	0	0	1	0	0	3	1	0	0	0	0	7	0	3	0	1	0	0	0	0	3	0	4	0	0	1	2	1	2
85867	85868	00451-00179	trachea	866	4418	163	1	2	2	0	1	0	1	0	0	2	12	1	0	1	0	0	0	2	0	4	0	0	1	1	0	6	0	3	8	3	1	6	0	2	4	0	3	0	0	1	1	3	0
85868	85869	00452-00181	trachea	1016	7440	164	7	8	2	2	3	2	12	3	4	6	9	3	0	9	4	5	8	3	0	18	1	1	1	3	4	28	4	1	13	1	0	5	1	0	16	2	6	1	1	15	4	2	5
85869	85870	00453-00193	trachea	1496	3820	165	2	1	2	0	1	0	1	1	2	3	8	0	0	2	1	0	0	0	0	2	0	0	1	0	0	7	0	2	3	0	0	2	0	0	2	2	0	0	0	5	3	0	0
85870	85871	00454-00181	trachea	530	4523	165	0	0	0	0	0	0	0	0	0	0	1	0	0	0	0	0	0	0	0	1	0	0	0	0	0	1	0	0	0	0	0	0	0	0	1	1	0	0	0	0	0	0	0
85871	85872	00455-00186	trachea	796	4658	165	3	2	1	0	0	0	2	2	1	1	6	1	2	2	3	0	0	1	0	1	0	0	0	4	0	8	0	0	6	1	0	5	0	0	0	1	0	0	1	2	1	2	1
85872	85873	00456-00177	trachea	421	5425	165	0	1	0	0	0	0	0	0	0	0	0	0	0	0	0	0	0	0	0	0	0	0	0	0	0	0	0	0	0	0	0	0	0	0	0	0	0	0	0	0	0	0	0
85873	85874	00457-00184	trachea	1014	5680	166	1	3	2	0	1	2	2	1	1	1	9	0	0	0	0	0	2	1	0	5	0	1	0	2	0	7	1	0	13	7	1	5	0	0	1	2	1	1	1	3	1	1	1
85874	85875	00458-00182	trachea	589	3232	167	0	1	1	1	2	1	3	0	0	0	0	1	0	2	0	0	0	0	0	1	0	0	0	0	0	0	0	2	2	3	0	3	1	0	3	0	3	1	0	2	2	1	2
85875	85876	00459-00183	trachea	515	5104	168	2	2	0	0	0	1	0	1	0	0	6	0	0	1	1	1	1	0	0	1	0	0	0	1	1	6	0	0	3	0	0	3	1	0	5	3	3	0	0	2	0	2	0
85876	85877	00460-00189	trachea	948	2520	169	1	8	1	1	4	0	2	1	0	0	13	2	2	4	2	0	0	0	0	6	0	1	1	3	4	11	0	7	9	4	1	6	0	0	12	1	4	1	0	0	4	2	1
85877	85878	00461-00181	trachea	755	7041	169	1	0	0	0	0	0	0	0	1	0	4	0	0	1	2	0	0	0	0	3	0	0	0	3	1	3	0	1	1	1	0	0	1	0	3	0	0	0	0	3	3	0	0
85878	85879	00462-00182	trachea	697	2801	170	2	2	1	0	1	0	0	0	0	0	7	2	0	1	0	0	0	0	0	4	0	1	2	1	0	10	0	2	2	0	0	2	0	0	2	0	0	0	0	2	0	2	0
85879	85880	00463-00196	trachea	1225	4702	170	3	4	1	0	1	0	1	0	0	1	7	1	1	1	0	0	1	1	0	1	0	0	0	0	1	6	0	3	9	1	1	4	0	1	5	0	1	0	0	4	0	1	1
85880	85881	00464-00189	trachea	809	6922	170	2	2	0	0	0	1	1	1	0	1	7	0	0	4	0	0	1	0	0	7	0	0	1	4	2	8	0	3	5	0	0	2	0	0	0	0	6	1	1	10	2	1	3
85881	85882	00465-00188	trachea	762	4339	171	1	1	2	1	3	0	3	1	2	0	8	0	2	3	0	0	0	0	0	3	0	0	0	0	0	10	0	2	7	3	0	4	1	0	3	2	4	0	3	2	2	0	1
85882	85883	00466-00186	trachea	444	5247	171	1	1	0	1	1	0	2	0	0	0	0	1	0	0	0	0	0	0	0	0	0	0	0	0	0	0	0	0	1	0	0	0	0	0	1	1	0	1	0	1	0	0	0
85883	85884	00467-00186	trachea	843	5023	172	2	5	1	0	1	0	1	1	0	1	5	2	1	0	1	0	2	1	0	2	0	0	0	0	0	4	0	3	4	3	0	5	0	0	5	0	9	0	0	3	0	0	1
85884	85885	00468-00187	trachea	914	5069	172	2	4	0	0	1	0	2	0	0	0	4	3	0	3	1	0	1	1	0	1	0	0	0	1	1	3	0	2	6	4	0	2	0	0	2	3	6	0	0	2	2	1	0
85885	85886	00469-00199	trachea	1072	6237	172	2	4	4	0	0	0	1	0	0	0	1	0	0	1	0	0	0	0	0	2	0	1	0	1	0	0	0	3	1	1	0	0	0	0	0	0	0	0	0	0	0	0	0
85886	85887	00470-00192	trachea	1162	7292	172	8	10	13	0	2	2	8	18	2	3	12	3	4	6	4	5	19	3	0	18	0	2	6	4	3	24	1	6	17	3	1	8	1	0	12	6	7	2	5	11	8	19	4
85887	85888	00471-00193	trachea	593	5225	173	1	0	0	0	0	0	1	0	1	1	3	1	1	1	0	0	0	2	0	3	0	0	0	0	1	5	0	1	4	1	0	2	0	1	1	0	3	0	0	3	1	0	0
85888	85889	00472-00195	trachea	1288	7497	173	8	12	7	1	6	1	7	2	11	18	21	0	0	7	4	1	22	4	1	19	0	1	2	3	4	49	0	9	12	2	1	8	7	0	23	7	14	3	4	15	7	5	6
85889	85890	00473-00189	trachea	451	7125	174	0	2	1	0	1	0	0	2	0	2	3	1	0	2	0	0	0	0	0	1	0	0	0	0	0	4	0	2	1	0	1	2	0	0	0	1	1	0	0	1	1	0	0
85890	85891	00474-00194	trachea	953	7465	174	7	10	6	0	14	0	5	4	13	3	8	6	0	5	2	2	25	3	0	20	0	0	4	2	2	23	12	3	6	2	2	9	0	1	13	7	6	2	9	9	6	1	2
85891	85892	00475-00192	trachea	743	2633	175	1	2	0	0	0	0	3	2	0	2	6	1	0	1	2	1	0	0	0	1	0	1	0	1	0	10	0	4	3	0	1	4	0	1	4	0	3	0	1	2	1	2	2
85892	85893	00476-00193	trachea	801	4162	175	1	1	0	0	2	0	3	1	1	1	4	1	0	2	1	0	2	0	0	5	0	0	1	1	1	6	0	2	12	0	1	7	0	1	5	3	3	0	0	1	0	1	1
85893	85894	00477-00195	trachea	668	4491	175	0	0	0	0	4	0	0	2	0	0	2	0	0	1	0	0	0	0	0	0	0	0	0	1	1	1	0	0	6	2	0	5	0	0	2	0	1	0	0	1	2	0	0
85894	85895	00478-00191	trachea	972	5355	175	1	1	0	0	1	0	2	0	0	0	1	2	0	0	0	1	0	0	0	2	0	0	0	0	0	6	0	0	0	0	1	2	0	1	3	1	0	1	1	3	1	1	2
85895	85896	00479-00187	trachea	403	5917	175	1	0	0	0	0	0	2	1	1	0	0	0	0	1	0	0	0	0	0	1	0	0	1	1	0	1	0	1	0	0	0	0	0	0	1	0	0	0	0	2	1	1	0
85896	85897	00480-00191	trachea	732	7263	175	4	8	13	0	0	1	3	15	2	9	15	2	1	7	1	1	2	3	0	10	0	0	1	6	2	21	0	4	10	1	1	11	1	1	12	10	7	0	4	7	4	9	5
85897	85898	00482-00191	trachea	540	3541	176	1	1	0	0	0	0	1	0	0	0	4	2	0	1	1	0	1	0	0	2	0	0	0	1	0	5	0	2	1	0	0	1	0	0	3	0	1	0	0	3	0	0	0
85898	85899	00483-00188	trachea	259	5179	176	0	1	1	0	0	0	0	0	0	0	4	0	0	2	1	0	0	0	0	3	0	0	0	1	0	2	0	0	3	0	0	1	0	0	0	0	0	1	0	2	1	0	0
85899	85900	00484-00190	trachea	910	5771	176	0	2	1	0	0	0	1	0	0	0	1	0	0	0	2	0	2	0	0	3	0	0	1	0	0	3	0	3	2	2	1	3	1	0	4	3	1	0	0	2	1	0	0
85900	85901	00485-00190	trachea	404	5159	177	0	0	0	0	0	0	2	1	0	0	4	0	0	1	1	0	0	1	0	2	0	0	0	0	0	3	0	0	1	0	0	0	0	0	2	2	2	0	0	2	1	1	0
85901	85902	00486-00192	trachea	493	5282	178	1	0	1	0	0	0	1	0	0	0	0	0	0	0	0	0	1	0	0	0	0	0	0	0	0	2	0	0	0	0	0	0	0	0	0	0	0	0	0	0	1	0	0
85902	85903	00487-00190	trachea	620	5404	178	2	0	0	0	0	0	0	0	0	0	0	1	0	1	0	0	0	0	0	0	0	0	0	0	0	0	0	0	1	0	0	0	0	0	0	0	0	0	0	0	0	0	0
85903	85904	00488-00203	trachea	1101	2435	179	2	2	1	0	1	0	0	3	0	0	2	1	0	2	0	0	0	1	0	4	0	1	0	3	1	11	0	3	1	1	0	3	0	0	2	0	3	3	0	1	0	2	0
85904	85905	00489-00200	trachea	994	2754	179	2	2	2	0	3	0	0	0	0	0	4	0	0	0	0	0	1	2	0	1	0	2	1	0	0	2	0	3	4	1	0	1	0	0	7	2	2	0	0	0	2	3	3
85905	85906	00490-00193	trachea	678	4385	179	2	1	0	0	3	1	4	1	0	0	7	2	0	0	0	0	4	0	0	5	1	2	0	4	0	14	0	4	11	0	1	8	0	0	8	1	1	0	0	1	1	0	2
85906	85907	00491-00193	trachea	377	6909	180	1	0	0	0	0	0	0	0	0	0	1	0	0	0	0	0	0	0	0	3	0	0	0	0	0	4	0	2	1	0	0	1	0	0	3	0	1	0	0	1	0	2	1
85907	85908	00492-00200	trachea	697	3320	181	0	1	0	0	0	0	2	1	0	0	1	2	0	1	1	0	0	0	0	4	0	0	0	0	0	11	0	0	3	0	0	8	0	1	5	2	6	0	0	6	1	0	2
85908	85909	00493-00205	trachea	1338	2470	182	3	0	2	1	4	0	3	0	2	3	12	3	0	1	3	2	1	0	0	4	0	1	1	2	0	13	0	4	6	3	2	6	0	0	3	0	7	0	1	2	2	0	1
85909	85910	00494-00206	trachea	1247	4616	183	0	3	1	0	2	0	2	3	1	1	5	2	0	2	0	1	1	1	0	2	1	1	1	1	1	5	0	4	9	0	0	5	0	2	1	0	7	0	1	1	0	1	1
85910	85911	00495-00204	trachea	1510	5810	183	4	2	0	0	0	0	3	2	1	4	6	1	0	3	2	0	0	1	0	4	0	1	2	1	4	20	0	2	7	0	2	11	2	1	1	5	3	1	3	7	3	3	4
85911	85912	00497-00202	trachea	779	3121	184	0	2	1	1	1	0	3	0	0	0	2	0	0	1	1	1	0	0	0	4	0	1	1	3	1	11	0	2	7	0	0	5	0	0	6	0	4	0	1	3	0	2	0
85912	85913	00498-00197	trachea	398	3251	184	1	0	1	0	0	0	0	0	0	0	1	1	0	1	0	0	0	1	0	1	0	0	0	1	0	0	0	0	6	0	1	6	0	0	1	0	2	0	0	2	0	2	0
85913	85914	00499-00197	trachea	402	7240	184	3	2	7	0	0	1	5	6	1	1	5	0	0	0	3	0	0	0	0	7	0	0	3	0	2	5	0	2	2	1	2	4	2	1	4	4	3	0	1	0	5	8	1
85914	85915	00500-00203	trachea	763	2586	185	3	3	0	0	0	0	1	2	0	0	4	4	1	1	0	2	0	1	0	1	0	1	1	1	0	8	0	1	4	1	0	0	1	0	1	0	3	0	0	0	0	2	1
85915	85916	00501-00198	trachea	526	2790	185	0	1	2	0	0	0	0	0	0	0	3	0	0	0	0	0	0	0	0	2	0	0	1	0	0	5	0	2	0	0	0	1	0	0	3	0	2	0	0	1	1	1	1
85916	85917	00502-00199	trachea	634	3082	185	0	1	0	0	0	0	0	0	0	0	1	1	1	0	0	0	0	0	0	1	0	0	0	0	0	0	0	2	2	0	1	4	0	0	1	0	1	0	0	0	1	1	1
85917	85918	00503-00203	trachea	858	5319	185	1	0	0	0	0	0	0	0	0	0	2	0	0	2	0	0	0	0	0	1	0	0	1	0	1	7	0	1	3	0	1	4	0	0	2	1	2	0	0	0	0	1	0
85918	85919	00505-00199	trachea	628	2691	186	1	1	1	0	1	1	0	1	1	0	1	0	1	0	0	1	0	0	0	3	0	0	0	2	0	1	0	0	5	3	0	4	0	0	2	2	2	0	0	1	2	0	2
85919	85920	00506-00198	trachea	489	5104	186	0	1	1	0	1	0	1	0	0	0	0	2	0	1	1	0	1	0	0	4	0	0	0	2	0	4	0	2	5	0	0	5	0	0	1	2	1	0	0	2	0	0	0
85920	85921	00507-00204	trachea	1050	2819	187	1	1	2	0	0	0	1	0	0	4	3	1	1	4	0	0	0	0	0	2	0	0	0	0	0	5	0	0	3	0	0	7	0	0	5	0	3	0	0	2	1	0	0
85921	85922	00508-00207	trachea	974	3015	187	0	2	1	0	0	1	2	1	0	1	6	1	0	3	1	0	0	1	0	1	0	1	0	1	0	1	0	1	7	1	0	4	0	1	4	0	3	0	0	4	2	2	0
85922	85923	00509-00203	trachea	678	3211	187	0	1	0	0	1	0	1	5	0	1	5	2	2	2	1	0	0	0	0	3	0	0	0	0	2	1	0	2	2	0	1	6	0	0	3	1	3	0	0	2	2	0	1
85923	85924	00510-00206	trachea	1120	5992	187	1	0	1	0	0	0	1	2	1	1	2	2	0	1	0	0	0	1	0	3	0	0	0	1	0	9	0	2	0	0	0	1	0	0	3	0	0	0	0	1	1	0	0
85924	85925	00511-00206	trachea	767	4358	189	1	4	4	0	5	2	2	2	0	2	10	4	0	3	1	4	2	2	0	2	0	1	2	2	1	4	0	2	14	3	0	9	0	0	4	0	1	2	0	4	2	4	3
85925	85926	00512-00208	trachea	1068	4452	189	1	4	0	0	0	0	1	1	0	1	12	1	1	1	1	1	2	0	0	1	0	1	0	4	1	3	0	0	7	2	0	8	0	0	3	2	2	0	0	0	2	2	3
85926	85927	00513-00203	trachea	509	2936	190	0	0	0	0	0	0	1	0	0	0	2	1	0	1	1	0	0	0	0	0	0	0	0	1	0	3	0	0	1	0	0	0	0	0	3	0	0	0	0	0	0	0	0
85927	85928	00516-00202	trachea	507	3182	191	0	2	0	0	0	0	0	1	0	0	4	0	1	1	1	0	0	0	0	0	0	0	0	0	0	0	0	0	2	0	1	1	1	0	0	0	0	0	0	1	1	1	1
85928	85929	00517-00203	trachea	313	3349	191	1	0	0	0	1	0	3	1	0	0	2	1	0	1	0	0	0	1	0	2	0	0	0	0	0	2	0	0	4	0	0	1	0	0	2	0	1	1	0	0	1	0	1
85929	85930	00518-00205	trachea	618	3456	191	1	0	1	1	0	1	4	0	0	0	5	1	0	1	1	0	0	0	0	2	0	0	0	0	1	5	0	0	1	1	0	3	0	1	1	0	2	0	0	1	2	1	1
85930	85931	00519-00205	trachea	280	5178	192	0	0	2	0	0	0	0	1	1	0	1	0	0	1	0	1	0	1	0	2	0	0	0	4	0	2	0	0	1	0	0	4	0	0	0	0	0	0	0	0	0	0	0
85931	85932	00520-00217	trachea	916	5173	192	3	0	1	1	0	0	0	0	1	0	6	2	0	2	1	0	0	0	0	3	0	0	0	6	2	2	0	1	4	1	1	2	0	0	4	3	2	0	2	6	1	1	1
85932	85933	00521-00211	trachea	871	5261	192	0	2	0	0	1	1	1	2	0	0	6	1	0	0	2	2	0	1	0	6	0	0	0	3	0	15	0	4	2	0	1	7	1	0	8	1	3	0	0	2	0	2	1
85933	85934	00522-00206	trachea	666	3402	193	0	2	1	0	0	0	0	0	0	0	5	2	0	2	1	1	0	1	0	2	0	0	0	2	0	0	1	3	3	1	1	2	0	0	2	2	1	0	0	2	0	1	1
85934	85935	00523-00213	trachea	1058	4977	193	1	9	3	0	0	1	6	0	2	1	6	0	0	0	0	1	1	0	0	2	0	0	0	2	0	6	0	6	3	6	0	3	0	1	11	0	2	0	1	4	2	1	6
85935	85936	00524-00215	trachea	740	4182	194	1	0	1	0	0	0	2	0	0	0	1	0	1	0	0	0	1	0	0	2	0	0	0	1	0	7	0	1	0	1	0	1	0	0	2	0	0	0	0	1	0	1	0
85936	85937	00525-00211	trachea	746	5431	194	0	1	3	0	0	0	1	1	1	0	2	2	0	0	0	1	0	0	0	2	0	0	0	0	0	2	0	3	1	0	0	2	0	0	2	0	1	0	1	0	1	0	1
85937	85938	00526-00208	trachea	321	5248	195	1	0	0	0	1	0	1	1	0	0	3	0	0	0	1	0	0	0	0	2	0	0	1	1	0	4	0	4	3	0	0	1	1	0	1	0	2	1	0	2	0	2	0
85938	85939	00527-00206	trachea	359	5387	195	0	0	0	0	0	0	1	0	0	0	0	0	0	0	1	0	0	0	0	0	0	0	0	0	0	0	0	0	0	0	0	0	0	0	0	0	0	0	0	0	0	0	0
85939	85940	00528-00211	trachea	594	7321	197	3	3	4	0	0	1	2	8	2	3	4	5	0	1	0	1	5	0	0	1	0	0	2	1	2	19	0	7	4	0	2	5	0	1	8	1	4	1	1	5	0	4	0
85940	85941	00529-00217	trachea	1005	3268	198	2	4	2	1	0	2	2	1	0	0	7	3	0	2	0	0	2	0	0	2	0	0	0	3	0	2	0	2	8	1	0	2	0	0	3	0	4	0	0	2	1	0	0
85941	85942	00530-00221	trachea	1623	3561	198	2	3	3	0	0	0	1	0	1	0	7	1	1	2	2	4	2	1	0	6	0	0	0	1	1	15	0	4	6	2	0	4	1	0	2	2	2	0	1	2	2	2	2
85942	85943	00531-00216	trachea	577	4673	198	1	2	1	0	0	0	2	0	0	1	3	1	1	1	1	0	0	0	0	2	0	0	0	0	2	0	0	2	5	1	0	4	0	0	1	1	1	1	1	1	2	0	2
85943	85944	00532-00211	trachea	560	5923	198	0	0	0	0	0	0	0	2	1	0	0	1	0	0	0	0	0	0	0	0	0	0	2	0	0	5	0	3	0	0	0	0	0	0	0	0	0	0	0	0	1	1	0
85944	85945	00533-00214	trachea	564	3239	199	2	2	2	0	0	0	0	0	0	0	1	1	1	0	1	0	1	0	0	2	0	0	0	0	0	0	0	0	4	2	0	2	0	0	1	1	3	0	1	2	2	3	1
85945	85946	00535-00216	trachea	528	4408	200	1	5	2	0	0	0	3	0	0	0	14	1	1	0	0	0	1	0	0	0	1	0	1	1	1	3	0	0	7	6	2	6	0	1	2	0	3	0	1	1	4	1	0
85946	85947	00537-00218	trachea	837	5768	201	2	0	1	0	0	0	0	3	1	0	3	0	0	4	0	0	2	1	0	4	0	0	0	0	1	10	0	4	2	0	0	4	0	0	0	0	0	0	2	1	1	1	1
85947	85948	00538-00217	trachea	429	2530	205	0	0	0	0	0	2	0	0	0	0	2	0	0	1	0	0	0	0	0	1	0	0	0	1	0	4	0	1	1	0	0	0	0	0	5	0	0	0	0	3	0	0	0
85948	85949	00539-00224	trachea	918	3314	205	1	5	1	0	0	0	2	1	0	2	5	1	0	1	1	0	0	0	0	3	0	1	2	2	0	8	0	3	3	0	1	2	0	1	2	1	1	1	0	2	0	3	0
85949	85950	00540-00221	trachea	667	5353	205	1	0	1	0	0	0	1	0	0	0	1	0	0	0	0	0	0	0	0	1	0	0	0	0	0	1	0	2	0	0	0	1	0	0	0	0	0	0	0	2	0	0	1
85950	85951	00541-00219	trachea	440	5409	205	0	1	0	0	0	0	1	1	0	0	0	0	0	0	0	0	0	0	0	2	1	0	0	0	0	1	0	1	0	0	0	1	0	0	2	1	1	0	0	2	1	0	0
85951	85952	00542-00223	trachea	529	5158	206	1	3	0	1	0	1	4	1	0	1	3	2	0	0	2	0	0	2	0	4	0	0	0	0	0	8	0	2	3	0	0	2	1	0	3	0	3	2	0	3	2	1	1
85952	85953	00543-00228	trachea	690	2607	207	2	2	0	0	2	0	0	0	0	0	3	1	0	0	4	1	1	2	0	0	0	1	0	0	0	6	1	0	6	0	0	5	0	0	3	0	0	0	0	0	0	0	2
85953	85954	00544-00221	trachea	538	4387	207	3	6	1	0	1	0	4	0	0	0	6	2	0	1	0	2	1	3	0	2	0	1	0	4	1	2	0	0	14	6	1	7	0	1	3	2	3	1	0	1	3	1	2
85954	85955	00545-00220	trachea	532	5067	207	0	0	0	0	1	0	1	0	0	1	2	0	0	0	2	0	0	1	0	2	0	1	0	0	0	3	0	2	1	0	0	0	0	0	2	1	1	0	0	2	0	0	0
85955	85956	00546-00226	trachea	1099	5537	207	4	0	1	2	2	0	2	1	2	4	6	0	1	5	2	1	1	0	0	9	0	0	1	1	1	25	0	4	10	1	1	4	0	0	7	1	1	1	0	6	2	1	2
85956	85957	00547-00229	trachea	730	6290	207	2	1	1	0	0	1	1	0	1	0	2	2	0	2	0	0	0	0	0	1	0	1	0	1	0	5	0	1	2	0	1	2	2	0	3	0	3	0	0	2	3	1	0
85957	85958	00548-00223	trachea	878	7002	207	2	0	1	0	0	0	1	0	0	0	9	1	1	2	2	0	0	0	0	4	0	0	0	0	0	6	0	2	3	1	1	3	0	0	1	0	7	1	0	5	0	0	1
85958	85959	00549-00232	trachea	1556	4706	208	2	3	1	0	1	0	2	2	0	0	7	3	0	1	2	0	1	0	0	2	0	0	1	0	1	10	0	3	3	1	2	4	0	1	9	1	6	1	1	2	0	2	4
85959	85960	00550-00227	trachea	1064	3045	209	1	3	0	1	2	0	4	0	0	0	3	1	0	0	2	1	0	0	0	0	0	2	0	1	1	5	0	2	9	2	1	4	0	0	5	2	2	0	2	1	0	2	2
85960	85961	00551-00225	trachea	732	7246	209	3	6	8	2	0	1	4	9	3	4	7	2	2	5	2	1	4	1	0	7	1	0	2	1	3	20	0	4	10	2	0	5	2	0	8	9	11	0	0	7	3	10	4
85961	85962	00552-00228	trachea	1068	2633	210	2	11	2	0	1	2	1	1	0	0	8	3	1	2	0	1	0	1	0	4	0	2	1	2	1	5	0	2	21	4	2	6	0	0	4	1	4	1	2	3	3	1	3
85962	85963	00553-00222	trachea	431	2775	210	1	0	0	0	0	0	0	0	0	0	1	0	0	1	0	0	0	0	0	1	0	0	0	0	0	4	0	0	1	0	0	1	0	0	1	0	2	0	0	1	1	0	0
85963	85964	00554-00223	trachea	545	4646	210	2	1	1	0	2	0	1	1	0	0	3	0	0	0	0	0	0	0	0	1	0	0	1	0	2	8	0	3	4	0	3	2	0	0	4	1	3	0	0	3	1	1	0
85964	85965	00555-00224	trachea	487	5091	210	2	0	0	0	0	0	2	0	0	0	1	1	0	1	0	1	0	0	0	0	0	0	0	0	0	2	0	1	2	1	0	1	0	0	1	0	0	0	0	1	0	0	0
85965	85966	00556-00215	trachea	118	5108	210	0	0	0	0	0	0	2	0	0	0	0	0	0	0	0	0	0	0	0	1	0	0	0	0	0	0	0	1	1	0	0	1	0	0	1	0	0	0	0	0	0	0	0
85966	85967	00557-00221	trachea	401	5910	210	0	2	0	0	0	0	0	0	0	0	0	0	0	0	0	0	0	0	0	0	0	1	0	0	0	3	0	0	0	0	1	1	0	0	0	0	2	0	0	2	0	0	0
85967	85968	00558-00236	trachea	1209	3431	211	1	1	3	0	2	1	3	0	0	0	11	3	0	3	1	0	1	1	0	2	0	0	0	1	0	5	0	4	9	0	1	6	0	0	1	1	2	0	0	4	2	0	1
85968	85969	00559-00231	trachea	1101	5033	211	2	3	4	0	2	2	2	2	1	0	9	5	0	2	4	2	3	1	0	4	0	0	0	0	0	9	0	5	8	4	3	2	0	1	11	1	3	1	3	5	3	2	5
85969	85970	00560-00230	trachea	1012	2941	212	1	0	1	1	0	0	1	0	1	1	1	1	0	1	0	0	1	0	0	2	0	0	1	0	1	7	0	2	2	0	0	1	1	0	6	0	1	0	0	2	0	1	0
85970	85971	00561-00226	trachea	867	5210	212	2	2	0	1	1	1	0	1	0	0	5	2	0	0	0	0	0	1	0	4	0	0	0	1	0	3	0	0	4	1	1	4	0	1	4	1	0	0	0	3	0	1	4
85971	85972	00562-00235	trachea	1041	3354	213	1	1	0	0	0	1	2	1	1	3	2	0	0	1	3	0	0	0	0	1	0	0	0	1	0	12	0	2	6	0	0	3	0	0	3	0	3	0	0	0	1	0	0
85972	85973	00563-00234	trachea	1116	3537	213	2	2	1	0	1	4	3	1	0	1	7	1	0	2	0	0	0	0	0	5	0	0	0	1	0	10	0	6	8	4	0	4	0	1	4	1	3	0	0	2	2	1	3
85973	85974	00564-00227	trachea	665	7270	213	1	3	6	2	2	0	2	10	2	2	8	6	2	1	1	1	0	1	0	8	1	1	3	3	3	16	0	5	6	0	1	9	0	0	5	13	9	0	0	8	3	5	3
85974	85975	00565-00227	trachea	474	5116	214	1	0	0	0	0	0	1	0	1	0	1	1	0	0	0	0	0	0	0	3	0	0	0	1	0	3	0	1	3	0	0	2	0	0	2	1	3	1	0	2	1	0	0
85975	85976	00566-00226	trachea	588	4480	215	0	0	1	1	0	0	1	0	1	0	4	0	0	0	2	1	0	0	0	1	0	0	0	0	0	2	0	4	2	0	0	1	0	0	5	0	1	0	0	1	0	1	0
85976	85977	00567-00225	trachea	349	5387	215	1	0	0	0	0	0	0	0	0	0	2	0	0	0	0	0	0	0	0	0	0	0	0	0	0	0	0	0	0	0	0	1	0	0	1	0	0	0	0	1	0	0	0
85977	85978	00568-00234	trachea	559	7061	215	0	0	0	0	0	1	0	0	0	0	0	0	0	0	0	0	0	0	0	2	0	0	0	3	0	2	0	0	0	1	0	2	0	0	1	0	0	0	0	4	0	0	0
85978	85979	00569-00238	trachea	1428	2718	216	1	2	1	0	0	0	4	0	0	0	6	1	1	1	0	0	1	0	0	8	0	1	0	0	1	13	0	5	6	0	1	3	0	0	6	1	3	0	1	3	0	1	3
85979	85980	00570-00233	trachea	808	3123	216	2	4	2	0	2	0	3	0	0	2	4	1	1	0	0	0	0	0	0	2	0	0	2	0	0	1	0	0	6	2	0	3	0	0	1	1	2	0	2	2	1	2	0
85980	85981	00571-00245	trachea	1192	3381	216	1	1	0	0	4	0	0	0	0	2	6	2	2	1	2	0	1	2	0	2	0	1	1	2	0	1	0	4	6	2	1	2	0	1	4	3	9	0	1	1	1	0	2
85981	85982	00572-00229	trachea	499	3404	216	0	0	0	0	1	0	2	0	0	2	1	0	0	1	0	0	0	0	0	3	0	0	0	1	0	7	0	0	1	0	0	1	0	0	0	0	0	3	0	0	0	0	0
85982	85983	00574-00227	trachea	470	3499	218	0	0	0	0	1	0	0	0	0	0	2	2	0	3	0	0	0	0	0	1	0	1	0	0	0	4	0	3	3	0	0	1	0	0	2	0	0	0	0	2	3	1	1
85983	85984	00575-00235	trachea	353	7043	218	1	0	1	0	0	0	1	0	0	0	1	0	0	0	1	0	0	1	0	3	0	0	1	0	0	3	0	2	1	0	0	1	0	0	0	0	2	0	1	4	1	0	0
85984	85985	00576-00230	trachea	524	7323	218	3	3	7	0	1	0	3	8	2	1	7	3	0	3	0	0	4	1	0	7	0	1	3	1	1	17	0	8	6	1	2	2	2	0	14	4	5	0	0	6	3	9	0
85985	85986	00577-00240	trachea	743	7405	218	7	1	9	1	0	1	6	5	3	1	6	0	2	3	4	1	4	3	0	11	0	0	5	2	0	27	0	12	7	0	0	1	0	0	15	1	4	0	3	5	4	8	0
85986	85987	00578-00236	trachea	1137	7491	219	7	7	6	0	19	2	9	3	14	10	12	2	2	3	5	1	19	6	4	19	0	3	4	2	1	28	5	7	11	2	1	7	0	2	11	5	14	0	1	14	6	3	3
85987	85988	00579-00232	trachea	683	3173	220	0	0	0	0	0	0	1	0	0	0	3	0	1	0	0	0	0	1	0	0	0	0	0	2	0	3	0	1	2	1	0	1	0	0	1	1	0	0	1	0	0	1	1
85988	85989	00580-00238	trachea	737	5632	220	0	0	0	0	1	0	0	0	3	2	6	1	0	0	0	1	0	1	0	4	0	0	1	5	1	16	0	1	3	1	0	4	0	1	5	3	1	1	0	6	1	1	0
85989	85990	00582-00237	trachea	514	5134	222	0	0	3	0	0	1	1	0	0	1	3	0	0	0	1	0	0	1	0	2	0	0	0	0	2	4	0	2	0	0	0	3	0	0	3	2	1	0	0	1	1	0	0
85990	85991	00583-00235	trachea	581	2817	223	2	1	1	0	0	0	0	0	0	0	1	0	0	0	0	0	0	1	0	0	0	0	0	0	0	5	0	3	1	0	0	1	0	0	1	0	1	0	0	0	1	0	0
85991	85992	00584-00245	trachea	1054	4438	223	0	1	1	0	2	0	0	0	0	0	10	2	0	1	3	0	0	1	0	2	1	0	0	0	0	2	0	2	7	2	2	3	0	1	2	0	2	0	1	0	1	2	2
85992	85993	00585-00237	trachea	572	7537	223	2	4	3	1	12	0	4	0	22	6	4	1	0	1	3	1	13	0	2	9	0	0	1	0	0	13	9	2	3	0	2	2	0	0	9	1	0	0	2	2	3	3	2
85993	85994	00586-00245	trachea	1274	4201	224	2	2	1	0	3	0	3	0	0	1	1	1	0	0	0	1	0	2	0	0	0	0	1	3	1	8	0	1	5	8	0	5	0	1	9	7	2	0	1	3	2	3	2
85994	85995	00587-00245	trachea	1289	4512	224	1	4	5	0	3	0	2	2	1	0	10	5	1	1	1	0	1	3	0	10	0	1	0	2	1	5	1	3	14	4	1	3	0	0	6	0	3	1	0	4	3	2	1
85995	85996	00588-00237	trachea	415	5366	224	0	0	1	1	0	0	2	0	0	0	1	0	0	0	0	0	0	0	0	0	0	0	0	0	0	0	0	0	1	0	0	1	0	0	2	0	1	0	0	2	0	0	0
85996	85997	00589-00243	trachea	741	5251	225	0	0	1	0	0	0	1	0	0	0	4	0	0	3	0	0	0	0	0	2	0	0	0	1	0	9	0	2	4	1	0	2	0	0	5	0	0	0	0	3	0	0	0
85997	85998	00590-00244	trachea	738	5278	226	1	1	0	0	0	1	0	3	1	0	2	0	1	1	0	0	0	0	0	2	0	0	1	0	2	8	0	1	1	1	0	3	0	1	4	1	0	0	0	2	0	1	0
85998	85999	00591-00242	trachea	832	5451	226	1	1	1	0	1	0	1	0	2	1	0	0	0	3	1	0	0	1	0	4	0	0	1	1	0	17	0	1	4	0	0	6	0	0	6	0	8	0	1	4	1	0	4
85999	86000	00592-00247	trachea	1162	5597	226	4	4	3	0	1	1	0	2	1	0	7	2	0	7	1	1	1	0	0	7	0	2	1	3	1	25	0	8	11	1	0	7	1	0	6	4	5	3	0	11	0	0	2
86000	86001	00594-00245	trachea	749	3078	227	4	5	2	0	3	2	2	1	0	1	8	1	0	4	1	0	1	1	0	4	0	2	1	2	0	3	0	1	9	7	1	4	0	0	12	3	2	1	0	3	1	0	1
86001	86002	00595-00240	trachea	436	3614	228	0	0	0	0	0	0	0	0	1	0	1	1	0	0	0	0	0	0	0	0	0	0	0	0	0	2	0	0	0	0	0	0	0	0	0	0	0	0	0	0	0	0	0
86002	86003	00596-00241	trachea	623	3969	228	2	4	0	1	3	0	3	1	0	0	4	0	0	0	1	0	0	0	0	2	0	2	1	0	0	13	0	4	8	2	1	1	0	1	3	1	2	0	0	1	0	0	2
86003	86004	00597-00241	trachea	725	4311	228	1	0	1	0	0	0	0	0	0	0	5	0	0	2	0	0	0	0	0	2	0	0	0	0	1	4	0	2	2	0	1	2	0	1	4	0	2	0	0	2	0	0	2
86004	86005	00598-00247	trachea	1048	5658	228	1	0	1	0	1	0	6	1	0	0	2	1	0	1	1	0	0	0	0	3	0	0	0	0	0	11	0	4	2	0	0	2	0	0	2	0	4	1	0	2	0	0	0
86005	86006	00599-00248	trachea	1055	6797	228	2	2	3	0	0	1	2	1	0	1	7	0	0	5	1	0	0	0	0	2	0	0	2	1	0	7	0	0	4	1	0	2	0	0	1	1	6	1	0	3	1	2	0
86006	86007	00600-00241	trachea	496	4920	229	0	0	0	0	0	0	2	1	0	0	0	1	0	0	0	0	1	0	0	1	0	0	0	0	0	0	0	4	0	1	1	0	0	0	1	1	1	0	0	0	1	0	1
86007	86008	00601-00241	trachea	522	5386	229	1	0	0	0	0	1	1	1	0	0	2	0	0	0	1	1	0	0	0	1	0	0	0	2	0	2	0	0	0	0	0	2	0	0	4	0	3	0	0	1	0	0	1
86008	86009	00602-00246	trachea	614	7307	230	1	4	9	0	0	0	6	13	4	1	5	1	1	4	3	2	2	3	0	5	0	0	1	3	0	23	0	7	7	1	1	5	0	0	9	9	4	0	1	6	1	11	1
86009	86010	00603-00245	trachea	444	3108	231	0	3	1	1	2	0	1	1	0	0	4	0	0	0	0	0	1	0	0	5	0	0	0	0	0	8	0	2	5	2	1	6	0	0	4	1	4	0	0	3	0	0	1
86010	86011	00604-00249	trachea	702	3149	231	0	0	0	0	2	0	0	0	0	1	5	2	1	0	3	0	3	1	0	5	0	0	0	1	0	2	0	2	8	1	1	6	0	0	1	1	2	1	0	0	0	0	0
86011	86012	00606-00251	trachea	1093	2518	232	2	6	1	0	3	4	3	0	1	1	12	1	0	1	0	1	4	1	0	4	0	0	0	3	1	3	0	2	16	3	1	8	0	2	6	1	2	0	0	1	1	0	3
86012	86013	00607-00251	trachea	802	3219	232	0	0	1	0	1	1	1	1	0	0	7	1	0	2	1	0	0	1	0	2	0	0	0	0	0	1	0	6	1	0	0	0	1	0	4	1	0	1	0	1	0	3	0
86013	86014	00608-00246	trachea	698	4265	232	0	0	0	0	0	0	3	0	1	0	3	0	0	0	0	0	0	2	0	2	0	0	0	0	0	5	0	1	0	0	0	1	0	1	3	0	0	1	1	3	1	1	3
86014	86015	00609-00244	trachea	448	4650	232	0	0	0	0	0	0	1	1	0	0	1	0	0	0	2	0	0	0	0	0	0	0	2	0	0	3	0	1	1	0	1	1	1	1	1	0	0	0	0	1	0	2	0
86015	86016	00610-00244	trachea	448	7027	232	1	0	1	0	0	0	1	0	0	0	5	0	0	1	0	0	0	1	0	6	0	0	0	0	1	3	0	2	2	0	1	3	0	0	1	0	2	1	0	3	1	0	1
86016	86017	00611-00242	trachea	243	7398	232	1	1	0	0	0	0	0	1	0	2	0	1	0	0	0	0	0	0	0	1	0	0	0	1	0	3	0	0	0	1	0	1	0	0	3	0	1	0	0	1	0	2	0
86017	86018	00612-00250	trachea	779	5746	233	0	0	0	0	2	0	0	0	0	1	1	0	0	1	0	0	0	1	0	3	0	1	0	0	0	10	0	5	1	1	0	3	1	0	4	0	0	0	0	1	0	0	0
86018	86019	00613-00245	trachea	733	5806	233	1	1	0	0	0	1	1	2	1	1	1	3	0	0	0	0	0	1	0	4	0	1	1	1	0	7	0	2	2	0	0	1	0	0	5	1	2	0	0	2	1	1	0
86019	86020	00614-00248	trachea	864	7354	233	9	3	11	0	0	0	4	16	1	5	6	2	1	2	1	1	3	2	0	10	0	1	2	2	7	27	0	10	6	2	1	3	0	0	14	6	8	0	0	11	1	14	2
86020	86021	00615-00248	trachea	527	2451	234	0	1	1	0	0	0	0	0	0	0	3	0	0	1	0	0	0	0	0	0	0	0	0	0	0	1	0	1	1	0	0	0	0	0	2	1	1	0	0	2	1	0	0
86021	86022	00616-00247	trachea	485	4409	235	0	1	2	0	0	0	0	1	0	0	5	2	0	0	0	1	0	0	0	4	0	0	0	1	0	4	0	0	2	1	0	3	0	0	3	0	0	0	0	2	1	0	0
86022	86023	00618-00259	trachea	1052	3246	236	2	2	0	0	0	2	1	1	0	0	5	6	3	2	0	0	1	0	0	3	0	0	0	1	1	1	0	2	7	1	1	1	1	0	4	1	4	0	1	2	1	1	3
86023	86024	00619-00256	trachea	1027	3495	237	0	2	1	0	1	0	1	0	0	0	3	1	0	1	0	0	0	1	0	0	0	0	1	0	0	4	0	2	0	1	0	5	2	0	0	1	1	0	0	0	1	2	0
86024	86025	00620-00253	trachea	743	4828	237	3	4	3	0	4	1	4	2	1	0	8	3	0	3	2	0	2	1	0	3	0	2	0	2	0	8	0	4	9	3	1	8	0	1	9	1	4	1	1	4	0	1	2
86025	86026	00621-00253	trachea	999	4992	238	0	1	0	0	4	1	9	1	0	1	6	3	1	3	1	1	3	0	0	2	0	0	0	1	1	19	0	1	7	2	0	2	0	2	5	2	3	2	1	6	1	2	1
86026	86027	00622-00256	trachea	851	5768	238	1	0	1	1	0	1	5	0	1	1	3	0	0	0	0	1	0	0	0	5	0	0	0	3	1	12	0	6	0	1	0	1	0	0	6	3	4	0	0	8	2	1	2
86027	86028	00623-00253	trachea	847	7268	238	8	5	7	1	0	1	4	12	2	4	11	1	1	9	3	1	0	3	0	19	0	1	3	8	1	29	0	6	16	1	2	11	2	2	13	11	7	0	0	9	0	8	3
86028	86029	00624-00249	trachea	390	7565	238	0	1	1	0	0	0	3	0	1	4	3	0	0	1	0	0	2	2	0	1	0	0	0	0	0	4	0	2	4	1	0	3	1	0	6	1	3	1	0	3	3	2	0
86029	86030	00625-00252	trachea	415	4007	239	1	1	1	0	0	0	1	1	0	0	5	0	1	0	0	0	0	0	0	3	0	2	0	0	1	4	0	0	9	5	0	2	2	0	1	1	0	0	2	0	2	0	3
86030	86031	00626-00261	trachea	874	5072	239	0	0	0	0	2	0	3	0	0	1	0	0	0	0	0	0	0	0	0	1	0	0	0	1	0	5	0	3	1	0	0	1	0	0	2	0	1	0	0	1	0	0	1
86031	86032	00627-00257	trachea	1008	5213	239	2	2	2	1	0	2	4	0	0	1	5	1	1	3	2	0	0	0	0	9	0	0	0	0	1	13	0	1	10	3	1	6	0	0	4	2	4	0	0	2	4	1	2
86032	86033	00628-00260	trachea	1084	6025	239	5	4	2	0	0	0	7	2	3	0	10	2	0	1	4	0	0	0	0	9	1	0	1	4	1	17	1	5	5	1	0	2	0	0	7	1	11	0	0	5	3	3	2
86033	86034	00629-00255	trachea	1095	6500	239	2	1	0	0	0	0	3	0	0	1	7	0	0	2	2	1	0	0	0	5	0	0	0	0	1	5	0	4	3	0	0	7	0	1	8	1	8	2	0	5	1	1	2
86034	86035	00630-00256	trachea	629	7003	240	0	0	2	0	0	0	0	0	0	1	3	1	0	5	1	0	0	0	0	5	0	0	0	0	1	5	0	0	7	0	0	3	0	0	2	0	2	0	0	1	2	0	0
86035	86036	00631-00261	trachea	1026	2666	242	2	5	0	0	0	0	1	0	0	0	7	1	0	0	0	1	1	2	0	2	0	1	0	2	3	6	0	1	7	3	2	4	0	2	3	1	2	0	1	1	1	1	1
86036	86037	00632-00260	trachea	702	3449	242	0	1	0	0	0	0	1	1	0	0	1	1	0	1	0	0	0	0	0	4	0	0	0	2	0	7	0	1	3	1	0	2	1	0	0	0	2	0	0	4	1	0	0
86037	86038	00633-00257	trachea	489	4029	242	0	0	0	0	3	1	1	1	0	0	3	0	0	0	0	0	0	1	0	2	1	2	0	0	0	10	0	0	8	4	0	3	1	1	4	3	1	0	0	0	3	1	1
86038	86039	00634-00257	trachea	640	3178	243	1	1	0	0	4	0	2	1	1	1	4	1	0	0	0	1	1	0	0	0	0	0	0	0	0	2	0	1	2	3	0	4	0	0	1	0	1	0	0	0	0	0	4
86039	86040	00635-00261	trachea	1183	3278	243	2	2	2	0	1	0	0	2	0	0	6	2	2	0	0	0	0	0	0	1	0	0	0	1	2	8	0	0	2	1	1	4	0	0	8	0	6	0	1	1	0	0	2
86040	86041	00636-00256	trachea	605	5988	243	0	0	0	0	0	0	1	0	1	0	3	0	1	0	0	0	0	1	0	2	0	0	0	0	0	4	0	2	1	1	0	4	1	0	4	0	1	0	0	2	0	0	0
86041	86042	00637-00270	trachea	1051	6298	243	1	2	4	0	1	0	0	2	0	0	3	1	1	1	1	0	0	1	0	9	0	0	2	0	2	10	0	1	5	1	0	0	0	0	0	1	6	0	0	7	2	2	0
86042	86043	00638-00261	trachea	796	5845	245	0	0	1	0	0	0	1	1	0	2	2	0	0	0	0	1	0	2	0	3	0	0	0	0	0	9	0	2	0	0	0	2	0	0	3	1	1	0	1	2	1	0	0
86043	86044	00641-00265	trachea	1130	3010	246	0	7	4	1	2	0	0	0	0	0	5	3	0	0	1	1	2	1	0	4	0	1	1	1	0	4	0	2	7	5	0	5	0	1	4	0	2	1	0	3	3	0	0
86044	86045	00642-00256	trachea	422	5292	246	2	1	0	0	0	0	0	0	0	1	1	0	1	0	0	1	0	0	0	0	0	0	1	0	0	6	0	1	1	0	0	1	0	0	3	0	0	0	1	2	1	1	0
86045	86046	00643-00263	trachea	732	7574	246	5	3	4	0	8	1	6	2	13	15	12	1	0	6	4	1	19	3	4	10	0	4	2	2	2	25	11	6	7	0	1	7	2	1	7	2	7	0	0	7	6	9	0
86046	86047	00644-00261	trachea	776	5126	248	1	1	3	0	1	1	2	0	0	1	2	1	0	0	1	0	1	0	0	2	0	0	0	3	1	8	0	1	1	1	0	0	0	0	4	1	4	1	0	1	1	0	0
86047	86048	00645-00267	trachea	923	2487	249	0	4	3	0	3	0	2	0	4	1	11	1	0	3	0	0	2	2	0	4	0	0	1	2	1	12	0	5	25	4	0	6	0	2	8	3	2	0	1	2	0	1	5
86048	86049	00646-00268	trachea	638	3059	250	2	2	1	0	2	1	1	1	0	1	8	0	1	1	1	0	0	1	0	3	1	0	0	1	0	11	0	1	10	0	0	7	0	0	6	1	2	0	0	1	0	0	1
86049	86050	00647-00269	trachea	1012	5682	250	4	0	2	1	1	0	5	0	0	0	6	2	0	2	1	1	0	0	0	8	0	1	3	3	1	18	0	6	6	2	1	2	0	0	6	0	2	1	2	9	2	3	1
86050	86051	00648-00265	trachea	812	7492	250	6	1	2	0	3	1	4	4	11	1	13	3	0	2	1	0	22	2	7	5	0	1	6	6	1	22	8	8	3	0	0	5	0	0	17	2	2	0	6	8	7	7	1
86051	86052	00649-00264	trachea	521	3342	251	1	0	0	0	0	0	0	2	0	0	0	0	0	0	1	0	0	0	0	0	0	0	0	1	0	4	0	0	1	1	0	1	0	0	0	0	0	0	0	1	0	1	1
86052	86053	00650-00271	trachea	1079	4897	252	1	2	2	0	1	0	2	3	1	0	1	6	1	1	2	1	2	1	0	4	1	1	0	3	1	12	0	1	10	6	1	5	1	1	5	0	2	1	1	4	2	0	3
86053	86054	00651-00270	trachea	1160	6066	252	4	1	2	0	1	1	0	1	2	1	9	2	0	2	1	0	0	0	0	12	0	0	1	1	1	22	0	2	0	0	0	1	0	0	8	0	3	1	0	4	3	2	3
86054	86055	00652-00275	trachea	907	2412	253	1	1	2	1	0	0	2	0	0	0	5	1	0	1	0	0	0	1	0	0	0	0	1	3	0	2	0	1	0	0	0	0	1	0	2	0	1	1	0	3	0	0	1
86055	86056	00653-00265	trachea	643	3982	253	0	0	0	0	0	1	2	0	0	1	4	0	0	0	0	1	0	1	0	1	0	1	0	2	2	9	0	1	8	4	0	1	0	1	4	1	3	0	0	0	1	0	0
86056	86057	00654-00267	trachea	682	4042	253	4	3	1	1	3	0	4	2	0	4	6	1	0	1	1	0	1	1	0	7	0	1	0	0	3	14	0	0	15	9	0	8	1	0	5	0	4	0	0	2	5	1	3
86057	86058	00655-00270	trachea	1019	4571	253	3	1	1	0	0	0	1	3	0	0	5	1	1	0	0	0	0	0	0	7	0	2	0	1	1	7	0	3	10	4	1	3	0	0	4	2	4	0	1	5	2	0	3
86058	86059	00656-00266	trachea	762	5804	253	0	0	0	0	0	0	2	0	0	0	0	0	1	1	0	0	0	0	0	2	0	0	1	1	0	4	0	1	0	1	0	2	0	0	7	0	0	0	1	1	0	1	0
86059	86060	00657-00269	trachea	811	7309	253	11	6	12	1	0	1	6	19	1	2	14	1	1	6	3	1	1	3	0	10	0	1	5	7	1	28	0	4	11	1	1	10	1	0	17	15	12	0	0	9	7	11	5
86060	86061	00658-00275	trachea	1006	4237	255	1	1	0	0	7	0	2	0	0	1	3	0	1	1	2	0	1	1	0	3	0	0	0	2	2	7	0	1	6	6	0	6	0	1	2	1	7	0	1	6	1	0	8
86061	86062	00659-00266	trachea	610	4306	255	1	1	0	0	2	1	2	1	0	0	3	0	0	1	0	0	0	1	0	3	0	0	0	0	0	8	0	0	2	1	0	0	0	1	7	0	1	0	2	2	0	0	1
86062	86063	00660-00270	trachea	681	4409	255	2	4	1	0	0	1	0	2	0	1	4	2	0	1	1	1	1	1	0	5	0	0	0	3	0	5	1	3	8	0	0	3	0	0	5	0	1	1	1	0	0	1	1
86063	86064	00661-00271	trachea	716	4851	255	1	3	2	0	2	0	2	0	1	2	8	1	1	2	0	0	1	1	0	3	0	0	0	1	2	5	0	4	12	5	1	7	0	1	3	4	3	0	0	5	1	1	1
86064	86065	00662-00271	trachea	679	3190	256	0	2	0	0	0	0	1	0	0	1	2	1	0	0	0	0	0	0	0	1	0	0	0	1	0	1	0	0	1	1	0	3	0	2	3	0	3	1	0	1	0	1	2
86065	86066	00663-00277	trachea	950	5861	256	2	0	0	0	0	1	1	0	2	2	3	0	0	0	2	0	0	2	0	7	0	1	0	1	1	15	0	4	1	1	0	3	0	0	10	0	3	1	0	6	1	1	2
86066	86067	00664-00270	trachea	511	6595	257	1	0	0	0	0	0	0	0	0	0	0	0	0	0	0	0	0	0	0	0	0	0	0	0	0	0	0	0	0	0	0	0	0	0	1	0	0	0	0	0	0	0	0
86067	86068	00665-00275	trachea	900	4094	258	2	1	1	0	3	0	4	2	0	0	4	2	0	2	0	0	0	1	0	3	0	0	0	1	2	10	0	2	8	1	0	2	0	0	5	1	1	0	0	3	0	1	3
86068	86069	00666-00275	trachea	991	4144	258	2	3	1	0	5	0	0	0	2	2	4	2	1	0	0	1	1	1	0	5	0	0	1	0	1	11	0	7	16	6	2	2	1	0	3	2	1	0	2	3	0	1	4
86069	86070	00667-00276	trachea	537	3365	259	1	1	0	0	0	0	0	2	0	0	2	0	0	1	1	0	0	0	0	2	0	0	0	0	1	0	0	1	5	0	0	1	0	0	1	0	0	0	0	2	0	0	0
86070	86071	00668-00276	trachea	1055	5898	259	1	2	2	0	3	1	5	4	2	0	6	7	3	0	1	0	1	3	0	3	0	1	1	3	1	28	0	3	10	3	0	8	0	0	6	2	9	0	1	6	3	2	3
86071	86072	00669-00274	trachea	444	2576	260	0	1	0	0	2	0	0	0	0	1	3	2	0	0	0	1	4	0	0	4	0	0	1	0	0	4	0	2	9	1	0	2	0	1	1	0	1	0	0	0	1	1	1
86072	86073	00670-00276	trachea	720	4271	260	2	0	2	0	4	0	3	1	1	1	2	2	1	1	1	0	3	0	0	5	0	0	2	2	0	11	1	2	9	1	0	5	0	1	7	4	2	1	0	2	4	2	2
86073	86074	00671-00275	trachea	696	5038	261	0	1	1	0	0	0	1	0	0	0	1	0	0	0	0	0	1	0	0	0	0	0	0	0	1	0	0	0	0	0	0	2	0	0	1	0	1	0	0	2	1	0	0
86074	86075	00672-00276	trachea	906	5499	261	1	0	1	0	1	1	4	0	2	2	6	1	0	2	2	0	2	0	0	1	0	1	1	0	0	22	0	4	4	2	0	3	0	1	7	2	5	0	0	3	1	2	1
86075	86076	00673-00280	trachea	1057	7338	261	2	8	21	0	1	2	4	28	2	3	18	1	1	5	2	0	2	5	0	9	0	1	2	4	1	25	1	3	15	1	1	11	0	0	8	7	11	2	0	10	7	21	4
86076	86077	00674-00280	trachea	1017	7400	261	8	12	7	0	1	0	4	17	1	4	8	4	0	6	2	1	11	3	0	19	0	2	3	1	1	13	0	8	14	3	1	13	0	1	8	4	8	0	2	9	2	11	6
86077	86078	00675-00278	trachea	776	7539	261	4	3	6	0	5	1	7	2	8	4	9	0	0	4	1	0	3	1	0	16	2	1	2	0	0	31	6	7	7	0	1	5	1	0	14	4	6	2	1	10	2	3	0
86078	86079	00676-00278	trachea	700	5283	262	5	1	0	0	0	0	3	2	0	0	2	1	1	0	0	1	0	1	0	1	0	1	0	0	0	9	0	1	0	1	0	2	0	0	3	0	2	0	0	1	1	0	0
86079	86080	00677-00275	trachea	499	5428	262	0	1	0	0	1	0	2	0	0	0	2	0	0	0	0	0	1	0	0	1	0	0	0	0	0	4	0	0	0	0	0	2	0	0	5	0	1	1	0	1	0	0	0
86080	86081	00679-00279	trachea	835	3421	264	1	1	1	0	0	0	1	1	0	1	4	3	0	0	1	1	0	0	0	3	0	0	0	0	1	12	0	0	2	0	0	3	0	0	7	2	1	0	0	3	1	1	0
86081	86082	00680-00283	trachea	825	3038	265	4	5	0	0	5	0	5	0	4	1	7	2	2	1	1	1	3	2	0	3	0	1	0	0	1	1	0	1	16	5	0	5	1	2	8	2	3	0	0	2	2	1	2
86082	86083	00681-00284	trachea	886	3610	266	1	0	0	0	1	1	0	1	0	0	3	2	0	1	1	0	0	0	0	6	0	0	0	0	0	6	0	1	3	1	1	2	0	0	6	1	2	0	0	5	1	0	2
86083	86084	00682-00279	trachea	411	4334	266	2	1	0	0	1	0	1	1	1	0	2	1	0	0	4	0	0	0	0	1	0	0	2	0	0	5	0	0	3	0	0	2	0	0	3	0	2	0	0	1	1	1	0
86084	86085	00683-00280	trachea	740	4470	266	7	1	1	0	2	1	1	0	1	0	4	1	2	0	0	3	1	0	0	1	1	0	1	0	0	8	0	1	10	2	1	3	0	1	7	0	2	1	1	1	1	0	3
86085	86086	00684-00278	trachea	415	6795	266	1	0	2	0	0	0	1	0	0	0	1	0	0	0	0	0	0	0	0	2	0	0	0	0	0	3	0	2	0	0	1	0	0	0	1	0	1	0	1	1	1	0	0
86086	86087	00685-00284	trachea	740	7235	267	3	0	0	0	0	0	2	2	2	0	4	1	0	1	1	0	0	0	0	2	0	0	0	2	0	11	0	4	3	0	0	4	0	0	5	0	1	0	0	2	1	1	0
86087	86088	00686-00292	trachea	1168	5966	269	1	2	1	0	0	1	5	2	1	2	9	2	0	3	2	0	2	0	0	9	0	1	0	3	1	25	0	9	8	3	0	11	0	0	9	2	7	1	0	7	3	0	4
86088	86089	00687-00283	trachea	482	3586	270	0	1	0	0	1	0	0	0	0	0	0	0	0	0	0	0	0	0	0	1	0	0	0	1	1	1	0	2	0	1	0	1	0	0	1	0	1	0	1	0	0	1	0
86089	86090	00688-00287	trachea	590	3898	270	1	0	0	0	0	0	1	0	0	0	1	0	0	0	1	0	2	0	0	2	0	0	0	0	0	5	0	0	5	1	0	2	0	1	0	0	1	0	0	0	1	0	1
86090	86091	00689-00281	trachea	444	4367	270	0	0	0	0	0	0	0	0	0	0	1	0	0	0	0	0	0	0	0	1	0	0	0	0	0	3	0	2	0	0	0	0	0	0	0	0	1	0	0	0	0	0	0
86091	86092	00690-00282	trachea	590	5564	270	2	0	1	0	0	0	0	2	1	0	1	0	1	0	0	0	0	0	0	3	0	0	1	1	0	7	0	4	3	2	0	2	0	0	1	1	2	0	0	1	0	0	0
86092	86093	00691-00293	trachea	926	3153	271	1	2	0	0	2	0	3	1	0	0	4	1	0	0	1	0	1	0	0	2	0	1	0	0	0	1	0	1	6	4	0	3	0	0	6	1	2	0	1	3	1	0	0
86093	86094	00692-00286	trachea	662	5368	271	2	2	1	0	1	1	0	1	0	0	2	0	0	1	0	0	0	0	0	0	0	1	2	0	1	16	0	1	3	0	0	0	0	0	4	0	2	0	0	3	1	2	0
86094	86095	00693-00296	trachea	1292	6006	271	2	4	1	0	1	0	2	1	2	2	13	5	3	6	3	1	1	2	0	7	0	0	2	1	2	27	0	6	6	1	1	6	0	1	7	2	3	0	0	11	4	3	1
86095	86096	00694-00295	trachea	1647	5644	272	1	4	3	0	3	2	6	1	2	1	7	3	0	3	2	0	1	1	0	13	0	0	1	3	2	29	0	6	5	3	0	3	1	2	13	4	9	0	0	4	4	0	2
86096	86097	00695-00289	trachea	556	2861	273	0	1	0	0	1	0	0	0	1	1	0	0	0	1	0	0	0	0	0	1	0	0	1	0	0	1	0	0	2	0	0	2	0	0	0	1	3	0	0	0	2	1	1
86097	86098	00696-00286	trachea	483	4553	273	0	0	0	0	2	0	1	0	0	0	2	1	0	1	0	0	0	0	0	2	1	0	0	1	2	1	0	1	2	0	0	0	0	0	4	0	1	0	0	1	1	0	3
86098	86099	00697-00289	trachea	641	4629	273	1	0	0	1	1	0	0	1	0	0	1	0	0	0	0	0	0	0	0	1	0	0	0	0	1	1	0	0	0	0	1	0	0	0	0	0	0	0	0	1	1	0	0
86099	86100	00698-00289	trachea	1136	5176	273	4	0	3	0	2	2	3	6	1	0	9	1	1	2	2	0	0	0	0	4	0	1	0	2	0	12	0	3	2	0	1	5	0	0	8	1	3	0	0	4	0	3	1
86100	86101	00699-00292	trachea	1252	5115	274	0	1	0	1	0	0	2	1	0	0	1	0	0	1	3	0	0	1	0	7	1	0	0	2	0	8	0	2	3	0	0	4	0	0	3	1	2	0	1	2	0	3	1
86101	86102	00700-00294	trachea	743	5406	274	2	1	0	0	0	0	1	0	0	3	3	0	0	1	0	0	1	0	0	6	0	0	1	1	1	11	0	2	6	1	2	4	0	0	2	0	3	0	0	3	0	0	1
86102	86103	00701-00288	trachea	712	5796	274	4	1	0	0	0	0	0	3	1	0	6	2	0	1	2	0	1	1	0	5	0	0	0	0	1	20	0	3	3	0	0	3	0	0	4	4	1	0	0	6	1	1	0
86103	86104	00702-00287	trachea	792	7189	275	2	2	0	0	0	1	2	1	0	3	5	1	0	2	1	1	0	0	0	6	0	1	2	0	0	7	0	2	5	1	1	0	0	0	3	0	2	0	1	2	2	4	0
86104	86105	00703-00295	trachea	1060	3925	276	2	0	0	0	0	1	1	2	0	0	8	1	0	1	1	1	0	1	0	4	0	1	0	1	1	12	0	0	4	2	0	4	0	1	2	4	1	0	0	1	1	1	3
86105	86106	00704-00286	trachea	390	5770	276	0	1	0	0	0	1	0	0	0	0	0	1	0	1	0	0	0	0	0	1	0	0	0	0	0	4	0	1	1	1	0	1	0	0	1	1	0	0	0	1	1	0	0
86106	86107	00705-00291	trachea	571	7378	276	5	2	14	0	0	0	2	7	1	0	3	0	0	3	2	1	2	1	0	3	0	1	1	4	0	15	0	3	5	1	3	2	0	0	13	7	2	1	0	3	3	8	3
86107	86108	00706-00300	trachea	1248	4279	278	1	3	0	0	4	1	2	1	0	0	11	1	0	3	2	1	0	2	0	8	0	0	0	6	2	8	0	3	11	3	0	3	0	0	6	1	3	2	1	1	2	0	0
86108	86109	00707-00290	trachea	434	2977	279	0	0	0	0	1	0	2	0	0	0	3	0	0	0	0	0	0	0	0	0	0	0	1	0	0	2	0	0	2	0	0	0	0	0	3	0	0	0	0	0	1	0	0
86109	86110	00708-00292	trachea	846	4026	279	2	2	1	0	1	2	1	1	0	1	2	1	0	0	2	0	1	3	0	4	1	1	1	6	0	12	0	1	17	6	2	5	0	1	3	1	0	0	0	2	2	2	1
86110	86111	00709-00295	trachea	421	4622	279	0	0	0	0	0	0	0	1	0	0	0	0	0	0	1	1	0	1	0	2	0	0	0	1	1	2	0	2	2	0	1	2	0	1	1	1	0	0	0	1	2	0	1
86111	86112	00710-00291	trachea	405	4596	280	1	2	2	0	0	0	1	1	1	0	3	1	0	0	0	0	0	0	0	1	1	0	0	1	0	3	0	1	3	0	0	3	0	1	3	1	2	0	0	1	1	0	1
86112	86113	00711-00300	trachea	932	4335	281	1	3	1	0	1	0	1	0	1	1	4	1	1	0	0	1	1	0	0	0	1	0	0	2	1	9	0	2	4	2	0	1	0	0	3	3	4	0	2	1	2	0	5
86113	86114	00713-00296	trachea	468	4985	282	0	0	0	0	1	0	0	0	0	0	1	1	0	0	0	0	0	0	0	0	0	0	0	0	0	0	0	2	0	0	0	0	0	0	2	0	0	1	0	0	1	0	0
86114	86115	00714-00302	trachea	1208	6050	282	0	1	0	0	2	0	2	2	1	5	6	1	0	0	0	0	0	0	0	11	0	1	4	2	3	13	0	5	4	0	0	5	0	1	2	2	6	0	0	5	2	3	1
86115	86116	00715-00301	trachea	1126	6438	282	5	5	2	1	0	1	3	0	0	0	5	1	1	0	1	1	0	1	0	6	0	0	0	1	1	5	0	1	1	1	1	2	1	0	2	0	4	0	0	4	1	0	2
86116	86117	00716-00300	trachea	952	7545	282	10	1	6	0	4	0	6	2	15	9	14	3	1	7	6	1	19	4	7	16	0	3	6	2	3	27	9	12	14	1	1	10	3	1	25	2	16	1	0	15	5	10	1
86117	86118	00717-00298	trachea	748	3073	283	3	0	1	0	1	0	0	0	0	1	10	2	1	5	1	0	1	1	0	2	0	0	0	4	1	10	0	2	12	6	3	6	0	0	9	2	1	2	1	2	4	2	2
86118	86119	00718-00301	trachea	1125	3855	283	1	0	1	0	1	1	2	0	1	1	4	1	1	2	0	0	0	0	0	3	0	0	0	2	2	11	0	3	2	1	0	1	1	0	2	1	2	0	0	3	0	0	1
86119	86120	00719-00307	trachea	934	3350	284	2	1	1	0	1	0	2	1	1	0	5	3	0	2	0	0	0	0	0	1	0	0	2	2	0	8	1	5	3	0	0	1	0	0	1	0	2	0	0	6	1	2	1
86120	86121	00720-00309	trachea	975	5719	285	3	2	4	0	0	0	2	1	2	1	3	1	0	5	0	1	0	1	0	5	0	1	0	0	2	15	0	6	3	1	0	5	1	0	12	2	2	1	0	5	1	1	0
86121	86122	00721-00298	trachea	328	7176	285	2	1	3	0	0	0	0	0	1	0	7	0	0	2	2	0	0	0	0	2	0	0	0	0	0	6	0	0	1	0	0	3	0	1	4	0	3	1	1	5	0	1	0
86122	86123	00722-00298	trachea	453	5752	286	1	2	0	0	0	0	1	0	0	1	0	0	0	0	0	0	1	0	0	2	0	0	1	0	0	6	0	2	1	0	0	0	0	0	0	0	1	0	0	1	1	1	0
86123	86124	00723-00297	trachea	666	6565	286	1	0	1	0	0	1	3	3	0	0	7	0	0	4	1	1	0	1	0	5	0	0	0	1	1	7	0	4	8	0	0	3	0	0	2	0	3	0	1	4	2	0	0
86124	86125	00725-00303	trachea	1157	5018	289	0	0	0	0	0	0	0	0	1	1	2	0	1	0	0	1	0	0	0	0	0	0	0	0	0	4	0	2	1	0	0	3	0	0	2	0	1	0	0	2	1	1	1
86125	86126	00726-00306	trachea	789	5069	289	0	0	0	0	0	0	0	1	0	0	0	0	0	0	0	0	0	0	0	0	0	0	0	0	0	0	0	1	0	0	0	0	0	0	0	0	0	1	0	1	0	0	0
86126	86127	00727-00305	trachea	611	3994	290	1	0	0	0	0	0	0	0	0	0	0	0	0	0	0	0	0	0	0	1	0	0	0	1	0	1	0	2	0	0	0	1	0	0	2	0	0	0	0	1	0	1	0
86127	86128	00728-00322	trachea	1689	3251	291	0	0	0	0	1	0	0	0	0	0	5	0	1	5	0	0	0	1	0	3	0	0	0	1	0	3	0	2	6	0	0	2	1	0	4	0	0	2	1	2	0	1	4
86128	86129	00729-00311	trachea	852	4918	291	2	0	1	0	0	0	3	3	0	1	4	3	1	2	2	0	1	0	0	4	0	0	0	0	0	6	0	8	6	0	1	1	0	0	7	2	2	0	0	3	3	1	0
86129	86130	00730-00313	trachea	940	5376	291	1	0	0	0	3	1	3	0	3	1	3	1	0	3	5	0	3	2	0	4	0	0	1	2	1	13	1	6	5	2	0	6	1	0	7	0	2	0	1	2	0	1	0
86130	86131	00731-00304	trachea	457	7443	291	1	2	7	0	0	1	4	8	5	0	3	3	0	2	0	1	1	0	0	4	0	0	2	1	0	13	0	5	3	0	0	4	0	0	7	6	1	0	0	1	0	8	1
86131	86132	00732-00315	trachea	1210	7672	291	8	8	11	0	0	0	13	3	14	22	13	4	0	6	2	5	12	1	0	21	2	3	4	4	3	41	0	7	10	1	1	9	3	1	25	3	9	0	0	21	8	10	2
86132	86133	00733-00305	trachea	553	3182	292	2	1	0	0	1	0	1	0	0	0	1	0	0	0	2	0	0	0	0	1	0	0	0	1	0	3	0	2	1	1	1	4	1	0	0	0	1	0	0	0	0	1	0
86133	86134	00734-00305	trachea	772	3801	292	1	1	0	0	0	1	1	0	3	0	1	1	1	0	0	0	0	1	0	2	0	0	0	1	2	15	0	2	2	0	0	1	0	0	1	0	3	0	0	1	0	1	2
86134	86135	00735-00309	trachea	595	5306	294	0	0	0	0	0	0	0	0	0	0	0	0	0	0	0	0	0	2	0	0	0	0	0	0	0	0	0	0	0	0	0	0	0	0	1	0	0	0	0	0	0	0	0
86135	86136	00736-00312	trachea	713	4484	295	1	0	0	0	2	1	1	2	1	1	4	1	0	1	1	0	0	0	0	0	1	1	0	0	0	6	1	2	6	1	0	3	3	0	6	0	4	0	0	1	2	1	2
86136	86137	00737-00308	trachea	441	7193	296	2	0	0	0	0	0	0	0	0	1	3	0	0	1	0	0	0	0	0	2	0	1	1	3	0	6	0	0	3	0	0	4	0	0	2	0	5	0	0	2	3	0	0
86137	86138	00738-00309	trachea	431	2982	299	1	0	0	0	0	0	0	0	0	0	1	1	0	1	0	0	0	0	0	0	0	0	0	0	0	3	0	1	1	0	0	0	0	1	6	0	1	0	0	1	0	0	0
86138	86139	00739-00315	trachea	858	4586	299	3	4	1	1	8	0	4	2	1	0	10	2	1	0	0	1	1	3	0	6	0	2	0	2	1	8	0	3	19	7	1	6	1	1	8	0	3	0	1	1	3	2	3
86139	86140	00740-00315	trachea	824	5447	299	4	2	0	0	2	0	1	1	0	0	2	0	0	2	0	0	0	0	0	6	0	1	4	1	0	10	1	3	1	0	0	1	0	1	6	3	4	1	0	4	1	2	0
86140	86141	00741-00320	trachea	1258	7407	299	9	9	17	0	1	5	7	25	8	3	12	3	1	3	6	2	4	5	0	11	0	2	5	7	1	38	0	15	13	1	4	7	1	0	13	12	9	2	5	9	7	13	7
86141	86142	00742-00312	trachea	488	3839	300	2	1	0	1	0	1	3	1	0	0	1	1	1	0	0	2	0	0	0	1	0	0	0	0	0	5	0	1	0	1	0	1	0	0	5	0	1	0	0	2	1	1	1
86142	86143	00743-00321	trachea	816	7556	300	2	5	7	1	1	0	6	3	6	4	11	1	1	4	3	1	6	2	0	17	0	0	3	1	5	19	0	7	10	0	2	11	1	0	7	3	6	0	3	6	2	5	1
86143	86144	00744-00319	trachea	720	3068	301	2	4	3	0	4	1	3	1	0	1	7	2	0	0	2	0	1	1	0	1	0	0	0	1	1	3	0	2	6	0	0	5	2	2	1	0	2	0	1	0	2	2	1
86144	86145	00745-00319	trachea	1072	3218	301	1	0	1	0	0	0	2	0	0	1	5	2	1	2	2	0	0	0	0	3	0	0	0	0	3	1	0	0	4	0	0	7	0	0	2	0	1	0	0	3	1	2	0
86145	86146	00746-00318	trachea	569	7167	301	2	1	1	0	0	2	5	0	2	1	5	0	0	1	1	1	0	2	0	7	0	0	3	0	0	11	0	3	3	1	0	2	0	0	4	1	7	1	0	3	2	2	2
86146	86147	00747-00317	trachea	535	4799	302	0	0	1	0	0	0	2	0	0	0	1	0	0	2	0	0	0	0	0	1	0	1	0	0	0	3	0	1	2	0	0	0	0	0	2	1	1	0	0	0	0	0	0
86147	86148	00748-00321	trachea	656	7006	303	1	1	0	1	0	0	0	1	0	0	6	0	0	5	2	0	0	0	0	0	0	0	2	1	0	9	0	1	5	0	0	4	0	0	2	0	5	0	0	2	1	1	1
86148	86149	00749-00318	trachea	827	7312	303	9	3	3	0	0	3	3	3	4	1	8	0	1	3	2	1	0	2	0	15	0	0	4	3	2	11	0	5	7	1	1	4	0	0	7	3	5	2	0	8	1	2	0
86149	86150	00750-00320	trachea	876	4150	304	1	2	1	0	3	1	1	3	0	0	9	0	0	2	0	0	3	0	0	4	2	0	1	3	0	10	0	3	12	3	0	2	0	1	3	1	6	1	0	3	3	1	0
86150	86151	00751-00323	trachea	578	4473	304	0	2	1	0	1	1	1	1	0	0	3	4	0	1	3	1	0	0	0	3	0	0	0	1	0	7	0	0	8	1	0	3	0	0	5	2	5	0	0	1	2	0	1
86151	86152	00752-00318	trachea	652	5928	304	1	0	0	0	0	0	1	0	1	0	3	0	0	0	2	1	0	0	0	1	0	0	0	2	1	14	0	1	1	1	0	1	0	0	9	0	1	0	0	0	0	0	0
86152	86153	00753-00324	trachea	990	4681	305	1	5	0	0	2	1	5	0	0	1	6	2	1	3	0	1	0	2	0	1	0	0	0	0	3	8	0	3	7	3	0	5	0	0	4	4	3	0	0	2	0	0	2
86153	86154	00754-00328	trachea	840	7456	305	5	5	7	0	1	0	1	5	3	0	7	4	1	2	3	2	5	0	0	10	0	0	0	2	2	8	0	7	8	0	2	5	0	0	15	0	6	0	0	11	4	4	1
86154	86155	00755-00327	trachea	939	3645	306	2	1	2	0	1	0	2	0	1	0	6	2	0	1	1	0	0	0	0	1	0	0	1	0	0	10	0	1	6	1	0	3	0	0	2	0	3	0	0	3	1	2	2
86155	86156	00756-00325	trachea	1266	3745	306	0	1	2	2	1	0	4	2	0	0	3	0	1	0	1	0	0	0	0	2	0	0	1	0	0	16	0	0	3	0	0	4	0	0	4	0	5	0	0	3	0	0	3
86156	86157	00757-00320	trachea	497	5196	306	3	0	0	0	2	0	0	0	0	1	1	0	0	1	0	0	0	0	0	0	0	0	0	0	0	7	0	4	1	0	0	2	0	0	5	0	1	0	0	0	1	0	0
86157	86158	00758-00329	trachea	1036	7600	306	6	9	5	2	0	2	7	4	9	17	18	8	2	4	6	2	12	0	0	21	0	4	4	4	3	34	0	3	10	2	2	11	1	0	15	6	8	2	1	13	5	9	4
86158	86159	00759-00322	trachea	887	3956	307	2	1	0	0	1	0	0	0	0	0	2	1	0	0	1	0	0	0	0	3	0	0	0	1	0	8	0	1	1	1	0	2	0	0	0	0	1	0	0	1	1	0	0
86159	86160	00760-00326	trachea	987	4366	307	2	1	1	0	3	2	1	0	0	1	2	0	0	1	2	0	0	0	0	4	0	1	1	1	2	10	0	2	7	0	1	2	0	1	7	2	2	0	0	2	1	1	0
86160	86161	00761-00322	trachea	465	7581	307	7	2	5	0	2	1	3	5	4	6	5	1	0	4	2	0	2	0	0	4	1	0	4	2	3	18	0	6	8	1	0	3	1	0	10	1	4	0	0	5	3	3	0
86161	86162	00762-00326	trachea	722	4622	308	0	1	0	0	1	1	0	0	0	1	3	0	0	0	0	0	0	1	0	4	0	1	0	1	0	4	0	2	14	6	0	3	0	1	4	1	2	1	1	4	0	2	1
86162	86163	00763-00321	trachea	439	5411	308	1	0	1	1	0	0	2	1	0	0	3	2	0	1	0	0	0	1	0	3	0	0	1	0	0	5	0	2	1	0	0	2	0	1	3	1	3	0	0	4	0	1	0
86163	86164	00764-00330	trachea	1003	5732	308	0	6	0	0	0	0	0	0	1	2	0	1	0	1	0	0	0	0	0	1	0	0	0	1	0	8	0	2	2	4	0	3	0	1	5	6	1	0	0	5	1	0	0
86164	86165	00765-00333	trachea	1223	5683	309	5	6	2	0	3	1	4	3	2	4	9	2	0	2	0	2	2	0	0	8	0	2	2	2	1	16	0	3	7	0	0	8	0	0	3	1	5	0	0	2	2	2	2
86165	86166	00766-00320	trachea	707	7363	309	1	3	15	1	1	1	4	15	3	3	8	1	0	0	1	0	3	3	0	14	0	0	0	1	2	14	0	3	4	1	1	9	1	0	7	10	11	0	0	12	3	10	1
86166	86167	00767-00322	trachea	637	3577	310	0	0	0	0	0	1	0	1	2	0	2	0	1	2	0	0	1	0	0	4	0	0	1	0	0	2	0	2	1	0	1	3	0	0	1	0	1	2	0	1	2	3	0
86167	86168	00768-00324	trachea	1078	4083	310	2	4	1	0	5	0	5	2	0	1	7	2	1	0	1	0	0	0	0	2	0	1	0	1	1	4	0	3	12	4	0	5	0	1	5	3	3	0	1	0	1	0	4
86168	86169	00769-00323	trachea	543	5111	310	0	0	0	0	0	0	2	0	0	0	0	0	0	0	0	0	0	1	0	0	0	1	0	0	0	1	0	0	1	0	0	0	0	0	4	0	1	0	0	0	0	0	1
86169	86170	00770-00324	trachea	522	3170	311	0	1	0	0	0	1	2	0	0	0	1	1	0	0	0	0	0	0	0	1	0	0	1	0	0	1	0	1	0	0	1	1	0	0	2	0	2	0	0	2	1	0	1
86170	86171	00771-00331	trachea	840	3618	311	0	1	0	0	0	1	1	0	0	2	3	1	1	0	2	0	0	1	0	0	0	0	0	2	1	4	0	3	2	2	1	3	0	0	1	0	0	0	1	2	0	0	2
86171	86172	00772-00333	trachea	1102	5566	311	1	4	1	0	5	1	5	2	0	1	6	0	1	1	2	0	2	0	0	5	0	0	0	0	1	14	0	2	6	3	0	2	0	0	5	2	5	0	0	6	0	0	4
86172	86173	00775-00344	trachea	1136	2417	312	0	0	0	0	0	0	0	2	0	1	4	0	0	0	1	1	1	0	0	3	0	0	0	0	1	7	0	2	2	0	0	6	0	1	4	0	2	0	0	0	0	0	1
86173	86174	00776-00327	trachea	506	5481	312	1	1	1	0	0	0	3	0	0	0	8	0	0	2	0	2	0	0	0	1	0	0	0	0	0	16	0	1	1	1	0	5	0	0	4	0	2	1	0	2	1	0	1
86174	86175	00777-00329	trachea	1106	4193	313	1	0	3	0	1	0	0	0	0	0	4	0	0	0	2	1	0	1	0	1	0	0	1	0	1	5	0	1	5	1	0	2	0	0	4	1	1	0	0	1	1	2	1
86175	86176	00778-00329	trachea	959	5615	313	1	2	1	0	4	0	4	0	0	1	5	0	0	6	2	1	1	2	0	5	0	0	2	0	2	19	0	6	4	3	3	8	2	0	5	1	8	0	0	7	2	0	2
86176	86177	00779-00336	trachea	508	2399	314	2	1	1	0	0	0	0	0	0	0	3	1	1	0	1	0	0	0	0	3	0	1	0	1	0	2	0	2	1	1	0	0	1	0	3	0	3	1	0	1	1	1	2
86177	86178	00780-00330	trachea	827	4059	314	1	0	1	0	1	0	0	0	1	0	1	1	0	0	1	0	1	2	0	1	1	1	1	0	0	1	0	4	4	4	0	5	0	1	5	0	0	0	0	0	1	1	1
86178	86179	00781-00326	trachea	363	4718	314	1	0	0	1	0	0	2	0	0	0	1	0	0	0	0	0	2	0	0	0	1	0	0	0	0	1	0	1	1	0	0	0	0	0	0	0	1	0	0	1	0	0	0
86179	86180	00782-00329	trachea	1019	5799	315	0	0	2	0	0	0	2	2	1	0	3	1	0	2	1	0	2	0	0	7	0	0	1	2	0	23	0	5	4	0	0	3	0	0	3	2	1	0	0	2	6	2	0
86180	86181	00783-00338	trachea	1062	2903	316	2	2	0	0	1	0	0	0	0	0	3	1	0	2	0	1	0	1	0	3	0	0	0	0	3	6	0	4	4	3	0	5	0	0	4	2	0	0	1	1	0	2	1
86181	86182	00784-00334	trachea	947	3097	316	1	5	2	0	3	1	1	3	0	0	6	4	0	2	0	1	0	0	0	2	0	0	0	0	0	7	0	1	9	4	1	3	0	1	3	0	1	1	1	3	1	0	1
86182	86183	00785-00333	trachea	850	3800	318	2	0	0	1	2	0	1	0	0	0	0	2	0	1	0	0	0	0	0	5	0	0	0	2	1	9	0	2	7	2	0	3	0	1	2	2	2	1	1	3	1	0	1
86183	86184	00786-00329	trachea	445	5188	318	0	1	0	0	0	0	0	1	0	1	3	0	0	1	0	0	0	0	0	2	0	0	0	0	0	2	0	1	0	1	0	2	0	0	5	0	0	0	0	2	0	1	0
86184	86185	00787-00336	trachea	578	6901	318	1	0	1	0	0	0	0	0	0	0	4	0	0	2	1	0	0	0	0	5	0	0	0	2	1	3	0	2	4	0	0	0	0	0	3	0	3	0	1	3	1	2	0
86185	86186	00788-00338	trachea	1179	7074	318	3	1	1	0	0	0	2	2	1	1	9	0	0	6	2	0	0	0	0	9	0	1	0	1	0	10	0	5	11	0	0	5	0	0	3	1	3	1	0	6	1	1	4
86186	86187	00789-00334	trachea	737	7522	318	5	2	3	0	1	1	6	0	1	5	6	2	0	3	0	0	4	0	0	6	0	0	3	0	1	22	0	2	8	0	0	7	0	0	10	0	7	2	0	8	1	3	0
86187	86188	00790-00331	trachea	330	5507	319	1	0	0	0	0	1	1	1	0	1	0	0	0	0	1	1	0	2	0	1	0	0	0	3	0	2	0	1	2	1	0	0	0	0	1	1	0	0	0	1	0	0	1
86188	86189	00791-00331	trachea	389	2797	320	0	0	0	0	0	0	0	0	0	0	0	0	0	2	0	0	0	0	0	0	0	0	0	0	0	3	0	1	1	0	0	0	0	0	1	0	0	0	0	1	0	0	0
86189	86190	00792-00340	trachea	892	3897	320	1	1	0	0	4	3	0	1	1	1	3	0	0	1	0	2	1	1	0	3	1	1	0	5	1	8	0	1	11	5	1	6	0	0	3	1	0	0	1	3	1	0	2
86190	86191	00793-00343	trachea	892	4239	320	0	1	0	0	1	0	0	0	1	1	2	1	0	0	1	0	1	0	0	2	0	0	0	2	1	7	0	1	2	3	0	2	1	0	3	2	1	0	0	3	3	0	3
86191	86192	00794-00334	trachea	463	6088	320	0	0	0	0	0	0	0	0	0	1	0	0	0	1	0	0	1	0	0	0	0	0	1	0	0	1	0	1	1	0	0	0	0	0	1	0	0	0	0	0	1	0	0
86192	86193	00795-00335	trachea	924	2994	321	2	1	0	0	1	0	1	1	1	0	4	1	0	1	1	1	0	1	0	4	0	1	0	1	2	4	0	2	2	0	0	1	0	0	5	1	2	0	1	4	0	0	0
86193	86194	00796-00339	trachea	906	3692	321	5	1	2	1	2	2	3	0	1	0	8	3	1	1	0	1	0	0	0	5	1	1	0	0	0	11	0	2	11	1	1	3	0	0	3	0	1	0	0	3	1	1	4
86194	86195	00797-00336	trachea	552	5865	321	2	2	3	1	0	0	0	0	1	0	1	1	0	0	1	0	0	0	0	3	0	0	0	0	0	8	0	1	1	0	1	1	0	0	3	1	0	0	0	3	0	0	0
86195	86196	00798-00340	trachea	812	7159	321	4	2	2	0	1	1	5	0	1	3	10	0	1	3	4	1	1	5	0	11	0	1	1	1	3	20	0	0	7	1	1	6	0	0	10	3	7	1	0	6	5	2	2
86196	86197	00799-00335	trachea	465	2568	322	1	0	0	0	0	0	1	0	0	0	3	0	0	0	0	0	0	0	0	0	0	1	0	0	1	4	0	3	2	1	0	2	0	0	7	0	4	0	0	1	1	0	3
86197	86198	00800-00335	trachea	372	2598	322	0	1	1	0	1	0	3	0	1	1	5	0	0	1	0	0	0	0	0	0	0	0	0	0	0	4	0	0	6	2	0	2	0	0	1	2	2	1	0	4	0	0	0
86198	86199	00801-00341	trachea	1107	2950	322	8	2	0	1	2	1	4	2	0	5	8	4	1	4	1	2	1	0	0	3	0	0	1	1	1	8	0	4	9	4	1	8	1	0	11	2	2	1	2	1	1	2	3
86199	86200	00802-00344	trachea	1178	4646	323	4	4	1	0	1	0	0	0	0	0	2	1	0	0	2	0	1	0	0	3	1	1	1	1	0	2	0	1	3	4	1	6	0	2	5	0	0	1	0	0	0	1	1
86200	86201	00803-00344	trachea	837	4398	324	0	1	0	0	1	0	1	0	0	1	2	0	0	0	0	1	0	0	0	1	0	0	0	0	1	6	0	5	6	0	0	1	0	1	7	1	5	0	0	2	2	1	0
86201	86202	00804-00338	trachea	685	5418	324	1	0	1	0	2	0	4	1	1	3	6	0	1	0	4	0	1	0	0	6	0	0	0	1	2	15	0	4	5	2	0	3	0	0	10	1	4	0	0	9	5	3	2
86202	86203	00805-00345	trachea	870	6862	324	3	0	1	0	0	0	0	0	0	0	7	2	0	2	0	1	0	1	0	6	0	0	0	0	2	9	0	2	4	0	1	1	0	0	4	0	4	0	0	0	1	4	1
86203	86204	00806-00357	trachea	1567	6052	325	3	2	1	0	1	0	1	4	0	1	6	3	1	2	4	2	0	1	0	14	1	1	0	1	1	17	0	5	3	1	2	4	0	0	7	0	6	1	0	9	2	0	1
86204	86205	00807-00344	trachea	900	2443	326	2	6	1	0	3	0	3	2	0	0	3	0	1	2	1	0	3	0	0	1	0	2	1	0	1	5	0	5	12	3	1	6	0	0	3	3	4	0	1	1	1	2	0
86205	86206	00808-00340	trachea	572	7349	326	4	4	9	0	0	5	5	10	2	0	14	2	0	2	3	0	0	1	0	6	0	2	3	1	3	21	0	5	6	0	2	6	2	1	8	10	2	0	0	5	2	14	0
86206	86207	00809-00341	trachea	622	5456	327	0	0	1	0	2	1	3	0	0	0	6	3	0	2	3	0	0	0	0	3	0	0	2	0	0	11	0	2	4	2	0	10	0	0	3	3	3	0	1	3	3	4	1
86207	86208	00810-00344	trachea	647	4577	328	1	4	1	1	1	0	3	1	1	0	2	0	0	0	2	0	0	1	0	3	0	1	1	0	0	2	0	2	4	6	1	7	0	2	2	1	1	0	1	2	1	0	1
86208	86209	00811-00347	trachea	622	2379	330	1	1	1	0	0	0	1	0	0	0	4	1	0	1	0	0	0	0	0	1	0	0	0	2	1	4	0	4	1	0	0	1	0	0	0	1	1	0	0	2	1	2	0
86209	86210	00812-00353	trachea	1105	3838	330	1	2	0	0	0	1	2	1	0	2	1	1	1	0	0	0	1	0	0	6	0	0	0	0	0	5	0	3	2	1	0	3	0	0	1	2	0	0	0	1	2	0	0
86210	86211	00813-00343	trachea	505	5517	330	0	0	0	0	0	0	4	0	0	0	4	1	0	0	0	0	0	0	0	2	0	0	0	0	0	5	0	2	0	1	1	2	0	0	1	0	2	0	0	1	0	1	1
86211	86212	00814-00339	trachea	395	7374	330	0	1	10	1	0	0	2	6	2	0	1	3	0	3	1	0	0	0	0	6	0	3	2	0	0	9	0	1	5	1	2	2	1	0	3	6	3	0	0	5	0	7	2
86212	86213	00815-00349	trachea	851	4610	331	1	4	1	0	1	1	0	2	1	1	8	2	0	2	1	0	0	2	0	5	0	3	1	2	0	2	0	0	13	6	0	4	1	2	5	2	0	0	1	1	1	1	2
86213	86214	00817-00350	trachea	1061	2676	332	1	2	1	0	2	1	1	0	1	0	6	1	2	0	2	0	0	1	0	4	0	1	1	0	1	8	0	2	6	2	0	3	0	0	4	1	2	1	0	3	0	1	1
86214	86215	00818-00356	trachea	1150	4901	332	3	0	2	0	3	0	1	0	1	2	6	1	0	1	0	1	0	1	0	3	0	0	1	2	1	18	0	2	2	2	1	4	0	0	9	1	1	1	0	3	1	1	2
86215	86216	00819-00347	trachea	497	3828	333	0	0	0	0	1	0	0	1	0	0	3	0	0	0	0	0	0	0	0	3	0	0	0	0	0	6	0	1	4	1	0	3	0	0	2	0	0	0	0	0	1	0	0
86216	86217	00820-00350	trachea	756	3737	334	1	0	0	1	0	0	4	0	3	0	3	1	1	3	0	1	0	1	0	2	0	0	0	0	3	10	0	4	4	2	0	3	1	0	7	2	3	0	1	4	0	0	0
86217	86218	00821-00351	trachea	906	4264	334	2	3	0	1	2	0	0	2	2	0	2	0	0	1	0	1	1	1	0	2	0	0	0	1	1	7	0	3	4	4	0	2	0	0	5	0	1	2	2	0	3	0	1
86218	86219	00822-00360	trachea	950	3365	335	0	0	0	0	1	0	0	0	0	0	4	0	0	0	1	0	0	0	0	2	0	1	1	1	1	6	0	4	2	0	0	4	0	0	0	0	1	1	2	5	0	3	0
86219	86220	00823-00349	trachea	927	5915	335	3	1	3	1	0	1	1	2	2	3	5	0	0	0	0	0	0	1	0	10	1	1	1	2	1	25	0	2	9	0	2	4	1	0	3	4	4	1	0	4	1	1	3
86220	86221	00824-00360	trachea	1178	5753	336	2	5	2	0	2	0	0	0	0	1	7	2	0	1	0	0	2	0	0	10	0	0	0	4	2	18	0	4	4	3	1	7	0	1	5	3	5	0	0	5	1	1	1
86221	86222	00825-00349	trachea	568	7572	336	3	6	2	0	0	0	5	2	3	1	11	3	0	4	0	3	8	3	1	4	1	1	4	5	0	18	0	3	6	3	2	4	1	0	5	4	10	0	1	9	7	5	4
86222	86223	00826-00361	trachea	1156	7620	336	11	4	4	0	0	1	6	6	15	10	14	6	1	7	7	1	3	3	0	24	1	1	7	5	5	33	0	7	8	0	2	13	2	0	11	6	9	1	1	17	8	7	3
86223	86224	00827-00356	trachea	845	7280	338	4	2	2	0	0	1	2	2	0	2	1	0	0	3	2	1	0	0	0	11	0	0	4	5	0	21	0	5	10	1	0	2	1	0	8	0	3	1	0	5	3	2	1
86224	86225	00828-00355	trachea	730	4715	339	0	1	0	0	0	0	1	0	1	1	1	0	1	0	0	0	0	1	0	3	0	0	0	2	0	5	0	4	2	0	0	3	2	1	4	2	2	0	0	0	1	1	2
86225	86226	00829-00357	trachea	667	3385	340	3	0	2	0	1	1	0	2	0	0	2	1	1	3	0	0	0	1	0	5	0	0	0	0	0	7	0	3	3	1	0	2	0	0	4	2	4	0	0	1	0	0	0
86226	86227	00830-00352	trachea	749	3939	340	0	1	1	1	1	0	3	0	0	0	5	1	1	0	0	0	0	0	0	3	0	0	0	3	4	12	0	0	11	4	0	2	0	2	5	1	3	0	0	1	1	1	1
86227	86228	00831-00355	trachea	526	4488	341	2	1	1	0	0	0	0	0	2	1	4	1	0	2	0	0	0	0	0	2	0	0	0	0	0	2	0	3	2	1	1	0	0	0	1	0	0	0	0	0	3	0	0
86228	86229	00832-00358	trachea	941	7535	341	10	9	8	0	3	2	6	4	5	5	17	0	1	4	2	1	23	3	1	8	0	1	5	8	2	20	2	3	8	2	1	9	0	0	9	8	13	2	9	12	1	8	4
86229	86230	00833-00361	trachea	828	7592	341	3	5	4	0	1	1	2	3	3	4	5	1	2	4	4	1	2	4	0	10	0	1	6	2	2	22	0	5	6	1	0	10	1	1	11	4	5	0	0	8	7	7	0
86230	86231	00834-00358	trachea	874	5623	342	0	1	1	0	5	2	4	1	2	1	3	0	0	0	4	0	2	2	0	7	0	0	0	5	2	24	0	6	2	2	0	6	0	0	2	3	2	0	0	6	1	3	5
86231	86232	00835-00363	trachea	1048	5655	342	0	0	1	0	3	1	2	0	2	3	0	0	0	0	1	0	1	0	0	6	0	0	0	1	0	10	0	5	2	0	0	5	0	1	5	2	0	0	0	3	3	0	2
86232	86233	00836-00355	trachea	463	2576	343	1	2	0	0	0	0	2	1	0	0	4	2	1	0	0	0	1	0	0	3	0	0	1	3	0	12	0	1	7	0	0	2	0	0	4	1	1	0	0	0	0	1	2
86233	86234	00837-00357	trachea	489	5953	343	2	0	0	0	1	0	2	0	1	0	0	1	0	1	0	0	0	0	0	2	1	0	0	4	0	15	0	4	1	0	0	3	0	0	4	1	2	0	0	2	0	2	0
86234	86235	00838-00360	trachea	767	7398	343	5	4	8	0	0	1	4	12	2	3	9	2	0	2	3	0	0	5	0	8	0	0	3	0	2	27	1	9	5	0	1	6	1	0	8	9	6	1	0	8	4	13	2
86235	86236	00839-00359	trachea	994	3173	344	3	1	3	1	5	3	1	2	0	1	6	4	0	0	2	1	0	3	0	4	0	0	1	1	1	6	0	4	14	5	0	3	2	0	6	2	2	1	1	1	4	3	4
86236	86237	00840-00355	trachea	639	3440	344	0	1	1	0	0	0	1	1	1	0	5	0	0	1	0	0	0	0	0	0	1	0	1	0	0	9	0	0	0	0	0	2	0	0	7	1	1	1	1	1	2	1	0
86237	86238	00841-00363	trachea	977	5882	344	2	1	1	0	1	1	4	1	1	2	4	0	0	0	1	3	1	0	0	11	0	0	2	2	2	27	0	3	8	1	0	8	0	0	7	4	6	0	0	8	3	3	5
86238	86239	00842-00364	trachea	683	3039	345	3	0	1	1	1	0	2	0	0	1	7	1	1	2	1	0	1	1	0	1	0	0	0	1	0	7	0	4	7	2	0	2	0	0	8	3	1	0	0	2	3	2	1
86239	86240	00843-00360	trachea	554	3908	345	0	2	0	0	1	0	1	1	0	0	4	1	1	0	1	0	0	0	0	2	0	0	0	0	0	5	0	1	6	0	0	1	0	2	3	1	0	0	0	0	0	0	1
86240	86241	00844-00358	trachea	390	5555	345	2	0	1	1	0	0	1	1	0	2	5	0	0	0	1	0	0	0	0	3	0	0	0	0	0	2	0	2	2	0	0	2	0	0	2	0	1	0	1	1	1	0	0
86241	86242	00845-00362	trachea	742	7318	346	2	1	4	0	0	1	3	0	2	1	6	0	1	2	0	0	0	0	0	3	1	1	1	1	0	16	0	0	9	0	0	2	0	0	3	2	5	1	1	11	3	1	1
86242	86243	00846-00359	trachea	406	4069	347	1	0	0	0	0	0	0	0	0	1	0	0	0	0	0	0	0	0	0	3	0	0	2	0	0	2	0	1	0	0	1	1	0	0	2	0	2	0	2	1	0	0	0
86243	86244	00847-00358	trachea	591	7368	347	5	6	8	0	0	0	2	9	0	0	8	2	0	4	0	1	0	3	0	10	0	0	0	4	0	15	0	2	8	1	3	6	2	0	1	6	6	0	2	6	1	5	2
86244	86245	00849-00363	trachea	737	3581	348	0	1	2	1	1	0	0	2	1	0	2	0	0	1	2	0	0	0	0	1	0	0	0	0	1	3	0	0	4	1	0	2	0	0	0	0	2	0	0	2	0	0	0
86245	86246	00850-00364	trachea	621	4051	348	1	0	1	0	0	0	1	0	0	0	0	0	0	0	0	0	0	0	0	1	0	0	0	1	3	2	0	2	1	1	0	3	0	0	0	1	0	0	0	0	1	0	1
86246	86247	00851-00365	trachea	690	3704	349	1	2	0	1	1	1	0	1	0	1	3	1	0	1	1	1	0	2	0	3	0	0	0	2	0	5	0	3	4	1	0	2	0	0	4	1	1	0	0	2	1	1	1
86247	86248	00852-00362	trachea	691	7498	349	7	3	16	0	1	1	2	8	6	5	7	2	0	3	4	1	10	2	0	7	0	0	1	5	0	12	1	7	4	1	1	3	2	2	14	2	7	0	1	10	2	7	2
86248	86249	00853-00368	trachea	733	3063	350	0	4	2	0	1	0	0	1	1	1	3	2	0	2	0	0	0	0	0	2	0	0	1	2	2	4	0	2	10	3	1	4	1	0	4	1	0	1	0	3	1	1	1
86249	86250	00854-00362	trachea	435	5098	350	0	0	0	0	0	0	0	0	0	0	0	0	0	0	0	0	0	0	0	0	0	0	0	0	0	0	0	1	1	0	0	0	0	0	1	0	0	0	0	0	0	0	0
86250	86251	00855-00366	trachea	475	5333	350	1	0	1	0	1	0	0	0	0	0	1	0	0	1	0	0	0	0	0	2	0	0	0	0	0	4	0	5	0	0	0	1	0	0	2	0	2	1	0	0	0	0	0
86251	86252	00856-00367	trachea	918	7662	350	5	4	5	0	1	0	3	5	6	2	7	0	0	4	0	1	3	1	0	12	0	2	5	2	0	31	1	5	10	1	0	5	1	0	6	5	8	0	0	9	5	3	1
86252	86253	00857-00367	trachea	585	4581	351	1	2	1	0	2	0	0	1	1	0	2	2	0	2	0	0	0	1	0	4	0	0	0	0	1	5	0	2	9	3	1	5	0	2	4	4	0	0	1	4	1	1	2
86253	86254	00858-00370	trachea	921	3618	353	0	1	0	1	2	0	2	2	0	4	8	1	1	2	1	1	0	1	0	4	0	0	0	2	1	11	0	2	5	1	0	2	0	0	4	0	3	0	1	1	0	1	1
86254	86255	00859-00365	trachea	593	3998	353	2	4	1	0	2	0	1	0	0	0	4	1	1	0	1	2	0	0	0	4	1	1	0	0	1	10	0	2	7	0	1	3	0	1	4	0	4	0	2	2	2	0	0
86255	86256	00860-00374	trachea	905	4725	353	1	3	1	0	1	0	0	1	3	0	0	2	1	1	1	1	1	0	0	7	0	0	0	0	0	9	0	4	4	4	0	4	0	0	3	1	4	0	0	3	1	2	3
86256	86257	00861-00373	trachea	980	5012	354	0	0	1	1	0	0	1	0	1	0	0	0	0	2	2	0	0	0	0	1	0	1	0	1	0	7	0	2	1	1	0	2	0	0	4	0	0	0	0	1	2	1	0
86257	86258	00862-00371	trachea	593	6284	354	2	0	0	0	0	0	2	1	0	0	5	1	0	1	0	0	0	0	0	2	0	0	1	3	1	9	0	2	5	0	1	3	0	1	0	0	2	0	0	2	1	1	1
86258	86259	00863-00370	trachea	853	7450	354	5	3	11	0	2	1	4	14	7	1	9	2	0	7	5	3	7	3	0	10	0	1	2	7	1	23	0	5	15	1	1	6	1	0	12	5	10	0	1	12	2	11	6
86259	86260	00864-00369	trachea	421	5540	355	2	3	0	1	2	1	2	4	2	1	4	1	0	0	0	1	0	0	0	7	0	0	0	1	0	10	0	1	8	1	0	0	0	1	4	1	6	2	2	2	1	1	1
86260	86261	00865-00374	trachea	724	6450	355	0	0	0	0	0	0	3	0	0	0	2	0	0	3	0	0	0	0	0	2	0	0	1	1	0	7	0	2	3	1	0	0	0	0	2	0	0	0	0	1	1	1	0
86261	86262	00867-00374	trachea	1018	4093	356	0	3	3	0	0	0	0	1	0	0	2	1	0	0	0	0	0	0	0	1	0	0	0	1	1	6	0	1	3	1	0	2	0	1	4	3	2	1	1	1	3	0	2
86262	86263	00868-00377	trachea	798	4426	356	1	5	0	0	4	0	1	1	0	2	4	0	0	0	2	1	1	3	0	2	0	1	0	2	2	3	0	1	10	3	1	4	0	0	1	3	2	0	0	2	1	0	2
86263	86264	00869-00378	trachea	717	2583	357	2	5	2	0	3	1	3	2	0	1	9	2	0	2	1	0	1	0	0	5	1	1	1	2	0	10	0	1	8	3	0	6	1	1	5	1	5	0	1	1	2	1	0
86264	86265	00870-00382	trachea	1208	2830	357	0	3	0	0	0	0	4	0	0	0	3	0	0	2	1	0	0	0	0	2	0	1	0	0	0	5	0	1	4	1	0	0	0	0	2	0	1	0	0	1	0	2	0
86265	86266	00871-00376	trachea	1046	2875	358	2	3	0	0	2	1	1	0	1	1	9	2	0	4	3	1	0	0	0	4	0	0	1	3	0	8	0	3	7	1	1	3	0	1	6	3	3	1	0	2	1	2	1
86266	86267	00872-00378	trachea	1100	4498	358	3	1	0	0	0	0	0	0	1	0	4	2	0	2	1	0	0	2	0	1	0	0	0	0	0	7	0	1	3	0	0	2	0	1	4	2	2	0	0	2	2	1	4
86267	86268	00873-00376	trachea	792	5219	358	0	2	0	0	0	0	0	1	1	1	3	1	0	1	2	0	0	1	0	0	0	0	0	0	1	9	0	3	3	1	0	1	0	0	3	0	1	0	0	5	1	0	1
86268	86269	00874-00369	trachea	424	7414	358	3	3	6	0	0	0	2	12	3	3	2	0	0	0	0	1	3	0	0	5	0	0	1	1	0	10	0	7	2	1	1	2	2	0	5	8	3	0	0	5	0	7	2
86269	86270	00875-00384	trachea	1193	2682	359	1	1	1	1	2	1	2	1	0	0	3	1	1	0	2	0	1	0	0	5	0	0	0	0	1	6	0	3	2	1	0	5	0	0	2	1	4	0	0	1	1	0	3
86270	86271	00876-00377	trachea	1205	3667	359	4	2	1	0	2	2	3	2	0	1	4	2	0	1	0	1	0	1	0	0	0	0	1	3	0	6	0	0	10	3	0	6	0	0	3	1	0	1	1	2	0	1	1
86271	86272	00877-00376	trachea	871	3214	360	3	5	5	0	5	0	3	3	0	1	5	4	1	0	3	3	0	0	0	5	0	0	0	8	0	0	0	4	13	5	0	5	0	1	6	0	2	1	0	3	0	0	2
86272	86273	00878-00377	trachea	1057	5507	360	2	1	1	0	2	3	4	0	5	0	6	1	1	1	1	0	2	2	0	8	0	1	0	2	1	17	0	3	4	1	1	7	0	3	7	1	2	1	1	9	2	2	0
86273	86274	00879-00380	trachea	851	4877	361	3	2	1	0	3	2	5	0	1	1	8	3	2	3	2	0	1	1	0	5	0	1	0	1	1	6	0	3	10	7	0	4	1	0	11	1	3	0	0	5	3	1	5
86274	86275	00880-00374	trachea	423	5350	361	2	1	1	0	0	0	3	1	0	2	3	1	0	3	0	0	2	1	0	3	0	0	0	0	0	9	0	2	3	1	2	2	0	0	5	0	1	0	0	1	0	0	0
86275	86276	00881-00374	trachea	941	7251	361	1	1	2	0	0	0	5	0	2	1	10	1	1	4	2	0	2	2	0	7	0	0	3	4	0	14	0	5	8	0	4	5	0	0	5	0	7	0	0	9	0	4	1
86276	86277	00882-00373	trachea	412	2447	362	0	0	0	0	1	0	1	0	0	0	4	0	0	1	1	1	1	0	0	4	0	4	0	0	0	3	0	0	2	1	0	3	0	1	0	1	1	0	0	0	1	1	2
86277	86278	00883-00375	trachea	589	3469	362	1	0	0	0	0	0	0	0	0	0	2	0	0	2	0	0	0	0	0	2	0	1	0	0	0	3	0	0	4	0	0	0	0	0	7	0	1	0	0	1	1	0	0
86278	86279	00884-00377	trachea	455	3134	363	1	1	1	0	3	0	0	1	0	1	2	0	0	1	1	1	0	0	0	3	0	0	0	0	0	4	0	0	10	4	0	4	0	1	1	0	3	0	1	0	0	2	2
86279	86280	00885-00376	trachea	483	3749	363	0	0	0	0	0	0	0	0	0	0	1	0	0	1	0	0	0	0	0	0	0	0	0	0	2	3	0	0	2	0	0	2	0	0	0	0	0	0	0	3	0	0	0
86280	86281	00886-00385	trachea	1037	2800	364	2	1	1	0	3	0	4	1	0	0	3	2	0	3	1	1	0	1	0	5	0	1	0	2	2	6	0	4	13	1	0	6	0	1	4	1	2	2	0	0	2	3	2
86281	86282	00887-00391	trachea	1087	3305	364	1	1	1	1	0	0	0	1	0	0	2	1	0	1	2	1	0	0	0	5	1	1	0	0	0	6	0	1	7	1	0	7	1	0	5	0	3	1	0	2	1	1	1
86282	86283	00888-00379	trachea	713	4808	364	0	1	3	0	0	0	2	1	0	1	2	0	0	4	2	2	0	0	0	1	0	0	1	0	0	7	0	1	6	2	0	2	0	0	3	1	3	1	0	2	0	2	1
86283	86284	00889-00387	trachea	1302	5856	364	3	1	2	0	1	2	5	2	3	0	5	1	0	1	4	0	0	0	0	12	1	2	1	5	1	26	0	7	4	2	0	6	0	0	11	4	4	0	1	6	2	1	1
86284	86285	00890-00380	trachea	964	5915	364	6	3	4	0	0	0	3	0	1	4	8	0	1	1	2	0	0	1	0	14	0	0	1	1	1	19	0	8	7	0	4	6	1	1	6	0	5	0	0	8	2	0	1
86285	86286	00891-00385	trachea	861	2621	365	3	3	1	0	0	1	3	0	0	1	3	1	0	3	2	1	0	0	0	5	1	0	0	0	0	13	0	4	8	2	1	1	1	0	6	0	3	1	0	0	1	2	2
86286	86287	00892-00383	trachea	534	2563	366	2	3	0	0	3	0	0	1	1	0	4	2	1	0	3	2	1	0	0	5	0	1	1	1	0	12	0	3	4	3	0	2	0	1	2	1	4	0	0	1	2	2	2
86287	86288	00893-00388	trachea	1284	5446	366	3	8	5	1	3	1	2	2	6	1	8	1	1	4	1	4	0	1	0	12	1	1	2	0	2	25	0	8	11	0	2	16	1	2	12	3	11	0	0	12	2	4	2
86288	86289	00894-00387	trachea	1133	6618	367	4	0	1	1	0	4	2	0	0	0	14	2	0	1	1	0	1	1	0	4	0	2	0	1	0	17	0	1	6	1	0	5	1	0	8	2	2	2	0	5	2	2	1
86289	86290	00895-00384	trachea	738	6700	367	0	0	1	0	0	0	2	1	0	0	3	0	0	3	1	0	0	0	0	1	0	1	0	0	2	2	0	1	1	0	0	1	0	0	0	0	4	1	1	3	2	1	3
86290	86291	00896-00379	trachea	485	2979	368	0	0	0	1	0	0	0	1	0	1	1	0	0	0	2	0	0	0	0	0	0	0	0	0	0	2	0	0	0	0	0	3	0	0	6	0	0	0	0	0	1	0	0
86291	86292	00897-00384	trachea	744	4265	368	1	4	5	1	0	0	1	2	0	2	2	2	1	0	1	1	1	1	0	1	0	2	0	1	0	4	0	1	7	0	0	8	1	0	7	3	2	0	0	2	3	0	2
86292	86293	00898-00382	trachea	408	2722	369	0	0	0	0	0	0	1	0	0	0	0	0	0	0	0	0	0	0	0	0	0	0	0	0	0	1	0	0	0	0	0	1	0	0	0	0	0	1	0	0	1	1	0
86293	86294	00899-00390	trachea	783	4602	370	4	3	1	0	8	1	2	1	1	1	5	1	0	1	0	0	1	0	0	5	0	0	0	2	0	4	0	3	13	2	1	3	0	0	5	2	1	0	0	2	2	0	1
86294	86295	00900-00386	trachea	674	7753	370	5	2	4	0	1	0	6	0	9	7	5	3	1	4	3	3	0	3	0	6	0	0	4	3	0	18	0	5	9	2	1	2	0	3	11	1	2	1	0	8	3	4	1
86295	86296	00901-00390	trachea	1062	5803	371	1	2	3	0	0	1	3	0	1	1	3	1	0	0	2	0	1	0	0	6	0	0	2	2	2	18	0	1	4	1	0	4	0	0	7	0	2	0	0	5	3	2	1
86296	86297	00902-00385	trachea	567	3261	372	0	2	0	0	1	1	1	0	0	0	1	0	0	1	0	0	0	0	0	2	0	0	0	0	0	1	0	2	1	0	0	1	0	0	1	0	1	0	0	0	1	0	0
86297	86298	00903-00389	trachea	709	4008	372	0	7	0	0	0	0	0	1	0	1	8	1	2	0	0	1	1	0	0	6	0	0	0	3	0	7	0	2	15	1	0	1	0	1	3	0	1	0	1	1	2	1	1
86298	86299	00904-00390	trachea	638	4412	372	2	1	0	0	1	0	0	0	1	0	3	0	0	1	0	0	0	0	0	2	0	0	1	0	0	7	0	1	1	4	1	1	0	0	4	1	1	0	0	4	0	1	3
86299	86300	00905-00384	trachea	450	4854	372	1	0	1	0	0	0	1	0	0	1	2	0	0	0	1	1	0	0	0	3	0	0	0	0	0	4	0	1	4	2	0	5	0	0	7	4	2	0	1	1	2	0	3
86300	86301	00906-00386	trachea	666	3145	373	1	3	4	1	1	1	2	1	0	1	4	3	1	0	1	0	1	2	0	2	0	0	0	1	0	4	0	5	6	2	3	5	0	1	6	2	4	0	0	1	1	0	4
86301	86302	00907-00386	trachea	485	3717	373	2	0	0	0	3	0	0	2	0	0	1	2	0	0	1	0	0	0	0	3	1	0	0	1	0	1	0	3	3	2	0	2	0	0	2	0	0	2	0	0	2	0	0
86302	86303	00908-00394	trachea	993	5109	374	0	4	3	0	0	0	2	2	1	0	10	4	0	2	4	1	5	1	0	6	0	0	0	0	2	9	0	2	15	6	0	1	0	0	6	2	4	1	0	6	1	2	3
86303	86304	00909-00394	trachea	997	2528	375	1	2	1	0	4	0	5	1	1	1	4	3	1	2	0	1	1	1	0	8	0	1	0	0	0	20	0	6	9	3	0	4	0	0	9	1	5	0	1	2	2	0	3
86304	86305	00910-00387	trachea	495	3430	375	1	0	1	0	1	1	0	1	0	1	3	1	0	3	2	0	0	0	0	0	0	0	0	0	0	7	0	3	6	1	1	3	1	0	1	0	1	1	0	2	1	1	0
86305	86306	00911-00390	trachea	671	7327	375	4	1	1	0	1	0	3	1	1	3	4	0	0	4	2	1	0	1	0	12	0	1	3	2	0	12	0	5	6	0	1	6	0	0	4	2	4	2	1	7	2	1	0
86306	86307	00912-00391	trachea	705	3763	376	0	1	0	0	2	0	0	0	1	0	2	0	0	1	0	0	1	0	0	3	0	0	0	0	1	9	0	2	3	1	0	3	0	0	3	0	2	1	0	1	0	0	3
86307	86308	00913-00391	trachea	593	3988	376	1	2	1	0	0	0	1	0	0	0	1	0	0	1	1	0	2	0	0	2	1	1	0	1	0	14	0	3	11	3	0	2	0	0	6	0	1	1	0	3	3	2	2
86308	86309	00914-00392	trachea	593	2449	378	1	1	0	0	2	0	0	1	0	0	0	2	1	0	1	0	0	0	0	2	0	0	0	2	0	7	0	3	3	1	0	2	0	0	1	1	0	0	0	0	2	0	1
86309	86310	00915-00395	trachea	1229	5630	378	1	1	0	0	0	0	1	0	0	0	5	1	0	2	0	0	0	1	0	9	0	0	0	4	1	13	0	2	7	0	0	4	0	0	6	4	1	1	1	2	0	2	2
86310	86311	00916-00395	trachea	718	7243	378	5	3	2	0	0	1	0	0	2	1	6	1	2	4	1	0	0	1	0	5	0	0	2	2	3	23	0	1	7	2	0	6	0	1	4	0	6	0	0	9	3	4	2
86311	86312	00917-00393	trachea	447	3291	379	0	0	0	0	0	0	0	1	0	0	0	0	0	0	0	0	0	0	0	1	0	0	0	0	0	2	0	0	0	0	1	1	0	0	1	0	0	0	0	1	0	0	0
86312	86313	00918-00396	trachea	877	7180	379	7	1	1	1	0	0	1	0	1	1	6	0	0	3	2	1	0	0	0	10	0	0	0	0	0	11	0	1	1	0	0	4	2	0	3	1	2	0	0	2	2	2	1
86313	86314	00919-00398	trachea	1013	7405	379	9	4	14	2	1	3	3	11	3	7	13	1	2	3	1	2	1	4	0	20	0	0	6	5	3	26	0	1	10	1	1	10	3	2	10	33	6	2	0	10	3	13	6
86314	86315	00920-00396	trachea	470	3414	380	0	0	1	1	0	0	1	0	0	0	4	0	1	1	0	0	0	0	0	1	0	0	0	0	0	2	0	1	2	2	0	2	0	0	2	0	0	1	0	3	0	1	0
86315	86316	00921-00394	trachea	578	4051	380	1	0	2	0	0	0	0	0	0	0	5	0	0	0	0	0	0	0	0	2	0	0	0	1	0	5	0	2	5	0	0	2	0	1	5	0	2	1	1	1	0	1	1
86316	86317	00922-00395	trachea	564	4080	380	2	0	0	0	0	0	0	0	1	0	0	2	0	0	1	0	0	1	0	2	1	0	0	0	0	5	0	1	1	1	0	0	0	0	3	1	0	0	1	0	0	1	1
86317	86318	00923-00399	trachea	1215	5955	380	7	2	2	0	0	1	2	1	3	2	8	2	1	3	2	0	1	0	0	9	0	1	2	0	1	30	0	7	9	3	1	2	0	0	7	1	6	0	0	8	1	3	2
86318	86319	00924-00396	trachea	819	5025	381	0	1	1	1	0	0	2	0	0	1	1	0	0	0	0	0	0	0	0	1	0	0	0	0	0	3	0	0	2	0	0	0	0	0	1	0	1	0	0	3	0	1	1
86319	86320	00925-00403	trachea	1114	5678	382	3	7	0	0	1	0	3	4	1	1	2	2	0	3	3	1	1	4	0	8	0	0	1	1	0	16	0	4	8	2	0	6	0	0	6	2	3	0	0	7	1	3	2
86320	86321	00926-00400	trachea	708	4251	384	0	1	3	0	8	0	1	1	0	0	4	0	0	1	0	0	0	0	0	1	0	0	0	0	0	2	1	0	0	2	0	1	0	0	7	1	1	0	0	0	1	0	0
86321	86322	00927-00406	trachea	1378	6987	385	1	0	0	0	1	0	1	1	0	2	4	1	0	2	0	2	0	0	0	6	0	0	2	0	1	9	0	0	5	2	0	5	0	1	2	1	4	0	0	4	3	1	1
86322	86323	00928-00405	trachea	809	3074	386	0	2	1	0	5	1	1	1	0	2	10	5	0	3	2	1	7	1	0	3	0	0	0	2	0	11	1	3	23	8	1	5	0	1	7	0	3	0	2	3	4	1	5
86323	86324	00929-00411	trachea	1109	3506	386	4	1	0	1	0	1	1	0	0	0	3	1	0	3	2	0	0	2	0	2	0	0	1	0	1	7	0	1	6	0	1	3	1	2	0	0	2	0	0	2	0	2	2
86324	86325	00930-00412	trachea	1119	3880	386	0	0	0	0	1	0	3	2	1	1	3	1	1	0	1	0	0	0	0	4	0	1	0	1	2	9	0	4	13	4	0	4	0	0	3	1	0	0	0	2	1	0	1
86325	86326	00931-00403	trachea	804	4551	386	1	2	2	0	6	0	4	2	1	0	9	2	2	2	1	2	1	1	0	6	0	1	0	2	0	6	0	2	13	3	0	4	1	0	7	0	1	0	0	1	2	2	5
86326	86327	00932-00397	trachea	566	7466	386	1	6	1	0	0	1	2	4	2	0	5	1	0	5	0	2	3	1	0	9	0	1	1	0	3	23	0	7	9	0	0	4	0	0	9	2	3	0	2	7	2	6	3
86327	86328	00933-00416	trachea	1170	6858	387	7	4	2	0	1	0	2	3	0	2	14	1	2	6	2	0	0	1	0	6	0	0	1	4	2	1	0	4	9	2	4	6	0	2	3	1	9	0	1	5	4	5	3
86328	86329	00934-00407	trachea	789	7434	388	8	10	7	0	1	1	3	13	3	1	13	3	0	5	1	0	0	1	0	8	0	1	2	1	1	20	0	6	10	1	1	13	0	1	4	7	6	2	2	5	4	10	5
86329	86330	00935-00412	trachea	941	2469	389	3	3	4	1	5	2	1	1	0	2	6	2	0	0	1	3	5	0	0	4	0	2	0	0	0	13	1	2	11	7	1	9	0	0	3	3	0	0	0	3	1	2	3
86330	86331	00936-00407	trachea	868	3789	389	1	0	0	0	0	0	0	1	1	2	2	1	0	0	0	0	0	0	0	4	0	0	0	0	0	10	0	2	2	2	0	2	0	1	4	0	2	0	0	3	0	0	4
86331	86332	00937-00410	trachea	893	5785	389	6	4	3	0	1	0	1	1	2	0	5	1	0	6	1	2	0	1	0	12	0	1	2	1	2	16	0	5	9	2	0	10	1	0	10	0	5	0	1	6	1	2	0
86332	86333	00939-00402	trachea	524	4108	391	0	1	1	0	0	0	0	0	0	0	2	0	0	0	0	0	0	0	0	4	0	0	0	0	0	5	0	2	0	0	0	0	0	1	3	0	0	0	0	1	0	0	0
86333	86334	00940-00417	trachea	825	2968	392	2	0	1	0	2	0	1	0	0	0	2	0	0	0	0	0	0	0	0	1	0	0	0	1	0	7	0	0	0	1	1	3	0	0	8	0	2	0	0	0	1	1	1
86334	86335	00941-00411	trachea	890	3478	393	1	4	0	0	0	1	1	0	1	0	4	2	0	0	0	0	1	0	0	2	0	0	0	1	0	5	0	0	3	2	0	3	1	0	3	0	1	0	1	6	0	0	0
86335	86336	00942-00405	trachea	399	4732	393	0	2	0	0	0	0	2	0	0	0	5	1	0	0	0	0	1	1	0	1	0	0	0	0	0	4	0	2	0	1	1	0	0	0	2	0	3	0	0	2	0	0	3
86336	86337	00943-00404	trachea	740	4835	393	0	1	0	0	2	1	1	2	0	1	4	2	0	3	2	0	0	0	0	3	1	1	0	0	0	3	0	3	3	4	0	4	0	0	11	1	2	1	0	2	1	2	1
86337	86338	00944-00409	trachea	736	7356	393	4	2	1	0	0	1	4	1	0	2	7	0	1	3	2	1	1	2	0	11	0	0	1	1	0	11	0	4	4	0	1	2	0	0	4	0	3	0	1	7	0	3	1
86338	86339	00945-00411	trachea	1048	3739	394	2	0	1	0	3	0	0	0	0	1	4	0	1	3	0	1	2	0	0	2	0	1	0	0	1	6	0	2	5	2	0	8	0	0	3	1	6	0	0	2	0	0	8
86339	86340	00946-00411	trachea	760	5894	394	2	0	0	0	0	3	4	0	0	0	1	1	0	0	0	0	0	0	0	4	0	0	2	0	0	6	0	2	1	1	0	3	0	0	5	2	3	0	1	7	0	3	1
86340	86341	00947-00415	trachea	1426	7607	394	9	7	5	2	14	3	8	7	13	9	13	2	2	8	4	2	26	5	2	20	0	0	6	4	4	41	18	6	10	2	1	14	1	0	15	4	17	0	6	14	6	13	6
86341	86342	00948-00412	trachea	778	4605	395	3	5	2	0	2	0	5	0	0	1	7	5	1	0	0	0	2	0	0	6	0	1	0	1	0	1	0	2	14	3	0	5	0	1	2	0	3	0	1	0	2	0	3
86342	86343	00949-00423	trachea	1109	5732	395	1	0	1	0	0	0	0	0	1	0	0	0	0	0	0	0	0	0	0	1	0	0	0	0	0	1	0	1	0	0	0	2	0	0	1	0	0	0	0	0	0	0	0
86343	86344	00950-00410	trachea	685	6688	395	1	1	0	0	0	1	0	0	0	0	1	0	0	0	0	0	0	2	0	0	0	1	0	0	0	0	0	0	1	0	0	0	0	0	1	0	0	0	0	0	0	1	1
86344	86345	00951-00420	trachea	1372	3028	396	5	5	7	1	7	0	2	4	0	3	13	2	2	2	3	1	1	0	0	10	0	1	0	2	2	10	0	4	23	4	1	9	0	3	15	0	7	1	2	4	2	4	3
86345	86346	00952-00414	trachea	856	3142	398	1	1	4	0	1	1	1	2	0	2	4	1	0	0	0	2	1	0	0	7	0	0	0	1	1	7	0	2	3	3	0	9	0	2	14	1	4	1	1	3	1	2	1
86346	86347	00953-00413	trachea	481	4041	398	0	0	0	0	0	0	0	1	0	1	0	0	3	2	0	0	0	0	0	1	0	0	0	0	0	1	0	0	3	0	0	1	0	0	1	1	0	0	0	2	0	0	0
86347	86348	00954-00417	trachea	772	4573	398	0	0	1	0	3	0	0	1	0	0	5	1	0	0	0	1	0	1	0	1	0	2	1	1	1	2	0	0	5	4	0	4	0	0	5	0	2	0	1	4	1	1	1
86348	86349	00955-00412	trachea	503	2694	399	0	1	1	0	0	0	0	1	0	0	1	1	0	0	0	0	0	1	0	0	0	1	0	1	0	1	0	1	0	0	0	2	0	0	2	0	1	0	0	0	2	1	0
86349	86350	00956-00423	trachea	1229	2766	399	3	1	1	0	0	0	4	1	0	0	3	3	0	0	1	0	0	1	0	3	0	1	1	0	0	4	0	9	7	2	2	1	1	0	6	1	1	0	0	0	3	1	3
86350	86351	00957-00411	trachea	342	3274	399	0	2	2	0	0	0	0	0	0	0	2	0	0	0	1	0	1	0	0	0	0	0	2	0	0	2	0	1	0	0	0	0	0	0	0	1	0	0	0	2	0	1	2
86351	86352	00958-00410	trachea	464	5827	399	1	0	0	0	0	0	1	1	4	1	1	0	0	0	0	0	0	1	0	1	0	0	0	0	0	13	0	3	0	0	0	0	0	0	2	0	0	0	0	2	0	0	0
86352	86353	00959-00433	trachea	1267	6250	399	3	1	1	0	0	0	2	2	1	1	6	0	2	1	3	1	0	0	0	8	0	0	2	3	1	15	0	0	4	0	0	2	1	0	3	1	2	1	1	5	1	1	1
86353	86354	00960-00420	trachea	1187	2499	400	2	1	0	1	5	0	1	1	0	2	4	1	2	0	3	0	0	1	0	3	0	2	0	1	3	8	0	6	7	3	0	5	0	0	12	1	1	0	1	6	2	1	5
86354	86355	00961-00413	trachea	430	3253	400	2	4	2	1	3	0	2	0	0	1	2	3	0	0	2	0	0	0	0	0	0	0	0	0	0	2	0	3	5	5	0	3	0	2	4	0	3	0	0	1	2	1	1
86355	86356	00962-00413	trachea	516	3559	400	1	3	1	0	2	0	2	1	1	2	3	0	1	0	0	0	0	0	0	2	0	1	0	2	0	4	0	2	2	0	1	0	0	0	3	0	2	0	0	2	2	1	0
86356	86357	00963-00417	trachea	1019	3650	400	2	5	2	1	2	0	2	2	2	2	7	1	1	1	3	1	0	1	0	5	1	0	0	2	0	9	1	1	7	3	2	3	0	0	2	0	6	1	0	6	4	0	0
86357	86358	00964-00415	trachea	468	3687	401	1	0	0	0	0	0	0	0	0	1	1	2	0	0	2	0	0	0	0	6	0	0	0	1	0	4	0	2	1	0	1	3	0	0	5	1	3	0	0	0	0	0	0
86358	86359	00965-00422	trachea	1290	3434	402	4	3	0	0	0	1	4	4	0	1	8	1	0	2	1	0	0	2	0	2	0	0	0	0	1	6	0	1	8	5	0	3	1	0	2	0	6	1	1	1	1	0	1
86359	86360	00966-00421	trachea	675	5770	402	3	1	0	0	1	2	2	0	2	1	4	0	0	0	1	0	0	0	0	3	0	0	0	1	1	8	0	0	0	0	0	4	0	1	3	0	2	0	0	7	1	0	1
86360	86361	00967-00425	trachea	1199	4427	403	2	1	1	1	1	1	3	2	1	0	3	2	0	2	1	2	2	0	0	2	0	0	0	1	1	7	0	3	6	0	0	1	0	0	6	3	3	0	1	1	2	0	1
86361	86362	00968-00420	trachea	664	4720	403	0	1	0	0	0	2	1	0	0	0	6	1	0	0	0	0	0	2	0	1	0	0	0	1	0	2	0	2	5	1	0	3	1	0	2	1	5	0	0	0	0	0	2
86362	86363	00970-00424	trachea	770	3538	405	0	0	2	0	0	0	0	0	0	0	1	1	0	1	0	0	0	1	0	6	0	0	0	0	0	7	0	4	1	2	0	2	0	0	2	0	1	0	0	6	0	1	0
86363	86364	00971-00420	trachea	526	3999	405	2	4	0	0	2	0	0	1	0	0	2	0	0	0	0	0	0	2	0	3	0	1	0	3	0	5	0	2	8	0	0	0	0	0	2	3	1	0	1	2	2	0	2
86364	86365	00972-00429	trachea	1091	2808	406	0	4	1	0	1	0	1	1	1	0	5	3	1	1	2	2	1	4	0	6	0	4	0	4	1	11	0	3	12	1	0	8	1	0	12	2	3	0	1	7	3	5	1
86365	86366	00973-00425	trachea	888	3294	406	1	3	1	0	0	1	1	0	0	1	3	1	1	1	0	0	2	0	0	4	0	0	0	0	0	7	0	2	4	1	0	1	0	0	3	0	2	1	0	1	0	1	2
86366	86367	00974-00423	trachea	531	4276	406	0	1	0	0	1	0	0	0	0	0	4	1	0	0	0	1	1	0	0	1	0	0	0	1	1	5	0	1	6	2	0	1	0	2	6	3	2	0	0	2	1	0	0
86367	86368	00975-00433	trachea	1217	6134	406	3	0	0	0	0	0	2	0	2	0	8	1	0	4	1	0	0	0	0	2	0	0	1	0	0	18	0	3	2	1	1	0	0	0	9	0	1	0	0	1	2	3	0
86368	86369	00976-00425	trachea	730	6955	406	0	0	0	0	0	0	0	0	0	0	0	0	0	0	0	0	0	0	0	0	0	0	0	0	0	0	0	0	0	0	0	0	0	0	0	0	0	0	0	0	0	0	0
86369	86370	00977-00420	trachea	409	2449	407	0	1	0	0	0	1	1	0	1	0	3	1	0	0	0	0	2	0	0	1	0	0	0	0	0	5	0	5	2	0	0	1	0	0	1	0	3	1	0	1	0	0	1
86370	86371	00978-00420	trachea	586	5531	407	1	0	0	0	1	1	0	0	3	0	3	0	0	0	0	0	0	0	0	4	0	1	1	0	0	9	0	1	0	0	1	2	0	0	3	0	3	0	0	1	0	0	0
86371	86372	00979-00423	trachea	442	3136	408	1	0	2	1	0	0	1	0	0	0	1	0	0	0	0	0	1	0	0	2	0	0	0	0	0	1	0	0	1	0	1	3	0	0	4	0	0	0	0	2	2	0	0
86372	86373	00980-00427	trachea	852	3621	408	1	2	1	0	1	0	1	1	1	2	6	1	0	1	0	0	0	0	0	1	0	0	0	0	0	7	0	2	11	0	0	5	0	0	7	1	0	1	0	1	1	1	2
86373	86374	00981-00424	trachea	594	4477	408	2	1	0	0	1	0	1	0	1	0	1	0	0	1	0	0	0	0	0	2	0	1	0	2	0	8	0	3	1	0	0	0	0	0	4	1	1	0	0	2	1	0	2
86374	86375	00982-00423	trachea	489	4700	409	0	1	1	0	0	0	0	0	0	0	2	0	0	2	0	0	2	0	0	1	0	0	1	2	0	3	0	2	2	0	0	3	0	0	4	1	0	0	0	0	0	1	0
86375	86376	00983-00423	trachea	759	7038	409	4	1	1	0	0	1	0	1	2	1	9	3	1	3	2	1	0	0	0	8	0	0	3	0	1	13	0	4	4	0	0	4	1	0	4	3	5	0	0	5	4	6	1
86376	86377	00984-00424	trachea	499	6041	410	0	2	0	0	0	0	0	2	0	0	3	0	1	0	2	0	0	1	0	2	0	1	1	0	2	6	0	0	1	0	0	3	0	0	1	0	6	0	0	4	2	1	1
86377	86378	00985-00425	trachea	272	7471	410	2	3	3	1	1	0	2	6	0	0	5	0	2	0	0	1	1	0	0	2	0	0	1	0	0	8	0	4	2	0	1	2	0	0	1	0	1	0	0	3	0	4	2
86378	86379	00986-00429	trachea	900	7480	410	9	9	18	1	1	1	3	29	0	3	9	3	0	1	3	1	1	2	0	11	0	3	0	7	4	18	0	4	12	2	2	12	1	0	4	10	12	2	1	11	10	13	4
86379	86380	00987-00424	trachea	711	7515	410	3	0	5	0	0	0	3	8	2	4	4	0	1	1	1	0	12	0	0	4	0	1	1	5	2	20	0	1	2	2	0	2	6	0	17	3	6	0	1	8	2	13	0
86380	86381	00988-00440	trachea	1453	6458	411	4	0	0	0	0	1	0	2	0	0	7	1	1	3	1	0	1	0	0	6	0	0	0	0	1	12	0	3	3	0	1	5	0	0	4	2	1	1	0	5	2	1	0
86381	86382	00989-00438	trachea	1453	7694	411	10	7	1	1	1	2	5	3	10	10	8	3	0	2	5	1	1	0	0	21	1	0	11	2	2	38	0	7	8	0	3	18	2	1	15	4	10	2	0	15	13	9	4
86382	86383	00990-00434	trachea	984	7774	411	10	8	10	0	3	2	15	3	12	5	15	1	1	3	8	2	7	4	0	24	0	2	12	1	3	31	0	10	13	0	1	11	3	2	22	3	10	1	1	13	14	16	2
86383	86384	00992-00426	trachea	478	3931	412	0	2	1	0	1	0	2	0	2	1	0	0	0	0	1	0	0	0	0	3	0	1	0	1	1	3	0	1	3	5	0	0	0	0	4	0	1	0	0	2	2	2	0
86384	86385	00993-00425	trachea	834	4129	412	1	0	1	0	0	0	1	0	2	1	0	0	0	0	2	0	0	0	0	1	0	0	0	1	0	6	0	0	6	1	2	3	0	0	3	2	0	0	0	3	1	0	1
86385	86386	00994-00431	trachea	910	4191	412	0	2	1	0	1	1	2	1	0	0	5	1	0	0	1	1	0	0	0	1	0	0	0	1	1	8	0	2	3	0	0	1	0	0	2	0	2	1	0	1	0	0	0
86386	86387	00995-00433	trachea	926	7414	412	6	7	11	1	1	1	5	11	5	3	14	3	0	4	2	1	0	4	0	17	0	3	5	5	0	30	0	2	6	3	1	13	2	0	14	21	11	2	0	9	5	17	6
86387	86388	00996-00428	trachea	557	3706	413	1	1	1	0	0	0	0	1	0	0	1	0	0	0	0	1	0	0	0	1	0	0	0	1	0	3	0	3	3	0	0	0	0	0	3	0	0	0	0	0	0	1	0
86388	86389	00997-00427	trachea	502	7446	413	0	4	8	0	1	1	2	7	0	0	12	2	0	3	2	0	1	0	0	8	0	1	1	0	4	11	0	2	6	0	0	4	2	0	2	11	3	2	0	6	2	2	5
86389	86390	00998-00430	trachea	563	5117	414	3	1	0	0	5	0	2	0	0	0	3	1	0	1	0	0	1	1	0	3	0	0	0	0	1	7	0	2	6	3	0	1	0	0	6	1	2	1	1	1	0	1	2
86390	86391	00999-00425	trachea	325	4077	415	0	0	0	0	0	0	0	0	1	0	1	0	0	0	0	0	0	0	0	0	0	0	0	0	0	0	0	0	0	0	0	0	0	0	0	0	0	0	0	0	0	0	0
86391	86392	01000-00432	trachea	949	5343	415	4	3	3	1	2	2	2	0	0	1	8	1	1	1	1	2	2	3	0	6	0	0	1	1	1	18	0	3	7	0	2	6	0	2	6	1	3	0	1	4	7	2	0
86392	86393	01001-00430	trachea	461	7348	415	1	0	0	1	0	0	0	2	0	1	3	0	0	1	1	0	1	1	0	2	0	0	1	0	0	5	0	3	0	0	2	0	0	0	2	0	1	0	0	6	2	1	0
86393	86394	01002-00436	trachea	706	6393	416	3	0	1	0	0	0	2	2	0	0	4	1	1	2	1	1	0	1	0	2	0	0	0	0	2	4	0	1	3	0	0	3	0	0	2	2	4	0	0	4	3	0	1
86394	86395	01003-00438	trachea	1076	6296	417	6	1	2	0	1	1	1	1	1	0	11	0	0	7	2	0	0	4	0	6	0	1	4	0	0	30	0	5	11	1	0	6	2	0	10	0	6	0	0	5	2	8	0
86395	86396	01004-00440	trachea	1173	7742	417	11	4	7	0	3	0	11	3	6	5	15	4	0	3	3	3	38	7	0	15	0	2	5	2	1	27	1	11	9	1	0	5	1	2	17	3	13	0	2	7	7	12	1
86396	86397	01005-00432	trachea	568	3234	418	1	5	4	0	2	0	2	2	0	0	5	1	0	0	0	0	0	0	0	2	0	2	0	0	1	1	0	3	5	1	1	8	0	0	3	0	2	0	0	4	2	3	4
86397	86398	01006-00435	trachea	1121	7546	418	8	8	18	1	2	1	5	17	7	2	11	1	0	4	2	1	12	3	0	18	0	2	5	3	4	30	7	4	8	1	0	6	1	0	17	8	6	4	2	9	7	18	2
86398	86399	01007-00439	trachea	1168	5069	419	4	2	1	1	2	1	0	0	0	0	2	1	1	0	1	0	1	0	0	2	0	0	1	4	0	6	0	2	5	1	1	5	0	0	4	1	1	0	1	2	0	3	1
86399	86400	01008-00433	trachea	632	6744	419	0	1	1	0	0	0	1	2	0	0	4	0	0	1	2	0	0	0	0	2	0	0	0	0	0	3	0	0	4	0	0	2	0	0	1	0	3	0	0	2	0	2	0
86400	86401	01009-00433	trachea	577	6692	421	0	0	0	0	0	0	1	0	0	0	0	0	0	0	0	0	0	0	0	0	0	0	0	0	0	0	0	1	0	1	0	0	0	0	1	0	0	0	0	0	0	0	0
86401	86402	01010-00431	trachea	439	2741	422	0	0	0	0	1	1	0	1	0	0	2	1	0	1	1	0	0	0	0	1	0	0	0	0	1	3	0	1	4	1	0	0	1	0	2	1	1	0	0	3	1	0	0
86402	86403	01011-00433	trachea	398	3070	422	1	0	1	0	4	0	2	0	0	0	2	2	1	0	0	0	0	1	0	3	0	2	0	2	1	1	0	4	10	4	0	6	0	1	3	2	1	0	1	0	2	1	1
86403	86404	01012-00441	trachea	1043	3405	422	2	0	0	0	0	0	1	2	0	0	3	1	0	2	4	0	0	0	0	2	0	0	0	0	0	11	0	4	8	1	0	1	0	0	2	0	2	0	0	3	0	1	1
86404	86405	01013-00433	trachea	404	2700	423	0	1	0	0	0	0	0	0	0	0	1	0	0	0	0	0	0	0	0	0	0	0	0	0	0	2	0	1	0	0	0	1	0	0	0	0	1	0	0	3	0	0	0
86405	86406	01014-00437	trachea	756	3180	423	0	0	0	0	1	0	4	1	0	0	2	1	0	1	1	0	0	0	0	3	0	0	0	4	1	5	0	5	5	3	1	1	0	0	8	0	2	1	0	2	3	1	0
86406	86407	01016-00439	trachea	468	3566	424	0	0	2	0	1	1	1	1	0	1	3	0	0	1	1	0	0	0	0	0	0	1	0	0	0	1	0	0	1	0	0	1	0	0	3	0	1	0	0	0	0	1	0
86407	86408	01017-00440	trachea	731	4080	424	3	1	3	1	0	0	3	2	0	1	6	2	0	0	0	0	0	0	0	3	0	0	1	1	0	12	0	4	2	1	0	1	0	1	6	0	2	0	0	3	1	2	0
86408	86409	01018-00438	trachea	430	6876	424	3	2	1	0	2	0	1	1	0	0	7	1	0	4	2	0	0	0	0	8	0	0	0	0	0	6	0	2	7	1	1	8	0	1	6	0	4	0	0	5	3	3	1
86409	86410	01019-00438	trachea	569	5895	425	1	0	0	0	0	1	2	0	3	0	1	0	0	0	2	0	0	0	0	5	0	0	1	0	2	14	0	5	2	1	0	1	0	0	6	1	1	0	0	4	0	0	0
86410	86411	01020-00441	trachea	691	3513	427	2	0	0	0	1	0	1	0	0	0	1	1	0	1	1	0	1	1	0	2	0	0	0	0	0	9	0	2	0	1	0	4	1	2	6	0	2	1	0	2	2	0	0
86411	86412	01021-00440	trachea	674	7031	427	1	1	1	0	0	1	4	1	1	3	9	0	2	3	4	1	0	0	0	6	0	0	1	0	1	11	0	3	4	2	0	3	0	0	6	0	10	1	0	7	0	1	1
86412	86413	01022-00447	trachea	714	3084	428	2	1	0	1	2	1	1	1	0	0	3	0	1	0	0	3	1	1	0	3	0	0	0	0	1	4	0	0	1	3	0	5	0	0	3	0	0	0	0	0	3	1	1
86413	86414	01023-00447	trachea	762	5105	428	2	2	1	0	1	0	0	1	0	0	11	2	0	1	1	2	1	2	0	6	0	2	0	4	0	7	0	2	10	7	0	6	1	0	6	0	5	2	0	5	0	0	5
86414	86415	01024-00463	trachea	1659	4027	429	3	0	1	0	2	1	0	0	1	0	2	1	0	0	1	0	0	1	0	1	0	0	1	1	0	11	0	2	4	1	0	4	0	0	4	2	2	0	0	8	1	1	1
86415	86416	01026-00448	trachea	1047	4156	430	1	3	0	0	3	0	0	3	2	5	5	1	2	2	0	0	0	4	0	7	0	1	0	2	2	20	0	3	11	4	1	3	0	1	1	3	7	1	0	1	0	0	1
86416	86417	01027-00443	trachea	471	4890	430	0	0	1	0	0	0	1	0	0	0	5	1	0	0	0	0	0	0	0	1	0	0	0	0	0	4	0	1	0	0	0	0	0	0	5	0	0	0	0	2	0	0	0
86417	86418	01028-00451	trachea	864	7201	431	6	0	3	0	1	0	1	1	2	1	6	0	2	2	1	1	0	0	0	5	0	1	3	2	1	11	0	3	6	2	1	4	0	1	4	2	5	3	0	5	0	3	0
86418	86419	01029-00444	trachea	444	4858	432	1	2	0	0	0	0	1	0	0	0	2	0	0	3	0	0	0	0	0	0	0	0	0	0	0	11	0	1	7	2	1	0	0	0	5	0	2	0	0	2	1	1	1
86419	86420	01030-00444	trachea	578	5630	432	1	1	0	0	2	0	2	1	0	0	1	0	0	1	0	1	1	1	0	2	0	0	0	1	0	9	0	2	1	1	0	3	0	0	1	1	2	0	0	2	0	0	1
86420	86421	01031-00451	trachea	649	6051	432	1	1	0	0	0	0	1	1	0	0	6	0	0	5	3	0	0	0	0	4	1	0	2	0	0	4	0	1	3	0	0	0	0	0	3	0	1	0	0	1	0	2	0
86421	86422	01032-00447	trachea	592	4941	434	1	0	2	0	0	1	1	0	0	0	0	1	0	0	3	0	0	0	0	0	0	0	0	1	0	6	0	3	3	0	0	2	0	0	5	0	1	0	0	1	1	0	1
86422	86423	01033-00454	trachea	1052	7366	434	1	1	3	0	0	1	0	0	1	2	2	0	0	1	0	0	1	1	0	5	1	1	3	4	0	13	0	3	7	1	1	4	0	0	1	4	3	1	0	6	1	2	3
86423	86424	01034-00452	trachea	845	3963	435	0	3	0	0	1	1	0	4	1	0	2	1	0	0	0	1	0	1	0	2	0	3	0	3	2	4	0	2	8	2	1	5	0	0	2	2	0	0	1	2	2	0	0
86424	86425	01035-00455	trachea	1100	4215	435	0	3	2	0	3	0	2	1	0	1	1	0	1	1	0	1	1	1	0	8	0	1	0	2	0	10	0	3	8	6	2	6	0	1	6	2	0	0	0	2	3	0	2
86425	86426	01036-00451	trachea	705	6983	435	0	1	0	0	0	0	0	0	0	0	1	0	0	0	1	0	0	0	0	0	0	0	1	0	0	2	0	0	0	0	0	1	1	0	0	0	1	0	0	1	0	0	0
86426	86427	01037-00448	trachea	592	7823	435	6	1	3	0	1	0	6	1	6	1	5	1	2	4	3	1	11	3	0	6	0	0	7	1	1	16	5	3	6	0	0	5	0	1	10	0	3	0	5	7	3	7	0
86427	86428	01038-00452	trachea	890	4307	436	0	1	0	0	2	1	2	0	0	2	3	5	0	2	1	1	1	4	0	5	0	1	0	1	7	17	0	1	13	5	0	3	0	0	8	0	6	3	1	3	2	1	2
86428	86429	01039-00453	trachea	777	5365	436	4	6	1	0	1	2	2	0	0	2	8	0	0	2	3	1	0	1	0	9	0	0	0	4	2	21	0	6	7	3	2	8	0	0	10	2	9	1	0	3	1	0	2
86429	86430	01040-00456	trachea	932	3653	437	1	1	2	2	2	1	3	3	0	2	5	7	1	1	1	1	1	0	0	4	0	0	1	2	0	10	0	5	6	1	0	2	0	1	3	0	1	0	0	5	1	1	2
86430	86431	01041-00450	trachea	390	4497	437	2	0	0	1	0	0	1	0	0	0	2	0	0	1	0	0	0	0	0	1	0	0	0	0	0	3	0	2	2	1	0	1	0	0	3	0	1	0	0	1	0	0	0
86431	86432	01042-00466	trachea	1030	6436	437	2	2	1	1	0	2	1	1	0	0	8	1	0	2	3	1	0	0	0	3	0	0	0	6	0	10	0	3	6	1	1	7	0	0	4	1	5	0	0	3	3	4	1
86432	86433	01043-00450	trachea	471	7335	437	3	1	0	0	0	0	0	2	2	0	5	0	0	3	1	0	0	0	0	8	0	1	2	2	0	11	0	5	2	0	2	6	0	0	3	0	1	0	0	5	3	2	0
86433	86434	01044-00455	trachea	482	3217	438	0	4	2	0	3	0	0	0	0	0	3	2	0	0	1	0	0	0	0	0	0	2	0	1	0	0	0	4	6	3	0	4	0	0	2	1	0	2	0	0	1	2	1
86434	86435	01045-00453	trachea	674	4826	439	2	1	1	0	0	0	1	0	0	0	2	0	0	0	2	1	0	0	0	3	0	0	0	0	1	5	0	3	5	0	0	0	0	1	7	0	1	0	1	4	1	0	1
86435	86436	01046-00454	trachea	803	2742	440	1	1	0	0	3	0	1	0	1	0	3	3	1	2	4	1	0	0	0	4	0	0	0	3	0	6	0	1	4	4	1	2	0	0	7	2	3	0	1	3	1	0	2
86436	86437	01047-00458	trachea	580	4471	440	0	1	0	0	0	0	1	0	0	0	5	1	1	1	1	0	1	0	0	2	0	0	0	1	0	7	1	3	6	1	1	1	0	0	7	0	3	1	0	0	3	0	1
86437	86438	01048-00464	trachea	1288	6120	440	3	1	3	0	0	0	2	0	1	3	7	1	0	0	2	0	0	1	0	2	0	0	4	2	1	18	0	2	1	0	0	2	1	0	8	1	1	1	0	2	0	5	0
86438	86439	01049-00462	trachea	765	2442	441	2	2	2	1	0	1	0	0	1	0	1	0	1	1	2	1	0	0	0	4	0	0	0	1	0	8	0	1	3	1	1	0	0	0	4	1	1	2	3	1	2	1	2
86439	86440	01050-00457	trachea	501	3197	441	0	2	1	0	3	0	2	1	0	0	0	3	0	3	1	0	1	0	0	3	0	2	0	2	0	7	0	4	6	0	0	7	0	1	8	2	1	1	0	5	0	0	1
86440	86441	01051-00451	trachea	207	4873	441	0	1	0	0	0	0	0	0	0	0	0	2	0	1	0	0	0	0	0	1	0	0	0	0	0	3	0	2	2	0	0	0	0	0	3	0	2	0	0	4	0	0	0
86441	86442	01052-00462	trachea	1263	5945	442	4	3	1	0	0	1	5	2	4	0	1	0	0	2	3	1	0	0	0	15	0	1	0	2	1	30	0	7	7	2	2	10	1	2	9	2	10	2	2	9	4	0	2
86442	86443	01053-00461	trachea	663	6293	442	0	2	0	0	1	0	1	0	0	0	10	2	1	3	1	0	1	0	0	3	1	1	0	0	2	8	0	1	3	0	0	3	1	0	1	0	4	1	0	5	3	1	1
86443	86444	01054-00451	trachea	371	7444	442	4	0	7	0	0	0	4	5	1	1	5	1	1	1	0	0	1	4	0	6	0	0	1	4	1	12	0	0	5	2	0	6	0	0	4	6	3	1	0	3	0	7	0
86444	86445	01055-00461	trachea	1038	2601	443	2	7	1	0	6	0	1	2	0	1	6	0	2	0	0	0	0	1	0	2	0	0	1	2	1	12	3	0	11	5	0	3	1	3	5	4	2	0	0	1	6	1	0
86445	86446	01056-00456	trachea	538	7782	443	4	0	1	0	0	0	6	5	7	0	10	2	1	2	2	0	8	1	0	6	0	0	4	2	0	9	1	4	4	0	1	2	0	0	14	0	2	0	2	3	2	6	1
86446	86447	01057-00456	trachea	478	2655	444	0	2	1	0	1	0	1	2	0	0	4	0	0	0	0	0	0	0	0	1	0	0	0	0	0	4	0	1	4	1	0	2	0	0	0	1	3	0	0	1	0	0	0
86447	86448	01058-00463	trachea	778	3060	444	2	7	3	0	4	1	4	1	0	1	7	1	2	3	0	1	1	3	0	4	1	1	2	2	1	3	0	3	15	4	2	6	0	0	8	3	7	0	2	2	0	3	1
86448	86449	01059-00464	trachea	680	2523	445	0	1	1	0	2	1	0	0	0	0	8	1	1	1	1	0	1	1	0	3	0	2	0	0	1	9	1	2	5	4	0	4	0	1	2	1	3	1	0	2	1	2	3
86449	86450	01060-00463	trachea	740	3143	445	1	1	1	0	0	1	1	2	1	0	1	0	0	1	0	0	0	0	0	2	0	0	1	0	0	5	0	3	3	1	1	1	0	1	2	0	1	1	0	1	0	0	1
86450	86451	01061-00459	trachea	599	5666	445	1	0	0	0	0	0	0	0	1	0	2	0	0	1	0	0	0	1	0	3	0	1	0	0	0	1	0	2	1	0	0	0	2	0	0	1	0	0	0	2	0	0	0
86451	86452	01062-00458	trachea	422	7576	445	1	2	4	0	0	0	2	4	1	2	6	0	0	1	0	1	8	1	0	4	0	0	3	1	1	13	1	8	3	1	0	2	0	0	11	1	2	0	0	9	2	6	0
86452	86453	01063-00469	trachea	1241	3539	446	1	1	4	0	1	0	0	3	2	0	4	1	2	2	0	1	0	1	0	3	0	0	0	3	1	15	0	4	7	1	0	4	0	0	5	0	2	1	0	6	0	2	1
86453	86454	01064-00462	trachea	967	7484	446	5	9	15	1	0	2	3	23	5	2	16	5	0	5	2	2	6	3	0	12	0	1	2	6	1	24	0	5	10	3	0	11	1	0	5	27	5	1	1	11	8	16	5
86454	86455	01065-00466	trachea	785	4792	448	4	5	1	0	2	0	2	1	1	0	5	2	0	0	1	0	2	0	0	3	0	0	0	1	3	5	0	2	7	1	0	5	0	0	3	2	1	2	0	1	1	1	4
86455	86456	01066-00465	trachea	989	5328	448	5	3	2	1	0	2	0	1	2	1	4	4	0	3	1	2	3	1	0	7	0	0	0	1	0	10	0	3	6	1	2	6	0	1	6	0	3	1	0	7	0	1	2
86456	86457	01067-00459	trachea	585	4570	449	0	0	0	0	1	0	2	0	0	0	4	0	0	1	0	0	0	0	0	0	0	0	1	0	1	3	0	4	2	1	0	0	0	0	3	0	0	0	0	0	0	1	0
86457	86458	01068-00476	trachea	1164	5056	449	2	1	2	0	1	2	3	2	0	3	8	1	3	2	0	2	0	0	0	3	0	0	1	3	0	11	0	2	3	3	0	5	0	0	4	2	7	1	0	3	0	2	0
86458	86459	01069-00464	trachea	520	2500	450	0	3	1	1	1	0	1	0	0	1	5	1	1	1	2	0	0	0	0	2	0	0	0	0	3	6	0	3	5	1	1	1	0	0	3	1	2	1	0	3	1	1	2
86459	86460	01070-00468	trachea	665	2544	450	4	2	0	1	1	0	1	2	0	0	4	0	3	0	2	0	0	0	0	1	0	0	0	6	0	12	0	1	5	3	0	7	0	0	5	2	4	0	0	6	0	0	3
86460	86461	01071-00467	trachea	794	3022	450	3	8	1	0	5	0	1	3	1	1	12	3	0	2	0	2	3	3	0	1	0	2	0	3	1	6	0	1	23	3	1	9	0	0	10	1	4	2	0	1	3	1	1
86461	86462	01072-00466	trachea	891	7540	450	5	10	16	1	0	2	1	13	6	1	11	6	0	2	0	1	15	4	0	11	1	0	3	5	4	20	1	5	8	2	2	9	0	0	13	8	9	3	1	8	8	21	7
86462	86463	01073-00471	trachea	825	2842	451	0	2	3	0	5	1	2	0	1	1	9	2	0	0	0	0	1	0	0	2	0	0	0	2	0	11	0	7	11	4	3	3	0	0	7	1	3	0	0	3	1	0	0
86463	86464	01074-00470	trachea	729	6017	452	0	0	0	0	0	0	0	0	0	0	1	1	0	0	1	0	0	0	0	1	0	1	0	0	0	7	1	1	0	0	0	1	0	0	4	0	0	0	0	0	1	1	0
86464	86465	01075-00472	trachea	1493	2657	453	3	10	2	4	6	3	1	5	1	0	13	3	2	2	4	1	1	3	0	11	1	3	0	4	3	9	0	3	29	6	0	8	2	0	13	2	5	1	1	3	3	6	4
86465	86466	01076-00479	trachea	1264	5371	453	2	1	2	0	2	3	4	1	1	0	6	2	0	3	1	0	0	0	0	3	0	0	0	1	1	13	0	11	6	2	1	3	0	0	11	1	2	0	0	1	3	2	1
86466	86467	01077-00468	trachea	392	7465	454	2	1	3	0	0	1	6	4	3	2	9	1	0	3	2	0	1	1	0	9	0	1	1	4	0	18	0	6	9	0	1	3	0	0	3	7	6	0	1	3	3	6	3
86467	86468	01078-00469	trachea	483	2721	455	1	1	0	0	1	0	0	0	0	0	2	1	1	1	0	0	0	1	0	2	0	0	0	0	0	2	0	2	1	1	0	0	0	0	4	0	0	0	0	0	0	3	0
86468	86469	01079-00470	trachea	604	3586	455	2	0	3	0	1	0	3	0	0	1	3	0	0	2	0	1	0	0	0	2	0	0	1	1	0	1	0	4	2	1	0	3	0	0	3	0	3	0	0	1	1	0	3
86469	86470	01081-00468	trachea	369	2470	456	0	0	2	0	0	0	0	0	0	0	0	0	0	0	0	0	0	0	0	2	0	1	0	0	0	2	0	0	2	0	0	3	0	0	1	0	0	0	0	0	1	0	0
86470	86471	01082-00468	trachea	568	3618	456	1	3	0	0	2	1	0	3	0	1	7	1	0	0	1	1	1	0	0	6	0	0	0	2	1	8	0	2	6	0	0	4	0	0	2	0	5	2	0	4	2	0	1
86471	86472	01083-00474	trachea	1133	3499	457	1	3	1	0	4	1	3	1	1	0	3	1	0	2	2	1	1	0	0	1	0	0	1	0	0	4	0	2	8	2	0	2	0	2	5	0	5	0	0	2	2	3	1
86472	86473	01084-00473	trachea	678	4172	457	0	0	0	0	1	0	2	0	0	0	1	0	0	0	0	0	0	0	0	2	0	1	0	0	1	4	0	2	1	3	0	2	1	0	6	0	1	0	0	0	0	0	0
86473	86474	01085-00471	trachea	481	4859	457	0	1	0	1	3	0	1	2	0	0	1	3	0	1	1	1	0	0	0	0	1	1	0	5	1	6	0	1	7	2	0	2	0	0	7	1	1	0	0	4	0	1	2
86474	86475	01086-00470	trachea	374	4882	457	4	6	0	0	0	0	0	1	0	0	4	3	0	0	1	0	0	1	0	2	0	0	1	4	0	3	0	0	3	2	0	2	0	0	1	1	2	0	1	5	0	0	0
86475	86476	01087-00472	trachea	797	5634	457	0	0	1	0	0	1	2	0	0	0	1	0	0	0	1	0	0	0	0	2	0	0	0	0	0	5	0	2	1	0	0	0	0	0	1	0	2	0	0	1	0	0	0
86476	86477	01088-00475	trachea	557	5764	457	1	0	0	0	0	0	0	0	0	1	0	0	0	0	0	0	0	0	0	2	0	0	0	0	0	4	0	5	1	1	0	1	0	0	4	0	0	0	0	0	0	0	0
86477	86478	01089-00471	trachea	582	7157	457	3	2	1	0	0	1	0	1	2	1	3	1	1	5	1	0	0	0	0	8	0	0	1	1	2	8	0	0	8	0	1	5	0	0	1	0	6	0	0	2	1	2	1
86478	86479	01090-00477	trachea	688	3261	458	0	0	3	0	2	0	0	0	0	1	6	0	0	0	0	0	0	0	0	0	0	2	0	1	1	7	0	2	3	0	0	1	0	0	3	1	2	0	0	2	1	1	1
86479	86480	01091-00475	trachea	847	4951	458	4	1	1	1	0	0	2	0	0	0	3	0	0	3	4	1	1	5	0	3	0	2	1	3	0	8	0	3	12	2	1	5	0	0	6	6	6	0	0	5	1	2	3
86480	86481	01092-00475	trachea	998	6584	458	5	0	0	0	0	0	2	1	0	1	3	0	0	0	3	0	0	0	0	0	0	0	3	0	0	4	0	0	0	0	0	1	0	0	3	0	1	0	0	5	1	5	0
86481	86482	01093-00476	trachea	702	4733	459	1	4	0	1	2	0	4	0	0	2	6	2	2	1	1	0	1	3	0	4	0	0	0	3	0	6	0	1	20	2	1	2	0	0	3	3	1	0	2	3	2	0	1
86482	86483	01094-00472	trachea	489	5698	459	0	0	0	0	0	0	0	0	0	0	0	0	0	0	0	0	0	0	0	1	0	0	0	0	1	1	0	0	0	0	0	0	0	0	0	0	0	0	0	0	0	0	0
86483	86484	01095-00471	trachea	427	7631	459	2	0	1	0	0	1	2	5	4	0	2	1	0	1	0	0	1	0	0	4	0	0	0	0	0	8	0	4	2	0	0	2	0	0	4	0	1	0	0	1	1	6	1
86484	86485	01096-00480	trachea	755	4552	460	0	2	0	1	2	0	2	4	2	0	6	2	0	2	2	1	1	0	0	2	0	1	1	1	0	16	0	3	5	0	0	5	0	0	7	1	6	0	1	2	0	1	0
86485	86486	01097-00473	trachea	444	7442	460	5	4	6	0	0	0	3	9	2	1	7	1	0	1	1	0	0	3	0	6	0	1	1	2	0	7	0	1	9	0	1	6	0	2	6	19	3	0	0	6	2	10	4
86486	86487	01098-00477	trachea	1179	4597	461	3	2	0	0	1	2	0	0	1	0	4	3	1	1	2	0	0	0	0	3	1	0	0	1	0	18	0	5	5	1	0	2	0	1	8	1	3	1	0	3	4	1	0
86487	86488	01099-00480	trachea	844	6070	461	4	1	2	0	0	0	7	1	0	1	6	0	0	1	0	0	0	0	0	6	0	0	1	0	0	11	0	3	0	1	0	2	0	0	4	1	1	0	0	5	1	3	0
86488	86489	01100-00476	trachea	526	7336	461	0	0	0	0	1	0	0	0	2	0	2	1	0	1	0	0	0	0	0	2	0	0	1	0	0	2	0	1	5	0	1	1	0	0	0	0	0	0	0	4	0	1	0
86489	86490	01101-00480	trachea	569	3285	462	1	0	0	0	1	1	2	1	0	1	4	1	0	0	2	0	0	0	0	2	0	1	0	0	0	1	0	2	5	0	0	1	0	0	2	0	1	0	0	0	0	0	2
86490	86491	01102-00480	trachea	706	3646	462	1	1	1	0	2	0	0	0	2	0	4	0	0	2	0	0	0	0	0	0	1	0	0	0	0	6	0	1	2	3	1	3	0	0	3	1	2	0	0	3	0	2	3
86491	86492	01103-00484	trachea	1080	3800	462	2	1	2	1	1	3	1	1	0	3	3	2	0	1	0	0	0	1	0	4	0	1	0	4	1	16	0	0	11	7	2	3	0	0	4	3	4	0	0	2	2	0	5
86492	86493	01104-00473	trachea	537	4768	462	2	5	2	0	3	2	2	1	0	1	6	2	0	1	2	0	0	2	0	4	0	0	0	5	2	10	0	2	16	12	0	5	0	1	4	4	6	2	2	0	6	1	2
86493	86494	01105-00481	trachea	1166	6955	462	0	1	1	1	1	1	1	0	0	0	4	3	0	1	0	0	0	0	0	3	0	1	1	0	1	5	0	3	2	1	1	3	1	1	2	0	6	0	0	9	4	1	0
86494	86495	01106-00480	trachea	415	4477	463	1	0	1	0	0	2	0	1	0	1	3	0	0	0	0	0	0	0	0	4	0	4	0	1	0	3	0	1	4	1	0	2	0	0	4	1	2	0	0	1	2	0	1
86495	86496	01107-00482	trachea	524	4497	463	3	1	1	0	0	0	2	0	0	0	3	0	0	0	0	0	0	0	0	3	0	1	0	0	0	4	0	0	4	0	0	1	0	0	2	0	0	0	0	3	0	1	2
86496	86497	01108-00481	trachea	988	7595	463	8	6	13	1	0	0	3	16	11	2	11	2	0	4	1	2	5	2	0	17	0	2	3	4	4	26	1	10	10	2	2	9	2	0	9	11	9	0	0	7	7	20	1
86497	86498	01109-00483	trachea	822	4696	464	2	8	4	0	4	0	2	5	0	0	9	1	2	2	1	1	2	1	0	4	0	0	0	5	0	3	1	2	16	9	1	8	0	0	9	2	3	0	0	2	2	2	6
86498	86499	01110-00482	trachea	640	6161	464	0	1	0	0	0	0	0	1	0	0	2	0	0	0	0	0	0	0	0	1	0	0	0	0	0	1	0	0	0	0	0	1	0	0	1	0	1	0	0	0	0	0	0
86499	86500	01111-00477	trachea	531	6625	464	0	0	0	0	0	0	0	0	0	0	1	0	0	1	1	0	0	0	0	2	0	0	0	0	0	6	0	0	1	0	0	1	0	0	2	1	0	0	0	2	1	0	1
86500	86501	01112-00492	trachea	1491	2566	465	2	5	2	0	5	1	2	2	1	0	4	1	0	2	3	0	1	2	0	4	1	4	0	3	2	5	2	2	20	7	0	5	1	0	8	2	4	1	0	6	3	2	5
86501	86502	01113-00486	trachea	1280	2931	465	1	4	3	0	0	3	2	1	1	1	5	0	0	0	0	2	0	1	0	2	0	0	0	2	1	11	0	5	7	2	0	1	0	0	6	3	2	0	0	3	2	1	1
86502	86503	01114-00479	trachea	436	4334	465	2	0	0	0	1	1	3	0	2	1	2	3	0	0	1	0	0	1	0	0	0	0	0	1	0	5	0	3	5	1	0	2	0	0	4	1	6	1	0	3	0	0	1
86503	86504	01115-00487	trachea	936	6999	465	4	1	2	1	0	0	4	0	2	0	9	1	2	0	1	1	0	1	0	1	0	0	0	0	0	12	0	0	3	0	1	2	1	0	3	1	6	0	0	9	2	0	1
86504	86505	01116-00477	trachea	491	3212	466	1	0	0	0	0	0	1	0	0	0	2	1	0	1	0	1	0	0	0	1	0	0	0	2	0	0	0	1	4	2	0	2	0	0	2	0	4	1	0	1	1	1	0
86505	86506	01117-00485	trachea	887	3768	466	0	0	0	0	4	0	2	0	1	0	0	2	0	2	1	0	0	1	0	1	0	0	0	1	0	7	0	2	4	0	0	4	0	0	1	2	0	0	0	1	0	0	1
86506	86507	01118-00485	trachea	1283	4982	466	0	0	0	0	0	1	1	1	1	0	1	0	0	0	1	0	0	0	0	2	0	0	0	0	1	3	0	0	3	1	0	6	0	0	3	1	4	1	2	1	0	0	2
86507	86508	01119-00483	trachea	980	7671	467	8	4	8	0	0	4	6	12	5	3	9	2	1	3	1	0	3	0	0	14	0	0	3	0	1	32	1	6	10	0	3	7	0	1	23	1	4	1	1	18	5	9	2
86508	86509	01120-00486	trachea	767	2825	469	1	1	0	1	1	1	3	1	0	0	4	0	0	0	2	0	0	0	0	2	0	1	0	0	0	2	0	2	3	1	1	4	0	0	4	0	1	0	0	2	3	2	2
86509	86510	01121-00486	trachea	796	3034	469	0	4	2	1	4	1	1	0	1	0	7	0	1	1	1	0	2	4	0	2	1	1	0	0	0	7	0	2	11	1	1	5	1	0	10	2	3	0	0	5	0	1	1
86510	86511	01122-00485	trachea	862	4305	469	4	1	2	2	3	0	3	1	2	0	4	3	0	0	0	0	4	1	0	2	0	0	0	1	1	12	0	2	8	2	0	4	0	2	10	2	3	0	0	2	5	1	4
86511	86512	01123-00493	trachea	1531	6246	470	3	1	1	0	0	0	3	1	0	1	7	1	1	2	2	1	0	1	0	7	0	0	1	0	1	12	0	3	2	2	0	6	0	1	1	1	4	2	0	4	1	2	1
86512	86513	01124-00492	trachea	826	6548	472	4	2	1	1	1	0	4	0	0	1	9	2	0	4	2	1	0	1	0	8	0	0	1	0	1	11	0	7	7	1	1	4	1	1	5	0	5	0	1	4	5	7	1
86513	86514	01126-00487	trachea	721	2787	473	1	3	1	0	0	0	2	1	0	0	9	0	0	2	0	0	0	1	0	1	0	0	1	2	0	5	0	0	2	3	0	4	0	0	3	1	1	2	0	3	2	3	1
86514	86515	01127-00490	trachea	1135	3946	473	2	0	1	0	0	1	1	1	0	0	3	1	0	0	0	0	0	0	0	2	0	1	0	0	2	8	0	1	4	0	0	2	0	0	4	0	3	0	0	2	0	0	1
86515	86516	01128-00493	trachea	989	7250	473	0	0	0	0	0	1	3	0	0	3	4	0	0	1	1	0	0	1	0	4	0	0	1	0	0	6	0	2	2	0	0	3	0	0	5	0	2	1	0	0	0	1	0
86516	86517	01129-00488	trachea	754	7562	473	2	0	12	2	2	0	3	10	6	0	9	0	1	0	0	1	10	0	0	6	0	0	1	2	0	5	2	2	5	0	2	3	1	1	4	2	5	0	0	3	3	6	2
86517	86518	01130-00482	trachea	291	7733	473	0	0	0	0	0	0	0	7	1	0	1	1	0	0	0	0	1	0	0	3	0	0	0	0	0	2	0	0	0	0	0	1	0	0	1	1	2	0	0	1	0	1	1
86518	86519	01131-00493	trachea	756	4638	474	3	2	0	0	2	1	2	0	1	0	3	2	1	0	0	4	0	1	0	1	0	0	1	2	1	8	0	1	3	1	0	4	0	0	3	2	0	0	1	1	1	0	1
86519	86520	01132-00493	trachea	877	4930	474	2	4	2	0	1	0	1	2	0	1	4	0	0	1	0	5	1	0	0	4	0	3	1	3	2	10	0	3	10	3	1	3	1	2	3	2	5	0	0	4	2	4	3
86520	86521	01133-00492	trachea	1226	2615	475	4	3	3	0	4	0	2	1	0	1	8	1	0	4	0	0	1	0	0	2	0	0	0	3	0	13	0	2	13	8	0	6	0	0	10	2	2	1	0	2	3	1	2
86521	86522	01134-00491	trachea	764	3306	475	2	1	0	1	0	0	2	0	0	0	1	0	0	0	0	0	0	0	0	4	0	0	0	0	0	3	0	2	2	0	0	2	0	0	3	0	3	0	0	1	1	0	2
86522	86523	01135-00492	trachea	791	5594	475	5	1	3	0	1	0	5	0	1	1	7	4	0	4	1	0	0	0	0	10	1	2	0	3	0	17	0	4	6	1	4	4	1	1	8	5	4	0	0	7	0	0	0
86523	86524	01136-00489	trachea	702	7454	475	2	1	9	0	0	1	4	16	0	3	15	1	0	4	2	0	5	4	0	10	0	2	2	5	3	15	0	5	10	0	3	10	3	0	6	15	8	0	0	13	4	10	2
86524	86525	01137-00495	trachea	1242	3408	477	0	1	1	1	0	0	1	0	0	0	0	0	0	1	0	1	0	0	0	2	0	0	1	3	1	5	0	2	3	0	1	6	0	0	2	0	0	0	0	0	0	2	2
86525	86526	01138-00502	trachea	1033	3684	477	2	3	3	1	5	0	6	3	1	5	6	3	1	3	0	1	0	0	0	3	0	0	0	0	0	4	0	0	8	4	0	4	0	1	5	1	2	1	0	2	3	1	3
86526	86527	01139-00493	trachea	677	3583	478	2	1	0	0	2	3	2	2	0	2	8	5	1	0	0	0	0	0	0	4	0	0	0	1	0	9	0	4	6	2	0	4	0	1	4	2	2	0	1	3	0	2	1
86527	86528	01140-00490	trachea	399	5242	478	0	0	0	0	1	0	0	0	1	0	0	0	0	0	0	0	0	0	0	0	0	0	0	0	0	0	0	0	0	0	0	0	0	0	0	0	0	0	0	0	0	0	0
86528	86529	01141-00496	trachea	1048	7485	478	7	8	9	0	1	1	2	11	3	2	20	1	0	6	0	3	0	3	0	19	0	0	5	6	2	24	1	2	17	0	2	10	5	0	8	12	9	0	0	13	7	10	3
86529	86530	01143-00490	trachea	462	2468	479	3	1	0	1	2	0	2	1	1	3	4	0	0	0	0	0	0	0	0	1	1	0	0	2	0	2	0	0	2	1	0	2	0	0	1	2	2	0	0	0	1	0	1
86530	86531	01144-00495	trachea	875	2996	479	1	2	3	1	3	1	3	2	0	2	10	3	0	0	1	0	0	1	0	0	0	0	0	1	0	4	0	2	13	4	0	5	0	3	5	2	1	1	0	2	0	3	0
86531	86532	01145-00501	trachea	862	3227	479	0	0	1	0	0	1	2	0	0	0	6	0	2	0	0	0	0	1	0	2	0	0	0	1	1	2	0	5	2	1	0	1	0	0	2	1	0	0	1	1	1	1	0
86532	86533	01146-00497	trachea	607	7361	480	2	0	1	0	0	0	0	0	0	0	1	0	0	1	0	0	0	0	0	2	0	0	0	0	0	2	0	0	4	1	0	2	0	0	2	0	0	1	0	1	1	2	0
86533	86534	01147-00496	trachea	570	2526	481	0	0	0	0	2	1	0	0	0	0	7	2	0	0	0	1	0	3	0	3	0	1	0	6	1	4	0	0	2	0	0	4	0	0	2	1	1	0	0	0	0	0	1
86534	86535	01148-00498	trachea	641	3553	481	0	2	1	0	1	2	1	0	0	2	6	2	0	1	0	0	0	0	0	0	0	0	0	1	0	4	0	1	2	0	0	1	0	0	1	2	1	0	0	2	0	0	0
86535	86536	01149-00495	trachea	612	3621	481	0	2	1	0	0	0	3	1	0	2	4	3	1	0	0	0	0	0	0	4	0	1	2	0	0	3	0	5	7	0	1	4	0	0	5	0	0	0	0	4	2	1	0
86536	86537	01150-00501	trachea	911	6010	481	3	1	0	0	1	0	0	0	2	0	6	0	0	0	1	0	0	0	0	4	0	0	0	0	1	18	0	8	5	0	0	2	0	0	8	1	1	0	2	3	2	1	0
86537	86538	01151-00504	trachea	998	2751	482	4	2	1	0	0	1	1	3	0	0	9	2	0	2	0	1	0	4	0	7	0	0	1	3	0	14	0	5	6	4	1	13	0	0	7	1	4	0	1	2	3	3	2
86538	86539	01152-00492	trachea	430	4765	482	1	2	0	0	1	0	0	0	0	2	5	2	0	2	1	2	1	0	0	3	0	0	0	3	2	1	0	4	7	3	1	5	0	1	6	1	3	2	0	2	0	0	3
86539	86540	01153-00497	trachea	757	4832	482	4	5	2	0	2	0	4	3	0	1	3	2	0	0	1	0	1	0	0	4	0	0	0	2	0	3	0	4	5	5	0	9	0	0	6	2	3	0	0	1	0	2	3
86540	86541	01154-00504	trachea	1006	5022	482	0	2	0	0	0	1	2	1	0	0	2	1	1	2	0	0	0	0	0	3	0	0	0	1	0	0	0	3	9	1	0	8	0	0	1	1	3	1	0	4	3	0	0
86541	86542	01155-00497	trachea	728	7520	482	4	2	6	0	0	1	2	11	1	2	3	2	0	2	1	0	1	1	0	7	0	1	3	1	0	18	0	5	6	0	4	5	0	0	6	9	7	0	0	11	3	13	2
86542	86543	01156-00499	trachea	472	4540	483	1	0	0	0	0	0	1	1	0	0	1	0	0	0	1	2	0	0	0	1	0	0	0	1	1	5	0	2	6	0	1	4	0	0	3	0	3	1	0	1	1	0	1
86543	86544	01157-00497	trachea	346	5623	484	1	1	0	0	0	0	1	0	0	0	0	2	1	1	0	0	0	0	0	0	0	0	0	0	0	5	0	3	3	0	0	2	0	1	3	0	0	0	0	1	0	1	0
86544	86545	01158-00497	trachea	542	7708	484	6	4	10	0	0	0	2	15	3	0	3	0	3	1	0	0	1	4	0	14	1	2	1	2	1	15	0	7	3	1	2	6	1	1	10	8	6	0	0	7	5	8	0
86545	86546	01160-00499	trachea	346	2777	485	2	1	3	1	4	2	0	1	0	0	8	0	1	0	1	0	0	0	0	1	0	0	0	1	0	1	0	0	4	3	1	5	0	0	3	0	0	1	1	3	1	0	2
86546	86547	01161-00496	trachea	398	2502	486	2	3	0	0	2	1	2	1	1	0	5	1	1	0	0	0	0	0	0	4	0	0	0	0	0	10	0	1	3	1	0	2	0	0	6	0	1	2	0	3	2	2	0
86547	86548	01162-00500	trachea	423	4711	486	1	2	2	0	2	0	3	0	0	0	6	1	0	0	2	1	1	1	0	2	0	0	1	2	1	8	0	2	9	6	3	5	0	0	7	1	3	1	0	1	1	2	1
86548	86549	01163-00505	trachea	1253	2678	487	2	4	2	0	6	0	3	0	1	0	4	3	1	0	0	1	0	0	0	6	0	1	2	3	1	8	0	3	17	4	0	2	0	0	11	0	1	1	0	7	1	1	2
86549	86550	01164-00502	trachea	489	3465	488	0	0	0	0	1	0	0	0	1	0	1	3	0	1	0	0	0	0	0	1	0	0	0	0	0	5	0	1	4	1	0	4	0	0	2	0	2	0	1	0	1	0	2
86550	86551	01165-00505	trachea	1036	5660	488	2	2	1	0	0	0	2	0	1	0	5	3	0	2	0	0	0	0	0	4	0	0	0	0	0	15	0	1	5	2	0	2	0	0	3	1	3	0	1	4	1	1	4
86551	86552	01166-00503	trachea	843	7607	488	4	6	17	0	0	1	4	16	3	0	12	1	0	5	1	0	4	1	0	14	0	4	2	2	1	28	0	5	12	1	0	9	0	1	15	13	5	1	0	13	5	17	1
86552	86553	01167-00500	trachea	438	7736	488	3	6	4	0	0	0	0	1	0	0	2	2	0	1	1	0	0	0	0	5	0	0	3	1	1	5	0	2	0	1	1	1	0	0	11	1	2	0	0	4	3	6	1
86553	86554	01169-00507	trachea	323	5053	490	1	0	0	0	1	0	1	0	0	1	2	0	0	0	0	0	0	0	0	3	0	1	0	0	0	1	0	1	1	1	0	2	0	0	2	0	2	0	0	0	0	0	2
86554	86555	01170-00516	trachea	1049	6043	490	4	2	0	0	0	1	0	3	3	2	6	2	0	3	0	0	0	1	0	10	0	0	3	4	3	27	0	7	4	0	3	11	1	0	5	3	7	1	1	10	4	3	0
86555	86556	01171-00507	trachea	733	2461	491	2	2	1	1	2	1	4	0	1	0	5	2	1	0	0	0	0	0	0	3	0	1	0	3	2	8	0	7	5	2	1	6	0	0	1	1	4	1	1	3	2	2	1
86556	86557	01172-00506	trachea	896	3514	491	0	0	0	0	1	0	3	0	1	2	1	2	1	0	1	0	0	0	0	3	0	0	0	0	0	10	0	2	6	5	1	2	0	2	0	0	3	0	0	0	2	0	1
86557	86558	01173-00508	trachea	748	6884	491	1	0	2	0	0	0	0	2	0	0	4	0	0	3	1	0	0	0	0	0	0	0	0	0	2	3	0	2	3	0	0	1	0	1	0	0	1	1	0	3	0	0	1
86558	86559	01174-00522	trachea	1410	2724	492	5	4	0	2	7	2	3	3	0	0	15	2	1	2	0	1	1	0	0	6	0	1	0	6	2	8	0	3	17	10	0	11	1	1	12	1	7	0	3	5	3	4	1
86559	86560	01175-00510	trachea	798	4858	492	2	5	0	0	5	0	1	1	0	0	2	0	0	1	3	2	2	0	0	4	0	0	0	2	1	7	0	2	10	3	0	3	0	1	4	1	3	1	0	2	1	2	4
86560	86561	01176-00506	trachea	557	2851	494	1	1	1	0	1	0	1	0	0	2	4	1	0	2	0	0	0	1	0	5	0	2	0	0	0	0	0	2	3	0	0	3	0	0	1	0	1	0	0	2	2	1	3
86561	86562	01177-00512	trachea	927	4895	494	4	3	2	0	2	1	5	2	0	0	4	3	1	0	0	2	0	1	0	6	0	1	0	2	2	10	0	8	11	2	0	13	0	2	3	3	6	2	0	4	1	0	2
86562	86563	01178-00511	trachea	822	7640	494	7	4	11	2	0	2	4	22	2	1	12	1	2	2	2	0	0	2	0	9	0	2	5	5	4	16	0	2	6	3	0	6	0	1	13	12	10	1	5	9	6	27	7
86563	86564	01179-00526	trachea	1205	5251	495	3	2	2	1	0	0	1	1	1	0	1	1	0	0	0	0	0	0	0	3	0	1	0	0	0	10	0	4	0	0	0	2	0	0	5	0	0	0	0	3	0	1	0
86564	86565	01180-00510	trachea	665	3248	496	1	3	1	0	1	1	3	1	0	0	6	2	0	0	0	0	0	0	0	3	0	0	0	0	5	2	0	1	3	1	1	4	0	0	6	1	2	0	0	2	0	0	1
86565	86566	01181-00510	trachea	578	2817	497	0	3	1	0	1	0	3	3	0	0	1	0	2	0	0	0	0	1	0	2	0	0	1	0	1	4	0	1	5	5	1	4	0	0	5	0	3	0	0	3	2	0	1
86566	86567	01182-00518	trachea	978	3854	497	2	3	0	0	3	1	4	3	1	1	3	0	0	1	0	0	1	1	0	3	0	0	0	2	0	10	0	3	7	4	2	2	0	1	3	0	0	0	0	5	4	1	2
86567	86568	01183-00512	trachea	304	4506	497	0	0	0	0	0	1	0	0	0	0	2	2	1	0	0	1	0	0	0	1	0	0	0	1	0	2	0	0	2	5	0	1	0	1	2	0	0	0	0	1	0	0	3
86568	86569	01184-00511	trachea	585	5320	498	0	0	3	0	0	0	0	0	0	0	0	0	0	0	0	0	0	0	0	1	0	0	0	0	0	3	0	0	1	0	0	0	0	0	0	0	0	0	0	0	0	0	0
86569	86570	01185-00529	trachea	1496	6395	498	2	2	0	0	0	2	4	3	0	0	4	1	0	2	1	0	0	0	0	5	0	0	1	3	2	7	0	0	2	0	0	3	0	0	6	0	0	0	0	2	4	0	3
86570	86571	01186-00514	trachea	597	5385	499	0	0	1	0	0	1	2	0	2	0	2	0	1	0	0	0	0	0	0	2	0	0	1	0	2	4	0	3	0	1	0	0	0	0	4	2	1	0	0	0	0	1	0
86571	86572	01187-00517	trachea	931	6927	499	4	1	0	0	0	2	1	0	1	0	9	3	1	7	0	0	0	2	0	11	0	0	1	2	2	11	0	4	8	1	2	0	0	0	4	0	6	1	1	7	5	2	2
86572	86573	01188-00533	trachea	1171	2551	500	3	3	2	0	2	1	4	1	1	1	7	2	0	1	1	0	0	1	0	6	0	0	2	1	3	9	0	5	12	2	0	0	0	0	7	3	4	0	0	3	1	3	4
86573	86574	01189-00513	trachea	443	3330	500	1	1	0	0	1	0	1	0	0	0	4	1	0	0	0	0	0	0	0	2	0	0	0	0	0	2	0	1	2	1	0	1	0	1	0	0	3	2	0	1	1	0	1
86574	86575	01190-00512	trachea	434	5065	500	1	1	0	0	0	0	0	0	0	1	2	0	0	1	0	0	0	0	0	0	0	0	0	0	0	3	0	0	1	1	0	1	0	0	3	0	1	0	0	3	2	0	0
86575	86576	01191-00519	trachea	956	7671	500	6	7	10	1	1	0	4	14	2	2	13	3	0	2	1	2	0	3	0	16	0	3	2	4	3	11	0	7	7	0	2	9	0	2	10	7	7	2	2	7	4	22	2
86576	86577	01192-00517	trachea	681	2507	501	2	2	1	0	2	0	0	2	1	0	5	1	0	2	0	0	0	1	0	1	0	0	0	1	0	6	0	1	4	0	0	1	2	0	4	0	3	0	0	4	2	1	2
86577	86578	01193-00517	trachea	600	4681	501	2	2	1	0	3	0	4	0	0	0	6	4	0	2	0	0	3	0	0	3	1	1	0	3	2	3	0	2	15	4	0	3	1	2	8	0	1	1	2	0	0	5	4
86578	86579	01194-00520	trachea	527	3612	502	0	0	0	0	0	0	1	0	0	1	2	0	0	1	0	0	0	1	0	2	0	0	0	1	1	4	0	1	2	1	0	4	0	0	2	1	2	0	0	2	0	0	1
86579	86580	01195-00531	trachea	1269	2788	503	1	6	2	0	1	0	3	0	0	1	15	1	0	4	0	0	0	1	0	4	0	0	0	1	1	18	0	5	16	6	3	13	0	3	12	1	11	1	1	3	6	3	7
86580	86581	01196-00514	trachea	333	3301	503	0	0	3	0	1	0	0	0	0	0	0	2	0	0	0	0	0	0	0	3	0	0	0	0	0	4	0	2	0	0	0	0	0	0	2	0	0	0	0	2	0	0	0
86581	86582	01197-00525	trachea	878	4738	503	2	1	0	0	4	0	3	2	0	0	2	0	1	0	2	0	0	2	0	4	0	0	2	4	2	6	0	6	11	4	0	3	1	0	6	4	1	0	0	8	0	3	4
86582	86583	01198-00523	trachea	749	4765	503	2	1	3	0	4	1	1	0	0	1	4	2	0	0	0	0	0	0	0	1	0	0	1	2	0	5	0	3	4	2	0	0	0	0	5	2	0	0	0	2	2	1	3
86583	86584	01199-00519	trachea	774	4955	503	3	0	0	1	0	0	2	0	0	1	4	0	0	2	1	0	0	0	0	1	0	0	0	0	0	6	0	2	4	3	1	2	0	0	9	1	4	0	1	2	3	3	0
86584	86585	01200-00521	trachea	927	2892	504	3	0	0	0	0	1	0	1	0	0	9	4	0	1	0	0	0	1	0	2	0	0	0	0	0	3	0	2	4	2	1	4	1	0	6	0	1	0	1	1	0	1	1
86585	86586	01201-00519	trachea	895	3030	504	0	2	0	0	5	0	2	0	1	1	5	1	1	3	2	0	3	0	0	3	0	1	0	1	2	9	0	3	12	2	1	4	0	0	2	0	2	0	1	1	1	1	3
86586	86587	01202-00524	trachea	727	4493	504	0	0	0	0	2	1	2	1	1	0	2	1	2	1	0	0	0	1	0	3	0	0	1	0	1	10	0	1	6	1	0	1	0	0	5	1	3	0	1	2	1	2	3
86587	86588	01203-00518	trachea	745	7526	504	4	3	5	1	1	0	4	2	3	1	9	0	0	2	0	0	1	2	0	6	0	0	1	3	2	13	0	3	6	1	1	7	0	1	9	8	7	0	0	8	6	6	1
86588	86589	01204-00523	trachea	684	4717	505	1	3	1	0	1	3	2	1	0	1	8	3	2	2	0	0	0	1	0	8	1	1	0	1	0	7	0	3	17	1	3	7	0	0	7	2	6	0	0	0	2	0	5
86589	86590	01205-00524	trachea	845	7124	505	3	1	1	0	0	0	2	2	0	1	12	2	3	1	2	1	0	1	0	8	0	0	3	1	1	16	0	4	1	1	2	3	0	0	5	0	5	1	0	7	5	2	0
86590	86591	01206-00525	trachea	344	3600	506	0	0	2	0	0	0	1	0	0	0	1	0	0	0	0	0	0	0	0	0	0	0	0	0	0	0	0	0	1	1	0	2	0	0	0	0	2	0	0	0	0	0	0
86591	86592	01207-00523	trachea	950	4820	506	1	2	2	0	3	1	4	1	0	0	10	3	1	4	0	4	0	1	0	5	0	0	1	2	2	10	0	5	6	4	1	3	0	1	7	5	2	0	1	3	1	2	2
86592	86593	01208-00528	trachea	766	4655	507	3	3	0	1	7	1	1	2	0	1	4	0	0	4	0	1	0	2	0	5	0	0	1	9	1	11	0	4	15	5	1	7	0	1	6	0	2	0	1	3	2	2	5
86593	86594	01209-00522	trachea	674	3927	508	0	1	0	1	0	0	1	3	1	0	5	2	0	0	0	0	0	1	0	5	0	0	0	0	1	7	0	1	3	2	0	1	0	0	3	1	1	0	0	0	0	0	2
86594	86595	01210-00530	trachea	1138	6565	508	3	1	1	0	1	0	1	1	0	1	10	0	0	3	0	0	0	1	0	8	0	0	1	3	0	8	0	4	3	0	1	4	0	0	6	0	4	0	0	9	2	2	0
86595	86596	01211-00527	trachea	685	3581	509	1	0	0	0	0	0	1	0	0	0	1	0	0	0	0	0	0	1	0	2	0	0	1	0	0	2	0	1	2	0	1	2	0	0	0	1	2	0	1	1	2	0	0
86596	86597	01212-00523	trachea	701	4522	509	2	1	1	1	3	1	2	0	0	0	0	3	0	1	0	0	0	2	0	5	0	0	0	3	3	11	0	1	12	3	0	3	0	1	9	3	2	0	0	1	4	1	1
86597	86598	01213-00523	trachea	500	3286	510	0	0	1	0	0	0	1	0	0	0	3	0	1	1	0	2	0	2	0	1	0	0	0	0	0	2	0	1	2	0	0	1	0	0	2	0	1	0	1	1	0	0	0
86598	86599	01214-00522	trachea	497	3471	510	0	0	0	0	0	0	1	0	0	0	1	1	0	2	1	0	0	0	0	0	0	0	1	0	0	4	0	0	2	0	1	0	0	0	0	1	2	0	1	1	0	0	1
86599	86600	01215-00526	trachea	1000	3702	510	0	2	0	0	3	1	2	1	0	1	3	1	2	3	0	2	0	0	0	4	0	0	0	3	0	16	0	2	4	0	1	5	0	0	4	3	3	1	0	2	2	0	1
86600	86601	01216-00525	trachea	912	5584	510	2	4	3	0	1	0	3	0	3	0	5	4	0	0	0	1	1	0	0	3	0	0	1	3	3	17	0	2	3	2	1	6	1	1	12	1	5	0	0	0	1	1	2
86601	86602	01217-00522	trachea	430	7715	510	1	0	4	0	1	0	0	7	3	0	4	1	1	0	0	0	2	0	0	2	0	0	0	0	0	4	0	1	3	0	0	4	0	0	0	2	2	0	0	3	3	5	2
86602	86603	01218-00528	trachea	430	2575	513	2	1	0	0	0	0	1	0	1	0	1	0	0	1	0	0	0	0	0	4	0	0	1	3	0	3	0	0	3	1	0	2	0	0	0	1	1	0	0	0	1	1	0
86603	86604	01219-00526	trachea	475	2930	513	1	1	2	0	1	0	1	0	0	0	5	0	0	0	0	4	0	0	0	1	0	1	0	0	0	3	0	1	4	1	0	1	0	1	6	0	0	0	0	1	1	1	0
86604	86605	01220-00530	trachea	830	7558	513	5	4	6	0	0	0	4	6	2	2	6	2	2	4	0	3	0	2	0	10	0	0	6	1	2	14	0	3	9	3	1	4	1	1	12	7	4	0	0	9	0	7	1
86605	86606	01222-00525	trachea	444	5920	514	1	3	2	1	0	0	3	2	1	2	2	4	0	0	0	2	0	1	0	6	0	0	1	1	1	14	0	6	3	0	0	3	0	0	5	0	4	1	0	4	0	3	1
86606	86607	01223-00531	trachea	449	4689	516	2	2	2	0	2	0	1	1	0	0	2	1	1	1	2	0	1	1	0	1	0	0	0	1	1	5	0	1	7	3	1	1	0	0	7	0	2	0	0	0	1	0	4
86607	86608	01224-00530	trachea	837	2838	517	1	6	2	0	2	2	2	1	0	0	3	1	0	1	0	0	1	1	0	7	0	0	1	3	0	5	0	4	7	2	1	4	1	0	4	1	2	1	1	0	0	3	1
86608	86609	01225-00529	trachea	550	3004	517	0	0	0	0	1	1	0	1	0	0	0	1	0	1	0	0	0	1	0	1	0	0	0	0	0	4	0	1	1	0	0	3	0	0	1	0	0	0	0	0	0	1	1
86609	86610	01226-00534	trachea	669	6686	517	1	0	1	0	0	0	0	2	0	0	3	2	0	2	0	0	0	1	0	2	0	0	0	3	0	1	0	1	0	0	0	1	0	0	1	0	2	0	0	4	0	1	1
86610	86611	01227-00539	trachea	960	7316	517	1	2	1	0	0	0	0	0	0	1	2	0	1	3	0	0	0	1	0	9	0	0	3	0	4	5	0	2	3	1	0	4	0	0	2	0	2	1	0	6	1	0	0
86611	86612	01228-00532	trachea	800	7340	517	4	5	4	1	0	0	2	1	3	1	10	1	0	4	2	0	1	1	0	8	0	1	3	2	1	19	0	7	2	0	2	3	0	0	2	6	5	2	2	12	4	2	2
86612	86613	01229-00531	trachea	696	7595	517	1	4	7	0	0	0	3	9	4	1	10	0	2	2	0	0	0	1	0	7	0	1	2	0	1	20	0	4	5	2	1	6	1	0	6	10	6	1	1	7	5	12	2
86613	86614	01230-00534	trachea	944	3508	518	2	3	2	0	0	1	2	1	0	0	4	0	0	1	0	0	0	1	0	6	0	0	0	2	0	4	0	3	2	1	0	3	1	0	5	1	1	1	0	4	1	0	2
86614	86615	01231-00538	trachea	1281	7406	518	3	3	3	0	1	1	3	1	3	5	10	0	0	5	0	0	0	0	0	8	0	0	2	1	0	13	0	3	2	0	0	6	0	0	3	4	3	0	0	14	3	3	5
86615	86616	01232-00534	trachea	666	7443	518	0	3	1	0	1	1	2	3	1	1	3	1	1	3	0	2	1	1	0	5	0	0	1	0	0	13	0	1	5	0	0	6	0	0	6	1	4	0	0	5	2	0	1
86616	86617	01233-00537	trachea	755	3634	519	0	0	2	0	0	0	1	0	1	0	2	1	0	1	0	0	0	0	0	3	0	1	0	0	1	5	0	2	0	4	1	1	0	0	4	1	2	0	0	0	0	0	0
86617	86618	01234-00540	trachea	524	3659	519	2	1	1	0	4	0	1	0	1	2	4	1	0	2	0	0	0	0	0	2	0	1	1	1	0	9	0	6	7	4	0	9	0	1	3	2	0	0	0	2	3	1	0
86618	86619	01235-00536	trachea	564	4634	519	1	0	2	0	0	0	1	1	0	1	2	0	0	0	0	0	2	0	0	1	0	0	1	0	0	2	0	2	3	2	0	2	0	0	2	1	3	1	1	1	1	0	0
86619	86620	01236-00534	trachea	864	5732	519	1	2	0	0	0	1	2	0	3	1	4	0	0	0	0	0	0	1	0	1	0	0	1	1	1	12	0	3	1	0	0	3	0	0	4	1	2	0	1	5	3	1	0
86620	86621	01237-00533	trachea	976	6085	519	3	0	2	0	0	0	1	1	1	0	1	2	0	0	0	0	0	0	0	5	0	0	0	1	2	10	0	4	0	0	0	0	0	0	5	0	1	0	0	2	0	1	0
86621	86622	01238-00553	trachea	1528	6251	519	3	2	0	0	1	2	1	2	3	1	8	1	0	0	0	0	0	1	0	2	0	1	2	0	1	14	0	2	1	0	0	2	1	0	4	2	5	0	1	4	3	1	0
86622	86623	01239-00530	trachea	396	3246	520	0	1	0	0	0	0	1	0	0	1	1	0	0	1	0	0	0	0	0	3	0	1	0	0	0	1	0	0	1	1	0	2	0	0	2	0	0	0	0	1	0	0	0
86623	86624	01240-00533	trachea	480	3316	520	2	0	0	0	0	0	1	1	0	1	2	1	0	1	1	0	1	2	0	2	0	0	0	0	0	3	0	0	6	0	0	2	0	1	1	0	2	0	0	0	0	0	0
86624	86625	01241-00542	trachea	1228	3954	521	1	0	0	0	0	0	1	0	0	0	1	0	0	0	0	0	0	0	0	4	0	0	0	1	0	7	0	2	7	0	0	5	0	0	0	1	1	0	0	2	1	1	1
86625	86626	01242-00541	trachea	923	5077	521	1	0	2	0	2	0	0	0	0	1	8	1	1	2	2	0	0	1	0	7	0	0	0	0	1	9	0	3	2	1	1	4	0	0	11	1	3	0	0	2	2	1	1
86626	86627	01243-00536	trachea	669	2489	522	1	2	1	0	1	2	4	0	2	1	3	2	0	1	0	0	1	2	0	4	0	0	0	1	1	7	0	3	8	2	1	4	0	1	4	1	6	1	0	1	1	0	5
86627	86628	01244-00539	trachea	696	4075	522	1	1	0	0	1	0	0	0	0	2	0	0	0	0	0	0	0	0	0	2	0	1	1	0	1	17	0	4	2	2	1	2	0	0	1	0	5	0	1	3	1	3	3
86628	86629	01245-00534	trachea	405	5108	522	1	2	0	0	0	0	1	1	0	0	1	1	0	0	0	0	0	0	0	1	0	0	0	0	1	3	0	1	1	0	0	1	0	0	3	0	2	2	0	1	1	1	0
86629	86630	01246-00541	trachea	901	5968	522	3	5	1	0	1	0	1	2	0	0	5	1	0	1	1	0	0	1	0	6	0	1	1	0	0	11	0	2	4	2	0	2	1	1	4	1	5	0	0	7	0	0	4
86630	86631	01247-00533	trachea	398	7701	522	7	1	7	0	0	0	2	8	0	1	1	0	0	0	0	0	0	2	0	4	0	1	3	0	1	12	0	3	4	1	0	7	0	1	9	9	2	0	0	1	1	5	0
86631	86632	01248-00541	trachea	807	4045	523	0	2	0	0	3	0	4	2	2	1	2	2	0	0	0	0	0	1	0	2	0	0	0	3	1	13	0	2	7	0	0	2	0	1	7	3	4	0	0	3	1	1	1
86632	86633	01249-00540	trachea	972	4878	523	2	3	2	0	1	2	1	0	0	0	3	2	0	4	0	0	0	1	0	4	0	1	0	3	1	9	0	4	11	2	0	5	0	1	8	2	0	0	0	2	2	1	1
86633	86634	01250-00544	trachea	871	5765	523	5	2	4	0	0	2	4	4	1	4	4	2	0	2	0	0	0	0	0	7	0	0	0	2	1	15	0	4	8	2	0	4	0	0	5	1	3	0	1	5	1	1	3
86634	86635	01252-00544	trachea	934	3348	525	2	2	0	0	3	0	0	0	0	0	3	0	0	1	0	0	0	0	0	1	0	0	0	1	0	9	0	0	5	0	0	2	1	0	4	0	2	1	2	3	2	1	2
86635	86636	01253-00536	trachea	425	3459	525	1	1	0	0	0	0	0	1	0	0	2	2	0	2	0	0	0	1	0	1	0	0	1	3	0	6	0	1	7	1	0	0	0	0	1	1	2	0	0	1	1	1	1
86636	86637	01254-00543	trachea	682	3907	525	2	1	1	0	2	1	4	0	0	2	4	2	1	1	0	1	0	0	0	1	1	2	0	3	2	11	0	5	6	3	0	2	0	0	4	0	4	0	0	4	2	2	2
86637	86638	01255-00544	trachea	805	6661	525	0	1	0	0	0	0	0	2	1	1	1	0	0	0	0	0	0	0	0	0	0	0	0	0	0	2	0	0	0	0	0	0	0	0	1	0	2	0	1	0	1	1	0
86638	86639	01256-00539	trachea	742	7376	525	6	1	1	2	1	1	4	1	5	1	5	2	0	7	1	0	0	0	0	9	0	1	2	4	3	21	0	5	10	1	1	7	1	3	5	1	9	1	0	8	4	5	1
86639	86640	01257-00544	trachea	699	2419	526	0	2	1	0	0	0	3	0	0	0	3	0	0	0	0	1	0	1	0	1	0	1	0	2	0	7	1	1	2	1	0	4	0	1	6	1	4	1	1	2	0	0	4
86640	86641	01258-00544	trachea	719	3675	526	1	1	0	0	3	0	5	2	1	0	7	1	0	2	0	0	0	0	0	4	0	1	0	0	5	12	0	3	4	3	1	3	0	0	4	0	3	0	0	3	0	1	2
86641	86642	01259-00544	trachea	511	5933	526	2	0	0	0	0	0	3	1	1	1	2	1	0	0	1	0	0	0	0	3	0	1	0	0	0	11	0	2	4	0	0	6	0	0	5	0	1	0	0	2	1	1	1
86642	86643	01260-00541	trachea	653	7497	526	3	1	0	0	1	0	2	1	1	1	9	0	0	1	2	2	0	2	0	7	0	0	3	0	0	11	0	6	2	1	0	4	0	0	5	1	3	0	0	2	2	5	2
86643	86644	01261-00546	trachea	673	2782	527	0	6	2	0	1	0	3	1	0	0	9	0	0	1	0	0	0	1	0	3	1	0	0	0	0	9	0	5	3	2	0	4	2	1	5	1	3	0	0	4	1	4	0
86644	86645	01262-00545	trachea	821	2454	528	4	8	1	0	7	0	2	5	1	1	7	1	3	1	1	0	1	1	0	7	0	2	0	4	1	14	11	3	9	0	1	3	0	0	6	2	2	0	1	1	1	3	3
86645	86646	01263-00544	trachea	640	3137	528	0	0	0	0	0	0	2	0	0	0	1	2	0	1	0	0	0	0	0	1	0	0	0	0	0	3	0	0	0	0	0	0	1	0	3	1	0	0	0	0	0	0	0
86646	86647	01264-00543	trachea	382	5231	528	0	1	0	0	1	0	0	0	0	0	1	0	0	0	0	0	0	0	0	0	0	0	0	0	0	1	0	0	0	0	0	0	0	0	0	0	1	0	0	1	0	0	0
86647	86648	01265-00540	trachea	645	7620	528	7	3	2	0	0	2	2	10	4	1	4	1	1	3	0	3	0	2	0	10	0	0	2	1	0	14	0	8	3	0	1	3	0	1	11	3	6	0	1	9	2	10	1
86648	86649	01266-00544	trachea	877	2685	529	2	2	3	1	1	1	0	2	1	0	9	1	1	1	0	1	0	1	0	4	0	3	0	2	2	6	3	4	12	3	1	5	0	1	5	3	1	1	1	3	1	2	3
86649	86650	01267-00547	trachea	654	6007	530	2	3	1	0	0	0	1	2	1	1	5	1	0	4	0	0	1	1	0	5	0	1	2	1	1	14	0	3	4	2	0	0	0	2	1	0	8	0	0	2	1	4	1
86650	86651	01268-00544	trachea	532	7244	531	1	0	0	0	0	0	1	0	0	1	3	1	0	0	0	0	0	0	0	1	0	0	0	0	0	3	0	1	0	0	0	1	0	0	1	0	0	0	0	0	1	0	0
86651	86652	01269-00546	trachea	608	2950	532	2	1	1	0	0	1	0	0	0	1	1	0	0	0	0	0	0	0	0	1	0	0	0	0	0	0	0	1	0	1	0	1	0	0	0	0	0	0	1	1	0	1	0
86652	86653	01270-00549	trachea	963	2879	533	0	2	1	0	1	1	1	0	0	0	5	1	0	1	0	0	0	0	0	8	0	0	0	2	2	3	0	2	4	2	1	8	2	0	3	1	3	0	0	1	1	0	1
86653	86654	01271-00552	trachea	1045	3082	534	3	1	2	1	4	1	2	2	0	0	9	2	0	2	0	0	0	0	0	3	0	2	0	0	0	11	0	2	3	0	1	1	0	0	6	0	5	0	0	3	1	0	0
[truncated: 19,525 more rows]
[truncated: 22 more columns]

## Sheet: trachea gene annotations
	used for clustering
NREP	FALSE
[truncated: 63 more rows]
