# Supplementary material for: Probe set selection for targeted spatial transcriptomics
Source: Nat Methods. 2024 Nov 18;21(12):2260–70. doi: 10.1038/s41592-024-02496-z (PMC11621025; doi:10.1038/s41592-024-02496-z)
Supplement: Supplementary file 9 — Comparison of probe design specifications of different technologies. [file 41592_2024_2496_MOESM9_ESM.xlsx]

## Sheet: Tabellenblatt1
Steps / Protocol			SCRINSHOT				MERFISH					SeqFISH+
Probe Generation			Target Sequence	Padlock-Backbone	Padlock Probe	Detection Oligo	Target Sequence	Readout Sequence	Forward Primer	Reverse Primer	Encoding Probe	Target Sequence	Readout Sequence	Forward Primer	Reverse Primer	Encoding Probe
	Probe Length		40-45 nt	53 nt	93-97 nt	15-45 nt	30 nt	20 nt	20 nt	20 nt	72 nt	28 nt	15 nt	20 nt	20 nt	133 nt
	Region		- transcriptome: exon + exon-exon junction - isoforms consensus: 50%	stable accessory sequence 1: TCCTCTATGATTACTGAC stable ISS sequence: TGCGTCTATTTAGTGGAGCC ISS barcode: NNNN stable accessory sequence 2: CTATCTTCTTT	- Target Probe = Target Sequence(rc) - Padlock Backbone = Padlock Backbone	- Target Probe = Target Sequence(rc)	- transcriptome: exon + exon-exon junction - isoforms consensus: 50%	per-base probability: A (25%), G (50%), T (25%) nucleotides	per-base probability: A (25%), C (25%), G (25%), T (25%) nucleotides	20nt T7 promoter sequence: TAATACGACTCACTATAGGG	- readout probe = readout sequence (rc) - target probe = target sequence (rc)	- CDS: exons without 3’ and 5’ UTR + exon-exon junctions - add 5’UTR if not enough reads → include in scoring function - isoform consensus: 100%	per-base probability: A (25%), C (25%), G (25%), T (25%) nucleotides	per-base probability: A (25%), C (25%), G (25%), T (25%) nucleotides	20nt T7 promoter sequence: TAATACGACTCACTATAGGG	- readout probe = readout sequence (rc) - target probe = target sequence (rc)
	Selection Approach		sliding window	padlock backbone (5’-3’) = stable accessory sequence 1 + stable ISS sequence + ISS barcode + stable accessory sequence 2	padlock probe (5’-3’) = target probe[ligation_site:] + backbone + target probe[:ligation_site]	detection oligo (5’-3’) = cropped target probe by even nucleotide removal from both ends (exchange 2-3 T with U nucleotides → distance U nucleotides < 10 nt) + fluorophore	sliding window	random sequence generation	random sequence generation (initial: 100.000)	constant sequence	encoding probe (5’-3’) = A + readout probe 1 + target probe + A + readout probe 2	sliding window	random sequence generation	random sequence generation (initial: 100.000)	constant sequence	encoding probe (5’-3’) = T + readout probe 1 + readout probe 2 + T + target probe + T + readout probe 3 + readout probe 4
	Notes	Isoform consensus: - 0%: union → exons present in at least one isoforms - 100%: intersection → exons present in all isoforms	- add comment to increase isoform consensus if more coverage is needed	- barcodes: the use of unique sequences for the gene-specific padlock probes makes them compatible with in situ sequencing protocol	- the length of the 5’-arm and 3’-arm should have a Tm=50-60°C → difference between the two arms ≤ 2°C and Target Sequence Tm ~ 70-80°C	- detection oligos recognize the gene-specific sequence of the padlock probes	- add comment to increase isoform consensus if more coverage is needed - in paper they use most abundant isoform from count data - sources we used for parameters: https://github.com/ZhuangLab/MERFISH_analysis, paper2016, paper 2018 and OligoArray2.0 default parameters	- make per-base probability a user input? - in old paper from 2015 the readout probes have a length of 30nt and are created from a bc25mer dataset: a list of published orthogonal primers with length of 25 nt → paper: Design of 240,000 orthogonal 25mer DNA barcode probes	- make per-base probability a user input? - forward primer = forward primer - in old paper from 2015 the primers are created from a bc25mer dataset: a list of published orthogonal primers with length of 25 nt → paper: Design of 240,000 orthogonal 25mer DNA barcode probes	- reverse primer = T7 promoter sequence (rc) - earlier papers from 2015 used a combination of T7 and forward primer, but the lastest paper uses only rc of T7 promoter as reverse primer	- Number of incorporated readout probes can be a user parameter - In the repo, they create 50%: A + readout + readout + target + A + readout or A + readout + target + A + readout + readout	- sanity check: can we create enough codes for the number of genes we have? → we can create F^n codes where F is the number of pseudocolors and n the number of hybridizations (code runs)	- make per-base probability a user input? - make sure to create enough readout-probes to get a pool of F∗n valid readout probes → default: F = 60, n = 4	- make per-base probability a user input? - forward primer = forward primer - SeqFISH+ has no own primer generation description but uses the one from MERFISH	- reverse primer = T7 promoter sequence (rc)	- Number of incorporated readout probes can be a user parameter
Property Filters
	Masked Sequences		yes	/	/	/	yes	/	/	/	/	yes	/	/	/	/
	GC Content		40-60 %	/	/	/	43 - 63 %	40 - 50 %	50 - 65 %	/	/	45-65 %	40-60%	50 - 65 %	/	/
	GC Content Optimal		50 %	/	/	/	55 %	/	/	/	/	55 %	/	/	/	/
	GC Clamp		/	/	/	/	/	/	yes (only in 2015 paper)	/	/	/	/	yes	/	/
	Melting Temperature		65-75 °C Method: Tm_NN - nn_table: DNA_NN3 # Allawi & SantaLucia (1997) - dnac1: 50 #[nM] - dnac2: 0 #[nM] - saltcorr: 7 # Owczarzy et al. (2008) - Na: 39 #[mM] - K: 75 #[mM] - Tris: 20 #[mM] - Mg: 10 #[mM] chem correction: - fmd: 20	/	/	54-57 °C Method: Tm_NN - nn_table: DNA_NN3 # Allawi & SantaLucia (1997) - dnac1: 50 #[nM] - dnac2: 0 #[nM] - saltcorr: 7 # Owczarzy et al. (2008) - Na: 39 #[mM] chem correction: - fmd: 30	66 - 76°C Method: Tm_NN - nn_table: DNA_NN4 # from Moffitt (2016) - dnac1: 5 #[nM] taken from Moffitt (2016) - dnac2: 0 #[nM] - saltcorr: 5 #Correction for deltaS, taken from repo - Na: 300 #[mM], 0.3M, taken from Moffitt (2016)	/	60-65°C Method: Tm_NN - nn_table: DNA_NN4 # taken from Moffitt (2016) - dnac1: 500 #[nM] taken from repo - dnac2: 0 #[nM] - saltcorr: 5 #Correction for deltaS, taken from repo - Na: 300 #[mM], 0.3M, taken from repo	/	/	/	/	60-65°C Method: Tm_NN - nn_table: DNA_NN4 #SantaLucia (2004) taken from Moffitt (2016) - dnac1: 500 #[nM] taken from repo - saltcorr: 5 #Correction for deltaS, taken from repo - Na: 300 #[mM], 0.3M, taken from repo	/	/
	Melting Temperature Optimal		70	/	/	56	72°C	/	62.6°C → Tm of T7 primer	/	/	/	/	62.6°C → Tm of T7 primer	/	/
	Homopolymeric Runs (consecutive repeats)		< 6	/	/	/	≤ 5	≤ 3 (only for G)	≤ 3	/	/	≤ 4	≤ 3 (only for G)	≤ 3	/	/
	Three Prime Sequence		/	/	/	/	/	/	T	/	/	/	/	T	/	/
	Occurence Nucleotide		/	/	/	T (≥ 2)	/	/	/	/	/	/	/	/	/	/
	Secondary Structure		/	/	/	/	T = 76°C	/	T = 76°C	/	/	T = 76°C	/	T = 76°C	/	/
	Notes	For secondary structure: → use seqfold python package which implements mfold algorithm with energy functions from SantaLucia (DNA) that is used in oligo array → parameters: T=<user_input> and DG < 0 → reason: oligo rejected if it presents a structure with a negative free energy at the user defined temperature (OligoArray2.0)					- hairpin filter: only in 2015 paper - consecutive repeats filter: only in 2015 paper		For melting temperature, we adjusted the value because: - Tm of forward and reverse primer should be similar - given the Tm parameters for primer calculation, the Tm of the T7 primer is ~ 62.6°C - hence, the forward primer Tm should be between 60-65°C - add secondary structure filter to check for possible hairpins
Specificity Filters
	Reference Specificity	BlastN parameters
		reference	transcriptome: exon + exon-exon junction	/	/	/	transcriptome: exon + exon-exon junction	transcriptome: exon + exon-exon junction	filter1: transcriptome: exon + exon-exon junction filter2: encoding probe	/	filter1: rRNAs + tRNAs filter2: highly expressed genes	genes: exon + exon-exon junction + intron + intron-exon junction + 3’UTR + 5’UTR	transcriptome: exon + exon-exon junction	filter1: transcriptome: exon + exon-exon junction filter2: encoding probe	/	/
		strand	plus (restrict the search to the plus strand only, the one that will produce labeled probes during reverse transcription)	/	/	/	plus	plus	minus (because primer probe is not reverse complemented and strand=minus option reports rc hits in reference) minus	/	minus (because encoding probe is reverse complement of target sequence and strand=minus option reports rc hits in reference) minus	plus	plus	minus minus	/	/
		coverage	50%	/	/	/	55% (al: 17)	55% (al: 11)	70% (al: 14) 55% (al: 11)	/	20% (al: 15) 25% (al: 17)	55% (al:15)	65% (al: 10)	70% (al: 14) 55% (al: 11)	/	/
		word size	11	/	/	/	7	7	7	/	11	7	7	7	/	/
		dust (query masking with dusk)	no	/	/	/	no	no	no	/	no	no	no	no	/	/
		soft_masking (query masking)	false	/	/	/	false	false	false	/	false	false	false	false	/	/
		max_target_seqs (how many hits reported for the same db sequence)	10	/	/	/	10	10	10	/	10	10	10	10	/	/
		max_hsp (number of reported alignments for each query)	1.000	/	/	/	1.000	1.000	1.000	/	1.000	1.000	1.000	1.000	/	/
		region filter	ligation site +/- 5nt	/	/	/	/	/	/	/	/	/	/	/	/	/
		filter criteria	- hit within gene of origin: keep - hit outside gene of origin: remove	/	/	/	- hit within gene of origin: keep - hit outside gene of origin: remove	- hit: remove	- hit: remove	/	- hit: remove	- hit within gene of origin: keep - hit outside gene of origin: remove	- hit: remove	- hit: remove	/	/
	Cross-Hybridization Specificity	BlastN parameters
		reference	Target Sequence	/	/	/	Target Sequence	Readout Sequence	filter1: T7(rc) filter2: forward primer itself	/	/	Target Sequence	Readout Sequence	filter1: T7(rc) filter2: forward primer itself	/	/
		strand	minus	/	/	/	minus	minus	minus minus	/	/	minus	minus	minus minus	/	/
		coverage	60%	/	/	/	55%	55% (al: 11)	25% (al: 5) 30% (al: 6)	/	/	60% (al: 17)	65% (al: 10)	25% (al: 5) 30% (al: 6)	/	/
		word size		/	/	/	7	7	7	/	/	7	7	7	/	/
		dust (query masking with dusk)	no	/	/	/	no	no	no	/	/	no	no	no	/	/
		soft_masking (query masking)	false	/	/	/	false	false	false	/	/	false	false	false	/	/
		max_target_seqs (how many hits reported for the same db sequence)	10	/	/	/	10	10	10	/	/	10	10	10	/	/
		max_hsp (number of reported alignments for each query)	none	/	/	/	none	none	none	/	/	none	none	none	/	/
		region filter	/	/	/	/	/	/	5 nts at 3’ end 6 nts at 3’ end	/	/	/	/	5 nts at 3’ end 6 nts at 3’ end	/	/
		filter criteria	- hit: drop the probe from the larger probe set	/	/	/	- hit: drop the probe from the larger probe set	- hit: remove connected orthogonal probes with network algorithm	- hit: remove	/	/	- hit: drop the probe from the larger probe set	- hit: remove connected orthogonal probes with network algorithm	- hit: remove	/	/
	Notes	BlastN filter: - coverage(C): user input - alignment length (AL): user input or compute from coverage and oligo length - percent identity (PI): if not provided by user, computed from alignment length - AL > 50 nt → PI > 50% - AL 36-50 nt → PI > 60% - AL 16-35 nt → PI > 80% - AL < 15 nt → PI = 100% - e-value: compute as a function of the length of the query and the database (how?) cross-hybridizat…	- SCRINSHOT originally has no cross-hybridization filter				- original Blast search from paper computes for each potential hit the Tm between both sequences and if Tm ≤ 72 then it is considered as hit → could include that with Tm_NN function but be aware that some missmatches are not defined and give an error → those would have to be catched and discarded automatically - latest paper from 2016/2018 don’t include cross-hybridization filter		- filter1 → check for heterodimer formation → replace with calc_heterodimer function from primer3? - filter2 → check for homodimer formation → replace with calc_homodimer function from primer3?		- highly expressed genes filter - retrieve list of gene names of highly expressed genes - filter the reference database for those genes - run Blast against this reference database - use coverage as input and calculate alignment length, percent identity and word size from it - rRNAs or tRNAs - retrieve list of rRNAs or tRNAs gene names from the user provided annotation (the one used to create the …	- filter probes based on off-target hits: - stringent: filter out every probe that has an off-target hit - loose: - probes are sequentially dropped from genes until any off-target gene is hit by no more than six probes from the entire pool - optional user-defined input: list of highly expressed genes where every off-target probe hitting that gene should be removed
Efficiency Filters
	Score		1*GC score + 1*Tm score + 2*transcript score	/	/	/	1*GC score + 1*Tm score + 2*transcript score	var(GC)+var(Tm)	abs(Tm(opt)-Tm(forward primer))	/	/	abs(Tm(probe) - Tm(opt)) + 5prime score	/	abs(Tm(opt)-Tm(forward primer))	/	/
	Notes		- transcript score = 1 - norm transcripts → # of transcripts that are targeted by the probe → normalize to 0-1 with 1=max transcripts per gene				- transcript score = 1 - norm transcripts → # of transcripts that are targeted by the probe → normalize to 0-1 with 1=max transcripts per gene					- 5prime score = ?
Set Selection
	Distance between Probes		0	/	/	/	0	/	/	/	/	2	/	/	/	/
	Set Score		max (scores)	/	/	/	max (scores)	score	score	/	/	max (scores)	/	score	/	/
	Min # Probes		2 (opt: 5)	/	/	/	50	16	1	/	50	24	/	1	/	/
	Notes							→ select random probe sets of 16 probes → select the set that has similar probe TM and GC content so that their hybridization properties are similar under a given hybridization condition	→ select one primer at random that has a similar Tm (within 5°C) to the T7 primer			- 5 prime score: include 5’ UTR for probe generation if not enough probes are generated from CDS region → score probes within 5 prime region lower
