# Supplementary material for: Probe set selection for targeted spatial transcriptomics
Source: Nat Methods. 2024 Nov 18;21(12):2260–70. doi: 10.1038/s41592-024-02496-z (PMC11621025; doi:10.1038/s41592-024-02496-z)
Supplement: Supplementary file 10 — Comparison of probe set selection methods. [file 41592_2024_2496_MOESM10_ESM.xlsx]

## Sheet: Sheet1
Method	general variation recovery	cell type identification	probe design	evaluation tool-box	spatial robustness constraints	incorporating prior knowledge	validation on spatial datsets	validating spatial pattern recovery	validating CCI recovery	new spatial dataset
Spapros
scGeneFit											https://doi.org/10.1038/s41467-021-21453-4
geneBasis											https://doi.org/10.1186/s13059-021-02548-z
scPNMF											https://doi.org/10.1093/bioinformatics/btab273
selfE											https://doi.org/10.1109/TCBB.2020.2997326
SCMER											https://doi.org/10.1038/s43588-021-00070-7
ASFS/activeSVM											https://doi.org/10.1038/s43588-022-00263-8
Triku											https://doi.org/10.1093/gigascience/giac017
NS-Forest											https://doi.org/10.1101/gr.275569.121
SMaSH											https://doi.org/10.1186/s12859-022-04860-2
PERSIST											https://doi.org/10.1038/s41467-023-37392-1
PERSISTus											https://doi.org/10.1038/s41467-023-37392-1
COSG											https://doi.org/10.1093/bib/bbab579
Color code:		green = supported/high performance
		orange = somewhat supported/medium performance
		red = not supported/low performance
Header explanations:
general variation recovery:		Selection of genes for general variation recovery (based on method description and our benchmark results)
cell type identification:		Selection of genes for cell type classification of a defined set of cell types (based on method description and our benchmark results)
probe design:		Incorporation of probe design, enabling combinatorial gene panel selection due to probe design constraint
evaluation tool-box:		Code toolbox/functions for evaluating newly generated gene panels
spatial robustness constraints:		Whether the method incorporates options/features to select signals that translate to spatial technologies
Incorportating prior knowledege:		Whether the method incorporates options to account for prior knowledge (e.g. pre selected genes, or marker lists)
validation on spatial datasets:		Gene sets were evaluated on spatial data in the publication of the method (note: orange if the gene set was not selected on a dissociated reference)
validating spatial pattern recovery:		Spatial validation included the validation wether the method's optimisation objective leads to increased recovery of genes exhibiting spatial patterns
validating CCI recovery:		Spatial validation included the validation wether the method's optimisation objective leads to increased recovery of cell-cell interaction associated variation
new spatial dataset:		A new spatial dataset was measured in the publication of the method
